# Supplementary material for: High‐fat diet in a mouse insulin‐resistant model induces widespread rewiring of the phosphotyrosine signaling network
Source: Mol Syst Biol. 2019 Aug 1;15(8):e8849. doi: 10.15252/msb.20198849 (PMC6674232; doi:10.15252/msb.20198849)
Supplement: Supplementary file 2 — Dataset EV1 [file MSB-15-e8849-s002.xlsx]

## Sheet: Dataset EV1
						in vitro pTyr levels in FFA treated H4IIE Average (n>=2 ) log2 fold-changes relative to time-matched BSA (NA - not ided or n <2; PA - palmitic acid; OA - oleic acid; numbers appended indicates concentration in µM and time in hours; sd - standard deviation; sem - standard error of the mean)
						OA100 12h			OA100 24h			OA250 6h			OA250 12h			OA500 6h			PA100 12h			PA100 24h			PA250 6h			PA250 12h			PA500 6h
Sequence	Protein Descriptions	Uniprot Protein Accession	PhSite in Protein	PhSite in Peptide	Other Peptide Modifications (C - carbamidomethylation; M - methionine oxidation)	avg	sd	sem	avg	sd	sem	avg	sd	sem	avg	sd	sem	avg	sd	sem	avg	sd	sem	avg	sd	sem	avg	sd	sem	avg	sd	sem	avg	sd	sem
aadgdsgpgvegpyevlk	Phosphoprotein associated with glycosphingolipid-enriched microdomains 1 OS=Rattus norvegicus GN=Pag1 PE=1 SV=1 - [PHAG1_RAT]	Q9JM80	165	Y14	NA	0.139341	0.315825	0.128935	0.360821	0.341493	0.170747	0.252395	0.206256	0.0922405	0.215824	0.412079	0.106398	0.304082	0.192128	0.0859221	0.710185	0.20022	0.089541	-0.0290823	0.407153	0.203577	0.672646	0.54386	0.243222	0.30144	0.322696	0.0833198	0.697269	0.108447	0.410679
aadgdsgpgvegpyevlk	Phosphoprotein associated with glycosphingolipid-enriched microdomains 1 OS=Rattus norvegicus GN=Pag1 PE=1 SV=1 - [PHAG1_RAT]	Q9JM80	157;165	S6,Y14	NA	NA	NA	NA	NA	NA	NA	NA	NA	NA	-0.135295	0.0724082	0.0512003	NA	NA	NA	NA	NA	NA	NA	NA	NA	NA	NA	NA	0.281896	0.279685	0.197767	NA	NA	0.166444
aadgdsgpgvegpyevlkdsssqenmvedclyetvk	Phosphoprotein associated with glycosphingolipid-enriched microdomains 1 OS=Rattus norvegicus GN=Pag1 PE=1 SV=1 - [PHAG1_RAT]	Q9JM80	165	Y14	C30	NA	NA	NA	NA	NA	NA	0.352934	0.215885	0.124641	0.107	0.490642	0.283272	0.600823	0.174866	0.123649	NA	NA	NA	NA	NA	NA	1.72942	0.880938	0.50861	0.385836	0.146494	0.103587	1.24778	0.0302349	0.152584
aadgdsgpgvegpyevlkdsssqenmvedclyetvk	Phosphoprotein associated with glycosphingolipid-enriched microdomains 1 OS=Rattus norvegicus GN=Pag1 PE=1 SV=1 - [PHAG1_RAT]	Q9JM80	173;183	S22,Y32	C30	NA	NA	NA	NA	NA	NA	NA	NA	NA	-0.0547721	0.217117	0.125352	NA	NA	NA	NA	NA	NA	NA	NA	NA	NA	NA	NA	-0.696243	0.0122974	0.0086956	NA	NA	NA
aadgdsgpgvegpyevlkdsssqenmvedclyetvk	Phosphoprotein associated with glycosphingolipid-enriched microdomains 1 OS=Rattus norvegicus GN=Pag1 PE=1 SV=1 - [PHAG1_RAT]	Q9JM80	165;173	Y14,S22	C30	NA	NA	NA	0.350234	0.74569	0.527282	0.203454	0.0498511	0.0352501	0.101579	0.0920238	0.0460119	0.920469	1.07507	0.76019	NA	NA	NA	-0.515319	0.41316	0.292148	-0.888604	0.0982431	0.0694684	-1.1656	0.312071	0.180175	-0.900237	0.718027	NA
aavpsgastgiyealelr	Alpha-enolase OS=Mus musculus GN=Eno1 PE=1 SV=3 - [ENOA_MOUSE]|Beta-enolase OS=Mus musculus GN=Eno3 PE=1 SV=3 - [ENOB_MOUSE]|Gamma-enolase OS=Mus musculus GN=Eno2 PE=1 SV=2 - [ENOG_MOUSE]	P17182|P21550|P17183	44;44;44	Y12	NA	-0.2421	0.289354	0.118128	0.077615	0.475841	0.23792	-0.371421	0.295052	0.131951	0.0575178	0.420541	0.116637	-0.0887193	0.200293	0.0895737	0.265388	0.218639	0.0977782	0.477816	0.152958	0.076479	0.150189	0.237585	0.106251	0.618293	0.29753	0.0825201	0.264433	0.324804	0.141284
aayfgiydtak	ADP/ATP translocase 2 OS=Mus musculus GN=Slc25a5 PE=1 SV=3 - [ADT2_MOUSE]	P51881	191	Y3	NA	NA	NA	NA	NA	NA	NA	NA	NA	NA	-0.113577	0.180731	0.0903653	NA	NA	NA	NA	NA	NA	NA	NA	NA	NA	NA	NA	0.607155	0.256728	0.128364	NA	NA	0.799832
aayfgvydtak	ADP/ATP translocase 1 OS=Mus musculus GN=Slc25a4 PE=1 SV=4 - [ADT1_MOUSE]	P48962	191	Y3	NA	NA	NA	NA	0.2722	0.689608	0.487627	0.151585	0.0737819	0.042598	-0.110529	0.188955	0.0944774	0.0560551	0.394801	0.227938	NA	NA	NA	0.198293	0.497567	0.351833	0.292663	0.177965	0.102748	0.464068	0.269918	0.134959	0.619961	0.0810979	0.312219
addadefgysr	Staphylococcal nuclease domain-containing protein 1 OS=Mus musculus GN=Snd1 PE=1 SV=1 - [SND1_MOUSE]	Q78PY7	908	Y9	NA	NA	NA	NA	NA	NA	NA	NA	NA	NA	0.769307	0.0650555	0.0460012	0.41528	0.991472	0.701077	NA	NA	NA	NA	NA	NA	NA	NA	NA	2.40067	0.0729072	0.0515532	1.95811	0.680103	0.217239
adfaeyasvdr	Phosphoprotein associated with glycosphingolipid-enriched microdomains 1 OS=Mus musculus GN=Pag1 PE=1 SV=2 - [PHAG1_MOUSE]	Q3U1F9	224	Y6	NA	-0.183702	0.236957	0.0967371	0.357609	0.481382	0.240691	-0.195351	0.597756	0.267325	0.304226	0.557028	0.139257	0.097358	0.186123	0.0832369	0.65831	0.125045	0.055922	0.49713	0.698547	0.349274	0.672535	0.660779	0.295509	0.176752	0.333566	0.0833915	0.594378	0.306723	NA
adhqplteasyvnlptialcntdsplr	40S ribosomal protein SA OS=Mus musculus GN=Rpsa PE=1 SV=4 - [RSSA_MOUSE]	P14206	139	Y11	C20	-0.338528	0.344589	0.154105	0.0873124	0.526777	0.263388	-0.313724	0.305586	0.136662	-0.0377382	0.289245	0.0834979	0.00798581	0.344175	0.172087	-0.022393	0.190025	0.0950127	0.278986	0.399147	0.199574	-0.100208	0.403592	0.180492	0.510961	0.48267	0.139335	0.203181	0.366968	0.0447318
adpyqyvv	Palmitoyltransferase ZDHHC3 OS=Mus musculus GN=Zdhhc3 PE=1 SV=1 - [ZDHC3_MOUSE]	Q8R173	295	Y4	NA	NA	NA	NA	NA	NA	NA	NA	NA	NA	-0.291718	0.40832	0.288726	NA	NA	NA	NA	NA	NA	NA	NA	NA	NA	NA	NA	0.599732	0.110441	0.0780932	NA	NA	0.693171
aedmymvqshqvatptk	G-protein coupled receptor family C group 5 member C OS=Rattus norvegicus GN=Gprc5c PE=2 SV=2 - [GPC5C_RAT]	Q3KRC4	413	Y5	NA	NA	NA	NA	NA	NA	NA	NA	NA	NA	0.422504	1.17794	0.832931	NA	NA	NA	NA	NA	NA	NA	NA	NA	NA	NA	NA	0.779473	0.422329	0.298632	NA	NA	0.58429
aeeveyyyr	Kinesin light chain 2 OS=Mus musculus GN=Klc2 PE=1 SV=1 - [KLC2_MOUSE]	O88448	344	Y6	NA	-0.182521	0.180711	0.0903555	0.109674	0.166583	0.117792	-0.184279	0.165614	0.0956174	0.144531	0.213809	0.0644659	-0.0210379	0.103098	0.0461066	-0.153564	0.0972494	0.0561469	0.227721	0.208196	0.147217	0.109721	0.339119	0.19579	0.737836	0.185616	0.0535828	0.430441	0.287267	NA
afgsgyr	Eukaryotic translation initiation factor 4B OS=Mus musculus GN=Eif4b PE=1 SV=1 - [IF4B_MOUSE]	Q8BGD9	285	Y6	NA	NA	NA	NA	NA	NA	NA	NA	NA	NA	0.542348	0.0341611	0.0241555	NA	NA	NA	NA	NA	NA	NA	NA	NA	NA	NA	NA	0.0609368	0.0986962	0.0697888	NA	NA	NA
afgyygplr	Serine/arginine-rich splicing factor 3 OS=Mus musculus GN=Srsf3 PE=1 SV=1 - [SRSF3_MOUSE]	P84104	32	Y4	NA	-0.101865	0.084754	0.042377	0.298968	0.327892	0.189308	0.0447215	0.286822	0.143411	-0.0250394	0.184161	0.0510771	-0.077253	0.147632	0.073816	-0.0479179	0.0373636	0.0186818	0.454784	0.265659	0.153378	0.0704615	0.198302	0.099151	0.201655	0.11583	0.0334373	0.0809705	0.105645	NA
afsyygplr	Serine/arginine-rich splicing factor 7 OS=Mus musculus GN=Srsf7 PE=1 SV=1 - [SRSF7_MOUSE]	Q8BL97	62	Y4	NA	-0.0841338	0.113837	0.0804948	-0.285145	0.247956	0.175332	-0.0934363	0.119339	0.0843857	0.00420582	0.235594	0.0961807	-0.155961	0.189729	0.10954	-0.112657	0.1515	0.107127	0.0822154	0.338269	0.239192	0.0611113	0.190863	0.134961	0.287097	0.157211	0.0641811	0.330303	0.535825	NA
ageeehvysfpnk	Paxillin OS=Mus musculus GN=Pxn PE=1 SV=1 - [PAXI_MOUSE]	Q8VI36	118	Y8	NA	-0.248609	0.374829	0.167628	0.137585	0.891237	0.445618	-0.428868	0.394863	0.176588	0.189491	0.685584	0.177017	-0.162685	0.381659	0.190829	-0.434249	0.427936	0.213968	0.018411	0.430399	0.215199	-0.616169	0.357449	0.159856	-0.00536639	0.277996	0.0717783	-0.839232	0.536166	NA
aglqtadkyaalanldnifsagqggdqgsgfgttgk	Arf-GAP domain and FG repeat-containing protein 1 OS=Mus musculus GN=Agfg1 PE=1 SV=2 - [AGFG1_MOUSE]	Q8K2K6	327	Y9	NA	0.193583	0.253081	0.146116	0.461164	0.488905	0.28227	NA	NA	NA	0.189566	0.309567	0.154784	NA	NA	NA	0.013425	0.221052	0.127624	0.762617	0.140265	0.0809817	NA	NA	NA	0.797341	0.327854	0.189286	NA	NA	0.0576156
aidnqytplsqlcr	SH2B adapter protein 3 OS=Mus musculus GN=Sh2b3 PE=2 SV=2 - [SH2B3_MOUSE]	O09039	536	Y6	C13	NA	NA	NA	NA	NA	NA	NA	NA	NA	-0.504269	0.129046	0.0912491	0.675235	0.419859	0.296885	NA	NA	NA	NA	NA	NA	NA	NA	NA	0.485248	0.300551	0.212521	1.06776	0.587083	NA
alaaagydvek	Histone H1.2 OS=Mus musculus GN=Hist1h1c PE=1 SV=2 - [H12_MOUSE]|Histone H1.3 OS=Mus musculus GN=Hist1h1d PE=1 SV=2 - [H13_MOUSE]|Histone H1.4 OS=Mus musculus GN=Hist1h1e PE=1 SV=2 - [H14_MOUSE]|Histone H1t OS=Mus musculus GN=Hist1h1t PE=1 SV=4 - [H1T_MOUSE]	P15864|P43277|P43274|Q07133	73;72;71;71	Y7	NA	NA	NA	NA	NA	NA	NA	0.613939	0.0313711	0.0221827	NA	NA	NA	0.258095	0.172832	0.122211	NA	NA	NA	NA	NA	NA	0.821835	0.176955	0.125126	0.395262	0.130088	0.0919859	0.609877	0.134509	NA
alalgastvmmgsllaatteapgeyffsdgir	Inosine-5'-monophosphate dehydrogenase 2 OS=Mus musculus GN=Impdh2 PE=1 SV=2 - [IMDH2_MOUSE]	P24547	400	Y25	NA	NA	NA	NA	-0.444938	0.167152	0.118194	NA	NA	NA	-0.296309	0.1647	0.0950894	NA	NA	NA	NA	NA	NA	-0.0256569	0.482822	0.341407	NA	NA	NA	0.311863	0.677912	0.338956	NA	NA	0.0232319
alalgastvmmgsllaatteapgeyffsdgir	Inosine-5'-monophosphate dehydrogenase 2 OS=Mus musculus GN=Impdh2 PE=1 SV=2 - [IMDH2_MOUSE]	P24547	400	Y25	M10	NA	NA	NA	NA	NA	NA	NA	NA	NA	-0.329898	1.24942	0.883475	NA	NA	NA	NA	NA	NA	NA	NA	NA	NA	NA	NA	0.128829	0.998769	0.706236	NA	NA	0.0487398
aldyymlr	Talin-1 OS=Mus musculus GN=Tln1 PE=1 SV=2 - [TLN1_MOUSE]	P26039	70	Y4	NA	-0.322639	0.321819	0.160909	0.183886	0.505382	0.252691	-0.427661	0.63406	0.448348	0.171052	0.185151	0.0585497	-0.153908	0.555844	0.320917	-0.0372634	0.180247	0.0901237	0.430379	0.539536	0.269768	0.143167	0.375541	0.265548	0.950253	0.308556	0.0930332	0.470384	0.41394	0.0780038
aleldsnlyr	Myosin-9 OS=Mus musculus GN=Myh9 PE=1 SV=4 - [MYH9_MOUSE]	Q8VDD5	754	Y9	NA	NA	NA	NA	NA	NA	NA	NA	NA	NA	0.407264	0.323286	0.186649	NA	NA	NA	NA	NA	NA	NA	NA	NA	NA	NA	NA	0.964614	0.285433	0.164795	NA	NA	0.295083
alpqnddhyvmqehr	Activated CDC42 kinase 1 OS=Mus musculus GN=Tnk2 PE=1 SV=2 - [ACK1_MOUSE]	O54967	284	Y9	NA	NA	NA	NA	-0.294767	0.318589	0.225277	NA	NA	NA	0.0270522	0.46377	0.267758	NA	NA	NA	NA	NA	NA	0.516096	0.133604	0.0944722	NA	NA	NA	1.55352	0.428461	0.21423	NA	NA	0.171654
alqyacgnalvcdnvedar	Structural maintenance of chromosomes protein 1A OS=Mus musculus GN=Smc1a PE=1 SV=4 - [SMC1A_MOUSE]	Q9CU62	611	Y4	C6,C12	-0.343033	0.245385	0.173514	0.866069	0.519712	0.300056	-0.767656	0.318926	0.225515	0.0360462	0.26269	0.131345	NA	NA	NA	0.245294	0.33444	0.236485	1.17824	0.245517	0.141749	-0.0837617	0.647587	0.457913	0.312475	0.227132	0.113566	NA	NA	0.514985
alydnvpecaeelafr	Enhancer of filamentation 1 OS=Mus musculus GN=Nedd9 PE=1 SV=2 - [CASL_MOUSE]	O35177	12	Y3	C9	-0.0185803	0.917359	0.529637	0.0559785	0.502272	0.251136	-0.111573	0.44588	0.22294	-0.256275	0.189706	0.109527	0.0746743	0.270403	0.156117	-0.280588	0.323734	0.186908	0.302062	0.301915	0.150957	0.248834	0.353578	0.176789	NA	NA	NA	-0.130274	1.01781	NA
alyliatngtpelqnpek	Serine/threonine-protein kinase PAK 1 OS=Mus musculus GN=Pak1 PE=1 SV=1 - [PAK1_MOUSE]|Serine/threonine-protein kinase PAK 2 OS=Mus musculus GN=Pak2 PE=1 SV=1 - [PAK2_MOUSE]	O88643|Q8CIN4	453;474	Y3	NA	-0.204013	0.339196	0.151693	0.212165	0.503573	0.251787	-0.0867478	0.202987	0.0907787	0.105268	0.451276	0.136065	0.256829	0.347514	0.155413	-0.113818	0.417684	0.186794	0.319156	0.20294	0.10147	0.369353	0.345075	0.154322	0.562101	0.312302	0.104101	0.47365	0.329419	0.0649103
alytfqar	Nostrin OS=Mus musculus GN=Nostrin PE=1 SV=2 - [NOSTN_MOUSE]	Q6WKZ7	447	Y3	NA	NA	NA	NA	NA	NA	NA	NA	NA	NA	0.0513721	0.158665	0.0709572	-0.359116	0.199183	0.140843	NA	NA	NA	NA	NA	NA	NA	NA	NA	2.7174	0.153325	0.0685689	3.81457	0.0112791	0.20757
apaaigaysqavlvdr	Ribonuclease UK114 OS=Rattus norvegicus GN=Hrsp12 PE=1 SV=3 - [UK114_RAT]	P52759	21	Y8	NA	-0.373932	0.422264	0.211132	0.389886	0.306219	0.176796	-0.196709	0.178313	0.0891564	0.0190038	0.426666	0.134924	-0.108282	0.292491	0.16887	0.32975	0.594313	0.297157	0.441276	0.178203	0.102886	0.122257	0.422082	0.211041	0.527825	0.425163	0.141721	0.449537	0.342758	0.0866893
apvdfgyvgidsileqmr	Septin-9 OS=Rattus norvegicus GN=Sept9 PE=1 SV=1 - [SEPT9_RAT]	Q9QZR6	258	Y7	NA	-0.413443	0.676059	0.478046	0.179049	0.448313	0.258834	0.229953	0.14203	0.10043	0.0733951	0.175321	0.123971	0.572188	1.55888	1.1023	0.0712403	0.105318	0.0744713	0.475238	0.333354	0.192462	0.142074	0.138605	0.0980084	NA	NA	NA	0.622	0.0253119	0.0484991
aqyeeianr	Keratin, type II cytoskeletal 8 OS=Rattus norvegicus GN=Krt8 PE=1 SV=3 - [K2C8_RAT]	Q10758	267	Y3	NA	NA	NA	NA	-0.140748	0.217937	0.154105	-0.28343	0.146912	0.103883	0.00572932	0.640244	0.261378	-0.0170087	0.263338	0.186208	NA	NA	NA	0.691849	0.435537	0.307971	0.279973	0.878881	0.621463	1.40708	0.585896	0.239191	0.889216	1.23374	0.0742727
aslynavttedvek	Phosphoserine aminotransferase OS=Mus musculus GN=Psat1 PE=1 SV=1 - [SERC_MOUSE]	Q99K85	346	Y4	NA	0.0944695	0.383937	0.271485	NA	NA	NA	-0.344017	0.0861943	0.0609485	NA	NA	NA	0.0932659	0.717542	0.414273	0.255601	0.414694	0.293233	NA	NA	NA	0.163824	0.0899454	0.063601	NA	NA	NA	0.55508	0.370023	0.0213793
asqasqey	Histone H2AX OS=Mus musculus GN=H2afx PE=1 SV=2 - [H2AX_MOUSE]	P27661	143	Y8	NA	NA	NA	NA	NA	NA	NA	NA	NA	NA	0.00495501	0.205674	0.102837	NA	NA	NA	NA	NA	NA	NA	NA	NA	NA	NA	NA	0.39763	0.422367	0.211184	NA	NA	0.166554
asspaesspedsgymr	Insulin receptor substrate 2 OS=Mus musculus GN=Irs2 PE=1 SV=2 - [IRS2_MOUSE]	P81122	734	Y14	M15	NA	NA	NA	-0.209524	1.25099	0.884582	NA	NA	NA	-0.474687	1.05403	0.608545	NA	NA	NA	NA	NA	NA	-0.132685	0.622132	0.439914	NA	NA	NA	-0.58409	0.515711	0.364663	NA	NA	0.0643812
asspaesspedsgymr	Insulin receptor substrate 2 OS=Mus musculus GN=Irs2 PE=1 SV=2 - [IRS2_MOUSE]	P81122	734	Y14	NA	-0.0837226	0.252105	0.145553	-0.450827	0.496971	0.351411	-0.825211	0.249012	0.143767	-0.125981	0.714084	0.215304	-0.479373	0.449653	0.201091	-0.438528	0.0446644	0.0315825	-0.334286	0.126717	0.0896027	-1.23161	0.48568	0.280408	-0.633012	0.454471	0.126048	-1.76544	0.539889	0.407995
asyissaqldqpdpgavaaaaifr	Triokinase/FMN cyclase OS=Mus musculus GN=Tkfc PE=1 SV=1 - [TKFC_MOUSE]	Q8VC30	546	Y3	NA	0.333484	0.249579	0.176479	NA	NA	NA	NA	NA	NA	NA	NA	NA	0.484461	0.822673	0.581718	0.22539	0.0166773	0.0117926	NA	NA	NA	NA	NA	NA	NA	NA	NA	0.370727	0.390513	0.507721
atdpsqpdsagytalhyasr	Ankyrin repeat domain-containing protein 39 OS=Mus musculus GN=Ankrd39 PE=1 SV=1 - [ANR39_MOUSE]	Q9D2X0	65	Y12	NA	-0.50163	0.334884	0.236798	0.404691	1.21527	0.701636	-0.105799	0.378298	0.189149	-0.28412	1.06165	0.530826	-0.211924	0.462494	0.267021	-0.182619	0.000718631	0.000508149	0.589327	0.773813	0.446761	0.287769	0.656743	0.328371	0.415297	0.350817	0.202544	0.0236531	0.365889	0.24439
atqygiyer	Palmitoyltransferase ZDHHC17 OS=Mus musculus GN=Zdhhc17 PE=1 SV=2 - [ZDH17_MOUSE]	Q80TN5	70	Y7	NA	NA	NA	NA	NA	NA	NA	-0.0321116	0.223325	0.157915	0.00268047	0.219121	0.126509	0.110436	0.958165	0.677525	NA	NA	NA	NA	NA	NA	1.83513	0.124331	0.087915	2.98036	0.619664	0.357763	2.77368	1.01978	0.151916
atswyspy	Polyadenylate-binding protein 2 OS=Mus musculus GN=Pabpn1 PE=1 SV=3 - [PABP2_MOUSE]	Q8CCS6	302	Y8	NA	0.292992	0.0951111	0.0672537	NA	NA	NA	NA	NA	NA	NA	NA	NA	0.729604	0.00409676	0.00289685	0.366512	0.740572	0.523663	NA	NA	NA	NA	NA	NA	NA	NA	NA	0.843237	0.442764	NA
avcstylqsr	Homeodomain-interacting protein kinase 1 OS=Mus musculus GN=Hipk1 PE=1 SV=2 - [HIPK1_MOUSE]|Homeodomain-interacting protein kinase 2 OS=Mus musculus GN=Hipk2 PE=1 SV=2 - [HIPK2_MOUSE]	O88904|Q9QZR5	352;361	Y6	C3	0.0517748	0.375313	0.153221	-0.0717848	0.185671	0.0928355	-0.129586	0.213828	0.0956269	-0.0449446	0.184418	0.0461044	-0.130832	0.0779588	0.0348642	-0.00525651	0.282983	0.126554	0.00975125	0.0583595	0.0291797	-0.329744	0.165663	0.074087	-0.164855	0.24044	0.0601101	-0.428057	0.24371	0.129566
avydfeaaedneltfk	Signal transducing adapter molecule 1 OS=Mus musculus GN=Stam PE=2 SV=3 - [STAM1_MOUSE]	P70297	219	Y3	NA	0.47145	0.40449	0.233532	NA	NA	NA	0.174522	0.212013	0.149916	-0.343116	0.265223	0.187541	0.061396	1.04057	0.600776	-0.19777	0.343916	0.19856	NA	NA	NA	0.431743	0.618622	0.437432	NA	NA	NA	0.347503	0.435763	0.145257
ayheqlsvaeitnacfepanqmvk	Tubulin alpha-3 chain OS=Mus musculus GN=Tuba3a PE=1 SV=1 - [TBA3_MOUSE]|Tubulin alpha-4A chain OS=Mus musculus GN=Tuba4a PE=1 SV=1 - [TBA4A_MOUSE]	P05214|P68368	282;282	Y2	C15	NA	NA	NA	0.638119	0.994579	0.703274	-0.153702	0.129499	0.0915694	0.157298	0.567067	0.400977	-0.224577	0.164177	0.116091	NA	NA	NA	0.880293	0.792958	0.560706	0.136549	0.232656	0.164513	0.45431	0.138247	0.0977553	0.397735	0.300568	NA
aytsplidmfnnpatagqsaek	Brain-specific angiogenesis inhibitor 1-associated protein 2-like protein 1 OS=Rattus norvegicus GN=Baiap2l1 PE=2 SV=1 - [BI2L1_RAT]	Q3KR97	293	Y2	NA	NA	NA	NA	NA	NA	NA	-0.231438	0.178172	0.102868	-0.273022	0.262833	0.131416	-0.00808314	0.115042	0.0813469	NA	NA	NA	NA	NA	NA	2.11623	0.161835	0.0934352	1.08619	0.241068	0.139181	3.23603	0.524441	NA
cefqdayvllsek	60 kDa heat shock protein, mitochondrial OS=Mus musculus GN=Hspd1 PE=1 SV=1 - [CH60_MOUSE]	P63038	243	Y7	C1	-0.225017	0.310727	0.138961	0.241791	0.473496	0.273373	0.0783983	0.379401	0.169673	0.0725992	0.542431	0.150443	0.114644	0.443811	0.198478	0.0198998	0.339432	0.151799	0.395982	0.334431	0.193084	0.193915	0.272181	0.121723	0.314023	0.513834	0.148331	0.488509	0.32931	0.381214
cqyvtek	Fructose-bisphosphate aldolase A OS=Mus musculus GN=Aldoa PE=1 SV=2 - [ALDOA_MOUSE]|Fructose-bisphosphate aldolase C OS=Mus musculus GN=Aldoc PE=1 SV=4 - [ALDOC_MOUSE]	P05064|P05063	204;204	Y3	C1	NA	NA	NA	NA	NA	NA	NA	NA	NA	-0.230225	0.163011	0.115266	NA	NA	NA	NA	NA	NA	NA	NA	NA	NA	NA	NA	0.0788496	0.126321	0.0893224	NA	NA	NA
cvapypsllpsqdnidgeant	Hepatocyte growth factor receptor OS=Rattus norvegicus GN=Met PE=1 SV=1 - [MET_RAT]	P97523	1366	Y5	C1	NA	NA	NA	NA	NA	NA	0.226557	0.285282	0.164708	-0.225301	0.213073	0.150665	NA	NA	NA	NA	NA	NA	NA	NA	NA	0.575128	0.0610796	0.0352643	NA	NA	NA	NA	NA	NA
cyemashlr	Profilin-1 OS=Mus musculus GN=Pfn1 PE=1 SV=2 - [PROF1_MOUSE]	P62962	129	Y2	C1	NA	NA	NA	-0.116148	0.155519	0.109969	-0.604755	1.23876	0.715201	-0.207364	0.796638	0.356267	-0.337337	0.624698	0.360669	NA	NA	NA	0.169693	0.337841	0.23889	-0.249323	0.742829	0.428872	0.477383	0.579324	0.259082	-0.122921	1.17176	NA
daddavyelnsk	Serine/arginine-rich splicing factor 6 OS=Mus musculus GN=Srsf6 PE=1 SV=1 - [SRSF6_MOUSE]	Q3TWW8	53	Y7	NA	NA	NA	NA	NA	NA	NA	-0.0661816	0.78649	0.556132	0.0225116	0.283755	0.200645	-0.201606	0.421685	0.298176	NA	NA	NA	NA	NA	NA	0.45109	0.562184	0.397524	2.01091	0.375799	0.216968	1.79024	0.337244	0.0460949
datytsar	DNA replication licensing factor MCM7 OS=Mus musculus GN=Mcm7 PE=1 SV=1 - [MCM7_MOUSE]	Q61881	600	Y4	NA	-0.0439282	0.915425	0.528521	NA	NA	NA	NA	NA	NA	-0.296297	0.456239	0.172442	0.135314	0.212308	0.122576	0.50173	0.283562	0.163715	NA	NA	NA	NA	NA	NA	3.61686	0.3855	0.145705	2.4763	0.893045	0.0198368
dcdlqedacyncgr	Cellular nucleic acid-binding protein OS=Rattus norvegicus GN=Cnbp PE=2 SV=1 - [CNBP_RAT]	P62634	75	Y10	C2,C9,C12	NA	NA	NA	-0.270147	0.273844	0.193637	-0.175314	0.400027	0.230956	0.319921	0.638831	0.285694	-0.695618	0.626941	0.361964	NA	NA	NA	0.289371	0.126884	0.0897207	0.330199	0.68748	0.396917	1.09118	0.593347	0.265353	0.754318	0.172582	0.00250666
ddeydylfk	Ras-related protein Rab-11A OS=Mus musculus GN=Rab11a PE=1 SV=3 - [RB11A_MOUSE]|Ras-related protein Rab-11B OS=Mus musculus GN=Rab11b PE=1 SV=3 - [RB11B_MOUSE]	P62492|P46638	8;8	Y4	NA	NA	NA	NA	NA	NA	NA	NA	NA	NA	0.457858	0.224261	0.158577	NA	NA	NA	NA	NA	NA	NA	NA	NA	NA	NA	NA	NA	NA	NA	NA	NA	0.0468219
ddgsweviegyr	Glutamate dehydrogenase 1, mitochondrial OS=Mus musculus GN=Glud1 PE=1 SV=1 - [DHE3_MOUSE]	P26443	135	Y11	NA	-0.058012	0.392632	0.277633	0.0659387	0.503918	0.356324	NA	NA	NA	-0.0790729	0.173871	0.0777573	NA	NA	NA	0.0789596	0.130609	0.0923544	0.232157	0.280044	0.198021	NA	NA	NA	0.199641	0.165476	0.0740029	NA	NA	NA
ddypsr	RNA-binding motif protein, X chromosome OS=Mus musculus GN=Rbmx PE=1 SV=1 - [RBMX_MOUSE]|RNA binding motif protein, X-linked-like-1 OS=Mus musculus GN=Rbmxl1 PE=2 SV=1 - [RMXL1_MOUSE]	Q9WV02|Q91VM5	252;255	Y3	NA	NA	NA	NA	NA	NA	NA	NA	NA	NA	-0.00516853	0.221844	0.128082	NA	NA	NA	NA	NA	NA	NA	NA	NA	NA	NA	NA	0.0449557	0.239791	0.138443	NA	NA	0.398681
detnygipqr	Guanine nucleotide-binding protein subunit beta-2-like 1 OS=Mus musculus GN=Gnb2l1 PE=1 SV=3 - [GBLP_MOUSE]	P68040	52	Y5	NA	NA	NA	NA	NA	NA	NA	NA	NA	NA	0.00872211	0.312866	0.180633	NA	NA	NA	NA	NA	NA	NA	NA	NA	NA	NA	NA	0.651437	0.32877	0.189816	NA	NA	0.124922
dfvdhidlvdpvdgvvlvdpeylk	Beta-arrestin-1 OS=Mus musculus GN=Arrb1 PE=1 SV=1 - [ARRB1_MOUSE]	Q8BWG8	47	Y22	NA	-0.216666	0.734281	0.519215	NA	NA	NA	-0.245156	0.0900807	0.0636966	-0.12319	0.942354	0.471177	0.138102	0.709931	0.501997	-0.069063	0.754021	0.533174	NA	NA	NA	0.133643	0.163353	0.115508	0.0464889	0.352945	0.203773	0.457523	0.0944265	NA
dfvdhidlvdpvdgvvlvdpeylker	Beta-arrestin-1 OS=Mus musculus GN=Arrb1 PE=1 SV=1 - [ARRB1_MOUSE]	Q8BWG8	47	Y22	NA	NA	NA	NA	0.203426	0.594721	0.420531	NA	NA	NA	NA	NA	NA	NA	NA	NA	NA	NA	NA	0.584574	0.178642	0.126319	NA	NA	NA	NA	NA	NA	NA	NA	0.480905
dfvypssar	Vinexin OS=Mus musculus GN=Sorbs3 PE=1 SV=1 - [VINEX_MOUSE]	Q9R1Z8	422	Y4	NA	NA	NA	NA	NA	NA	NA	-0.718686	0.969391	0.685463	-0.248985	0.323817	0.186956	-0.155694	0.118315	0.0683094	NA	NA	NA	NA	NA	NA	-0.0415789	0.457069	0.323196	-0.613397	0.464193	0.268002	-0.122351	0.165126	NA
dfyelepek	Glycogen phosphorylase, brain form OS=Mus musculus GN=Pygb PE=1 SV=3 - [PYGB_MOUSE]	Q8CI94	473	Y3	NA	NA	NA	NA	NA	NA	NA	NA	NA	NA	0.0918706	0.10917	0.0545849	NA	NA	NA	NA	NA	NA	NA	NA	NA	NA	NA	NA	0.350247	0.275612	0.123257	NA	NA	0.150354
dgigtvgisnfaqealgdvvycslpevgtk	Glycine cleavage system H protein, mitochondrial OS=Rattus norvegicus GN=Gcsh PE=2 SV=1 - [GCSH_RAT]	Q5I0P2	81	Y21	C22	-0.0528596	0.2444	0.141104	0.449222	0.493879	0.285141	-0.683483	1.06233	0.613335	-0.0688068	0.226668	0.101369	0.158724	0.336224	0.237747	0.00958436	0.117263	0.0677019	0.476971	0.348448	0.201177	-0.02439	0.409015	0.236145	0.0634918	0.404093	0.233303	0.448957	0.204053	0.38392
dgngyisaaelr	Calmodulin-1 OS=Mus musculus OX=10090 GN=Calm1 PE=1 SV=1 - [CALM1_MOUSE]	P0DP26	100	Y5	NA	-0.208007	0.230237	0.132928	-0.200267	0.166927	0.0963752	-0.04601	0.177045	0.0885227	0.0268271	0.331738	0.0957645	-0.0385072	0.204551	0.118097	0.16286	0.415461	0.293775	0.168316	0.143594	0.0829041	0.511969	0.365013	0.182507	0.843198	0.321518	0.0891731	0.999317	0.320815	0.307384
dgnlannpysgdvtk	Ubiquitin-associated protein 2 OS=Mus musculus GN=Ubap2 PE=1 SV=1 - [UBAP2_MOUSE]	Q91VX2	876	Y9	NA	NA	NA	NA	NA	NA	NA	-0.197156	0.296793	0.209864	0.293761	0.946744	0.669449	-0.414584	0.174029	0.123057	NA	NA	NA	NA	NA	NA	0.139049	0.330321	0.233572	2.01297	0.413917	0.292683	0.650354	0.766103	0.297362
dgslasnpysgdltk	Ubiquitin-associated protein 2-like OS=Mus musculus GN=Ubap2l PE=1 SV=1 - [UBP2L_MOUSE]	Q80X50	878	Y9	NA	NA	NA	NA	-0.219664	0.0468541	0.0331309	0.0376162	0.073093	0.0422002	NA	NA	NA	0.219058	0.664487	0.383642	NA	NA	NA	0.340717	0.0527686	0.037313	0.513505	0.0129201	0.00745942	NA	NA	NA	1.07926	0.386542	0.137171
dgvydvplhnpadak	Enhancer of filamentation 1 OS=Mus musculus GN=Nedd9 PE=1 SV=2 - [CASL_MOUSE]	O35177	344	Y4	NA	-0.567024	0.419958	0.242463	0.102177	0.855882	0.427941	-0.459715	0.222874	0.0996722	-0.496647	0.405635	0.1656	-0.273302	0.130653	0.0754324	-0.515663	0.605456	0.428122	-0.113751	0.430505	0.215252	-0.40193	0.465217	0.208051	-0.34336	0.335887	0.137125	-0.389091	0.387995	0.155606
dgydydgyr	Serine/arginine-rich splicing factor 1 OS=Mus musculus GN=Srsf1 PE=1 SV=3 - [SRSF1_MOUSE]	Q6PDM2	79	Y5	NA	NA	NA	NA	NA	NA	NA	-0.352367	0.0589195	0.0416624	NA	NA	NA	0.0955386	0.275395	0.194734	NA	NA	NA	NA	NA	NA	0.252952	0.191024	0.135075	NA	NA	NA	0.393177	0.130692	0.183484
dgydydgyr	Serine/arginine-rich splicing factor 1 OS=Mus musculus GN=Srsf1 PE=1 SV=3 - [SRSF1_MOUSE]	Q6PDM2	77	Y3	NA	0.158258	0.297621	0.21045	NA	NA	NA	-0.323571	0.182515	0.105375	-0.000914134	0.152824	0.0483273	-0.348067	0.358646	0.179323	-0.245454	0.209786	0.148341	NA	NA	NA	0.133027	0.148264	0.0856	0.349917	0.285526	0.0860893	0.18255	0.322054	1.58325
dieqvpqqptyvqalfdfdpqedgelgfr	Growth factor receptor-bound protein 2 OS=Rattus norvegicus GN=Grb2 PE=1 SV=1 - [GRB2_RAT]	P62994	160	Y11	NA	NA	NA	NA	NA	NA	NA	0.00160739	0.231395	0.133596	-0.786602	0.819387	0.366441	-0.0838774	0.166808	0.117951	NA	NA	NA	NA	NA	NA	0.45256	0.437687	0.252699	0.0137649	0.869152	0.434576	0.358019	0.902931	0.0336582
dityfiqqllr	Actin-related protein 3 OS=Mus musculus GN=Actr3 PE=1 SV=3 - [ARP3_MOUSE]|Actin-related protein 3B OS=Mus musculus GN=Actr3b PE=1 SV=1 - [ARP3B_MOUSE]	Q99JY9|Q641P0	202;202	Y4	NA	-1.07851	0.655122	0.463241	0.00897993	0.426482	0.301568	NA	NA	NA	-0.180421	0.126332	0.0729378	NA	NA	NA	NA	NA	NA	0.405998	0.7699	0.544402	NA	NA	NA	0.160612	0.0499219	0.0288225	NA	NA	NA
divhsglaytmer	Glutamate dehydrogenase 1, mitochondrial OS=Mus musculus GN=Glud1 PE=1 SV=1 - [DHE3_MOUSE]	P26443	512	Y9	NA	-0.437353	0.269106	0.134553	0.322684	0.718404	0.359202	-0.195452	0.638259	0.451317	0.0992281	0.449339	0.259426	-0.191509	0.505416	0.357383	-0.396304	0.409786	0.23659	0.580383	0.750099	0.37505	0.194507	0.018378	0.0129952	0.288179	0.422275	0.243801	0.24253	0.486683	NA
diyetdyyr	Insulin-like growth factor 1 receptor OS=Mus musculus GN=Igf1r PE=1 SV=3 - [IGF1R_MOUSE]|Insulin receptor OS=Mus musculus GN=Insr PE=1 SV=2 - [INSR_MOUSE]	Q60751|P15208	1179;1167	Y7	NA	0.385117	0.230329	0.115165	0.104255	0.554499	0.39209	-0.104097	0.817751	0.408876	0.487131	0.957751	0.25597	0.294279	0.464252	0.20762	0.328058	0.164961	0.0952401	0.164848	0.402484	0.284599	0.593576	0.669241	0.334621	0.197818	0.425727	0.109922	0.0266369	0.621408	0.35419
diyetdyyr	Insulin-like growth factor 1 receptor OS=Mus musculus GN=Igf1r PE=1 SV=3 - [IGF1R_MOUSE]|Insulin receptor OS=Mus musculus GN=Insr PE=1 SV=2 - [INSR_MOUSE]	Q60751|P15208	1175;1163	Y3	NA	0.432517	0.303129	0.151565	0.380384	0.00794753	0.00561975	0.19906	0.326843	0.163421	0.715685	0.937275	0.242003	0.33236	0.402008	0.179784	0.247895	0.20512	0.118426	0.226477	0.642324	0.454191	0.469771	0.68897	0.344485	0.0510107	0.399857	0.0999642	-0.0391209	0.361128	0.0405544
diyetdyyr	Insulin-like growth factor 1 receptor OS=Mus musculus GN=Igf1r PE=1 SV=3 - [IGF1R_MOUSE]|Insulin receptor OS=Mus musculus GN=Insr PE=1 SV=2 - [INSR_MOUSE]	Q60751|P15208	1180;1168	Y8	NA	0.443097	0.0769579	0.0544175	0.104701	0.418834	0.29616	NA	NA	NA	NA	NA	NA	NA	NA	NA	0.868587	0.297619	0.210449	0.433083	0.256491	0.181366	NA	NA	NA	-1.00709	1.52437	1.07789	NA	NA	NA
diyetdyyrk	Insulin-like growth factor 1 receptor OS=Mus musculus GN=Igf1r PE=1 SV=3 - [IGF1R_MOUSE]|Insulin receptor OS=Mus musculus GN=Insr PE=1 SV=2 - [INSR_MOUSE]	Q60751|P15208	1180;1168	Y8	NA	NA	NA	NA	NA	NA	NA	NA	NA	NA	0.180863	0.770184	0.544602	0.073161	1.02611	0.72557	NA	NA	NA	NA	NA	NA	NA	NA	NA	0.325659	0.379663	0.268463	-0.438693	0.884412	NA
diyetdyyrk	Insulin-like growth factor 1 receptor OS=Mus musculus GN=Igf1r PE=1 SV=3 - [IGF1R_MOUSE]|Insulin receptor OS=Mus musculus GN=Insr PE=1 SV=2 - [INSR_MOUSE]	Q60751|P15208	1179;1167	Y7	NA	NA	NA	NA	NA	NA	NA	0.324016	0.168256	0.0971427	0.429217	0.730526	0.421769	0.133451	0.537431	0.310286	NA	NA	NA	NA	NA	NA	0.749892	0.952538	0.549948	0.130973	0.316178	0.158089	-0.0569732	0.782294	0.116547
dklnpqsnysea	Neuropilin-1 OS=Mus musculus GN=Nrp1 PE=1 SV=2 - [NRP1_MOUSE]	P97333	920	Y9	NA	NA	NA	NA	-0.211365	0.20371	0.144045	-0.294059	0.084517	0.0487959	0.504113	0.847047	0.423524	-0.745552	0.68212	0.393822	NA	NA	NA	0.410318	0.388689	0.274845	0.0152777	0.592578	0.342125	1.29885	0.363048	0.181524	0.732819	0.687129	0.327055
dlaedlydgqvlqk	Alpha-parvin OS=Mus musculus GN=Parva PE=1 SV=1 - [PARVA_MOUSE]	Q9EPC1	124	Y7	NA	-0.365372	0.581187	0.410961	0.394857	0.213012	0.150622	0.0418191	0.346806	0.245229	-0.0047422	0.524643	0.370978	NA	NA	NA	0.132099	0.438046	0.309745	0.417414	0.541507	0.382903	0.651381	0.0863272	0.0610425	NA	NA	NA	NA	NA	NA
dldiidnydyshtvk	Filamin-B OS=Mus musculus GN=Flnb PE=1 SV=3 - [FLNB_MOUSE]	Q80X90	904	Y10	NA	-0.277686	0.338998	0.19572	0.347069	0.166797	0.117943	NA	NA	NA	-0.15846	0.527989	0.373345	NA	NA	NA	-0.153864	0.215862	0.124628	0.227428	0.0455316	0.0321957	NA	NA	NA	0.363701	0.0373581	0.0264162	NA	NA	NA
dlnglitsdyellsdptpgipnpr	Tyrosine-protein kinase JAK3 OS=Rattus norvegicus GN=Jak3 PE=2 SV=1 - [JAK3_RAT]	Q63272	781	Y10	NA	-0.246786	0.243559	0.121779	0.0541504	0.417018	0.208509	-0.196037	0.161523	0.0932551	-0.0955621	0.267989	0.109406	0.383968	0.742674	0.428783	-0.201419	0.106108	0.0612615	0.254643	0.210723	0.105362	0.0548036	0.15668	0.090459	0.215132	0.467946	0.191038	0.839923	0.283335	NA
dlpdpyvsvlllpdk	Extended synaptotagmin-1 OS=Mus musculus GN=Esyt1 PE=1 SV=2 - [ESYT1_MOUSE]	Q3U7R1	997	Y6	NA	-0.164337	0.024172	0.0170922	0.416364	0.429835	0.303939	-0.229396	0.225597	0.159521	0.0409447	0.260976	0.106543	0.183855	0.766477	0.541981	0.338524	0.250724	0.177289	0.630483	0.417931	0.295522	0.319287	0.205591	0.145375	0.575364	0.388379	0.173688	0.563954	0.338172	0.177858
dlpdpyvsvlllpdknr	Extended synaptotagmin-1 OS=Mus musculus GN=Esyt1 PE=1 SV=2 - [ESYT1_MOUSE]	Q3U7R1	997	Y6	NA	NA	NA	NA	-0.468503	0.178461	0.126191	NA	NA	NA	NA	NA	NA	NA	NA	NA	NA	NA	NA	-0.0399862	0.528436	0.37366	NA	NA	NA	NA	NA	NA	NA	NA	NA
dlvtedgadpnpyvk	Phosphatidylinositol 4-phosphate 3-kinase C2 domain-containing subunit alpha OS=Mus musculus GN=Pik3c2a PE=1 SV=2 - [P3C2A_MOUSE]	Q61194	1595	Y13	NA	NA	NA	NA	NA	NA	NA	NA	NA	NA	NA	NA	NA	NA	NA	NA	NA	NA	NA	NA	NA	NA	NA	NA	NA	0.81913	0.114647	0.081068	NA	NA	NA
dlyantvlsggttmypgiadr	Actin, cytoplasmic 2 OS=Mus musculus GN=Actg1 PE=1 SV=1 - [ACTG_MOUSE]	P63260	294	Y3	M14	NA	NA	NA	NA	NA	NA	NA	NA	NA	-0.0514018	0.487857	0.344967	NA	NA	NA	NA	NA	NA	NA	NA	NA	NA	NA	NA	0.727068	0.505406	0.357376	NA	NA	0.423388
dlyantvlsggttmypgiadr	Actin, cytoplasmic 2 OS=Mus musculus GN=Actg1 PE=1 SV=1 - [ACTG_MOUSE]	P63260	294	Y3	NA	-0.209489	0.276442	0.159604	0.600581	0.914066	0.646342	-0.426056	0.136413	0.0787584	-0.100431	0.229443	0.0764811	0.314318	0.905509	0.640292	0.159616	0.616138	0.355728	0.714329	0.469001	0.331634	0.347192	0.246717	0.142442	0.400244	0.214446	0.081053	0.921168	0.067912	0.558916
dlyvsiqpvqear	RNA 3'-terminal phosphate cyclase OS=Mus musculus GN=RtcA PE=2 SV=2 - [RTCA_MOUSE]	Q9D7H3	226	Y3	NA	0.237375	0.407658	0.203829	1.16949	1.9874	1.40531	-0.404806	0.695472	0.491773	0.429868	0.301305	0.100435	0.486049	0.371584	0.214534	0.0601567	0.42269	0.24404	0.993565	1.468	1.03804	-0.0326441	0.238627	0.168735	0.715044	0.331313	0.117137	0.802496	0.606217	0.234871
dmydkeyysvhnk	Hepatocyte growth factor receptor OS=Mus musculus GN=Met PE=1 SV=1 - [MET_MOUSE]	P16056	1232	Y7	NA	NA	NA	NA	NA	NA	NA	NA	NA	NA	-0.277866	1.13253	0.566264	NA	NA	NA	NA	NA	NA	NA	NA	NA	NA	NA	NA	0.957304	0.278374	0.139187	NA	NA	NA
dndfiyhdrvpdlk	Programmed cell death 6-interacting protein OS=Mus musculus GN=Pdcd6ip PE=1 SV=3 - [PDC6I_MOUSE]	Q9WU78	319	Y6	NA	NA	NA	NA	NA	NA	NA	NA	NA	NA	-0.0354114	0.351174	0.248318	NA	NA	NA	NA	NA	NA	NA	NA	NA	NA	NA	NA	0.809892	0.0913134	0.0645683	NA	NA	NA
dnstmgymmak	Heat shock protein HSP 90-beta OS=Mus musculus GN=Hsp90ab1 PE=1 SV=3 - [HS90B_MOUSE]	P11499	619	Y7	NA	NA	NA	NA	NA	NA	NA	-0.147735	0.357532	0.206421	-0.332863	0.549461	0.388528	0.029811	0.203722	0.117619	NA	NA	NA	NA	NA	NA	0.0993528	0.119138	0.0687842	0.421629	0.174971	0.10102	0.310019	0.532353	0.055357
dpderptfeyiqsfledyftatepqyqpgenl	Tyrosine-protein kinase Yes OS=Mus musculus GN=Yes1 PE=1 SV=3 - [YES_MOUSE]	Q04736	535	Y26	NA	NA	NA	NA	NA	NA	NA	NA	NA	NA	0.197745	0.310369	0.126708	NA	NA	NA	NA	NA	NA	NA	NA	NA	NA	NA	NA	1.01645	0.360956	0.161424	NA	NA	0.0887809
dphyyddlr	Lipolysis-stimulated lipoprotein receptor OS=Mus musculus GN=Lsr PE=1 SV=1 - [LSR_MOUSE]	Q99KG5	495	Y5	NA	-0.250824	0.151651	0.107234	0.101307	0.0959935	0.0678776	-0.104589	0.0743884	0.0429482	0.244232	0.289129	0.0914305	-0.141284	0.290776	0.16788	NA	NA	NA	0.769268	0.124593	0.0881005	0.349123	0.209692	0.121066	0.9476	0.205056	0.0618267	0.511873	0.542105	0.0492172
dphyyddlr	Lipolysis-stimulated lipoprotein receptor OS=Mus musculus GN=Lsr PE=1 SV=1 - [LSR_MOUSE]	Q99KG5	494	Y4	NA	-0.126521	0.029713	0.0210103	0.107327	0.335751	0.237412	-0.00868584	0.049155	0.0283796	0.0232803	0.239123	0.0756174	-0.346444	0.265975	0.153561	NA	NA	NA	0.630026	0.179259	0.126755	0.338693	0.219396	0.126669	0.702328	0.375661	0.113266	0.292777	0.373292	0.243383
dpylldptleyvk	Breast cancer anti-estrogen resistance protein 3 OS=Mus musculus GN=Bcar3 PE=1 SV=1 - [BCAR3_MOUSE]	Q9QZK2	111	Y11	NA	NA	NA	NA	NA	NA	NA	NA	NA	NA	0.293071	0.340394	0.196526	NA	NA	NA	NA	NA	NA	NA	NA	NA	NA	NA	NA	1.08783	0.404323	0.233436	NA	NA	NA
dpylldptleyvk	Breast cancer anti-estrogen resistance protein 3 OS=Mus musculus GN=Bcar3 PE=1 SV=1 - [BCAR3_MOUSE]	Q9QZK2	103	Y3	NA	-0.228193	0.535433	0.239453	0.0516279	0.516713	0.258356	-0.297085	0.446841	0.199833	-0.10801	0.405499	0.122263	-0.573774	0.103839	0.0519194	0.536838	0.367184	0.183592	0.79754	0.21006	0.10503	0.593558	0.292459	0.130792	0.984291	0.501343	0.167114	0.19487	0.371464	0.520982
dqyflqr	Serine/threonine-protein kinase 10 OS=Mus musculus GN=Stk10 PE=1 SV=2 - [STK10_MOUSE]	O55098	765	Y3	NA	NA	NA	NA	NA	NA	NA	NA	NA	NA	0.20004	0.447918	0.258606	NA	NA	NA	NA	NA	NA	NA	NA	NA	NA	NA	NA	0.750465	0.211211	0.121943	NA	NA	0.177353
dqylmwltqk	Phosphatidylinositol 3-kinase regulatory subunit alpha OS=Mus musculus GN=Pik3r1 PE=1 SV=2 - [P85A_MOUSE]	P26450	580	Y3	NA	-0.384018	0.308634	0.154317	0.478646	0.434565	0.250896	-0.0893495	0.24901	0.111361	0.00402042	0.329815	0.124659	0.103038	0.299471	0.149736	-0.33824	0.641981	0.370648	0.518436	0.226159	0.130573	0.135675	0.342164	0.15302	0.321761	0.161446	0.0659102	0.35891	0.318997	0.258732
drdyddiddddpfnpqar	Protein tweety homolog 2 OS=Mus musculus GN=Ttyh2 PE=1 SV=1 - [TTYH2_MOUSE]	Q3TH73	424	Y4	NA	0.0522995	0.459265	0.324749	-0.0278349	0.283302	0.200325	-0.176902	0.384009	0.271536	-0.0888435	0.136624	0.0483037	-0.363136	0.127757	0.0903378	NA	NA	NA	0.658032	0.151172	0.106895	0.314511	0.10296	0.072804	0.499029	0.292694	0.103483	0.811291	0.0459704	0.00185846
dreedeedayer	RNA-binding protein 25 OS=Mus musculus GN=Rbm25 PE=1 SV=2 - [RBM25_MOUSE]	B2RY56	436	Y10	NA	NA	NA	NA	NA	NA	NA	NA	NA	NA	-0.3978	0.28857	0.20405	NA	NA	NA	NA	NA	NA	NA	NA	NA	NA	NA	NA	0.825299	0.521076	0.368457	NA	NA	0.674024
dreedeedayerr	RNA-binding protein 25 OS=Mus musculus GN=Rbm25 PE=1 SV=2 - [RBM25_MOUSE]	B2RY56	436	Y10	NA	NA	NA	NA	NA	NA	NA	-0.050629	0.390946	0.276441	NA	NA	NA	0.0195131	0.0289484	0.0204696	NA	NA	NA	NA	NA	NA	0.368861	0.590316	0.417416	NA	NA	NA	1.65766	0.428817	0.12847
dsgydslsnr	Ras and Rab interactor 2 OS=Mus musculus GN=Rin2 PE=1 SV=3 - [RIN2_MOUSE]	Q9D684	77	Y4	NA	NA	NA	NA	-0.112415	0.0397413	0.0281013	0.0159237	0.393612	0.227252	-0.0393266	0.544804	0.243644	0.20798	0.183588	0.105995	NA	NA	NA	0.330179	0.0800699	0.056618	0.939524	0.319204	0.184292	0.79573	0.214719	0.0960254	1.24285	0.232381	0.304765
dsslgyeapgr	LIM domain-containing protein 1 OS=Rattus norvegicus GN=Limd1 PE=1 SV=1 - [LIMD1_RAT]	B5DEH0	307	Y6	NA	NA	NA	NA	0.00650751	0.0945507	0.0668575	0.0193924	0.36075	0.255089	-0.125288	0.159885	0.060431	-0.038169	0.113878	0.0805237	NA	NA	NA	0.502988	0.0647468	0.0457829	0.610128	0.154803	0.109462	0.452356	0.142787	0.0539686	0.619328	0.227126	0.409111
dsssqenmvedclyetvk	Phosphoprotein associated with glycosphingolipid-enriched microdomains 1 OS=Mus musculus GN=Pag1 PE=1 SV=2 - [PHAG1_MOUSE]	Q3U1F9	183	Y14	C12	0.0632363	0.35442	0.250613	NA	NA	NA	-0.343493	0.600185	0.424395	-0.0616483	0.395835	0.197918	1.05892	0.107855	0.0762648	0.525175	0.621934	0.439774	NA	NA	NA	0.760546	0.85076	0.601578	0.3006	0.752379	0.434386	2.01271	0.290987	0.413399
dsyvgdeaqsk	Actin, alpha cardiac muscle 1 OS=Mus musculus GN=Actc1 PE=1 SV=1 - [ACTC_MOUSE]|Actin, alpha skeletal muscle OS=Mus musculus GN=Acta1 PE=1 SV=1 - [ACTS_MOUSE]|Actin, aortic smooth muscle OS=Mus musculus GN=Acta2 PE=1 SV=1 - [ACTA_MOUSE]|Actin, cytoplasmic 2 OS=Mus musculus GN=Actg1 PE=1 SV=1 - [ACTG_MOUSE]|Actin, gamma-enteric smooth muscle OS=Mus musculus GN=Actg2 PE=1 SV=1 - [ACTH_MOUSE]	P68033|P68134|P62737|P63260|P63268	55;55;53;54;55	Y3	NA	0.151588	0.260164	0.183964	-0.0162024	0.1443	0.102036	-0.339008	0.0588047	0.0339509	0.218883	0.730898	0.220374	-0.177616	0.114603	0.0573015	0.161212	0.0829745	0.0586718	0.261805	0.0693441	0.0490337	0.147313	0.17333	0.100072	0.724427	0.715062	0.206421	0.445834	0.335805	NA
dtdivdeaiyyfk	Actin-related protein 2/3 complex subunit 3 OS=Mus musculus GN=Arpc3 PE=1 SV=3 - [ARPC3_MOUSE]	Q9JM76	47	Y10	NA	0.458066	0.990211	0.571699	0.315492	0.863572	0.610638	0.0758542	0.670146	0.335073	0.0409879	0.469037	0.177279	-0.20153	0.672902	0.3885	0.0226326	0.348077	0.246128	0.286013	0.208251	0.147256	0.29394	1.36769	0.683845	0.69169	0.233391	0.0952813	0.426641	0.483401	0.11248
dtlyeavr	60S ribosomal protein L10a OS=Mus musculus GN=Rpl10a PE=1 SV=3 - [RL10A_MOUSE]	P53026	11	Y4	NA	NA	NA	NA	NA	NA	NA	0.093082	0.423457	0.299429	NA	NA	NA	0.347473	0.483769	0.342077	NA	NA	NA	NA	NA	NA	0.471038	0.2139	0.15125	NA	NA	NA	0.941206	0.493427	NA
dvieeyfk	40S ribosomal protein S12 OS=Mus musculus GN=Rps12 PE=1 SV=2 - [RS12_MOUSE]	P63323	127	Y6	NA	-0.476022	0.535597	0.378724	0.0619531	0.369583	0.261334	NA	NA	NA	0.177436	0.19607	0.0980352	NA	NA	NA	-0.330361	0.535596	0.378723	0.173387	0.258916	0.183081	NA	NA	NA	0.253848	0.143923	0.0830942	NA	NA	0.0791021
dyddmspr	Heterogeneous nuclear ribonucleoprotein K OS=Mus musculus GN=Hnrnpk PE=1 SV=1 - [HNRPK_MOUSE]	P61979	280	Y2	NA	0.311856	0.98025	0.693142	0.00683541	0.0106789	0.00755114	-0.280558	0.00528371	0.00373615	-0.000464764	0.268725	0.120177	0.333672	0.257087	0.148429	0.0594532	0.122221	0.0864233	0.542861	0.0692555	0.0489711	0.909916	0.0147913	0.010459	1.32537	0.5412	0.242032	1.22462	0.418715	NA
dyddmspr	Heterogeneous nuclear ribonucleoprotein K OS=Mus musculus GN=Hnrnpk PE=1 SV=1 - [HNRPK_MOUSE]	P61979	280;284	Y2,S6	NA	-0.0592874	0.249108	0.176146	NA	NA	NA	NA	NA	NA	0.0414372	0.274786	0.137393	0.052619	0.00056048	0.000396319	0.214388	0.16139	0.11412	NA	NA	NA	NA	NA	NA	1.08873	0.316121	0.15806	1.88358	0.241395	NA
dydrgydsr	Eukaryotic translation initiation factor 4B OS=Mus musculus GN=Eif4b PE=1 SV=1 - [IF4B_MOUSE]	Q8BGD9	270	Y6	NA	NA	NA	NA	NA	NA	NA	NA	NA	NA	-0.168639	0.0648768	0.0458748	NA	NA	NA	NA	NA	NA	NA	NA	NA	NA	NA	NA	0.0607829	0.510315	0.360847	NA	NA	NA
dydtlsk	Brain-specific angiogenesis inhibitor 1-associated protein 2-like protein 1 OS=Mus musculus GN=Baiap2l1 PE=1 SV=1 - [BI2L1_MOUSE]	Q9DBJ3	274	Y2	NA	0.143647	0.431392	0.215696	0.00739632	0.0954146	0.0674683	-0.80424	0.428809	0.247573	-0.0180415	0.59364	0.171369	-0.426599	0.42795	0.191385	1.1606	0.106231	0.0613323	1.04109	0.250086	0.176837	1.62575	0.881663	0.509029	2.35777	0.623569	0.166656	2.50972	0.764653	NA
dyeiqr	Focal adhesion kinase 1 OS=Mus musculus GN=Ptk2 PE=1 SV=3 - [FAK1_MOUSE]	P34152	453	Y2	NA	-0.152661	0.0561629	0.0324257	-0.446268	0.198655	0.14047	-0.496269	0.337083	0.194615	-0.0160618	0.246529	0.0779592	-0.101436	0.119877	0.0536105	0.0614873	0.0568072	0.0327977	0.208041	0.0633932	0.0448257	0.151855	0.434481	0.250847	0.543472	0.251765	0.0796151	0.339971	0.306306	0.242901
dynpynysdsispfnk	CLIP-associating protein 2 OS=Mus musculus GN=Clasp2 PE=1 SV=1 - [CLAP2_MOUSE]	Q8BRT1	1014	Y5	NA	0.086992	0.163075	0.0815376	0.482882	0.490073	0.282944	0.0570998	0.151804	0.0759018	0.0228502	0.344192	0.12169	-0.0186952	0.146553	0.0846123	0.0329506	0.108334	0.0541668	0.192042	0.343868	0.198532	0.2203	0.305868	0.152934	0.256115	0.152827	0.0623915	0.0547645	0.255567	NA
dysgsqggydr	RNA-binding protein 3 OS=Mus musculus GN=Rbm3 PE=2 SV=1 - [RBM3_MOUSE]	O89086	139	Y9	NA	0.268439	0.465979	0.329497	NA	NA	NA	-1.0441	0.609647	0.431086	0.514627	0.380201	0.134421	-0.00108632	0.45742	0.264092	0.349659	0.208941	0.147743	NA	NA	NA	-0.251018	0.778077	0.550184	0.645733	0.413354	0.146143	-0.0524545	0.50312	0.288903
dyssgfggk	Src substrate cortactin OS=Mus musculus GN=Cttn PE=1 SV=2 - [SRC8_MOUSE]	Q60598	154	Y2	NA	NA	NA	NA	0.210136	0.449504	0.317847	-0.143485	0.220297	0.127189	NA	NA	NA	0.0580114	0.288376	0.166494	NA	NA	NA	0.569768	0.19423	0.137341	0.417726	0.144101	0.0831965	NA	NA	NA	0.477286	0.567538	0.0528225
dyvvegepyagydr	Glycosaminoglycan xylosylkinase OS=Mus musculus GN=Fam20b PE=2 SV=1 - [XYLK_MOUSE]	Q8VCS3	141	Y12	NA	-0.0987505	0.0705284	0.0498711	NA	NA	NA	-0.314898	0.149354	0.0862295	0.22501	0.316695	0.111969	-0.165505	0.172867	0.0864336	-0.381077	0.52719	0.37278	NA	NA	NA	-0.177484	0.413652	0.238822	0.216968	0.31683	0.10019	-0.04941	0.250035	NA
dyvvegepyagydr	Glycosaminoglycan xylosylkinase OS=Mus musculus GN=Fam20b PE=2 SV=1 - [XYLK_MOUSE]	Q8VCS3	138	Y9	NA	-0.237957	0.204592	0.144668	-0.141675	0.315464	0.223066	-0.0273112	0.0292398	0.0206757	0.0482011	0.30407	0.107505	0.275492	0.637978	0.368337	0.0245281	0.3873	0.273862	0.269822	0.32315	0.228502	0.0305328	0.155152	0.109709	0.179367	0.341101	0.120597	0.448588	0.556721	0.0402785
eaqdsssyr	LIM and SH3 domain protein 1 OS=Mus musculus GN=Lasp1 PE=1 SV=1 - [LASP1_MOUSE]	Q61792	152	Y8	NA	NA	NA	NA	NA	NA	NA	NA	NA	NA	0.232414	0.866259	0.612538	NA	NA	NA	NA	NA	NA	NA	NA	NA	NA	NA	NA	0.96614	0.265367	0.187643	NA	NA	0.10772
eaypgdvfylhsr	ATP synthase subunit alpha, mitochondrial OS=Mus musculus GN=Atp5a1 PE=1 SV=1 - [ATPA_MOUSE]	Q03265	343	Y9	NA	NA	NA	NA	0.124208	0.275407	0.159006	-0.326375	0.250773	0.177323	NA	NA	NA	-0.213077	0.0280971	0.0198677	NA	NA	NA	0.401379	0.377918	0.218191	0.368928	0.818163	0.578528	NA	NA	NA	0.922563	1.39461	0.309359
eaypgdvfylhsr	ATP synthase subunit alpha, mitochondrial OS=Mus musculus GN=Atp5a1 PE=1 SV=1 - [ATPA_MOUSE]	Q03265	337	Y3	NA	-0.0466029	0.27955	0.139775	0.113771	0.376986	0.188493	-0.0928119	0.229705	0.114853	0.197233	0.188217	0.0627389	-0.109488	0.186717	0.0933584	0.161858	0.529415	0.305658	0.380459	0.153583	0.0767914	0.429814	0.422452	0.211226	0.788461	0.658152	0.219384	1.0607	0.798418	NA
eaytavvyhnr	Dedicator of cytokinesis protein 7 OS=Mus musculus GN=Dock7 PE=1 SV=3 - [DOCK7_MOUSE]	Q8R1A4	621	Y8	NA	NA	NA	NA	-0.418634	0.111238	0.0786569	-0.318943	0.208169	0.147198	NA	NA	NA	-0.239251	0.0961162	0.0679644	NA	NA	NA	0.160182	0.342115	0.241912	0.410537	0.366202	0.258944	NA	NA	NA	0.418379	0.00807374	0.268083
ecdysidginr	Talin-2 OS=Mus musculus GN=Tln2 PE=1 SV=3 - [TLN2_MOUSE]	Q71LX4	1666	Y4	C2	-0.374872	0.390316	0.174554	-0.213831	0.381831	0.22045	-0.287394	0.453046	0.226523	-0.361464	0.935307	0.330681	0.0377781	0.252953	0.113124	-0.101121	0.385447	0.192723	0.0670569	0.328603	0.189719	-0.189808	0.939377	0.469688	0.480207	0.380345	0.134472	0.31217	0.400516	NA
ecftpfvngsffehdgqpycevhyher	Paxillin OS=Mus musculus GN=Pxn PE=1 SV=1 - [PAXI_MOUSE]	Q8VI36	522	Y19	C2,C20	-0.380403	0.477541	0.337672	0.284493	0.195422	0.112827	-0.155345	0.393745	0.227329	NA	NA	NA	-0.367818	0.205129	0.145048	-0.0832521	0.209679	0.148265	0.253832	0.32896	0.189925	0.105819	0.135611	0.0782949	NA	NA	NA	0.202223	0.633066	NA
ecftpfvngsffehdgqpycevhyher	Paxillin OS=Mus musculus GN=Pxn PE=1 SV=1 - [PAXI_MOUSE]	Q8VI36	527	Y24	C2,C20	-0.290707	0.598488	0.423195	-0.016702	0.705669	0.352834	-0.126682	0.199249	0.115037	NA	NA	NA	-0.0376211	0.0946394	0.0669201	0.0447642	0.0816462	0.0577326	0.0179841	0.221606	0.110803	0.397124	0.114312	0.0659983	NA	NA	NA	1.02674	0.0155106	0.41513
edaannyar	Tubulin alpha-3 chain OS=Mus musculus GN=Tuba3a PE=1 SV=1 - [TBA3_MOUSE]|Tubulin alpha-4A chain OS=Mus musculus GN=Tuba4a PE=1 SV=1 - [TBA4A_MOUSE]|Tubulin alpha-8 chain OS=Mus musculus GN=Tuba8 PE=1 SV=1 - [TBA8_MOUSE]	P05214|P68368|Q9JJZ2	103;103;103	Y7	NA	-0.0673676	0.255916	0.147753	NA	NA	NA	-0.656431	0.737083	0.521196	-0.0335796	0.166123	0.0525326	-0.265894	0.164733	0.0823667	0.00827008	0.181823	0.104975	NA	NA	NA	0.0117918	0.926201	0.654923	1.42519	0.396823	0.125487	-0.118688	1.09427	0.372331
edgsfqgptgnqhiyqpvgkpdpaappk	Focal adhesion kinase 1 OS=Mus musculus GN=Ptk2 PE=1 SV=3 - [FAK1_MOUSE]	P34152	899	Y15	NA	NA	NA	NA	NA	NA	NA	NA	NA	NA	0.0526748	0.012874	0.00910332	NA	NA	NA	NA	NA	NA	NA	NA	NA	NA	NA	NA	-0.373608	0.499423	0.353146	NA	NA	0.31873
edqteyleer	Heat shock protein HSP 90-alpha OS=Mus musculus GN=Hsp90aa1 PE=1 SV=4 - [HS90A_MOUSE]|Heat shock protein HSP 90-beta OS=Mus musculus GN=Hsp90ab1 PE=1 SV=3 - [HS90B_MOUSE]	P07901|P11499	197;192	Y6	NA	NA	NA	NA	NA	NA	NA	NA	NA	NA	0.205093	0.3379	0.137947	-0.355684	0.692691	0.489807	NA	NA	NA	NA	NA	NA	NA	NA	NA	0.271543	0.332412	0.12564	-0.305588	0.751726	NA
edyfak	Lupus La protein homolog OS=Mus musculus GN=Ssb PE=1 SV=1 - [LA_MOUSE]	P32067	188	Y3	NA	NA	NA	NA	NA	NA	NA	NA	NA	NA	-0.502975	0.615771	0.435416	NA	NA	NA	NA	NA	NA	NA	NA	NA	NA	NA	NA	0.328212	0.637822	0.451008	NA	NA	NA
eeiysavr	Estradiol 17-beta-dehydrogenase 11 OS=Rattus norvegicus GN=Hsd17b11 PE=2 SV=1 - [DHB11_RAT]	Q6AYS8	101	Y4	NA	NA	NA	NA	NA	NA	NA	0.279357	0.320072	0.184793	0.61616	0.284788	0.127361	0.933712	1.35578	0.78276	NA	NA	NA	NA	NA	NA	1.4067	0.40382	0.233146	2.01969	0.525273	0.234909	2.92201	0.388824	0.633423
eepiyiitefmak	Tyrosine-protein kinase Lyn OS=Mus musculus GN=Lyn PE=1 SV=4 - [LYN_MOUSE]	P25911	316	Y5	NA	NA	NA	NA	0.293517	1.01836	0.720092	-0.537764	0.00605153	0.00427908	0.0144387	0.277165	0.0979927	NA	NA	NA	NA	NA	NA	1.39601	0.73978	0.523103	0.41912	0.170755	0.120742	0.735057	0.172524	0.0704327	NA	NA	NA
efveefiwpavqssalyedr	Argininosuccinate synthase OS=Mus musculus GN=Ass1 PE=1 SV=1 - [ASSY_MOUSE]	P16460	83	Y17	NA	NA	NA	NA	-0.19331	0.51771	0.2989	-0.185062	0.276672	0.159736	-0.01608	0.582694	0.237884	NA	NA	NA	NA	NA	NA	0.31224	0.533314	0.307909	-0.190058	0.17196	0.0992812	-0.00896351	0.320314	0.130768	NA	NA	0.0668945
efvydtiqshqyqcpr	TNF receptor-associated factor 4 OS=Mus musculus GN=Traf4 PE=1 SV=2 - [TRAF4_MOUSE]	Q61382	204	Y4	C14	-0.0911974	0.309762	0.219035	0.067354	0.499835	0.249917	-0.080415	0.290311	0.129831	0.159196	0.244138	0.109182	0.0220237	0.254263	0.146799	0.0600634	0.588991	0.41648	0.118136	0.217815	0.108908	0.558844	0.335419	0.150004	0.541951	0.371082	0.214244	0.777681	0.385879	NA
egdpaiyaer	Testin OS=Rattus norvegicus GN=Tes PE=1 SV=1 - [TES_RAT]	Q2LAP6	249	Y7	NA	-0.165266	0.10476	0.0740767	-0.477157	0.264847	0.187275	-0.799752	0.22761	0.131411	0.0573317	0.290229	0.0967432	-0.34233	0.361365	0.180683	0.131987	0.278057	0.196616	0.429084	0.467667	0.33069	-0.272856	0.691785	0.399402	0.856221	0.237547	0.0751189	0.172091	0.516801	0.399383
egeeptvysddeepkdeaar	Membrane-associated progesterone receptor component 1 OS=Rattus norvegicus GN=Pgrmc1 PE=1 SV=3 - [PGRC1_RAT]	P70580	180	Y8	NA	NA	NA	NA	NA	NA	NA	NA	NA	NA	0.0301661	0.438382	0.2531	NA	NA	NA	NA	NA	NA	NA	NA	NA	NA	NA	NA	0.561087	1.11469	0.557347	NA	NA	0.346475
eginpgyddyadsdedqhdayler	FACT complex subunit SSRP1 OS=Mus musculus GN=Ssrp1 PE=1 SV=2 - [SSRP1_MOUSE]	Q08943	441	Y10	NA	NA	NA	NA	NA	NA	NA	NA	NA	NA	-0.0437222	0.372959	0.18648	NA	NA	NA	NA	NA	NA	NA	NA	NA	NA	NA	NA	-0.0589528	0.300667	0.134463	NA	NA	0.074374
ehallaytlgvk	Elongation factor 1-alpha 2 OS=Mus musculus GN=Eef1a2 PE=1 SV=1 - [EF1A2_MOUSE]	P62631	141	Y7	NA	-0.393418	0.518108	0.366357	-0.0638966	0.49191	0.245955	-0.369456	0.247027	0.110474	-0.202999	0.201439	0.0761367	-0.195068	0.171584	0.0990643	0.12664	0.283959	0.20079	0.217473	0.307349	0.153675	0.0588485	0.234565	0.104901	0.250212	0.417839	0.170582	0.35503	0.361099	0.67958
ehyidlk	Nucleoside diphosphate kinase A OS=Rattus norvegicus GN=Nme1 PE=1 SV=1 - [NDKA_RAT]	Q05982	52	Y3	NA	NA	NA	NA	NA	NA	NA	NA	NA	NA	0.839199	0.255455	0.180634	NA	NA	NA	NA	NA	NA	NA	NA	NA	NA	NA	NA	0.147332	0.528424	0.305086	NA	NA	0.117238
eivyar	Sickle tail protein OS=Mus musculus GN=Skt PE=1 SV=1 - [SKT_MOUSE]	A2AQ25	289	Y4	NA	-0.177741	0.0855618	0.0605014	NA	NA	NA	NA	NA	NA	NA	NA	NA	0.349952	0.0494421	0.0349609	-0.23326	0.142602	0.100835	NA	NA	NA	NA	NA	NA	NA	NA	NA	0.109594	0.0462524	0.0951122
eiysadyyr	Inactive tyrosine-protein kinase transmembrane receptor ROR1 OS=Mus musculus GN=Ror1 PE=2 SV=2 - [ROR1_MOUSE]	Q9Z139	646	Y8	NA	NA	NA	NA	NA	NA	NA	NA	NA	NA	-0.246751	0.193961	0.137151	NA	NA	NA	NA	NA	NA	NA	NA	NA	NA	NA	NA	0.432278	0.111898	0.0791239	NA	NA	0.288756
ekeydfpppmk	Enhancer of filamentation 1 OS=Mus musculus GN=Nedd9 PE=1 SV=2 - [CASL_MOUSE]	O35177	240	Y4	NA	-0.248075	0.370101	0.213678	0.163967	0.263704	0.152249	0.120308	0.170075	0.0981929	-0.426528	0.133042	0.0594983	NA	NA	NA	-0.524426	0.338687	0.239488	-0.231797	0.0862907	0.0498199	-0.0889165	0.287636	0.166067	-0.598701	0.133763	0.0668813	NA	NA	NA
ekiyqwinelsspetr	Cell differentiation protein RCD1 homolog OS=Mus musculus GN=Rqcd1 PE=1 SV=1 - [RCD1_MOUSE]	Q9JKY0	23	Y4	NA	NA	NA	NA	NA	NA	NA	NA	NA	NA	0.00183928	0.323295	0.228604	NA	NA	NA	NA	NA	NA	NA	NA	NA	NA	NA	NA	0.150503	0.46948	0.331973	NA	NA	0.143978
eldnlqyr	Serine/threonine-protein kinase TAO1 OS=Mus musculus GN=Taok1 PE=1 SV=1 - [TAOK1_MOUSE]|Serine/threonine-protein kinase TAO2 OS=Mus musculus GN=Taok2 PE=2 SV=3 - [TAOK2_MOUSE]|Serine/threonine-protein kinase TAO3 OS=Mus musculus GN=Taok3 PE=1 SV=2 - [TAOK3_MOUSE]	Q5F2E8|Q6ZQ29|Q8BYC6	309;305;309	Y7	NA	1.16267	1.792	1.26713	NA	NA	NA	NA	NA	NA	0.277652	0.712093	0.205564	-0.533642	1.27248	0.899781	1.12621	0.103964	0.0735134	NA	NA	NA	NA	NA	NA	3.60602	0.720361	0.20795	4.94635	0.580788	0.198261
elfddpsyvniqnldk	SHC-transforming protein 1 OS=Mus musculus GN=Shc1 PE=1 SV=3 - [SHC1_MOUSE]	P98083	423	Y8	NA	-0.64721	0.497474	0.203093	0.333869	1.601	0.800499	-0.71737	0.414726	0.207363	-0.413601	2.82209	0.782706	0.431385	0.93012	0.46506	0.284833	0.513447	0.22962	1.18401	0.896318	0.448159	0.946233	0.524984	0.262492	1.83728	0.75336	0.227146	1.64283	0.332888	0.331193
elnyfak	Phosphoglycerate kinase 1 OS=Mus musculus GN=Pgk1 PE=1 SV=4 - [PGK1_MOUSE]	P09411	196	Y4	NA	-0.208197	0.181882	0.12861	-0.135533	0.0826694	0.0584561	-0.356108	0.152659	0.0881377	0.0459512	0.273759	0.103471	-0.115	0.0978678	0.056504	NA	NA	NA	0.120962	0.153968	0.108872	-0.108904	0.276795	0.159808	0.332055	0.221816	0.0784239	-0.0326456	0.264284	0.378072
elpteppytayvgnlpfntvqgdidaifk	Eukaryotic translation initiation factor 4H OS=Mus musculus GN=Eif4h PE=1 SV=3 - [IF4H_MOUSE]	Q9WUK2	42	Y8	NA	NA	NA	NA	NA	NA	NA	NA	NA	NA	NA	NA	NA	NA	NA	NA	NA	NA	NA	NA	NA	NA	NA	NA	NA	1.15322	0.0110873	0.00783993	NA	NA	0.0762947
elpteppytayvgnlpfntvqgdidaifk	Eukaryotic translation initiation factor 4H OS=Mus musculus GN=Eif4h PE=1 SV=3 - [IF4H_MOUSE]	Q9WUK2	45	Y11	NA	NA	NA	NA	-0.183955	0.579953	0.410088	NA	NA	NA	0.404409	0.434754	0.307418	NA	NA	NA	NA	NA	NA	0.364939	0.0165881	0.0117296	NA	NA	NA	1.03544	0.177771	0.125703	NA	NA	0.0228887
endyesigdlqqgr	Phosphoprotein associated with glycosphingolipid-enriched microdomains 1 OS=Rattus norvegicus GN=Pag1 PE=1 SV=1 - [PHAG1_RAT]	Q9JM80	409	Y4	NA	-0.079195	0.455382	0.185909	0.475712	0.611559	0.30578	-0.43904	0.40246	0.179985	0.0471189	0.6433	0.160825	0.00862084	0.27845	0.124527	0.888087	0.346671	0.155036	0.788934	0.721052	0.360526	0.681043	0.554156	0.247826	0.667999	0.400602	0.100151	0.861611	0.315921	NA
enpyedvdlk	Suppression of tumorigenicity 5 protein OS=Mus musculus GN=St5 PE=1 SV=1 - [ST5_MOUSE]	Q924W7	498	Y4	NA	NA	NA	NA	NA	NA	NA	-0.310959	0.0696552	0.0492537	0.171507	0.189507	0.109412	0.00474489	0.224799	0.158957	NA	NA	NA	NA	NA	NA	0.384946	0.462458	0.327007	0.463613	0.162029	0.0935476	1.13645	1.13113	NA
enpyydsr	Clathrin heavy chain 1 OS=Mus musculus GN=Cltc PE=1 SV=3 - [CLH1_MOUSE]	Q68FD5	899	Y4	NA	0.303547	0.234559	0.165858	0.254632	0.0311565	0.022031	-0.188789	0.25717	0.181847	0.360083	0.899505	0.367221	-0.335525	0.424676	0.245187	-0.221631	0.120374	0.0851172	0.786869	0.19642	0.13889	0.232367	0.342076	0.241884	0.947895	0.721606	0.294594	0.546224	0.540779	NA
enpyydsr	Clathrin heavy chain 1 OS=Mus musculus GN=Cltc PE=1 SV=3 - [CLH1_MOUSE]	Q68FD5	900	Y5	NA	NA	NA	NA	0.309999	0.222619	0.157415	-0.349477	0.25054	0.144649	0.0523589	0.193314	0.0789202	-0.155387	0.325553	0.187958	NA	NA	NA	0.723552	0.256059	0.181061	0.128644	0.544734	0.314502	0.838639	0.348087	0.142106	0.446466	0.37627	NA
epclhplepdeveyepr	Leucyl-cystinyl aminopeptidase OS=Mus musculus GN=Lnpep PE=1 SV=1 - [LCAP_MOUSE]	Q8C129	46	Y14	C3	0.666497	1.07272	0.758529	NA	NA	NA	-0.381587	0.720457	0.50944	0.237369	0.408181	0.288628	NA	NA	NA	NA	NA	NA	NA	NA	NA	1.30634	0.0389246	0.0275239	0.926409	0.166673	0.117855	NA	NA	0.115743
epiytlpaiisk	Rho GTPase-activating protein 42 OS=Mus musculus GN=Arhgap42 PE=1 SV=1 - [RHG42_MOUSE]	B2RQE8	342	Y4	NA	NA	NA	NA	NA	NA	NA	-0.120394	0.28893	0.204305	0.293198	0.519357	0.367241	0.00607011	0.34112	0.241208	NA	NA	NA	NA	NA	NA	0.00436359	0.402055	0.284296	0.210874	0.675664	0.477767	0.524698	0.0632603	0.0615944
eppppyvsa	Lysosomal-associated transmembrane protein 4B OS=Mus musculus GN=Laptm4b PE=2 SV=1 - [LAP4B_MOUSE]	Q91XQ6	224	Y6	NA	NA	NA	NA	NA	NA	NA	-0.907928	0.903842	0.639113	-0.178626	0.530838	0.216714	-0.300031	0.385398	0.22251	NA	NA	NA	NA	NA	NA	-0.62507	1.11226	0.786484	0.546763	0.173688	0.0709076	0.0215692	1.20061	0.268029
epppvvnyeedar	Tyrosine-protein kinase Fer OS=Mus musculus GN=Fer PE=1 SV=2 - [FER_MOUSE]	P70451	402	Y8	NA	NA	NA	NA	NA	NA	NA	-0.585954	0.0295399	0.0208879	0.134442	0.201404	0.142414	-0.273734	0.166508	0.117739	NA	NA	NA	NA	NA	NA	0.282793	0.81442	0.575882	1.23069	0.976756	0.56393	1.85789	0.82631	0.252517
epspvrydnlsr	Palmitoyltransferase ZDHHC5 OS=Mus musculus GN=Zdhhc5 PE=1 SV=1 - [ZDHC5_MOUSE]|Probable palmitoyltransferase ZDHHC8 OS=Mus musculus GN=Zdhhc8 PE=1 SV=1 - [ZDHC8_MOUSE]	Q8VDZ4|Q5Y5T5	529;533;534;538	S3,Y7	NA	NA	NA	NA	NA	NA	NA	NA	NA	NA	0.309294	0.19037	0.134612	NA	NA	NA	NA	NA	NA	NA	NA	NA	NA	NA	NA	0.530609	0.208444	0.147392	NA	NA	0.194809
epssydfvyhyg	Engulfment and cell motility protein 2 OS=Mus musculus GN=Elmo2 PE=1 SV=1 - [ELMO2_MOUSE]	Q8BHL5	731	Y11	NA	-0.245647	0.38151	0.269769	NA	NA	NA	NA	NA	NA	NA	NA	NA	NA	NA	NA	0.124531	0.173226	0.122489	NA	NA	NA	NA	NA	NA	NA	NA	NA	NA	NA	NA
eqnpyekf	Pituitary tumor-transforming gene 1 protein-interacting protein OS=Mus musculus GN=Pttg1ip PE=1 SV=1 - [PTTG_MOUSE]	Q8R143	171	Y5	NA	NA	NA	NA	NA	NA	NA	NA	NA	NA	NA	NA	NA	NA	NA	NA	NA	NA	NA	NA	NA	NA	NA	NA	NA	1.15712	0.106907	0.075595	NA	NA	0.333636
erldgeniyir	Protein 4.1 OS=Mus musculus GN=Epb41 PE=1 SV=2 - [41_MOUSE]	P48193	654	Y9	NA	0.235205	0.650861	0.32543	0.709848	0.731148	0.422128	0.494175	0.488487	0.282028	0.644681	0.906534	0.320508	NA	NA	NA	0.426647	0.555362	0.320639	1.58942	0.645113	0.372456	1.04107	0.382516	0.220846	1.07715	0.630458	0.238291	NA	NA	0.141756
erlyewisidkddtgak	Phosphatidylinositol 3,4,5-trisphosphate 5-phosphatase 2 OS=Mus musculus GN=Inppl1 PE=1 SV=1 - [SHIP2_MOUSE]	Q6P549	887	Y4	NA	-0.143931	0.388438	0.274667	0.816758	0.322662	0.228156	NA	NA	NA	NA	NA	NA	NA	NA	NA	0.0949917	0.0651719	0.0460835	0.668865	0.407221	0.287949	NA	NA	NA	NA	NA	NA	NA	NA	NA
esaeerptfdylqsvlddfytategqyqqqp	Tyrosine-protein kinase Lyn OS=Rattus norvegicus GN=Lyn PE=1 SV=3 - [LYN_RAT]	Q07014	508	Y27	NA	-0.39239	0.413822	0.206911	0.395145	0.661022	0.381641	-0.289619	0.63652	0.367495	-0.043226	0.326271	0.123319	0.214377	0.314509	0.222391	0.186508	0.0214964	0.0124109	0.551908	0.269776	0.155755	0.118478	0.313266	0.180864	0.280396	0.354386	0.158486	0.550883	0.0814808	0.0664482
eshgkpgeyvlsvysdgqr	Tyrosine-protein kinase Fer OS=Mus musculus GN=Fer PE=1 SV=2 - [FER_MOUSE]	P70451	498	Y14	NA	NA	NA	NA	NA	NA	NA	NA	NA	NA	-0.349776	0.132953	0.0940117	NA	NA	NA	NA	NA	NA	NA	NA	NA	NA	NA	NA	0.755313	0.464574	0.268222	NA	NA	0.171581
estvtlqqaeyeflsfvr	Oligoribonuclease, mitochondrial OS=Mus musculus GN=Rexo2 PE=1 SV=2 - [ORN_MOUSE]	Q9D8S4	122	Y11	NA	-0.395621	0.269145	0.155391	-0.00561238	0.262271	0.131136	0.0954422	0.0316185	0.0223577	0.137442	0.339628	0.120077	NA	NA	NA	-0.332041	0.571218	0.403912	0.410607	0.455964	0.227982	-0.0135758	0.0878306	0.0621056	0.106429	0.579106	0.193035	NA	NA	0.115919
esysvyvyk	Histone H2B type 1-B OS=Mus musculus GN=Hist1h2bb PE=1 SV=3 - [H2B1B_MOUSE]|Histone H2B type 1-C/E/G OS=Mus musculus GN=Hist1h2bc PE=1 SV=3 - [H2B1C_MOUSE]|Histone H2B type 1-F/J/L OS=Mus musculus GN=Hist1h2bf PE=1 SV=2 - [H2B1F_MOUSE]|Histone H2B type 1-H OS=Mus musculus GN=Hist1h2bh PE=1 SV=3 - [H2B1H_MOUSE]|Histone H2B type 1-K OS=Mus musculus GN=Hist1h2bk PE=1 SV=3 - [H2B1K_MOUSE]|Histone H2B…	Q64475|Q6ZWY9|P10853|Q64478|Q8CGP1|P10854|Q8CGP2|Q64525	38;38;38;38;38;38;38;38	Y3	NA	NA	NA	NA	NA	NA	NA	0.0633835	0.217715	0.153948	-0.113743	0.314568	0.181616	0.0206432	0.216694	0.153226	NA	NA	NA	NA	NA	NA	0.158139	0.0443338	0.0313488	0.0541413	0.256889	0.148315	-0.130931	0.0328549	0.134721
esysvyvyk	Histone H2B type 1-B OS=Mus musculus GN=Hist1h2bb PE=1 SV=3 - [H2B1B_MOUSE]|Histone H2B type 1-C/E/G OS=Mus musculus GN=Hist1h2bc PE=1 SV=3 - [H2B1C_MOUSE]|Histone H2B type 1-F/J/L OS=Mus musculus GN=Hist1h2bf PE=1 SV=2 - [H2B1F_MOUSE]|Histone H2B type 1-H OS=Mus musculus GN=Hist1h2bh PE=1 SV=3 - [H2B1H_MOUSE]|Histone H2B type 1-K OS=Mus musculus GN=Hist1h2bk PE=1 SV=3 - [H2B1K_MOUSE]|Histone H2B…	Q64475|Q6ZWY9|P10853|Q64478|Q8CGP1|P10854|Q8CGP2|Q64525	41;41;41;41;41;41;41;41	Y6	NA	NA	NA	NA	NA	NA	NA	0.194019	0.0112316	0.00794197	-0.138865	0.194916	0.0974582	0.263065	0.0698285	0.0493762	NA	NA	NA	NA	NA	NA	0.522457	0.0127776	0.00903512	0.0381405	0.272779	0.13639	0.150758	0.0689284	NA
etivyemldr	Receptor-interacting serine/threonine-protein kinase 3 OS=Rattus norvegicus GN=Ripk3 PE=2 SV=3 - [RIPK3_RAT]	Q9Z2P5	338	Y5	NA	-0.258533	0.322515	0.161258	1.12921	0.0624538	0.0441615	-0.157004	0.242948	0.140266	0.168816	0.525656	0.303488	0.250719	0.743615	0.525815	0.479833	0.371601	0.214544	1.73744	0.149995	0.106063	1.05722	0.299559	0.172951	NA	NA	NA	1.31886	0.110314	0.238989
evcdgwslpnpeyytlr	Engulfment and cell motility protein 2 OS=Mus musculus GN=Elmo2 PE=1 SV=1 - [ELMO2_MOUSE]	Q8BHL5	49	Y14	C3	-0.164464	0.756844	0.436964	0.158481	0.316151	0.223553	-0.844579	0.540318	0.311953	0.138959	0.701643	0.405094	-0.467183	0.89341	0.515811	1.11491	1.32287	0.935407	0.85554	0.446684	0.315853	-0.222159	0.415373	0.239816	0.798157	0.270755	0.191453	0.240208	0.297313	NA
evcdgwslpnpeyytlr	Engulfment and cell motility protein 2 OS=Mus musculus GN=Elmo2 PE=1 SV=1 - [ELMO2_MOUSE]	Q8BHL5	48	Y13	C3	-0.51106	0.314696	0.140736	0.0314972	0.7825	0.39125	-0.657168	0.174278	0.0779397	-0.296582	0.520944	0.150383	-0.28205	0.372728	0.186364	0.089869	0.423989	0.211994	0.620184	0.461507	0.230753	0.0355576	0.51697	0.231196	0.684771	0.330635	0.0996901	0.374021	0.590167	0.23159
evdseyear	ADP-ribosylation factor GTPase-activating protein 2 OS=Mus musculus GN=Arfgap2 PE=1 SV=1 - [ARFG2_MOUSE]	Q99K28	444	Y6	NA	-0.0752058	0.83659	0.591558	-0.45335	0.0189587	0.0134059	-0.616299	1.01348	0.585135	0.260518	0.647125	0.24459	0.0583286	0.977234	0.488617	0.401403	0.0817151	0.0577813	0.945719	0.313704	0.221822	0.763083	0.858299	0.495539	1.74433	0.501164	0.189422	1.64394	1.02997	NA
evespydvhdyir	PERQ amino acid-rich with GYF domain-containing protein 1 OS=Mus musculus GN=Gigyf1 PE=1 SV=2 - [PERQ1_MOUSE]	Q99MR1	936	Y6	NA	-0.18128	0.178467	0.103038	0.152317	0.346256	0.199911	0.0557199	0.186813	0.0835453	-0.23334	0.532856	0.201401	-0.0966942	0.216714	0.12512	-0.112063	0.297187	0.171581	0.157419	0.14531	0.0838949	0.433599	0.25903	0.115842	0.58301	0.803118	0.359165	0.801528	0.112428	NA
evespyevhdytr	PERQ amino acid-rich with GYF domain-containing protein 2 OS=Mus musculus GN=Gigyf2 PE=1 SV=2 - [PERQ2_MOUSE]	Q6Y7W8	1174	Y6	NA	-0.0407893	0.545244	0.385545	-0.145534	0.235796	0.166733	-0.319005	0.212772	0.122844	0.117272	0.645077	0.186218	-0.0336368	0.307124	0.177318	NA	NA	NA	0.562012	0.390772	0.276318	1.00029	0.427061	0.246564	1.23249	0.610848	0.169419	1.73268	0.359522	0.298209
evgdygqlhetevllk	Tyrosine-protein kinase JAK2 OS=Rattus norvegicus GN=Jak2 PE=1 SV=1 - [JAK2_RAT]	Q62689	570	Y5	NA	-0.256796	0.524634	0.370972	0.281428	0.557975	0.278987	-0.483298	0.101439	0.0507194	-0.427363	0.252413	0.112882	-0.360809	0.0124274	0.00878749	-0.068963	0.439251	0.310597	0.318592	0.400536	0.200268	0.195758	0.362148	0.181074	0.0457813	0.457424	0.228712	0.377696	0.122597	NA
evstyik	Elongation factor 1-alpha 1 OS=Cricetulus griseus GN=EEF1A1 PE=2 SV=1 - [EF1A1_CRIGR]	P62629	5	Y5	NA	NA	NA	NA	NA	NA	NA	-0.305764	0.0664111	0.0469597	0.0155337	0.221987	0.0992754	-0.334541	0.0484326	0.0279626	NA	NA	NA	NA	NA	NA	-0.253947	0.205972	0.145644	0.215274	0.0956414	0.0427721	0.00806188	0.128644	NA
eydqlyeeytr	Phosphatidylinositol 3-kinase regulatory subunit beta OS=Mus musculus GN=Pik3r2 PE=1 SV=2 - [P85B_MOUSE]	O08908	458	Y6	NA	-0.432079	0.0375004	0.0265168	-0.0527004	0.573537	0.331132	-0.693431	0.233814	0.134993	0.652524	0.601687	0.19027	-0.274914	0.241661	0.12083	-0.310611	0.321773	0.227528	0.371701	0.733551	0.423516	-0.43995	0.488478	0.282023	0.674448	0.448953	0.135364	0.122656	0.333109	NA
eydrlyeeytr	Phosphatidylinositol 3-kinase regulatory subunit alpha OS=Mus musculus GN=Pik3r1 PE=1 SV=2 - [P85A_MOUSE]|Phosphatidylinositol 3-kinase regulatory subunit gamma OS=Mus musculus GN=Pik3r3 PE=1 SV=1 - [P55G_MOUSE]	P26450|Q64143	199;467	Y6	NA	-0.288019	0.0688923	0.0308096	0.115031	0.331263	0.191255	-0.312696	0.105952	0.0611714	0.082285	0.383361	0.110667	-0.162004	0.20961	0.104805	0.0364174	0.185344	0.0828883	0.477777	0.439608	0.253808	-0.0172484	0.473866	0.273586	0.759191	0.18241	0.0505916	0.285763	0.128762	NA
eyftfpask	Afadin OS=Mus musculus GN=Mllt4 PE=1 SV=3 - [AFAD_MOUSE]	Q9QZQ1	1230	Y2	NA	0.313426	0.478087	0.276024	0.454882	0.572713	0.286356	0.193732	0.492462	0.220236	-0.0911441	0.600544	0.245171	0.158392	0.262857	0.151761	0.0195212	0.0288693	0.0204137	0.88562	0.707684	0.353842	0.563851	0.244663	0.109417	0.39148	0.258199	0.1291	0.625645	0.706669	0.585519
eygmiylgk	Staphylococcal nuclease domain-containing protein 1 OS=Mus musculus GN=Snd1 PE=1 SV=1 - [SND1_MOUSE]	Q78PY7	109	Y2	NA	-0.456383	0.368034	0.184017	0.174989	0.692423	0.346212	-0.468176	0.136582	0.0788556	0.038573	0.3487	0.123284	-0.299424	0.321174	0.18543	-0.0754611	0.4723	0.272682	0.369443	0.491388	0.245694	0.186124	0.565501	0.326492	0.537972	0.362416	0.120805	0.53562	0.423296	NA
eysqy	Pre-mRNA-splicing factor ATP-dependent RNA helicase DHX15 OS=Mus musculus GN=Dhx15 PE=1 SV=2 - [DHX15_MOUSE]	O35286	795	Y5	NA	-0.0123102	0.0869972	0.0615163	NA	NA	NA	NA	NA	NA	0.0898581	0.184242	0.0752166	0.0486461	0.108458	0.0626181	-0.698599	0.238034	0.168315	NA	NA	NA	NA	NA	NA	-0.307321	0.389453	0.158994	0.276062	0.263126	NA
faelvytgfwhspecefvr	Argininosuccinate synthase OS=Mus musculus GN=Ass1 PE=1 SV=1 - [ASSY_MOUSE]	P16460	322	Y6	C15	-0.284607	0.393987	0.176196	0.0333374	0.53058	0.26529	-0.340327	0.257533	0.128766	0.0263367	0.339903	0.107487	0.315082	0.302384	0.174581	-0.120026	0.410883	0.205442	0.440441	0.368179	0.18409	0.156663	0.253222	0.126611	0.485688	0.362374	0.120791	0.519959	0.224415	NA
fapqfsgyqqqdcqellaflldglhedlnr	Ubiquitin carboxyl-terminal hydrolase 15 OS=Mus musculus GN=Usp15 PE=1 SV=1 - [UBP15_MOUSE]	Q8R5H1	376	Y8	C13	-0.180903	0.257175	0.18185	NA	NA	NA	NA	NA	NA	NA	NA	NA	NA	NA	NA	-0.319873	0.0135276	0.00956545	NA	NA	NA	NA	NA	NA	NA	NA	NA	NA	NA	NA
fayadar	Regulator of telomere elongation helicase 1 OS=Mus musculus GN=Rtel1 PE=1 SV=2 - [RTEL1_MOUSE]	Q0VGM9	717	Y3	NA	NA	NA	NA	NA	NA	NA	NA	NA	NA	0.181836	0.562411	0.229603	NA	NA	NA	NA	NA	NA	NA	NA	NA	NA	NA	NA	0.434267	0.47952	0.195763	NA	NA	NA
fdcgvviaadmlgsygslar	Proteasome subunit beta type-4 OS=Rattus norvegicus GN=Psmb4 PE=1 SV=2 - [PSB4_RAT]	P34067	74	Y15	C3	NA	NA	NA	NA	NA	NA	NA	NA	NA	NA	NA	NA	1.03286	0.873237	0.617472	NA	NA	NA	NA	NA	NA	NA	NA	NA	NA	NA	NA	0.269528	0.539118	NA
fdnlygcr	Adenosylhomocysteinase OS=Mus musculus GN=Ahcy PE=1 SV=3 - [SAHH_MOUSE]	P50247	193	Y5	C7	NA	NA	NA	NA	NA	NA	NA	NA	NA	0.0710195	0.104153	0.0520767	NA	NA	NA	NA	NA	NA	NA	NA	NA	NA	NA	NA	0.324968	0.103444	0.0517219	NA	NA	0.165708
fdtqypygek	Endoplasmic reticulum resident protein 29 OS=Mus musculus GN=Erp29 PE=1 SV=2 - [ERP29_MOUSE]	P57759	68	Y7	NA	NA	NA	NA	NA	NA	NA	NA	NA	NA	NA	NA	NA	NA	NA	NA	NA	NA	NA	NA	NA	NA	NA	NA	NA	-0.207285	0.260969	0.184533	NA	NA	0.596195
fedgdltlyqsnailr	Glutathione S-transferase P 1 OS=Mus musculus GN=Gstp1 PE=1 SV=2 - [GSTP1_MOUSE]|Glutathione S-transferase P 2 OS=Mus musculus GN=Gstp2 PE=2 SV=2 - [GSTP2_MOUSE]	P19157|P46425	64;64	Y9	NA	-0.389864	0.257491	0.182073	0.521097	0.955894	0.675919	-0.548742	0.663669	0.469285	0.100639	0.350889	0.202586	-0.543505	0.850401	0.601325	-0.0127625	0.24595	0.173913	0.479743	0.506514	0.35816	-0.101815	0.169719	0.120009	0.311878	0.667598	0.472063	0.667419	0.065188	0.128978
ffvlnneaglleyfvneqsr	Oxysterol-binding protein-related protein 11 OS=Mus musculus GN=Osbpl11 PE=1 SV=2 - [OSB11_MOUSE]	Q8CI95	96	Y13	NA	NA	NA	NA	NA	NA	NA	NA	NA	NA	NA	NA	NA	0.46918	0.958682	0.677891	NA	NA	NA	NA	NA	NA	NA	NA	NA	NA	NA	NA	0.547579	0.0280535	NA
fgyhiimvegr	Peptidyl-prolyl cis-trans isomerase NIMA-interacting 4 OS=Mus musculus GN=Pin4 PE=1 SV=1 - [PIN4_MOUSE]	Q9CWW6	122	Y3	NA	NA	NA	NA	0.0577927	0.101205	0.0715626	-0.0661816	0.218278	0.154346	NA	NA	NA	-0.110827	0.21875	0.15468	NA	NA	NA	-0.0365277	0.319008	0.225573	0.211133	0.355703	0.25152	NA	NA	NA	0.616332	0.00354495	0.587633
fhdsegddteetedyr	Bcl-2-associated transcription factor 1 OS=Mus musculus GN=Bclaf1 PE=1 SV=2 - [BCLF1_MOUSE]	Q8K019	395;406	S4,Y15	NA	NA	NA	NA	NA	NA	NA	NA	NA	NA	0.0403905	0.608798	0.430485	NA	NA	NA	NA	NA	NA	NA	NA	NA	NA	NA	NA	-0.250649	0.316314	0.223668	NA	NA	NA
fhpepygleddqr	Catenin delta-1 OS=Mus musculus GN=Ctnnd1 PE=1 SV=2 - [CTND1_MOUSE]	P30999	280	Y6	NA	NA	NA	NA	0.906214	1.86477	1.07663	-0.0379638	0.770637	0.544923	-0.147305	0.321527	0.227354	-0.0226751	0.290679	0.205541	NA	NA	NA	1.06672	1.21572	0.701897	0.547075	0.782177	0.553083	0.425928	0.164965	0.0952424	1.12132	0.56382	NA
fiqasedllkehyidlk	Nucleoside diphosphate kinase A OS=Rattus norvegicus GN=Nme1 PE=1 SV=1 - [NDKA_RAT]	Q05982	52	Y13	NA	-0.0834375	0.343239	0.17162	0.0509348	0.196551	0.113479	0.079691	0.212988	0.106494	0.0488726	0.29205	0.146025	0.123442	0.0867057	0.0613102	-0.287351	0.345932	0.199724	-0.201912	0.243466	0.140565	-0.114036	0.321835	0.160917	-0.538513	0.0134273	0.00949453	-0.213127	0.176666	0.317275
fiyeawqgver	Protein FAM195B OS=Mus musculus GN=Fam195b PE=1 SV=1 - [F195B_MOUSE]	Q3UGS4	41	Y3	NA	NA	NA	NA	-0.26001	0.631614	0.446619	NA	NA	NA	NA	NA	NA	NA	NA	NA	NA	NA	NA	0.312533	0.641421	0.453553	NA	NA	NA	NA	NA	NA	NA	NA	0.147321
fleenssdptytsslggk	Ephrin type-B receptor 4 OS=Mus musculus GN=Ephb4 PE=1 SV=2 - [EPHB4_MOUSE]	P54761	774	Y11	NA	NA	NA	NA	NA	NA	NA	NA	NA	NA	0.188873	0.372794	0.186397	NA	NA	NA	NA	NA	NA	NA	NA	NA	NA	NA	NA	0.342868	0.566493	0.283247	NA	NA	0.122393
fnfiyn	Cleavage and polyadenylation specificity factor subunit 5 OS=Mus musculus GN=Nudt21 PE=1 SV=1 - [CPSF5_MOUSE]	Q9CQF3	226	Y5	NA	-0.265616	0.453972	0.262101	0.117413	0.335985	0.167993	-0.60494	0.497225	0.287073	0.0759574	0.362965	0.162323	-0.0477677	0.29447	0.208222	-0.0729615	0.497956	0.287495	0.0430157	0.269394	0.134697	-0.225618	0.713792	0.412108	0.0615963	0.645338	0.372586	0.21629	0.212633	0.185619
fsgwydadlspagheeak	Phosphoglycerate mutase 1 OS=Mus musculus GN=Pgam1 PE=1 SV=3 - [PGAM1_MOUSE]	Q9DBJ1	26	Y5	NA	NA	NA	NA	-0.0347446	0.627563	0.362323	-0.220129	0.454669	0.321499	0.0435183	0.126183	0.0892248	0.0866236	0.0608981	0.0430615	NA	NA	NA	0.418004	0.377145	0.217745	0.162073	0.317236	0.224319	0.351252	0.318039	0.18362	0.337212	0.542945	NA
fteyetqvk	TAR DNA-binding protein 43 OS=Mus musculus GN=Tardbp PE=1 SV=1 - [TADBP_MOUSE]	Q921F2	155	Y4	NA	NA	NA	NA	-0.122561	0.0111519	0.0078856	-0.0421234	0.0655789	0.0463713	NA	NA	NA	0.0369816	0.103737	0.0733533	NA	NA	NA	0.761344	0.239081	0.169056	0.425775	0.559496	0.395624	NA	NA	NA	1.30575	0.434707	0.0079755
gagafgyfevthditr	Catalase OS=Mus musculus GN=Cat PE=1 SV=4 - [CATA_MOUSE]	P24270	84	Y7	NA	0.0306366	0.226677	0.130872	-0.104235	0.463451	0.267573	-0.118514	0.190149	0.109782	0.0228195	0.223128	0.0910917	-0.0374855	0.162728	0.115066	-0.210842	0.248611	0.175795	0.154022	0.189611	0.109472	0.168701	0.252376	0.145709	0.343722	0.2131	0.0953013	0.324591	0.420534	0.0842183
gaggaggdyaamgacpaaeqgyeemr	Receptor tyrosine-protein kinase erbB-3 OS=Rattus norvegicus GN=Erbb3 PE=2 SV=3 - [ERBB3_RAT]	Q62799	1286	Y22	C15	NA	NA	NA	0.0815385	0.658649	0.380271	-0.265533	0.478566	0.214021	-0.284997	0.402857	0.180163	0.0924001	0.364035	0.210176	NA	NA	NA	0.445014	0.324825	0.187538	0.409396	0.471234	0.210742	0.23933	0.530252	0.265126	0.799306	0.269517	0.0529585
galtggyydtr	Structural maintenance of chromosomes protein 3 OS=Mus musculus GN=Smc3 PE=1 SV=2 - [SMC3_MOUSE]	Q9CW03	669	Y8	NA	NA	NA	NA	NA	NA	NA	0.0990961	0.382395	0.270394	NA	NA	NA	0.501753	2.3872	1.688	NA	NA	NA	NA	NA	NA	1.09165	1.39187	0.984198	NA	NA	NA	1.86922	2.23906	0.197891
gayslsir	Tyrosine-protein kinase Fgr OS=Mus musculus GN=Fgr PE=1 SV=2 - [FGR_MOUSE]|Tyrosine-protein kinase Fyn OS=Mus musculus GN=Fyn PE=1 SV=4 - [FYN_MOUSE]|Tyrosine-protein kinase Yes OS=Mus musculus GN=Yes1 PE=1 SV=3 - [YES_MOUSE]	P14234|P39688|Q04736	185;168;192	Y3	NA	-0.119565	0.0580971	0.0410809	NA	NA	NA	-0.247716	0.287399	0.203222	-0.108324	0.188388	0.0842498	-0.143035	0.0889118	0.0444559	0.737827	0.0931323	0.0658545	NA	NA	NA	0.891849	0.47519	0.33601	0.694294	0.369995	0.165467	0.807424	0.0673164	0.236966
gddllpagtedyihir	Eukaryotic translation initiation factor 1 OS=Mus musculus GN=Eif1 PE=1 SV=2 - [EIF1_MOUSE]|Eukaryotic translation initiation factor 1b OS=Mus musculus GN=Eif1b PE=1 SV=2 - [EIF1B_MOUSE]	P48024|Q9CXU9	30;30	Y12	NA	NA	NA	NA	NA	NA	NA	-0.366818	0.0304387	0.0215234	-0.493639	0.0857826	0.0606575	NA	NA	NA	NA	NA	NA	NA	NA	NA	0.792766	0.191234	0.135223	NA	NA	NA	NA	NA	0.0178982
gdniyewr	Ubiquitin-conjugating enzyme E2 E1 OS=Mus musculus GN=Ube2e1 PE=1 SV=1 - [UB2E1_MOUSE]|Ubiquitin-conjugating enzyme E2 E2 OS=Mus musculus GN=Ube2e2 PE=2 SV=1 - [UB2E2_MOUSE]|Ubiquitin-conjugating enzyme E2 E3 OS=Mus musculus GN=Ube2e3 PE=1 SV=2 - [UB2E3_MOUSE]	P52482|Q91W82|P52483	85;77;91	Y5	NA	NA	NA	NA	NA	NA	NA	NA	NA	NA	0.17943	0.13692	0.0968169	NA	NA	NA	NA	NA	NA	NA	NA	NA	NA	NA	NA	1.01866	0.0185151	0.0130921	NA	NA	0.217805
gdydgiggr	ATP-dependent RNA helicase DDX3X OS=Mus musculus GN=Ddx3x PE=1 SV=3 - [DDX3X_MOUSE]	Q62167	104	Y3	NA	NA	NA	NA	NA	NA	NA	-0.473562	0.582728	0.412051	-0.0333015	0.308797	0.178284	-0.18608	0.331079	0.191149	NA	NA	NA	NA	NA	NA	0.103591	0.760737	0.537922	0.52954	0.263212	0.131606	0.327486	0.613474	NA
gepnvsyicsr	Glycogen synthase kinase-3 alpha OS=Mus musculus GN=Gsk3a PE=1 SV=2 - [GSK3A_MOUSE]|Glycogen synthase kinase-3 beta OS=Mus musculus GN=Gsk3b PE=1 SV=2 - [GSK3B_MOUSE]	Q2NL51|Q9WV60	279;216	Y7	C9	-0.00709475	0.23162	0.0945583	0.138516	0.40504	0.20252	-0.147969	0.188762	0.0844168	-0.0166068	0.18781	0.0469525	-0.172157	0.220726	0.0987116	-0.0508899	0.221057	0.0988599	0.0250873	0.159354	0.0796768	-0.0920287	0.156379	0.0699349	0.105434	0.142398	0.0355995	-0.106401	0.0906825	0.202379
gesagymepyeaqr	SH2 domain-containing adapter protein B OS=Mus musculus GN=Shb PE=1 SV=2 - [SHB_MOUSE]	Q6PD21	262	Y6	NA	NA	NA	NA	-0.131617	0.0374955	0.0265133	NA	NA	NA	NA	NA	NA	NA	NA	NA	NA	NA	NA	0.372892	0.439975	0.311109	NA	NA	NA	NA	NA	NA	NA	NA	0.872388
gfypqygaletr	KN motif and ankyrin repeat domain-containing protein 2 OS=Mus musculus GN=Kank2 PE=1 SV=1 - [KANK2_MOUSE]	Q8BX02	111	Y6	NA	NA	NA	NA	NA	NA	NA	NA	NA	NA	-0.0306256	0.268233	0.18967	NA	NA	NA	NA	NA	NA	NA	NA	NA	NA	NA	NA	NA	NA	NA	NA	NA	0.213633
ggdlmaydrr	Heterogeneous nuclear ribonucleoprotein K OS=Mus musculus GN=Hnrnpk PE=1 SV=1 - [HNRPK_MOUSE]	P61979	323	Y7	NA	NA	NA	NA	0.103521	0.224757	0.158928	-0.274705	0.305487	0.216012	-0.0337776	0.0379619	0.0268431	0.075082	0.219809	0.155428	NA	NA	NA	0.419421	0.0420113	0.0297064	0.264532	0.0553271	0.0391222	0.346517	0.0577999	0.0408707	0.837152	0.164823	NA
ggdyapapgr	RT1 class I histocompatibility antigen, AA alpha chain OS=Rattus norvegicus PE=1 SV=2 - [HA12_RAT]	P16391	350	Y4	NA	NA	NA	NA	-0.208243	0.274973	0.194435	-0.217561	0.236853	0.136747	NA	NA	NA	-0.323929	0.0848943	0.0490138	NA	NA	NA	0.560732	0.0432518	0.0305837	0.382714	0.0399142	0.0230445	NA	NA	NA	0.762632	0.566476	NA
ghytegaelvdsvldvvr	Tubulin beta-2A chain OS=Mus musculus GN=Tubb2a PE=1 SV=1 - [TBB2A_MOUSE]|Tubulin beta-2B chain OS=Mus musculus GN=Tubb2b PE=1 SV=1 - [TBB2B_MOUSE]|Tubulin beta-3 chain OS=Mus musculus GN=Tubb3 PE=1 SV=1 - [TBB3_MOUSE]|Tubulin beta-4B chain OS=Mus musculus GN=Tubb4b PE=1 SV=1 - [TBB4B_MOUSE]|Tubulin beta-6 chain OS=Mus musculus GN=Tubb6 PE=1 SV=1 - [TBB6_MOUSE]	Q7TMM9|Q9CWF2|Q9ERD7|P68372|Q922F4	106;106;106;106;106	Y3	NA	0.164345	0.200208	0.11559	NA	NA	NA	-0.324691	0.25245	0.178509	-0.207095	0.44687	0.199847	NA	NA	NA	-0.222032	0.145149	0.102636	NA	NA	NA	-0.207861	0.0123406	0.00872611	0.0379617	0.439554	0.219777	NA	NA	0.329776
githigytdlpsr	NAD(P) transhydrogenase, mitochondrial OS=Mus musculus GN=Nnt PE=1 SV=2 - [NNTM_MOUSE]	Q61941	373	Y7	NA	NA	NA	NA	0.1431	0.218294	0.154357	NA	NA	NA	NA	NA	NA	NA	NA	NA	NA	NA	NA	0.23397	0.168511	0.119155	NA	NA	NA	NA	NA	NA	NA	NA	NA
givvytgdr	Sodium/potassium-transporting ATPase subunit alpha-1 OS=Mus musculus GN=Atp1a1 PE=1 SV=1 - [AT1A1_MOUSE]	Q8VDN2	260	Y5	NA	0.434176	0.643005	0.262506	0.0549459	0.310258	0.155129	-0.493805	0.602306	0.301153	-0.411783	0.393728	0.10166	-0.252014	0.576722	0.257918	0.780317	0.342628	0.153228	0.579289	0.400448	0.200224	0.376093	1.13116	0.56558	0.463448	0.768612	0.192153	0.893861	0.397702	NA
giyetpagtilyhahldieaftmdr	Argininosuccinate synthase OS=Mus musculus GN=Ass1 PE=1 SV=1 - [ASSY_MOUSE]	P16460	282	Y3	NA	-0.161122	0.289297	0.204564	NA	NA	NA	-0.101124	0.252588	0.178607	0.179661	0.63579	0.25956	0.523417	1.2207	0.704774	-0.152977	0.145994	0.103233	NA	NA	NA	-0.0430591	0.834163	0.589842	-0.00703089	0.301087	0.122918	0.216687	0.733329	0.103071
giyetpagtilyhahldieaftmdr	Argininosuccinate synthase OS=Mus musculus GN=Ass1 PE=1 SV=1 - [ASSY_MOUSE]	P16460	282	Y3	M23	NA	NA	NA	NA	NA	NA	NA	NA	NA	-0.217843	0.10099	0.0714106	NA	NA	NA	NA	NA	NA	NA	NA	NA	NA	NA	NA	-0.127058	0.230074	0.162687	NA	NA	NA
glctspaehqyfmteyvatr	Mitogen-activated protein kinase 7 OS=Mus musculus GN=Mapk7 PE=1 SV=1 - [MK07_MOUSE]	Q9WVS8	221	Y16	C3	NA	NA	NA	0.418475	0.531662	0.375942	-0.464922	0.270804	0.156349	0.0609122	0.221107	0.110554	-0.206254	0.587256	0.339052	NA	NA	NA	0.988573	0.500216	0.353706	1.11652	0.477122	0.275466	1.54852	0.803607	0.359384	2.19259	0.968072	0.229793
glgehemdedeedyessak	Leucyl-cystinyl aminopeptidase OS=Mus musculus GN=Lnpep PE=1 SV=1 - [LCAP_MOUSE]	Q8C129	70	Y14	NA	NA	NA	NA	-0.226527	0.363729	0.257195	-0.249992	0.433679	0.306657	-0.133276	0.320874	0.185257	-0.237581	0.0577054	0.0408039	NA	NA	NA	1.09796	0.797365	0.563822	1.47174	0.188684	0.13342	1.25688	0.484068	0.279477	2.95332	0.332158	0.301625
glmaggrpegqysededtdteeyr	Synembryn-A OS=Mus musculus GN=Ric8a PE=1 SV=2 - [RIC8A_MOUSE]	Q3TIR3	435;445	S13,Y23	NA	NA	NA	NA	NA	NA	NA	NA	NA	NA	-0.0944132	0.425677	0.300999	NA	NA	NA	NA	NA	NA	NA	NA	NA	NA	NA	NA	0.164954	0.413424	0.292335	NA	NA	0.21939
gneiepgnnayesqsdtgaseltseesk	Multidrug resistance protein 1 OS=Rattus norvegicus GN=Abcb1 PE=2 SV=1 - [MDR1_RAT]	P43245	641	Y11	NA	NA	NA	NA	0.111052	0.147587	0.10436	NA	NA	NA	NA	NA	NA	NA	NA	NA	NA	NA	NA	0.61753	0.696384	0.492418	NA	NA	NA	NA	NA	NA	NA	NA	0.241446
gnptvevdlytak	Alpha-enolase OS=Mus musculus GN=Eno1 PE=1 SV=3 - [ENOA_MOUSE]|Gamma-enolase OS=Mus musculus GN=Eno2 PE=1 SV=2 - [ENOG_MOUSE]	P17182|P17183	25;25	Y10	NA	-0.341024	0.377379	0.188689	-0.0545457	0.441272	0.254769	-0.138883	0.0565421	0.0399813	0.0387449	0.245731	0.0819103	0.104249	0.360994	0.255262	-0.218899	0.267101	0.154211	0.214492	0.23679	0.136711	-0.0860257	0.365915	0.258741	0.191365	0.160219	0.0534063	0.435048	0.0782865	NA
gpldgspyaqvqr	Tensin-2 OS=Mus musculus GN=Tns2 PE=1 SV=1 - [TNS2_MOUSE]	Q8CGB6	483	Y8	NA	0.0343763	0.450045	0.18373	0.144213	0.440947	0.220473	-0.157525	0.230746	0.103193	0.039435	0.2499	0.0624749	-0.0523429	0.162808	0.0728098	-0.295207	0.207109	0.092622	-0.121607	0.11664	0.0583199	-0.58534	0.298608	0.133542	-0.17678	0.355163	0.0887907	-0.729797	0.19852	0.137384
gpqygtvek	Protein kinase C and casein kinase substrate in neurons protein 2 OS=Mus musculus GN=Pacsin2 PE=1 SV=1 - [PACN2_MOUSE]	Q9WVE8	76	Y4	NA	NA	NA	NA	NA	NA	NA	-0.36366	0.268742	0.190029	NA	NA	NA	-0.157554	0.0945168	0.0668335	NA	NA	NA	NA	NA	NA	-0.581138	0.115588	0.0817332	NA	NA	NA	-0.530823	0.0696036	0.276135
gpsegaydvilpr	G-protein coupled receptor family C group 5 member C OS=Mus musculus GN=Gprc5c PE=2 SV=2 - [GPC5C_MOUSE]	Q8K3J9	386	Y7	NA	0.037799	0.234526	0.0957448	0.251438	0.274604	0.137302	-0.146524	0.166376	0.0744056	0.242883	0.471049	0.121624	0.403285	0.613939	0.274562	0.610898	0.246012	0.11002	0.691445	0.412363	0.206182	1.40409	0.394211	0.176297	1.29379	0.282249	0.0728764	1.9779	0.54422	0.134871
gpvfsvpvgeikpqgvydipptqgvyaippsacr	Enhancer of filamentation 1 OS=Mus musculus GN=Nedd9 PE=1 SV=2 - [CASL_MOUSE]	O35177	213	Y17	C33	NA	NA	NA	-0.101557	0.512367	0.362298	NA	NA	NA	NA	NA	NA	NA	NA	NA	NA	NA	NA	-0.39255	0.330758	0.233881	NA	NA	NA	NA	NA	NA	NA	NA	0.211246
gqeseygnityppalr	Tyrosine-protein phosphatase non-receptor type 6 OS=Rattus norvegicus GN=Ptpn6 PE=1 SV=1 - [PTN6_RAT]	P81718	538	Y6	NA	0.0978502	0.181108	0.128062	NA	NA	NA	0.147	0.00632719	0.004474	0.302045	0.931054	0.380101	0.549087	0.394597	0.197298	-0.0591675	0.311629	0.220355	NA	NA	NA	1.80665	0.58223	0.411699	1.25107	0.930838	0.380013	1.83775	1.04196	0.00980315
gqmpenpysevgk	SH3 and multiple ankyrin repeat domains protein 2 OS=Mus musculus GN=Shank2 PE=1 SV=2 - [SHAN2_MOUSE]	Q80Z38	615	Y8	NA	NA	NA	NA	NA	NA	NA	0.192518	0.0544481	0.0385006	-0.0205481	0.230255	0.132938	0.284814	0.165913	0.117319	NA	NA	NA	NA	NA	NA	0.678663	0.854073	0.603921	-0.0703494	0.0932247	0.0538233	0.44108	0.250816	NA
grgdydgiggr	ATP-dependent RNA helicase DDX3X OS=Mus musculus GN=Ddx3x PE=1 SV=3 - [DDX3X_MOUSE]	Q62167	104	Y5	NA	-0.0920758	0.293168	0.207301	-0.116335	0.0972597	0.068773	-0.224045	0.17369	0.10028	0.4298	1.09123	0.412445	-0.0691296	0.295153	0.170406	NA	NA	NA	0.463785	0.015195	0.0107445	0.502352	0.262466	0.151535	1.01097	0.903199	0.319329	0.530532	0.448137	0.032045
grqehyeeeedeedgaavaek	Golgi integral membrane protein 4 OS=Mus musculus GN=Golim4 PE=1 SV=1 - [GOLI4_MOUSE]	Q8BXA1	633	Y6	NA	-0.637702	0.113293	0.0801101	-0.445963	0.115443	0.0816303	-0.368585	0.158082	0.111781	-0.318859	0.374124	0.167313	-0.236673	0.0377465	0.0266908	NA	NA	NA	0.179847	0.0909772	0.0643306	0.089165	0.0462042	0.0326713	0.358174	0.359516	0.146772	0.492412	0.00262826	NA
gsedypdpplphsyssdr	Sorbin and SH3 domain-containing protein 2 OS=Rattus norvegicus GN=Sorbs2 PE=1 SV=2 - [SRBS2_RAT]	O35413	1103	Y5	NA	NA	NA	NA	-0.260321	0.226464	0.160134	-0.276859	0.201373	0.142392	0.744638	1.37301	0.970866	0.043598	0.317241	0.224323	NA	NA	NA	0.0866193	0.39883	0.282016	0.101822	0.703157	0.497207	1.10229	1.52249	1.07657	0.310204	0.953214	NA
gsnldapepyr	DNA (cytosine-5)-methyltransferase 1 OS=Mus musculus GN=Dnmt1 PE=1 SV=5 - [DNMT1_MOUSE]	P13864	995	Y10	NA	NA	NA	NA	NA	NA	NA	0.816741	0.653488	0.462086	NA	NA	NA	0.60566	0.62902	0.444784	NA	NA	NA	NA	NA	NA	0.657535	0.11117	0.0786088	NA	NA	NA	0.235591	0.431002	0.721094
gspgalssdselpenpysqvk	Cingulin OS=Mus musculus GN=Cgn PE=1 SV=1 - [CING_MOUSE]	P59242	99	Y17	NA	-0.0941956	0.332886	0.192192	0.330851	0.67314	0.33657	-0.237634	0.272207	0.121735	0.189857	0.459969	0.153323	-0.0042879	0.153272	0.0884917	0.305755	0.621512	0.439476	0.498525	0.179961	0.0899805	0.891898	0.338749	0.151493	1.03827	0.585083	0.221141	1.11006	0.7086	0.296315
gvgyetilk	G-protein coupled receptor family C group 5 member C OS=Mus musculus GN=Gprc5c PE=2 SV=2 - [GPC5C_MOUSE]	Q8K3J9	323	Y4	NA	NA	NA	NA	NA	NA	NA	-0.48447	0.0880895	0.0622887	-0.0155806	0.73733	0.425697	-0.273849	0.0884134	0.0625177	NA	NA	NA	NA	NA	NA	1.14397	0.235442	0.166483	1.35879	0.406912	0.234931	2.09112	0.584635	0.198736
gyayvefenpdeaek	RNA-binding protein with serine-rich domain 1 OS=Mus musculus GN=Rnps1 PE=2 SV=1 - [RNPS1_MOUSE]	Q99M28	205	Y2	NA	NA	NA	NA	NA	NA	NA	NA	NA	NA	0.197094	0.350375	0.14304	NA	NA	NA	NA	NA	NA	NA	NA	NA	NA	NA	NA	2.03716	0.798245	0.301708	NA	NA	NA
gyddrdyysr	Transformer-2 protein homolog beta OS=Mus musculus GN=Tra2b PE=1 SV=1 - [TRA2B_MOUSE]	P62996	230	Y2	NA	NA	NA	NA	NA	NA	NA	-0.240109	0.0652647	0.0461491	NA	NA	NA	0.124168	0.586773	0.414911	NA	NA	NA	NA	NA	NA	0.240115	0.0667169	0.047176	NA	NA	NA	0.668302	0.159071	0.313081
gysftttaer	Actin, cytoplasmic 2 OS=Mus musculus GN=Actg1 PE=1 SV=1 - [ACTG_MOUSE]	P63260	198	Y2	NA	0.069001	0.063319	0.0365572	-0.0308351	0.064871	0.0458707	-0.243494	0.0946333	0.0546365	0.0728785	0.150741	0.0435153	-0.0592081	0.105194	0.0470441	-0.0128005	0.105801	0.0610843	0.236782	0.156939	0.110973	0.222301	0.244875	0.141379	0.338317	0.163792	0.0437753	0.397055	0.176878	0.395333
helqancyeevkdr	Cofilin-1 OS=Mus musculus GN=Cfl1 PE=1 SV=3 - [COF1_MOUSE]	P18760	140	Y8	C7	NA	NA	NA	NA	NA	NA	NA	NA	NA	-0.392186	0.329612	0.233071	NA	NA	NA	NA	NA	NA	NA	NA	NA	NA	NA	NA	1.03151	0.0227362	0.016077	NA	NA	0.456945
heyalplthsepeyatpiver	Discoidin, CUB and LCCL domain-containing protein 1 OS=Mus musculus GN=Dcbld1 PE=1 SV=2 - [DCBD1_MOUSE]	Q9D4J3	381	Y3	NA	NA	NA	NA	NA	NA	NA	NA	NA	NA	0.0918502	0.305385	0.21594	NA	NA	NA	NA	NA	NA	NA	NA	NA	NA	NA	NA	0.645438	0.0619406	0.0357614	NA	NA	0.143194
heyalplthsepeyatpiver	Discoidin, CUB and LCCL domain-containing protein 1 OS=Mus musculus GN=Dcbld1 PE=1 SV=2 - [DCBD1_MOUSE]	Q9D4J3	392	Y14	NA	NA	NA	NA	NA	NA	NA	NA	NA	NA	-0.0622399	0.0893699	0.0515977	NA	NA	NA	NA	NA	NA	NA	NA	NA	NA	NA	NA	0.541408	0.128543	0.0742146	NA	NA	NA
hfdsaylyeveeevgqair	3-alpha-hydroxysteroid dehydrogenase OS=Rattus norvegicus GN=Akr1c9 PE=1 SV=1 - [DIDH_RAT]	P23457	55	Y8	NA	NA	NA	NA	NA	NA	NA	0.207879	0.104337	0.0737775	-0.260175	0.113198	0.080043	NA	NA	NA	NA	NA	NA	NA	NA	NA	0.264567	0.0694412	0.0491024	NA	NA	NA	NA	NA	0.108991
hggyenavhsgaldd	T-complex protein 1 subunit alpha OS=Rattus norvegicus GN=Tcp1 PE=1 SV=1 - [TCPA_RAT]	P28480	545	Y4	NA	-0.154944	0.119721	0.0846556	-0.0300326	0.0650341	0.045986	0.0598767	0.0759855	0.0438703	0.237771	0.412816	0.168531	0.0318021	0.098794	0.0570387	NA	NA	NA	0.349126	0.119119	0.0842295	0.484623	0.101862	0.05881	0.994507	0.554383	0.209537	1.06729	0.420716	NA
hgsgaesdyentqsgepllglegk	ARF GTPase-activating protein GIT1 OS=Rattus norvegicus GN=Git1 PE=1 SV=1 - [GIT1_RAT]	Q9Z272	607	Y9	NA	-0.386326	0.359408	0.179704	-0.132461	0.930952	0.537485	-0.227728	0.649707	0.459413	-0.488875	0.374938	0.265121	-0.00665464	0.40434	0.233446	-0.313528	0.56273	0.324892	0.466858	1.27385	0.735461	0.289693	0.403365	0.285222	0.963734	0.668936	0.473009	-0.0943246	0.500394	0.0299892
hgsgaesdyentqsgepllglegk	ARF GTPase-activating protein GIT1 OS=Rattus norvegicus GN=Git1 PE=1 SV=1 - [GIT1_RAT]	Q9Z272	601;607	S3,Y9	NA	NA	NA	NA	NA	NA	NA	NA	NA	NA	0.764939	0.207161	0.146485	NA	NA	NA	NA	NA	NA	NA	NA	NA	NA	NA	NA	0.810726	0.27021	0.191067	NA	NA	NA
hidcayaycnenevgeaiqek	Aldose reductase-related protein 2 OS=Mus musculus GN=Akr1b8 PE=1 SV=2 - [ALD2_MOUSE]	P45377	47	Y6	C4,C9	-0.692019	0.434918	0.307534	0.929443	0.468086	0.330987	NA	NA	NA	NA	NA	NA	NA	NA	NA	-0.205409	0.493995	0.349307	0.99783	0.336057	0.237628	NA	NA	NA	NA	NA	NA	NA	NA	0.251588
higlvysgmgpdyr	Proteasome subunit alpha type-2 OS=Mus musculus GN=Psma2 PE=1 SV=3 - [PSA2_MOUSE]	P49722	76	Y6	NA	NA	NA	NA	NA	NA	NA	-0.106082	0.186512	0.131884	NA	NA	NA	-0.145415	0.187364	0.132486	NA	NA	NA	NA	NA	NA	-0.119564	0.0185255	0.0130995	NA	NA	NA	0.602051	0.0569624	0.212534
hllapgsqdiydvppvr	Breast cancer anti-estrogen resistance protein 1 OS=Rattus norvegicus GN=Bcar1 PE=1 SV=1 - [BCAR1_RAT]	Q63767	347	Y11	NA	-0.43598	0.776949	0.549386	0.216244	0.697982	0.348991	-0.162339	0.0876303	0.0438151	-0.00163035	0.695222	0.347611	0.0285166	0.137846	0.0974718	0.124265	0.715375	0.505847	0.375725	0.37051	0.185255	0.381219	0.11842	0.05921	0.431177	0.011988	0.00847681	0.526391	0.152339	NA
hlytldggdiinalcfspnr	Guanine nucleotide-binding protein subunit beta-2-like 1 OS=Mus musculus GN=Gnb2l1 PE=1 SV=3 - [GBLP_MOUSE]	P68040	228	Y3	C15	NA	NA	NA	NA	NA	NA	-0.0183894	0.315492	0.223087	0.209471	0.293088	0.146544	NA	NA	NA	NA	NA	NA	NA	NA	NA	0.134442	0.125096	0.0884561	0.216816	0.26588	0.153506	NA	NA	0.586857
hpdiyavpik	Tight junction protein ZO-2 OS=Mus musculus GN=Tjp2 PE=1 SV=2 - [ZO2_MOUSE]	Q9Z0U1	1095	Y5	NA	NA	NA	NA	NA	NA	NA	NA	NA	NA	-0.190479	0.351241	0.248365	NA	NA	NA	NA	NA	NA	NA	NA	NA	NA	NA	NA	0.616957	0.12827	0.0907007	NA	NA	NA
htddemtgyvatr	Mitogen-activated protein kinase 14 OS=Mus musculus GN=Mapk14 PE=1 SV=3 - [MK14_MOUSE]	P47811	182	Y9	M6	-0.174944	0.713963	0.291474	0.563916	0.502651	0.251325	0.408307	0.995122	0.497561	0.0637492	0.375765	0.0970222	-0.12835	0.372147	0.166429	0.520599	0.489073	0.21872	1.30078	0.616461	0.30823	1.99596	0.879544	0.439772	1.91967	0.773296	0.199664	2.21868	0.832557	0.318102
htddemtgyvatr	Mitogen-activated protein kinase 14 OS=Mus musculus GN=Mapk14 PE=1 SV=3 - [MK14_MOUSE]	P47811	182	Y9	NA	0.000885347	0.413454	0.168792	0.120035	0.256211	0.128106	0.0472652	0.259927	0.116243	-0.10083	0.371308	0.0928269	-0.0687085	0.227531	0.101755	0.587511	0.349504	0.156303	0.713406	0.155749	0.0778744	1.7153	0.500277	0.223731	1.8394	0.69796	0.17449	2.47697	0.712703	NA
hyedgypggsdnygslsr	Catenin delta-1 OS=Mus musculus GN=Ctnnd1 PE=1 SV=2 - [CTND1_MOUSE]	P30999	228	Y13	NA	NA	NA	NA	-0.816188	0.746308	0.52772	-0.0546932	0.290664	0.20553	0.0117628	0.803908	0.359518	-0.347084	1.20819	0.854316	NA	NA	NA	0.208655	0.409978	0.289898	0.57007	0.724665	0.512415	0.664317	0.265765	0.108498	0.882387	0.895796	NA
hyedgypggsdnygslsr	Catenin delta-1 OS=Mus musculus GN=Ctnnd1 PE=1 SV=2 - [CTND1_MOUSE]	P30999	217	Y2	NA	0.359974	0.0672731	0.0475693	0.15557	0.0706871	0.0499833	NA	NA	NA	0.219054	0.150294	0.0867723	NA	NA	NA	NA	NA	NA	0.260334	0.261112	0.184634	NA	NA	NA	0.445181	0.253163	0.146164	NA	NA	0.245401
hyedgypggsdnygslsr	Catenin delta-1 OS=Mus musculus GN=Ctnnd1 PE=1 SV=2 - [CTND1_MOUSE]	P30999	221	Y6	NA	NA	NA	NA	NA	NA	NA	NA	NA	NA	-0.112147	0.0944715	0.0668015	NA	NA	NA	NA	NA	NA	NA	NA	NA	NA	NA	NA	-0.114702	0.637372	0.45069	NA	NA	NA
hyggltglnk	Phosphoglycerate mutase 1 OS=Mus musculus GN=Pgam1 PE=1 SV=3 - [PGAM1_MOUSE]|Phosphoglycerate mutase 2 OS=Mus musculus GN=Pgam2 PE=1 SV=3 - [PGAM2_MOUSE]	Q9DBJ1|O70250	92;92	Y2	NA	NA	NA	NA	NA	NA	NA	NA	NA	NA	0.222105	0.416059	0.240212	NA	NA	NA	NA	NA	NA	NA	NA	NA	NA	NA	NA	0.288273	0.166406	0.0960745	NA	NA	0.0605215
hylfdvqr	ATP synthase F(0) complex subunit B1, mitochondrial OS=Mus musculus GN=Atp5f1 PE=1 SV=1 - [AT5F1_MOUSE]	Q9CQQ7	165	Y2	NA	NA	NA	NA	NA	NA	NA	0.521715	0.714188	0.505007	NA	NA	NA	-0.143034	1.79551	1.26961	NA	NA	NA	NA	NA	NA	0.213425	1.44695	1.02315	NA	NA	NA	1.07253	0.0946031	0.370836
hyngeayeddehhpr	DnaJ homolog subfamily A member 1 OS=Mus musculus GN=Dnaja1 PE=1 SV=1 - [DNJA1_MOUSE]	P63037	381	Y7	NA	NA	NA	NA	NA	NA	NA	NA	NA	NA	0.853482	0.39205	0.277221	NA	NA	NA	NA	NA	NA	NA	NA	NA	NA	NA	NA	1.35477	0.50354	0.356056	NA	NA	0.186737
iadpehdhtgflteyvatr	Mitogen-activated protein kinase 3 OS=Mus musculus GN=Mapk3 PE=1 SV=5 - [MK03_MOUSE]	Q63844	205	Y15	NA	-0.0688636	0.395917	0.177059	0.231902	0.347982	0.173991	0.0583157	0.317028	0.141779	0.216841	0.299393	0.077303	0.234466	0.638017	0.319008	0.873876	0.583762	0.291881	0.964565	0.23297	0.116485	1.66573	1.05194	0.470442	1.71795	0.72233	0.186505	2.51688	0.798767	0.06709
idfyfdenpyfenk	Protein SET OS=Mus musculus GN=Set PE=1 SV=1 - [SET_MOUSE]	Q9EQU5	145	Y10	NA	-0.487699	0.592758	0.419143	0.70885	1.10462	0.781082	NA	NA	NA	0.397849	0.438588	0.310129	-0.2977	1.12197	0.793352	-0.31236	0.745782	0.527347	0.905933	0.855637	0.605027	NA	NA	NA	0.40491	1.12723	0.797073	0.605477	0.489989	NA
iedneytar	Neuronal proto-oncogene tyrosine-protein kinase Src OS=Mus musculus GN=Src PE=1 SV=4 - [SRC_MOUSE]|Proto-oncogene tyrosine-protein kinase LCK OS=Mus musculus GN=Lck PE=1 SV=4 - [LCK_MOUSE]|Tyrosine-protein kinase Fyn OS=Mus musculus GN=Fyn PE=1 SV=4 - [FYN_MOUSE]|Tyrosine-protein kinase HCK OS=Mus musculus GN=Hck PE=1 SV=4 - [HCK_MOUSE]|Tyrosine-protein kinase Yes OS=Mus musculus GN=Yes1 PE=1 SV=…	P05480|P06240|P39688|P08103|Q04736	425;395;421;410;425	Y7	NA	-0.162132	0.478979	0.214206	-0.0196678	0.534751	0.308738	-0.344204	0.598593	0.267699	0.331874	0.646003	0.161501	0.0525793	0.249964	0.111787	0.49901	0.52712	0.26356	0.542472	0.460168	0.265678	0.613307	0.433665	0.193941	0.566265	0.36332	0.0908299	0.656109	0.166305	0.17287
iedpvygvyyvdhinr	Membrane-associated guanylate kinase, WW and PDZ domain-containing protein 1 OS=Mus musculus GN=Magi1 PE=1 SV=1 - [MAGI1_MOUSE]	Q6RHR9	373	Y6	NA	0.0431309	0.586714	0.293357	0.406671	0.549799	0.317427	0.0495121	0.308203	0.217932	0.0221351	0.116276	0.0671318	-0.584423	0.297329	0.210244	0.439983	0.383175	0.221226	0.409449	0.154324	0.089099	0.50225	0.337496	0.238646	0.720953	0.162312	0.0937106	-0.048171	0.961071	NA
ieyiear	Protein BRICK1 OS=Mus musculus GN=Brk1 PE=3 SV=1 - [BRK1_MOUSE]	Q91VR8	63	Y3	NA	-0.168996	0.0219839	0.0126924	-0.314423	0.112943	0.0798629	-0.297167	0.157685	0.0910394	-0.176976	0.237279	0.0715422	-0.279028	0.15783	0.0789151	-0.0329866	0.190076	0.134404	0.178561	0.266322	0.188318	0.152824	0.15755	0.0909615	0.513388	0.171346	0.0494634	0.465709	0.234476	0.348372
igegtygtvfk	Cyclin-dependent-like kinase 5 OS=Mus musculus GN=Cdk5 PE=1 SV=1 - [CDK5_MOUSE]	P49615	15	Y6	NA	NA	NA	NA	NA	NA	NA	0.0411928	0.467895	0.330852	0.094724	0.200736	0.100368	0.407238	0.266712	0.153986	NA	NA	NA	NA	NA	NA	0.374789	0.178289	0.126069	0.713369	0.461716	0.230858	0.57174	0.50014	NA
igegtygvvyk	Cyclin-dependent kinase 1 OS=Mus musculus GN=Cdk1 PE=1 SV=3 - [CDK1_MOUSE]|Cyclin-dependent kinase 2 OS=Mus musculus GN=Cdk2 PE=1 SV=2 - [CDK2_MOUSE]|Cyclin-dependent kinase 3 OS=Mus musculus GN=Cdk3 PE=1 SV=2 - [CDK3_MOUSE]	P11440|P97377|Q80YP0	14;15;14;15;14;15	T5,Y6	NA	NA	NA	NA	NA	NA	NA	NA	NA	NA	0.520378	0.598096	0.345311	NA	NA	NA	NA	NA	NA	NA	NA	NA	NA	NA	NA	1.05141	0.256768	0.148245	NA	NA	NA
igegtygvvyk	Cyclin-dependent kinase 1 OS=Mus musculus GN=Cdk1 PE=1 SV=3 - [CDK1_MOUSE]|Cyclin-dependent kinase 2 OS=Mus musculus GN=Cdk2 PE=1 SV=2 - [CDK2_MOUSE]|Cyclin-dependent kinase 3 OS=Mus musculus GN=Cdk3 PE=1 SV=2 - [CDK3_MOUSE]	P11440|P97377|Q80YP0	15;15;15	Y6	NA	-0.148458	0.356901	0.145704	0.0661428	0.53888	0.26944	-0.212195	0.690094	0.30862	0.0970883	0.323116	0.0807791	-0.120243	0.471103	0.210684	0.0360845	0.34511	0.154338	0.579805	0.122511	0.0612555	0.0478938	0.323009	0.144454	0.330009	0.207809	0.0519522	0.215382	0.321944	0.236747
igegtygvvyk	Cyclin-dependent kinase 1 OS=Mus musculus GN=Cdk1 PE=1 SV=3 - [CDK1_MOUSE]|Cyclin-dependent kinase 2 OS=Mus musculus GN=Cdk2 PE=1 SV=2 - [CDK2_MOUSE]|Cyclin-dependent kinase 3 OS=Mus musculus GN=Cdk3 PE=1 SV=2 - [CDK3_MOUSE]	P11440|P97377|Q80YP0	19;19;19	Y10	NA	NA	NA	NA	NA	NA	NA	NA	NA	NA	0.221001	0.162063	0.0612541	0.0197466	0.135845	0.096057	NA	NA	NA	NA	NA	NA	NA	NA	NA	0.270626	0.13005	0.0459796	0.146843	0.280384	0.487605
igivggcqeytgapyfagisalk	ATP-dependent (S)-NAD(P)H-hydrate dehydratase OS=Mus musculus GN=Carkd PE=1 SV=1 - [NNRD_MOUSE]	Q9CZ42	81	Y10	C7	-0.097034	0.412116	0.206058	0.18353	0.628688	0.314344	-0.158258	0.240305	0.13874	0.0362207	0.225784	0.0798266	0.585526	0.61907	0.35742	0.262813	0.509626	0.254813	0.185331	0.409957	0.204979	0.12699	0.144492	0.0834224	0.178629	0.349629	0.142735	0.588041	0.573642	0.306684
igtaepdygalyegr	1-phosphatidylinositol 4,5-bisphosphate phosphodiesterase gamma-1 OS=Mus musculus GN=Plcg1 PE=1 SV=2 - [PLCG1_MOUSE]	Q62077	771	Y8	NA	-0.748855	0.0342639	0.0242282	NA	NA	NA	NA	NA	NA	NA	NA	NA	0.953578	0.643996	0.455374	0.0864614	0.157362	0.111272	NA	NA	NA	NA	NA	NA	NA	NA	NA	1.38143	0.534675	0.147272
iiqllddypk	60S acidic ribosomal protein P0 OS=Mus musculus GN=Rplp0 PE=1 SV=3 - [RLA0_MOUSE]	P14869	24	Y8	NA	-0.11773	0.198076	0.0808641	0.269864	0.433671	0.216835	-0.022622	0.154734	0.0691994	0.0964054	0.166689	0.0445496	0.0178573	0.194739	0.08709	-0.108213	0.0462322	0.0206757	0.125356	0.280298	0.140149	-0.0260751	0.124474	0.0556665	0.0734407	0.100959	0.0269824	-0.111274	0.1706	NA
ikeeyevselgaphgsasvr	Interferon-induced transmembrane protein 3 OS=Rattus norvegicus GN=ifitm3 PE=2 SV=1 - [IFM3_RAT]	P26376	27	Y5	NA	-0.184011	0.979393	0.692536	-0.274147	0.421531	0.243371	-0.266105	0.58758	0.415482	-0.28215	0.650702	0.325351	-0.0440687	0.783093	0.553731	NA	NA	NA	0.664115	0.379467	0.219086	0.448242	0.443121	0.313334	0.64443	0.418116	0.186987	1.20111	0.0323695	NA
imeyyek	V-type proton ATPase subunit E 1 OS=Mus musculus GN=Atp6v1e1 PE=1 SV=2 - [VATE1_MOUSE]	P50518	56	Y4	NA	NA	NA	NA	NA	NA	NA	NA	NA	NA	0.205249	0.366781	0.211761	NA	NA	NA	NA	NA	NA	NA	NA	NA	NA	NA	NA	0.323436	0.349064	0.174532	NA	NA	NA
invneifydlvr	Ras-related protein Rap-1A OS=Mus musculus GN=Rap1a PE=2 SV=1 - [RAP1A_MOUSE]|Ras-related protein Rap-1b OS=Mus musculus GN=Rap1b PE=1 SV=2 - [RAP1B_MOUSE]	P62835|Q99JI6	159;159	Y8	NA	NA	NA	NA	NA	NA	NA	NA	NA	NA	-0.639179	1.71178	0.855888	NA	NA	NA	NA	NA	NA	NA	NA	NA	NA	NA	NA	-0.0542104	0.708776	0.354388	NA	NA	NA
ipekeppppylpa	Lysosomal-associated transmembrane protein 4A OS=Mus musculus GN=Laptm4a PE=1 SV=1 - [LAP4A_MOUSE]	Q60961	230	Y10	NA	-0.260506	0.193205	0.111547	0.528723	0.366474	0.259136	NA	NA	NA	0.129231	0.281087	0.198759	NA	NA	NA	0.280366	0.169472	0.119835	0.944707	0.106748	0.0754821	NA	NA	NA	NA	NA	NA	NA	NA	NA
iqeiteqldittseyekek	60 kDa heat shock protein, mitochondrial OS=Mus musculus GN=Hspd1 PE=1 SV=1 - [CH60_MOUSE]	P63038	385	Y15	NA	-0.331289	0.342673	0.197842	0.176522	0.515926	0.257963	-0.0944885	0.253968	0.146629	-0.270687	0.361055	0.127652	NA	NA	NA	0.0421496	0.251895	0.145432	0.533838	0.500142	0.250071	0.190612	0.160579	0.0927104	0.078099	0.207609	0.0847559	NA	NA	0.289492
iqntgdyydlyggek	Tyrosine-protein phosphatase non-receptor type 11 OS=Mus musculus GN=Ptpn11 PE=1 SV=2 - [PTN11_MOUSE]	P35235	63	Y8	NA	-0.321291	0.514338	0.257169	NA	NA	NA	-0.188112	0.330747	0.233873	0.0254214	0.554351	0.195993	0.00539483	0.254444	0.146903	0.148208	0.224397	0.112198	NA	NA	NA	-0.116593	0.513678	0.363225	0.674468	0.511275	0.170425	0.323613	0.106685	NA
iqntgdyydlyggek	Tyrosine-protein phosphatase non-receptor type 11 OS=Mus musculus GN=Ptpn11 PE=1 SV=2 - [PTN11_MOUSE]	P35235	62	Y7	NA	-0.271478	0.417362	0.208681	0.0230019	0.107523	0.0760305	-0.315744	0.290721	0.130014	0.0438048	0.415694	0.107332	-0.0878084	0.1569	0.0701678	0.146535	0.0215755	0.0124566	0.283589	0.669877	0.473674	0.0750906	0.41596	0.186023	0.582018	0.307995	0.079524	0.366926	0.258809	NA
iryesltdpsk	Heat shock protein HSP 90-alpha OS=Mus musculus GN=Hsp90aa1 PE=1 SV=4 - [HS90A_MOUSE]|Heat shock protein HSP 90-beta OS=Mus musculus GN=Hsp90ab1 PE=1 SV=3 - [HS90B_MOUSE]	P07901|P11499	61;56	Y3	NA	NA	NA	NA	NA	NA	NA	0.025986	0.0700471	0.0495308	0.222583	0.39353	0.227205	0.064583	0.164785	0.116521	NA	NA	NA	NA	NA	NA	0.249628	0.419509	0.296638	1.10805	0.591198	0.341328	1.13106	0.37905	0.353585
itaetlymshr	Extended synaptotagmin-1 OS=Mus musculus GN=Esyt1 PE=1 SV=2 - [ESYT1_MOUSE]	Q3U7R1	111	Y7	NA	NA	NA	NA	NA	NA	NA	-0.256389	0.55512	0.392529	NA	NA	NA	-0.23965	0.170183	0.120337	NA	NA	NA	NA	NA	NA	0.560923	0.589975	0.417175	NA	NA	NA	1.57323	0.357113	NA
itndyif	Keratinocyte-associated transmembrane protein 2 OS=Mus musculus GN=Kct2 PE=2 SV=2 - [KCT2_MOUSE]	Q8K201	257	Y5	NA	-0.337732	0.360618	0.147222	-0.347116	0.501945	0.250973	-0.00361318	1.10472	0.637811	-0.314227	0.295549	0.0891115	-0.145008	0.809681	0.404841	0.478672	0.355273	0.158883	0.702495	0.392264	0.196132	0.793947	0.824853	0.476229	0.87103	0.36981	0.111502	0.910223	0.389617	NA
iyesieeak	Rho-associated protein kinase 2 OS=Mus musculus GN=Rock2 PE=1 SV=1 - [ROCK2_MOUSE]	P70336	722	Y2	NA	0.147689	0.216459	0.15306	NA	NA	NA	-0.00571995	0.414695	0.239424	-0.193832	0.18587	0.0929348	0.222054	0.146418	0.0845344	NA	NA	NA	NA	NA	NA	0.687478	0.238331	0.1376	0.621364	0.156957	0.0701935	0.961826	0.577875	NA
iygisfpdpk	Threonine--tRNA ligase, cytoplasmic OS=Mus musculus GN=Tars PE=1 SV=2 - [SYTC_MOUSE]	Q9D0R2	297	Y2	NA	-0.313897	0.48323	0.341695	0.0066318	0.269262	0.134631	-0.259068	0.183577	0.0820983	-0.10062	0.229808	0.0938187	-0.159729	0.181595	0.104844	0.0122639	0.137712	0.0973774	0.220868	0.219651	0.109826	0.117321	0.307246	0.137405	0.236853	0.247656	0.110755	0.292018	0.245528	0.331098
iyidsnnnper	Clathrin heavy chain 1 OS=Mus musculus GN=Cltc PE=1 SV=3 - [CLH1_MOUSE]	Q68FD5	883	Y2	NA	-0.339494	0.298453	0.211038	-0.256697	0.132849	0.0939381	-0.626808	0.102473	0.0591625	-0.124115	0.210683	0.0860108	-0.11597	0.439798	0.253917	NA	NA	NA	0.369177	0.13893	0.0982382	0.0503895	0.25698	0.148368	0.259118	0.510873	0.193092	0.280229	0.115092	0.189639
iyqwinelsspetr	Cell differentiation protein RCD1 homolog OS=Mus musculus GN=Rqcd1 PE=1 SV=1 - [RCD1_MOUSE]	Q9JKY0	23	Y2	NA	-0.47722	0.33227	0.191836	-0.0158225	0.633388	0.447873	-0.463319	1.05524	0.527619	0.0938227	0.86451	0.273382	0.478742	0.52525	0.303253	-0.301148	0.296182	0.171001	0.23194	0.0130762	0.00924629	0.247298	0.17755	0.0887748	0.1637	0.303106	0.0958506	0.314577	0.297188	0.141129
iyqyiqsr	Dual specificity tyrosine-phosphorylation-regulated kinase 1A OS=Mus musculus GN=Dyrk1a PE=1 SV=1 - [DYR1A_MOUSE]|Dual specificity tyrosine-phosphorylation-regulated kinase 1B OS=Mus musculus GN=Dyrk1b PE=1 SV=3 - [DYR1B_MOUSE]	Q61214|Q9Z188	321;273	Y4	NA	0.112849	0.14256	0.0637547	0.153554	0.515393	0.297562	-0.128591	0.492687	0.220336	0.0419041	0.384301	0.0992261	-0.0683127	0.138574	0.0619722	-0.141219	0.241527	0.120764	-0.0038233	0.13609	0.0785714	0.045654	0.175405	0.0784435	0.00735771	0.278406	0.0718842	0.112189	0.259204	0.425803
iysgdyyr	Tyrosine-protein kinase Mer OS=Mus musculus GN=Mertk PE=1 SV=1 - [MERTK_MOUSE]|Tyrosine-protein kinase receptor TYRO3 OS=Mus musculus GN=Tyro3 PE=1 SV=2 - [TYRO3_MOUSE]	Q60805|P55144	748;675	Y6	NA	NA	NA	NA	NA	NA	NA	-0.0647743	0.607417	0.429508	-0.0676898	0.481016	0.240508	0.0120205	0.139379	0.0804706	NA	NA	NA	NA	NA	NA	0.42343	0.265838	0.187975	0.00998982	0.220808	0.110404	0.375204	0.233343	0.729555
iytsigedyder	Prohibitin OS=Mus musculus GN=Phb PE=1 SV=1 - [PHB_MOUSE]	P67778	107	Y2	NA	NA	NA	NA	NA	NA	NA	NA	NA	NA	0.0669351	0.543264	0.205335	NA	NA	NA	NA	NA	NA	NA	NA	NA	NA	NA	NA	0.169157	0.427851	0.161712	NA	NA	0.0951203
kdlyantvlsggttmypgiadr	Actin, cytoplasmic 2 OS=Mus musculus GN=Actg1 PE=1 SV=1 - [ACTG_MOUSE]	P63260	294	Y4	NA	NA	NA	NA	NA	NA	NA	NA	NA	NA	0.0134202	0.451557	0.319299	NA	NA	NA	NA	NA	NA	NA	NA	NA	NA	NA	NA	0.0531125	0.141534	0.100079	NA	NA	NA
kdpderptfeyiqsfledyftatepqyqpgenl	Tyrosine-protein kinase Yes OS=Mus musculus GN=Yes1 PE=1 SV=3 - [YES_MOUSE]	Q04736	535	Y27	NA	NA	NA	NA	NA	NA	NA	-0.989611	0.0353725	0.0250122	0.233618	0.707609	0.500355	-0.68519	1.0669	0.754411	NA	NA	NA	NA	NA	NA	0.0795439	0.220144	0.155665	NA	NA	NA	0.268418	0.327517	0.676517
kepeerptfeylqafledyftstepqyqpgenl	Neuronal proto-oncogene tyrosine-protein kinase Src OS=Mus musculus GN=Src PE=1 SV=4 - [SRC_MOUSE]	P05480	535	Y27	NA	NA	NA	NA	NA	NA	NA	NA	NA	NA	0.377589	0.0725898	0.0513288	NA	NA	NA	NA	NA	NA	NA	NA	NA	NA	NA	NA	1.54525	0.246693	0.174438	NA	NA	0.0960969
kgpglgqqlqgyipsnyvaedr	Tyrosine-protein kinase FRK OS=Rattus norvegicus GN=Frk PE=2 SV=3 - [FRK_RAT]	Q62662	100	Y12	NA	-0.0817435	0.322786	0.228244	-0.270107	0.40577	0.286923	NA	NA	NA	NA	NA	NA	NA	NA	NA	NA	NA	NA	0.320994	0.305981	0.216361	NA	NA	NA	NA	NA	NA	NA	NA	0.238467
kldnggyyittr	Tyrosine-protein kinase Fyn OS=Mus musculus GN=Fyn PE=1 SV=4 - [FYN_MOUSE]|Tyrosine-protein kinase Yes OS=Mus musculus GN=Yes1 PE=1 SV=3 - [YES_MOUSE]	P39688|Q04736	213;220	Y7	NA	NA	NA	NA	NA	NA	NA	-0.0800381	0.355336	0.251261	0.0161654	0.885096	0.511011	0.206365	0.555996	0.393148	NA	NA	NA	NA	NA	NA	1.05729	0.0314589	0.0222448	0.685542	0.475193	0.274353	0.768866	0.421732	NA
kldnggyyittr	Tyrosine-protein kinase Fyn OS=Mus musculus GN=Fyn PE=1 SV=4 - [FYN_MOUSE]|Tyrosine-protein kinase Yes OS=Mus musculus GN=Yes1 PE=1 SV=3 - [YES_MOUSE]	P39688|Q04736	214;221	Y8	NA	NA	NA	NA	NA	NA	NA	NA	NA	NA	-0.456054	0.149952	0.106032	NA	NA	NA	NA	NA	NA	NA	NA	NA	NA	NA	NA	0.549397	0.113636	0.0803529	NA	NA	NA
kleaaediayqlsr	Prohibitin OS=Mus musculus GN=Phb PE=1 SV=1 - [PHB_MOUSE]	P67778	249	Y10	NA	-0.409442	0.296584	0.171233	0.0552188	0.482304	0.278458	-0.0797956	0.188172	0.133058	-0.102775	0.116538	0.0672831	NA	NA	NA	-0.212331	0.363463	0.209846	0.1158	0.300924	0.173738	0.154679	0.099169	0.070123	-0.0768953	0.149404	0.105645	NA	NA	NA
kpetpetvgiyqgfek	Protein kinase C delta type OS=Rattus norvegicus GN=Prkcd PE=1 SV=1 - [KPCD_RAT]	P09215	311	Y11	NA	-0.262518	0.0377105	0.0266654	0.264137	0.239621	0.169437	-0.870433	0.225889	0.159728	0.0300718	1.12669	0.563345	NA	NA	NA	NA	NA	NA	0.805966	0.187413	0.132521	2.89651	0.110254	0.0779617	2.43694	0.816833	0.471599	NA	NA	NA
kptydpvsedpdplssdfk	Activated CDC42 kinase 1 OS=Rattus norvegicus GN=Tnk2 PE=2 SV=1 - [ACK1_RAT]	Q5U2X5	518	Y4	NA	-0.200753	0.734827	0.519601	NA	NA	NA	NA	NA	NA	NA	NA	NA	NA	NA	NA	NA	NA	NA	NA	NA	NA	NA	NA	NA	NA	NA	NA	NA	NA	0.5156
ktvtyedpqavgglasaldnr	TOM1-like protein 2 OS=Mus musculus GN=Tom1l2 PE=1 SV=1 - [TM1L2_MOUSE]	Q5SRX1	404	Y5	NA	0.0537494	0.220923	0.12755	0.187833	0.352857	0.176429	-0.232775	0.187026	0.10798	0.0978779	0.424242	0.244936	-0.0629247	0.28309	0.200175	0.46142	0.154208	0.109042	0.664769	0.157043	0.0785214	0.97993	0.184216	0.106357	0.65448	0.0421792	0.0298252	1.86244	0.828049	NA
kvvdysqfqesddadedygr	Nuclear ubiquitous casein and cyclin-dependent kinase substrate 1 OS=Mus musculus GN=Nucks1 PE=1 SV=1 - [NUCKS_MOUSE]	Q80XU3	13	Y5	NA	NA	NA	NA	NA	NA	NA	NA	NA	NA	-0.104363	0.269629	0.190656	NA	NA	NA	NA	NA	NA	NA	NA	NA	NA	NA	NA	-0.0635188	0.0774235	0.0547467	NA	NA	0.673459
kvvyenaygk	Thioredoxin reductase 1, cytoplasmic OS=Rattus norvegicus GN=Txnrd1 PE=1 SV=5 - [TRXR1_RAT]	O89049	131	Y8	NA	NA	NA	NA	NA	NA	NA	NA	NA	NA	1.23768	0.298827	0.211302	NA	NA	NA	NA	NA	NA	NA	NA	NA	NA	NA	NA	1.51364	0.182771	0.129238	NA	NA	0.222908
kvyndgydddnydyivk	Dual specificity tyrosine-phosphorylation-regulated kinase 1A OS=Mus musculus GN=Dyrk1a PE=1 SV=1 - [DYR1A_MOUSE]	Q61214	145	Y12	NA	0.137536	0.189069	0.0945346	0.184514	0.483965	0.279417	-0.204922	0.204476	0.144587	0.176391	0.192078	0.0679097	NA	NA	NA	0.11105	0.218319	0.126047	0.144824	0.393072	0.22694	0.16553	0.142933	0.101069	0.242333	0.23291	0.0880318	NA	NA	0.173031
kypdyiqismpndsr	Phosphatidylcholine:ceramide cholinephosphotransferase 2 OS=Rattus norvegicus GN=Sgms2 PE=1 SV=2 - [SMS2_RAT]	Q4JM44	59	Y5	NA	0.0275942	0.327835	0.231814	0.0654974	0.344006	0.243249	-0.0530994	0.00577463	0.00408328	-0.10566	0.207792	0.119969	NA	NA	NA	NA	NA	NA	0.65724	0.0880765	0.0622795	1.143	0.0441598	0.0312257	1.23692	0.0207153	0.0146479	NA	NA	NA
layinpdlaleek	Stress-induced-phosphoprotein 1 OS=Mus musculus GN=Stip1 PE=1 SV=1 - [STIP1_MOUSE]	Q60864	354	Y3	NA	-0.451905	0.0754026	0.0435337	-0.106898	0.623605	0.440955	-0.238433	0.00340022	0.00240432	-0.166748	0.334898	0.236809	0.188504	0.154662	0.0892941	0.0887096	0.0249274	0.0176263	0.373678	0.350964	0.248169	0.645753	0.30869	0.218277	0.436918	0.0835718	0.0590942	1.19941	0.287015	NA
lcdfgsashvadnditpylvsr	Serine/threonine-protein kinase PRP4 homolog OS=Mus musculus GN=Prpf4b PE=1 SV=3 - [PRP4B_MOUSE]	Q61136	839;849	S8,Y18	C2	-0.0414347	0.5673	0.28365	0.171604	0.472822	0.272984	-0.3194	0.273766	0.193582	-0.0124142	0.25397	0.126985	0.353003	1.03299	0.730436	0.23783	0.57301	0.286505	0.167033	0.328159	0.189463	-0.0184219	0.0134664	0.00952218	0.387149	0.271148	0.156547	1.11979	0.843148	0.422367
lcdfgsashvadnditpylvsr	Serine/threonine-protein kinase PRP4 homolog OS=Mus musculus GN=Prpf4b PE=1 SV=3 - [PRP4B_MOUSE]	Q61136	849	Y18	C2	-0.048212	0.392082	0.160067	0.0607431	0.377545	0.188772	-0.248163	0.233908	0.104607	-0.0405771	0.222925	0.0557313	-0.274753	0.253808	0.113506	0.019967	0.0908997	0.0406516	-0.014403	0.180557	0.0902785	-0.258459	0.231933	0.103724	-0.0073693	0.25658	0.0641451	-0.299221	0.288403	0.339724
lcyvaldfeqemataasssslek	Actin, cytoplasmic 2 OS=Mus musculus GN=Actg1 PE=1 SV=1 - [ACTG_MOUSE]	P63260	218	Y3	C2	NA	NA	NA	NA	NA	NA	0.0149146	0.307329	0.177437	0.0791723	0.34126	0.17063	NA	NA	NA	NA	NA	NA	NA	NA	NA	0.147306	0.348009	0.200923	0.310351	0.00659905	0.00466623	NA	NA	0.225363
lddyqer	Caprin-1 OS=Mus musculus GN=Caprin1 PE=1 SV=2 - [CAPR1_MOUSE]	Q60865	76	Y4	NA	NA	NA	NA	NA	NA	NA	NA	NA	NA	0.11704	0.164245	0.0734527	NA	NA	NA	NA	NA	NA	NA	NA	NA	NA	NA	NA	0.517683	0.266405	0.11914	NA	NA	0.984777
ldgeniyir	Protein 4.1 OS=Mus musculus GN=Epb41 PE=1 SV=2 - [41_MOUSE]	P48193	654	Y7	NA	0.521523	0.286812	0.202807	NA	NA	NA	0.196554	0.30032	0.212358	0.718109	0.642703	0.262383	0.54769	0.302101	0.174418	NA	NA	NA	NA	NA	NA	0.988751	0.247685	0.17514	0.589376	0.339144	0.138455	0.650684	0.549536	NA
ldnggyyittr	Tyrosine-protein kinase Fyn OS=Mus musculus GN=Fyn PE=1 SV=4 - [FYN_MOUSE]|Tyrosine-protein kinase Yes OS=Mus musculus GN=Yes1 PE=1 SV=3 - [YES_MOUSE]	P39688|Q04736	214;221	Y7	NA	NA	NA	NA	NA	NA	NA	-0.158934	0.0815172	0.0576414	-0.190622	0.618488	0.437337	0.00745793	0.0865837	0.0499891	NA	NA	NA	NA	NA	NA	0.742843	0.309663	0.218965	0.666499	0.633256	0.36561	0.763037	0.321502	NA
ldnggyyittr	Tyrosine-protein kinase Fyn OS=Mus musculus GN=Fyn PE=1 SV=4 - [FYN_MOUSE]|Tyrosine-protein kinase Yes OS=Mus musculus GN=Yes1 PE=1 SV=3 - [YES_MOUSE]	P39688|Q04736	213;220	Y6	NA	0.12392	0.281859	0.14093	NA	NA	NA	0.136254	0.00337682	0.00238778	-0.108224	0.257618	0.11521	0.0295347	0.14388	0.0719398	0.483817	0.262479	0.151542	NA	NA	NA	0.690665	0.146551	0.103627	0.592726	0.221676	0.0904988	0.684445	0.244786	0.221892
ldqeqdyr	Afadin OS=Rattus norvegicus GN=Mllt4 PE=1 SV=1 - [AFAD_RAT]	O35889	584	Y7	NA	NA	NA	NA	NA	NA	NA	NA	NA	NA	0.0893602	0.288626	0.166638	NA	NA	NA	NA	NA	NA	NA	NA	NA	NA	NA	NA	0.478949	0.263504	0.152134	NA	NA	NA
ldtngpythlief	Probable D-tyrosyl-tRNA(Tyr) deacylase 2 OS=Mus musculus GN=Dtd2 PE=1 SV=1 - [DTD2_MOUSE]	Q8BHA3	162	Y7	NA	-0.070938	0.309834	0.219086	-0.0358177	0.19525	0.138063	-0.407412	0.220863	0.156174	0.430904	0.10014	0.0708096	-0.164176	0.0595043	0.0420759	NA	NA	NA	0.300518	0.328484	0.232273	0.128094	0.125246	0.0885623	0.218218	0.0613596	0.0433878	0.316385	0.119103	NA
ledyfepdssysdtnnfin	Tyrosine-protein kinase FRK OS=Rattus norvegicus GN=Frk PE=2 SV=3 - [FRK_RAT]	Q62662	498	Y11	NA	0.0765105	0.816818	0.577578	0.19739	0.822416	0.474822	-0.0738095	0.247935	0.143145	0.0526428	0.748201	0.2494	-0.186313	0.514554	0.363845	0.449986	0.403445	0.285279	0.96372	0.916452	0.529114	1.10943	0.551259	0.31827	1.03872	0.798389	0.325941	1.99642	0.0748946	0.144159
lfyhivdsdevstk	Structural maintenance of chromosomes protein 3 OS=Mus musculus GN=Smc3 PE=1 SV=2 - [SMC3_MOUSE]	Q9CW03	560	Y3	NA	-0.666706	0.350346	0.175173	-0.0690737	0.505646	0.252823	-0.542018	0.343337	0.171669	-0.323167	0.249367	0.094252	-0.362436	0.118557	0.0838323	0.037609	0.332834	0.192162	0.255543	0.306682	0.153341	0.0477958	0.2388	0.1194	0.152581	0.327674	0.14654	0.415699	0.335121	0.166413
lgaapeeesayvager	NSFL1 cofactor p47 OS=Mus musculus GN=Nsfl1c PE=1 SV=1 - [NSF1C_MOUSE]	Q9CZ44	167	Y11	NA	0.00359006	0.199309	0.115071	-0.0133789	0.0458153	0.0323963	-0.250823	0.458372	0.264641	0.461687	0.664226	0.177522	0.455339	0.559807	0.250353	0.279849	0.453175	0.261641	0.385049	0.0344323	0.0243473	0.598824	0.451717	0.260799	0.820208	0.360197	0.0900493	0.866481	0.487026	0.0821648
lgegtyatvyk	Cyclin-dependent kinase 16 OS=Mus musculus GN=Cdk16 PE=1 SV=1 - [CDK16_MOUSE]|Cyclin-dependent kinase 17 OS=Mus musculus GN=Cdk17 PE=1 SV=2 - [CDK17_MOUSE]	Q04735|Q8K0D0	203;176	Y6	NA	NA	NA	NA	NA	NA	NA	NA	NA	NA	0.333019	0.089097	0.0630011	NA	NA	NA	NA	NA	NA	NA	NA	NA	NA	NA	NA	0.33575	0.144437	0.102132	NA	NA	NA
lgeygfqnailvr	Serum albumin OS=Mus musculus GN=Alb PE=1 SV=3 - [ALBU_MOUSE]	P07724	425	Y4	NA	0.381554	0.527954	0.304815	1.05576	2.19293	1.09647	-0.573252	0.372076	0.186038	0.0630547	0.403967	0.127746	-0.253342	0.200904	0.115992	0.305454	1.26462	0.73013	1.02862	1.51236	0.75618	-0.824215	0.71749	0.358745	0.23402	0.615247	0.205082	0.194564	0.350532	NA
lgfsspyegvr	Unconventional myosin-IXb OS=Mus musculus GN=Myo9b PE=1 SV=2 - [MYO9B_MOUSE]	Q9QY06	1886	Y7	NA	NA	NA	NA	NA	NA	NA	NA	NA	NA	-0.0538049	0.284616	0.201254	NA	NA	NA	NA	NA	NA	NA	NA	NA	NA	NA	NA	0.457434	0.226447	0.130739	NA	NA	NA
lgggmpglgqgpptdapavdtaeqvyisslallk	26S proteasome non-ATPase regulatory subunit 14 OS=Mus musculus GN=Psmd14 PE=1 SV=2 - [PSDE_MOUSE]	O35593	32	Y26	NA	NA	NA	NA	-0.359804	0.264868	0.18729	-0.524666	0.407459	0.288117	-0.225876	0.38333	0.221316	0.0925697	0.852695	0.492304	NA	NA	NA	0.0461614	0.160431	0.113442	-0.486635	0.858949	0.607369	0.239551	0.036938	0.0213262	-0.183753	0.571189	NA
lgldfpnlpylidgsr	Glutathione S-transferase Mu 1 OS=Rattus norvegicus GN=Gstm1 PE=1 SV=2 - [GSTM1_RAT]	P04905	62	Y10	NA	-0.217329	0.503341	0.355916	NA	NA	NA	NA	NA	NA	NA	NA	NA	NA	NA	NA	-0.326931	0.19625	0.13877	NA	NA	NA	NA	NA	NA	NA	NA	NA	NA	NA	0.0996401
lheegviyr	Valine--tRNA ligase OS=Mus musculus GN=Vars PE=1 SV=1 - [SYVC_MOUSE]	Q9Z1Q9	468	Y8	NA	NA	NA	NA	NA	NA	NA	-0.210614	0.0642531	0.0454338	NA	NA	NA	-0.205295	0.11603	0.0820459	NA	NA	NA	NA	NA	NA	-0.238008	0.311098	0.21998	0.558701	0.269514	0.190575	0.361473	0.145764	0.351085
liswydneygysnr	Glyceraldehyde-3-phosphate dehydrogenase OS=Mus musculus GN=Gapdh PE=1 SV=2 - [G3P_MOUSE]	P16858	312	Y5	NA	NA	NA	NA	-0.307381	0.655519	0.463522	NA	NA	NA	NA	NA	NA	NA	NA	NA	NA	NA	NA	0.498158	0.0242021	0.0171135	NA	NA	NA	NA	NA	NA	NA	NA	NA
liswydneygysnr	Glyceraldehyde-3-phosphate dehydrogenase OS=Mus musculus GN=Gapdh PE=1 SV=2 - [G3P_MOUSE]	P16858	318	Y11	NA	-0.356029	0.508278	0.293454	0.0969173	0.60252	0.347865	-0.559199	0.640748	0.369936	0.402531	0.0411172	0.0290742	-0.44284	0.433714	0.250405	0.183826	0.209216	0.120791	0.388446	0.45524	0.262833	0.0767933	0.0878178	0.0507016	NA	NA	NA	0.530966	0.522429	NA
liswydneygysnr	Glyceraldehyde-3-phosphate dehydrogenase OS=Mus musculus GN=Gapdh PE=1 SV=2 - [G3P_MOUSE]	P16858	316	Y9	NA	-0.32551	0.253688	0.126844	0.233161	0.924699	0.46235	-0.367314	0.339162	0.195815	0.0293397	0.280177	0.114382	0.0861605	0.427144	0.246612	0.0853683	0.369037	0.184518	0.710435	0.407233	0.203616	0.903506	0.890916	0.514371	0.675673	0.438931	0.179193	0.547492	0.398012	NA
liylvpek	Intersectin-2 OS=Mus musculus GN=Itsn2 PE=1 SV=2 - [ITSN2_MOUSE]	Q9Z0R6	554	Y3	NA	-0.43275	0.302997	0.174936	0.35884	0.307351	0.177449	-0.188807	0.429703	0.192169	-0.0351129	0.41117	0.118695	-0.216271	0.373641	0.215722	-0.234668	0.34662	0.200121	0.488452	0.366479	0.211587	0.524955	0.183153	0.0819086	0.596908	0.379746	0.114498	0.994009	0.379994	0.392412
lktqptdeemlfiyshfk	Acyl-CoA-binding protein OS=Mus musculus GN=Dbi PE=1 SV=2 - [ACBP_MOUSE]	P31786	29	Y14	NA	NA	NA	NA	-0.334734	0.491013	0.347198	NA	NA	NA	-0.717223	0.172999	0.122329	NA	NA	NA	NA	NA	NA	-0.635504	0.30001	0.212139	NA	NA	NA	NA	NA	NA	NA	NA	NA
llgeiaqgnenyagiaar	Talin-1 OS=Mus musculus GN=Tln1 PE=1 SV=2 - [TLN1_MOUSE]	P26039	1116	Y12	NA	-0.401348	0.242967	0.0991909	0.00270806	0.45283	0.226415	-0.297695	0.170396	0.0762034	-0.148099	0.251005	0.067084	0.00630875	0.249043	0.111375	-0.0370849	0.289273	0.129367	0.174802	0.287518	0.143759	0.26109	0.331838	0.148403	0.435711	0.239083	0.0663097	0.613015	0.3072	0.287392
llleytdssyeek	Glutathione S-transferase Mu 3 OS=Mus musculus GN=Gstm3 PE=1 SV=2 - [GSTM4_MOUSE]	P19639	23	Y5	NA	0.0865652	0.0446604	0.0315797	0.353669	0.417135	0.294959	-0.226289	0.248493	0.143468	-0.279725	0.0274737	0.0194269	-0.291353	0.379148	0.218901	0.116494	0.119844	0.0847426	0.390655	0.229934	0.162588	0.214948	0.329763	0.190389	NA	NA	NA	0.483521	0.233604	NA
lmepiylveiqcpeqvvggiygvlnr	Elongation factor 2 OS=Mus musculus GN=Eef2 PE=1 SV=2 - [EF2_MOUSE]	P58252	760	Y21	C12	-0.70343	0.747499	0.528562	0.772731	0.392999	0.277892	NA	NA	NA	0.895818	0.668618	0.472784	0.348483	0.860415	0.608405	0.281892	0.000965266	0.000682546	0.772512	0.478059	0.338039	NA	NA	NA	0.857356	0.819053	0.579158	0.116031	0.0138637	NA
lmtgdtytahagak	Abelson tyrosine-protein kinase 2 OS=Mus musculus GN=Abl2 PE=1 SV=1 - [ABL2_MOUSE]|Tyrosine-protein kinase ABL1 OS=Mus musculus GN=Abl1 PE=1 SV=3 - [ABL1_MOUSE]	Q4JIM5|P00520	393;439	Y7	NA	NA	NA	NA	NA	NA	NA	NA	NA	NA	-0.318079	0.0807124	0.0465993	NA	NA	NA	NA	NA	NA	NA	NA	NA	NA	NA	NA	0.95937	0.221788	0.110894	NA	NA	0.012141
lnayt	Neuronal membrane glycoprotein M6-a OS=Mus musculus GN=Gpm6a PE=1 SV=1 - [GPM6A_MOUSE]	P35802	277	Y4	NA	0.233081	0.229805	0.162497	NA	NA	NA	NA	NA	NA	-0.0143471	0.132884	0.0767205	-0.360437	0.900904	0.637036	0.343476	1.04298	0.737495	NA	NA	NA	NA	NA	NA	0.705593	0.269085	0.155356	1.26696	0.0453185	0.0919455
lnewlgnentedqyslveddedlphhdek	Phosphatidylinositol 3-kinase regulatory subunit alpha OS=Mus musculus GN=Pik3r1 PE=1 SV=2 - [P85A_MOUSE]	P26450	607	Y14	NA	-1.17591	0.399596	0.282557	1.13283	0.447529	0.316451	NA	NA	NA	0.0189698	0.896787	0.634124	NA	NA	NA	-0.304452	0.698839	0.494154	0.338664	1.12947	0.798658	NA	NA	NA	1.28433	1.37703	0.973704	NA	NA	NA
lngpqdhnhllystipr	Catenin delta-1 OS=Mus musculus GN=Ctnnd1 PE=1 SV=2 - [CTND1_MOUSE]	P30999	96	Y12	NA	NA	NA	NA	NA	NA	NA	NA	NA	NA	0.285996	0.840417	0.594265	NA	NA	NA	NA	NA	NA	NA	NA	NA	NA	NA	NA	0.310468	0.275246	0.194628	NA	NA	0.274391
lnpqsnysea	Neuropilin-1 OS=Mus musculus GN=Nrp1 PE=1 SV=2 - [NRP1_MOUSE]	P97333	920	Y7	NA	-0.596374	0.252177	0.178316	NA	NA	NA	-0.0845094	0.332515	0.235124	-0.0589609	0.468805	0.165748	-0.235262	0.377664	0.218045	0.176528	0.300976	0.212822	NA	NA	NA	0.582142	0.090859	0.064247	0.634973	0.589429	0.208395	0.992748	0.513233	0.321643
lpacvvdcgtgytk	Actin-related protein 3 OS=Mus musculus GN=Actr3 PE=1 SV=3 - [ARP3_MOUSE]	Q99JY9	16	Y12	C4,C8	NA	NA	NA	NA	NA	NA	-0.199809	0.042195	0.0298364	-0.186876	0.254869	0.127434	-0.0504609	0.0111861	0.00790978	NA	NA	NA	NA	NA	NA	0.262236	0.211923	0.149852	0.0686618	0.251327	0.112397	0.411189	0.281055	0.310946
lqaeaqeqlgyhvdpr	Growth arrest and DNA damage-inducible proteins-interacting protein 1 OS=Rattus norvegicus GN=Gadd45gip1 PE=2 SV=2 - [G45IP_RAT]	Q5XJW2	166	Y11	NA	NA	NA	NA	NA	NA	NA	NA	NA	NA	-0.109658	0.217303	0.12546	NA	NA	NA	NA	NA	NA	NA	NA	NA	NA	NA	NA	0.577548	0.33222	0.191808	NA	NA	0.328276
lqageyvslgk	Long-chain-fatty-acid--CoA ligase 3 OS=Mus musculus GN=Acsl3 PE=1 SV=2 - [ACSL3_MOUSE]|Long-chain-fatty-acid--CoA ligase 4 OS=Mus musculus GN=Acsl4 PE=1 SV=2 - [ACSL4_MOUSE]	Q9CZW4|Q9QUJ7	591;582	Y6	NA	NA	NA	NA	NA	NA	NA	1.00697	0.0320118	0.0226357	1.15837	0.409812	0.204906	1.40816	0.545285	0.385575	NA	NA	NA	NA	NA	NA	1.08406	0.244114	0.172615	1.65334	0.673479	0.33674	2.08167	0.559085	0.317073
lseaysr	Breast cancer anti-estrogen resistance protein 3 OS=Mus musculus GN=Bcar3 PE=1 SV=1 - [BCAR3_MOUSE]	Q9QZK2	206	Y5	NA	0.191837	0.25847	0.182766	NA	NA	NA	-0.973844	1.31742	0.931554	0.10412	0.353417	0.133579	-0.452515	0.599435	0.299717	0.296312	0.146243	0.10341	NA	NA	NA	0.781359	1.65332	1.16907	1.88793	0.244851	0.0925449	1.40124	0.91389	0.297288
lspsllatalegpypveeiclpr	Protein scribble homolog OS=Mus musculus GN=Scrib PE=1 SV=2 - [SCRIB_MOUSE]	Q80U72	986	Y14	C20	NA	NA	NA	-0.316846	0.355153	0.251131	0.374499	0.512347	0.362284	-1.25924	0.226439	0.160117	0.628061	0.769955	0.444534	NA	NA	NA	-0.192062	0.186257	0.131704	0.158635	0.145559	0.102926	-0.546766	0.148559	0.105047	0.607754	0.248019	0.264652
ltespcalvasqygwsgnmer	Endoplasmin OS=Mus musculus GN=Hsp90b1 PE=1 SV=2 - [ENPL_MOUSE]	P08113	652	Y13	C6	NA	NA	NA	NA	NA	NA	-0.227271	0.75057	0.530733	0.0866669	0.0241014	0.0170423	NA	NA	NA	NA	NA	NA	NA	NA	NA	0.302859	0.683047	0.482987	NA	NA	NA	NA	NA	0.0667696
ltlyfegr	Protein-glutamine gamma-glutamyltransferase 2 OS=Mus musculus GN=Tgm2 PE=1 SV=4 - [TGM2_MOUSE]	P21981	44	Y4	NA	-0.114029	0.224491	0.12961	0.513776	0.134729	0.0952676	NA	NA	NA	0.229769	0.23793	0.0971347	NA	NA	NA	0.0926424	0.440037	0.254056	0.780109	0.012082	0.00854325	NA	NA	NA	0.436425	0.0695035	0.0310829	NA	NA	NA
ltpdpyr	Protein SON OS=Mus musculus GN=Son PE=1 SV=2 - [SON_MOUSE]	Q9QX47	958	Y6	NA	NA	NA	NA	NA	NA	NA	-0.426335	0.249128	0.17616	0.237113	0.148079	0.0523539	-0.292897	0.421757	0.243502	NA	NA	NA	NA	NA	NA	-0.598417	0.163613	0.115692	-0.195968	0.174388	0.0616555	-0.547057	0.0519428	NA
lvplyavvseepiyivtefmsk	Tyrosine-protein kinase Yes OS=Mus musculus GN=Yes1 PE=1 SV=3 - [YES_MOUSE]	Q04736	343	Y14	M20	NA	NA	NA	NA	NA	NA	NA	NA	NA	0.0339762	0.244444	0.14113	NA	NA	NA	NA	NA	NA	NA	NA	NA	NA	NA	NA	1.0948	0.211345	0.12202	NA	NA	0.143489
lvplyavvseepiyivtefmsk	Tyrosine-protein kinase Yes OS=Mus musculus GN=Yes1 PE=1 SV=3 - [YES_MOUSE]	Q04736	334	Y5	NA	-0.992344	0.338049	0.195173	0.277853	0.623212	0.359812	-0.100929	0.266229	0.188252	-0.231425	0.203532	0.0910224	NA	NA	NA	0.366172	0.406776	0.234852	0.891524	0.586827	0.338805	0.648732	0.605962	0.42848	0.96378	0.177388	0.102415	NA	NA	0.0649065
lvplyavvseepiyivtefmsk	Tyrosine-protein kinase Yes OS=Mus musculus GN=Yes1 PE=1 SV=3 - [YES_MOUSE]	Q04736	343	Y14	NA	NA	NA	NA	NA	NA	NA	-0.216298	0.207234	0.146537	0.174201	0.357926	0.160069	-0.216811	0.115999	0.0820239	NA	NA	NA	NA	NA	NA	0.438318	0.616888	0.436206	0.787564	0.604565	0.246813	0.874437	0.829941	0.118858
lvqaaqmlqsdpysvpar	Vinculin OS=Mus musculus GN=Vcl PE=1 SV=4 - [VINC_MOUSE]	Q64727	100	Y13	NA	NA	NA	NA	0.268826	0.762156	0.538926	NA	NA	NA	NA	NA	NA	NA	NA	NA	NA	NA	NA	0.35663	0.16269	0.115039	NA	NA	NA	NA	NA	NA	NA	NA	NA
lvsspccivtstygwtanmer	Heat shock protein HSP 90-beta OS=Mus musculus GN=Hsp90ab1 PE=1 SV=3 - [HS90B_MOUSE]	P11499	596	Y13	C6,C7,M19	NA	NA	NA	NA	NA	NA	NA	NA	NA	0.457194	0.625584	0.361181	NA	NA	NA	NA	NA	NA	NA	NA	NA	NA	NA	NA	0.846214	0.456454	0.263534	NA	NA	NA
lvsspccivtstygwtanmer	Heat shock protein HSP 90-beta OS=Mus musculus GN=Hsp90ab1 PE=1 SV=3 - [HS90B_MOUSE]	P11499	596	Y13	C6,C7	NA	NA	NA	0.0390782	0.498656	0.352603	-0.171826	0.283304	0.141652	0.146359	0.308208	0.108968	0.0261683	0.120504	0.085209	NA	NA	NA	0.328475	0.329298	0.232849	0.645319	0.411145	0.205573	0.670695	0.274452	0.103733	0.994262	0.449865	NA
lvtspccivtstygwtanmer	Heat shock protein HSP 90-alpha OS=Mus musculus GN=Hsp90aa1 PE=1 SV=4 - [HS90A_MOUSE]	P07901	605	Y13	C6,C7	-0.68649	0.764932	0.540889	0.237535	0.742005	0.428397	-0.339302	0.219964	0.155538	NA	NA	NA	NA	NA	NA	0.374165	0.311517	0.220276	0.719582	0.16733	0.0966081	0.616148	0.228189	0.161354	NA	NA	NA	NA	NA	0.0953356
lvydgir	Catenin alpha-1 OS=Mus musculus GN=Ctnna1 PE=1 SV=1 - [CTNA1_MOUSE]	P26231	619	Y3	NA	NA	NA	NA	NA	NA	NA	-0.321178	0.0856944	0.0605951	0.0879475	0.22096	0.0988163	-0.190158	0.744239	0.526256	NA	NA	NA	NA	NA	NA	0.979323	0.380202	0.268843	1.15646	0.355231	0.158864	1.73888	0.34705	NA
lwleamdgkepiytlpaiisk	Rho GTPase-activating protein 42 OS=Mus musculus GN=Arhgap42 PE=1 SV=1 - [RHG42_MOUSE]	B2RQE8	342	Y13	NA	-0.322279	0.105415	0.0608611	NA	NA	NA	-0.0373826	0.129558	0.0748004	0.0680801	0.241505	0.108004	NA	NA	NA	0.129667	0.0707367	0.0500184	NA	NA	NA	0.274538	0.446541	0.25781	0.146822	0.338262	0.195296	NA	NA	NA
lydayelk	Annexin A5 OS=Mus musculus GN=Anxa5 PE=1 SV=1 - [ANXA5_MOUSE]	P48036	92	Y5	NA	0.017159	0.239717	0.107205	0.0347665	0.0852068	0.0491942	-0.151467	0.124632	0.0719565	-0.0342742	0.150243	0.0401541	-0.117295	0.182629	0.0913147	0.00610243	0.0895747	0.0447873	-0.166849	0.114115	0.0658843	0.0290909	0.206784	0.119387	0.0131749	0.213313	0.0570103	-0.0184252	0.121043	0.126097
lydlnmpafvk	Cytoplasmic protein NCK1 OS=Mus musculus GN=Nck1 PE=1 SV=1 - [NCK1_MOUSE]	Q99M51	105	Y2	NA	-0.343099	0.710059	0.317548	0.515351	0.919086	0.459543	-0.602286	1.26742	0.633712	0.41398	0.623724	0.18806	0.466258	1.24576	0.622881	0.131706	0.214304	0.107152	0.240929	0.459675	0.229838	0.375348	1.19461	0.597303	1.17857	0.551372	0.174359	1.21845	0.373474	0.105223
lyeeytr	Phosphatidylinositol 3-kinase regulatory subunit alpha OS=Mus musculus GN=Pik3r1 PE=1 SV=2 - [P85A_MOUSE]|Phosphatidylinositol 3-kinase regulatory subunit gamma OS=Mus musculus GN=Pik3r3 PE=1 SV=1 - [P55G_MOUSE]	P26450|Q64143	199;467	Y2	NA	-0.0813486	0.334341	0.193032	-0.212298	0.117374	0.0829957	-0.36803	0.123082	0.0870323	0.311547	0.490189	0.155011	-0.0986213	0.165841	0.0829204	0.141021	0.107686	0.0761457	0.378491	0.150204	0.10621	0.362275	0.09868	0.0697773	0.770097	0.403673	0.121712	0.384046	0.13418	NA
lyewisidkddtgak	Phosphatidylinositol 3,4,5-trisphosphate 5-phosphatase 2 OS=Mus musculus GN=Inppl1 PE=1 SV=1 - [SHIP2_MOUSE]	Q6P549	887	Y2	NA	NA	NA	NA	0.370985	0.320833	0.226863	NA	NA	NA	NA	NA	NA	NA	NA	NA	NA	NA	NA	0.404144	0.0239095	0.0169066	NA	NA	NA	NA	NA	NA	NA	NA	NA
lyvssesr	Tyrosine-protein kinase ABL1 OS=Mus musculus GN=Abl1 PE=1 SV=3 - [ABL1_MOUSE]	P00520	185	Y2	NA	-0.0169442	0.663795	0.383242	NA	NA	NA	-0.232845	0.0940439	0.0664991	0.0604297	0.560125	0.186708	-0.0966101	0.317423	0.158711	0.477145	0.0765772	0.0442119	NA	NA	NA	0.406566	0.484132	0.342333	0.99096	0.332437	0.105126	0.536187	0.345739	0.135824
magfdgsawdeeeeeppdhqyyndfpgkepplggvvdmr	SHC-transforming protein 1 OS=Mus musculus GN=Shc1 PE=1 SV=3 - [SHC1_MOUSE]	P98083	350	Y22	NA	-0.206794	0.664288	0.469723	0.763971	1.06315	0.613812	-0.803394	0.100468	0.0710414	-0.241209	1.39645	0.987442	NA	NA	NA	0.934509	0.567898	0.401564	1.23805	0.671141	0.387483	1.10417	0.356273	0.251923	NA	NA	NA	NA	NA	0.144287
mdyveinidhk	Vigilin OS=Mus musculus GN=Hdlbp PE=1 SV=1 - [VIGLN_MOUSE]	Q8VDJ3	437	Y3	NA	NA	NA	NA	-0.448813	0.359684	0.254335	-0.288446	0.179814	0.103816	-0.0600826	0.60045	0.268529	-0.323837	0.471394	0.333326	NA	NA	NA	0.736959	0.669371	0.473317	0.029479	0.328725	0.18979	1.26215	0.874711	0.437356	1.00024	0.492673	0.258602
medvyqtlvvhgqvldsgr	Breast cancer anti-estrogen resistance protein 1 OS=Mus musculus GN=Bcar1 PE=1 SV=2 - [BCAR1_MOUSE]	Q61140	556	Y5	NA	-0.357256	0.578053	0.333739	NA	NA	NA	NA	NA	NA	NA	NA	NA	NA	NA	NA	NA	NA	NA	NA	NA	NA	NA	NA	NA	NA	NA	NA	NA	NA	0.185223
mqlimlcynpdfek	Glutathione S-transferase Mu 1 OS=Mus musculus GN=Gstm1 PE=1 SV=2 - [GSTM1_MOUSE]	P10649	116	Y8	C7	-0.114227	0.0755094	0.0533932	0.366603	0.146383	0.103508	NA	NA	NA	0.168755	0.637373	0.450691	NA	NA	NA	0.310994	0.376817	0.26645	0.321842	0.110657	0.0782464	NA	NA	NA	NA	NA	NA	NA	NA	0.541717
mqnhgyenptyk	Amyloid-like protein 2 OS=Mus musculus GN=Aplp2 PE=1 SV=4 - [APLP2_MOUSE]	Q06335	699	Y11	NA	NA	NA	NA	NA	NA	NA	-0.0223549	0.318933	0.22552	-0.260936	0.375219	0.216633	-0.535748	0.0970089	0.0685957	NA	NA	NA	NA	NA	NA	0.0158334	0.187966	0.132912	0.815847	0.584426	0.292213	-0.198834	0.689577	NA
mqnhgyenptyk	Amyloid-like protein 2 OS=Mus musculus GN=Aplp2 PE=1 SV=4 - [APLP2_MOUSE]	Q06335	694	Y6	NA	NA	NA	NA	NA	NA	NA	-0.115995	0.0231271	0.0163533	0.379721	0.356239	0.205675	-0.49671	0.101749	0.0719473	NA	NA	NA	NA	NA	NA	0.0113803	0.0972687	0.0687793	0.73953	0.580768	0.290384	-0.0455295	0.334811	0.101719
mqqngyenptyk	Amyloid beta A4 protein OS=Mus musculus GN=App PE=1 SV=3 - [A4_MOUSE]	P12023	757	Y6	NA	-0.278616	0.0372733	0.0263562	-0.249679	0.441462	0.312161	-0.256622	0.365025	0.210748	0.244466	0.681807	0.340904	-0.294555	0.471499	0.27222	NA	NA	NA	0.126867	0.100026	0.0707289	-0.0531201	0.444475	0.256617	0.342205	0.696897	0.311662	-0.130301	0.531193	NA
mqqngyenptykffeqmqn	Amyloid beta A4 protein OS=Mus musculus GN=App PE=1 SV=3 - [A4_MOUSE]	P12023	762	Y11	NA	-0.668874	0.521042	0.300824	0.710433	0.0832559	0.0588708	NA	NA	NA	NA	NA	NA	NA	NA	NA	0.201764	0.28895	0.166825	0.780109	0.0639498	0.0452193	NA	NA	NA	NA	NA	NA	NA	NA	0.22317
mredydsveqdgdepgpqr	RNA-binding protein 8A OS=Rattus norvegicus GN=Rbm8a PE=2 SV=1 - [RBM8A_RAT]	Q27W01	54	Y5	NA	NA	NA	NA	NA	NA	NA	NA	NA	NA	NA	NA	NA	NA	NA	NA	NA	NA	NA	NA	NA	NA	NA	NA	NA	0.82204	0.540293	0.382045	NA	NA	0.0783028
mssyaffvqtcr	High mobility group protein B1 OS=Mus musculus GN=Hmgb1 PE=1 SV=2 - [HMGB1_MOUSE]|High mobility group protein B2 OS=Mus musculus GN=Hmgb2 PE=1 SV=3 - [HMGB2_MOUSE]	P63158|P30681	16;16	Y4	C11	NA	NA	NA	NA	NA	NA	-0.494553	0.24272	0.171629	-0.271195	0.114829	0.0811962	NA	NA	NA	NA	NA	NA	NA	NA	NA	-0.867102	0.136672	0.0966416	NA	NA	NA	NA	NA	0.224009
mtldtlsiyetpsmglldk	Eukaryotic translation initiation factor 3 subunit B OS=Mus musculus GN=Eif3b PE=1 SV=1 - [EIF3B_MOUSE]	Q8JZQ9	438	Y9	NA	NA	NA	NA	NA	NA	NA	NA	NA	NA	0.2508	0.396612	0.280447	NA	NA	NA	NA	NA	NA	NA	NA	NA	NA	NA	NA	0.457229	0.715943	0.506248	NA	NA	0.254673
myhgiqdydpdspr	Phytanoyl-CoA dioxygenase, peroxisomal OS=Rattus norvegicus GN=Phyh PE=1 SV=2 - [PAHX_RAT]	P57093	233	Y2	NA	0.876311	1.14581	0.661535	0.0196104	0.0194906	0.0112529	-0.0944086	0.0292693	0.0206966	0.330189	0.254779	0.11394	0.0760956	0.139866	0.0989002	1.32974	1.02338	0.723641	1.07772	0.700593	0.404488	0.337815	0.245835	0.173832	0.720655	0.277125	0.113136	0.376787	0.409404	NA
myhgiqdydpdspr	Phytanoyl-CoA dioxygenase, peroxisomal OS=Rattus norvegicus GN=Phyh PE=1 SV=2 - [PAHX_RAT]	P57093	239	Y8	NA	NA	NA	NA	NA	NA	NA	NA	NA	NA	-0.129583	0.128034	0.0905339	NA	NA	NA	NA	NA	NA	NA	NA	NA	NA	NA	NA	0.509912	0.0321983	0.0227676	NA	NA	NA
naikvpivinpnaydnlaiyk	Pseudopodium-enriched atypical kinase 1 OS=Mus musculus GN=Peak1 PE=1 SV=4 - [PEAK1_MOUSE]	Q69Z38	632	Y14	NA	NA	NA	NA	-0.378511	0.446195	0.315507	NA	NA	NA	NA	NA	NA	NA	NA	NA	NA	NA	NA	-0.650485	0.263013	0.185979	NA	NA	NA	NA	NA	NA	NA	NA	0.161027
nastfeevvqvpsayqk	Src substrate cortactin OS=Mus musculus GN=Cttn PE=1 SV=2 - [SRC8_MOUSE]	Q60598	334	Y15	NA	0.0685252	0.368153	0.164643	0.178589	0.370061	0.185031	-0.26203	0.215454	0.107727	0.114372	0.487867	0.154277	0.000654125	0.539778	0.269889	0.422575	0.229108	0.114554	0.627466	0.1184	0.0592002	0.614013	0.454859	0.227429	0.794334	0.245784	0.0777237	0.973526	0.70717	0.572679
naveecvyefr	Heat shock protein 105 kDa OS=Mus musculus GN=Hsph1 PE=1 SV=2 - [HS105_MOUSE]	Q61699	644	Y8	C6	NA	NA	NA	NA	NA	NA	NA	NA	NA	-0.736256	1.6346	1.15584	NA	NA	NA	NA	NA	NA	NA	NA	NA	NA	NA	NA	NA	NA	NA	NA	NA	0.0924135
ndfqligiqdgylsllqdsgevr	Eukaryotic translation initiation factor 5A-1 OS=Mus musculus GN=Eif5a PE=1 SV=2 - [IF5A1_MOUSE]	P63242	98	Y12	NA	NA	NA	NA	NA	NA	NA	NA	NA	NA	-0.331387	0.601184	0.347094	NA	NA	NA	NA	NA	NA	NA	NA	NA	NA	NA	NA	0.180033	0.359647	0.207642	NA	NA	NA
neadpaygqqvqpntwk	Lipoma-preferred partner homolog OS=Rattus norvegicus GN=Lpp PE=2 SV=1 - [LPP_RAT]	Q5XI07	314	Y7	NA	NA	NA	NA	-0.360334	0.0822761	0.058178	-0.124693	0.336432	0.194239	NA	NA	NA	0.258037	0.134703	0.0777711	NA	NA	NA	-0.0282059	0.0920449	0.0650856	0.0772745	0.818332	0.472464	NA	NA	NA	0.326555	0.573479	0.638469
neeeniysvphdstqgk	Rho GTPase-activating protein 35 OS=Mus musculus GN=Arhgap35 PE=1 SV=3 - [RHG35_MOUSE]	Q91YM2	1105	Y7	NA	-0.537078	0.0494137	0.0349407	-0.299896	1.01118	0.71501	-0.384005	0.10885	0.0628448	0.395166	0.660442	0.295359	-0.463414	0.190509	0.10999	NA	NA	NA	0.603463	1.41521	1.00071	0.683545	1.01442	0.585673	1.03912	0.283499	0.115738	1.1556	0.328464	NA
negfyadpylyhegr	Sickle tail protein OS=Mus musculus GN=Skt PE=1 SV=1 - [SKT_MOUSE]	A2AQ25	399	Y11	NA	NA	NA	NA	0.182289	0.439369	0.25367	-0.0718207	0.460387	0.230194	0.022986	0.331386	0.191326	0.193524	0.357972	0.253125	NA	NA	NA	0.137041	0.0576763	0.0332995	0.153856	0.321339	0.16067	NA	NA	NA	0.752128	0.602176	NA
negfyadpylyhegr	Sickle tail protein OS=Mus musculus GN=Skt PE=1 SV=1 - [SKT_MOUSE]	A2AQ25	397	Y9	NA	-0.0147243	0.38201	0.155955	0.127162	0.326084	0.163042	0.013641	0.129258	0.0578059	0.11234	0.29619	0.0764761	0.24892	0.350302	0.15666	-0.185223	0.118224	0.0528715	-0.00398969	0.159853	0.0799265	-0.0233142	0.406177	0.181648	0.11192	0.261859	0.0676116	0.512346	0.315575	NA
negvatyaaavlfr	Catenin beta-1 OS=Mus musculus GN=Ctnnb1 PE=1 SV=1 - [CTNB1_MOUSE]	Q02248	654	Y7	NA	NA	NA	NA	NA	NA	NA	0.529854	0.954609	0.551144	-0.151453	1.1315	0.800093	0.387425	0.932524	0.538393	NA	NA	NA	NA	NA	NA	0.56256	1.27345	0.735229	0.532131	0.381621	0.269847	0.913931	1.26363	0.307212
nepnsyaisfr	1-phosphatidylinositol 4,5-bisphosphate phosphodiesterase gamma-1 OS=Mus musculus GN=Plcg1 PE=1 SV=2 - [PLCG1_MOUSE]	Q62077	702	Y6	NA	NA	NA	NA	NA	NA	NA	-0.387289	0.788551	0.55759	NA	NA	NA	-0.501476	0.885765	0.626331	NA	NA	NA	NA	NA	NA	-0.240821	0.0871218	0.0616044	NA	NA	NA	-0.196137	0.13452	0.344137
netedqyslmededalphheer	Phosphatidylinositol 3-kinase regulatory subunit beta OS=Mus musculus GN=Pik3r2 PE=1 SV=2 - [P85B_MOUSE]	O08908	599	Y7	M10	NA	NA	NA	-0.00882841	0.124268	0.0878704	NA	NA	NA	NA	NA	NA	NA	NA	NA	NA	NA	NA	0.70312	0.473163	0.334577	NA	NA	NA	NA	NA	NA	NA	NA	0.161501
netedqyslmededalphheer	Phosphatidylinositol 3-kinase regulatory subunit beta OS=Mus musculus GN=Pik3r2 PE=1 SV=2 - [P85B_MOUSE]	O08908	599	Y7	NA	-0.819398	1.03328	0.730639	0.0219014	0.644835	0.322418	-0.595097	0.168322	0.084161	-0.0551961	0.220076	0.0984209	-0.27757	0.420524	0.297355	-0.362378	1.02306	0.72341	0.305436	0.587203	0.293601	-0.0203913	0.158778	0.0793892	0.372643	0.425291	0.212646	0.185446	0.135901	NA
niddgtsdrpyshalvagidrypr	60S ribosomal protein L27 OS=Mus musculus GN=Rpl27 PE=1 SV=2 - [RL27_MOUSE]	P61358	49	Y22	NA	-0.241428	0.155196	0.10974	0.0987715	0.447666	0.316548	NA	NA	NA	-0.393536	0.192048	0.135798	NA	NA	NA	NA	NA	NA	0.0721033	0.0793984	0.0561431	NA	NA	NA	0.177669	0.433286	0.250158	NA	NA	NA
niileegkeilvgdvgqtvddpyttfvk	Cofilin-1 OS=Mus musculus GN=Cfl1 PE=1 SV=3 - [COF1_MOUSE]	P18760	68	Y23	NA	NA	NA	NA	NA	NA	NA	NA	NA	NA	-0.454583	0.655343	0.463397	NA	NA	NA	NA	NA	NA	NA	NA	NA	NA	NA	NA	NA	NA	NA	NA	NA	0.277902
nilssadyver	Syntaxin-4 OS=Mus musculus GN=Stx4 PE=1 SV=1 - [STX4_MOUSE]	P70452	251	Y8	NA	NA	NA	NA	NA	NA	NA	NA	NA	NA	0.0235343	0.461455	0.326298	NA	NA	NA	NA	NA	NA	NA	NA	NA	NA	NA	NA	0.828952	0.0535022	0.0378318	NA	NA	0.228489
nldierptytnlnr	Tubulin alpha-3 chain OS=Mus musculus GN=Tuba3a PE=1 SV=1 - [TBA3_MOUSE]|Tubulin alpha-4A chain OS=Mus musculus GN=Tuba4a PE=1 SV=1 - [TBA4A_MOUSE]|Tubulin alpha-8 chain OS=Mus musculus GN=Tuba8 PE=1 SV=1 - [TBA8_MOUSE]	P05214|P68368|Q9JJZ2	224;224;224	Y9	NA	-0.124877	0.144672	0.0723361	0.284655	0.323326	0.186672	0.147071	0.162482	0.114892	-0.063494	0.216464	0.124976	NA	NA	NA	0.111068	0.418481	0.24161	0.868156	0.463197	0.267427	0.12478	0.280688	0.198476	1.22146	0.959594	0.678535	NA	NA	0.407695
nldkeylpiggladfck	Aspartate aminotransferase, mitochondrial OS=Rattus norvegicus GN=Got2 PE=1 SV=2 - [AATM_RAT]	P00507	96	Y6	C16	NA	NA	NA	-0.149165	0.448505	0.317141	NA	NA	NA	NA	NA	NA	NA	NA	NA	NA	NA	NA	0.0361748	0.0171891	0.0121545	NA	NA	NA	NA	NA	NA	NA	NA	NA
nlegyvgfanlpnqvyr	Septin-7 OS=Mus musculus GN=Sept7 PE=1 SV=1 - [SEPT7_MOUSE]	O55131	29	Y5	NA	NA	NA	NA	NA	NA	NA	NA	NA	NA	1.08381	0.0804759	0.056905	0.20038	0.602805	0.426248	NA	NA	NA	NA	NA	NA	NA	NA	NA	0.740971	0.427809	0.302507	-0.0557916	0.952415	0.456103
nlggnypek	E3 ubiquitin-protein ligase RBBP6 OS=Mus musculus GN=Rbbp6 PE=1 SV=5 - [RBBP6_MOUSE]	P97868	899	Y6	NA	NA	NA	NA	NA	NA	NA	-0.0882302	0.13816	0.0976936	NA	NA	NA	0.415621	0.252866	0.178803	NA	NA	NA	NA	NA	NA	0.529751	0.249495	0.17642	NA	NA	NA	0.389737	0.31524	0.451658
nlsegnnanyteyvatr	Cyclin-dependent kinase-like 5 OS=Mus musculus GN=Cdkl5 PE=2 SV=1 - [CDKL5_MOUSE]	Q3UTQ8	171	Y13	NA	-0.160222	0.428711	0.214355	0.097063	0.583653	0.336972	0.092807	0.492644	0.246322	0.27499	0.387821	0.116932	0.23014	0.364405	0.162967	-0.00374462	0.464995	0.268465	0.222217	0.212788	0.122853	0.277918	0.594326	0.297163	0.337853	0.415697	0.125337	0.462331	0.38691	0.0086515
nlspyvsnelleeafsqfgpier	Splicing factor, proline- and glutamine-rich OS=Mus musculus GN=Sfpq PE=1 SV=1 - [SFPQ_MOUSE]	Q8VIJ6	373	Y5	NA	NA	NA	NA	NA	NA	NA	0.326864	0.390027	0.275791	0.540104	0.94283	0.666682	NA	NA	NA	NA	NA	NA	NA	NA	NA	0.0141776	0.191287	0.13526	NA	NA	NA	NA	NA	0.625374
nlyagdyyr	Epithelial discoidin domain-containing receptor 1 OS=Mus musculus GN=Ddr1 PE=2 SV=2 - [DDR1_MOUSE]	Q03146	794	Y7	NA	NA	NA	NA	NA	NA	NA	NA	NA	NA	-0.317938	0.253346	0.103428	NA	NA	NA	NA	NA	NA	NA	NA	NA	NA	NA	NA	0.145487	0.367129	0.138762	NA	NA	0.798735
nlyagdyyr	Epithelial discoidin domain-containing receptor 1 OS=Mus musculus GN=Ddr1 PE=2 SV=2 - [DDR1_MOUSE]	Q03146	795	Y8	NA	NA	NA	NA	NA	NA	NA	-0.319113	0.391624	0.27692	-0.386428	0.356305	0.251946	-0.481204	0.329065	0.189986	NA	NA	NA	NA	NA	NA	-0.087659	0.266292	0.188297	-0.245628	0.45543	0.322038	-0.473328	0.731561	0.152414
nmaeqiiqeiysqvqsk	Transketolase OS=Mus musculus GN=Tkt PE=1 SV=1 - [TKT_MOUSE]	P40142	275	Y11	M2	-0.470142	1.1245	0.795144	-0.293795	0.533875	0.377506	NA	NA	NA	0.0289229	0.299649	0.134007	0.466169	0.884307	0.6253	-0.305314	0.838944	0.593223	0.767191	0.423011	0.299114	NA	NA	NA	0.79114	0.501171	0.224131	0.386306	0.480442	0.346463
nmaeqiiqeiysqvqsk	Transketolase OS=Mus musculus GN=Tkt PE=1 SV=1 - [TKT_MOUSE]	P40142	275	Y11	NA	-0.503342	0.44169	0.220845	0.0115445	0.623492	0.311746	-0.437615	0.265089	0.132545	0.0459946	0.278178	0.092726	-0.35976	0.429566	0.24801	0.102497	0.443996	0.256341	0.666397	0.308754	0.154377	-0.0701511	0.594618	0.297309	0.676482	0.390779	0.138161	0.0911081	0.390341	0.106448
nmggpygggnygpggsggsggyggr	Heterogeneous nuclear ribonucleoproteins A2/B1 OS=Mus musculus GN=Hnrnpa2b1 PE=1 SV=2 - [ROA2_MOUSE]	O88569	347	Y22	NA	NA	NA	NA	-0.197166	0.176258	0.124633	-0.0738991	0.14537	0.0839295	-0.183444	0.340985	0.196868	-0.0492956	0.251333	0.145107	NA	NA	NA	0.165266	0.226362	0.160062	-0.7213	1.1316	0.65333	0.204297	0.374826	0.216406	-0.390343	1.70568	NA
npgfyveanpmptfk	1-phosphatidylinositol 4,5-bisphosphate phosphodiesterase gamma-1 OS=Mus musculus GN=Plcg1 PE=1 SV=2 - [PLCG1_MOUSE]	Q62077	783	Y5	NA	NA	NA	NA	0.0624034	0.588346	0.416023	-0.464085	1.42903	1.01048	0.47193	0.993168	0.702276	NA	NA	NA	NA	NA	NA	0.612254	0.300122	0.212218	1.27667	0.0990126	0.0700125	NA	NA	NA	NA	NA	0.396714
npyshqenlqlnqeveavr	Phosphotriesterase-related protein OS=Rattus norvegicus GN=Pter PE=2 SV=2 - [PTER_RAT]	Q63530	65	Y3	NA	NA	NA	NA	0.216577	0.728509	0.515134	NA	NA	NA	0.848985	0.316978	0.224138	NA	NA	NA	NA	NA	NA	0.337201	0.434215	0.307037	NA	NA	NA	1.00413	0.0288135	0.0166355	NA	NA	0.0553608
nqdatvyvggldek	Splicing factor 3B subunit 4 OS=Mus musculus GN=Sf3b4 PE=1 SV=1 - [SF3B4_MOUSE]	Q8QZY9	16	Y7	NA	-0.0497968	0.340939	0.170469	0.0864133	0.29168	0.14584	-0.103905	0.200569	0.089697	0.191239	0.298376	0.105492	0.242486	0.216355	0.108178	0.0983077	0.344221	0.198736	0.173541	0.282757	0.141378	0.301711	0.351924	0.157385	0.577411	0.355313	0.134296	0.541203	0.443784	0.238171
nqggyggssssssygsgr	Heterogeneous nuclear ribonucleoprotein A1 OS=Mus musculus GN=Hnrnpa1 PE=1 SV=2 - [ROA1_MOUSE]	P49312	305	Y5	NA	NA	NA	NA	NA	NA	NA	NA	NA	NA	0.357262	0.781339	0.451106	NA	NA	NA	NA	NA	NA	NA	NA	NA	NA	NA	NA	0.829663	0.654862	0.378085	NA	NA	0.0126684
nqsdlddqhdydsvasdedtdqeplpsagatr	ARF GTPase-activating protein GIT1 OS=Rattus norvegicus GN=Git1 PE=1 SV=1 - [GIT1_RAT]	Q9Z272	392;397	Y11,S16	NA	NA	NA	NA	NA	NA	NA	NA	NA	NA	NA	NA	NA	NA	NA	NA	NA	NA	NA	NA	NA	NA	NA	NA	NA	NA	NA	NA	NA	NA	NA
nsfnnpayyvlegvphqllpleptsfar	Phosphatidylinositol 3,4,5-trisphosphate 5-phosphatase 2 OS=Rattus norvegicus GN=Inppl1 PE=1 SV=1 - [SHIP2_RAT]	Q9WVR3	987	Y8	NA	-0.119077	0.149902	0.0865459	0.299028	0.489947	0.244974	0.238001	0.0870759	0.061572	-0.118551	0.481328	0.196501	0.268671	0.378216	0.218363	-0.0254122	0.411057	0.237324	0.367947	0.357651	0.178826	0.37957	0.356027	0.251749	0.195326	0.345738	0.141147	0.76672	0.249691	0.0341584
nssyfvewipnnvk	Tubulin beta-2A chain OS=Mus musculus GN=Tubb2a PE=1 SV=1 - [TBB2A_MOUSE]|Tubulin beta-2B chain OS=Mus musculus GN=Tubb2b PE=1 SV=1 - [TBB2B_MOUSE]|Tubulin beta-3 chain OS=Mus musculus GN=Tubb3 PE=1 SV=1 - [TBB3_MOUSE]|Tubulin beta-4A chain OS=Mus musculus GN=Tubb4a PE=1 SV=3 - [TBB4A_MOUSE]|Tubulin beta-4B chain OS=Mus musculus GN=Tubb4b PE=1 SV=1 - [TBB4B_MOUSE]|Tubulin beta-6 chain OS=Mus musc…	Q7TMM9|Q9CWF2|Q9ERD7|Q9D6F9|P68372|Q922F4	340;340;340;340;340;340	Y4	NA	-0.212664	0.259087	0.183202	-0.169517	0.187161	0.132343	-0.0511904	0.172991	0.122323	NA	NA	NA	0.323803	0.48399	0.279432	0.111171	0.231784	0.163896	0.0219665	0.139682	0.0987701	0.093774	0.162223	0.114709	NA	NA	NA	0.57303	0.288235	NA
ntynqtaldivnqfttsqasr	Caskin-2 OS=Mus musculus GN=Caskin2 PE=1 SV=3 - [CSKI2_MOUSE]	Q8VHK1	253	Y3	NA	0.0251505	0.431522	0.192983	0.351972	0.690036	0.345018	-0.24005	0.140689	0.0703443	0.052071	0.30312	0.10104	0.103268	0.639267	0.319633	0.250151	0.18438	0.0921901	0.534664	0.41919	0.209595	0.239334	0.18111	0.0905551	0.550909	0.189084	0.0714669	0.712143	0.16433	0.151304
nvegqdmlyqslk	AP-1 complex subunit beta-1 OS=Mus musculus GN=Ap1b1 PE=1 SV=2 - [AP1B1_MOUSE]|AP-2 complex subunit beta OS=Mus musculus GN=Ap2b1 PE=1 SV=1 - [AP2B1_MOUSE]	O35643|Q9DBG3	894;888	Y9	NA	-0.142035	0.346026	0.244677	0.251213	0.648292	0.458412	NA	NA	NA	NA	NA	NA	NA	NA	NA	NA	NA	NA	0.261364	0.362093	0.256038	NA	NA	NA	NA	NA	NA	NA	NA	0.163583
nvpeiavypafeappqyvlptyemavk	Lysosomal-associated transmembrane protein 4A OS=Rattus norvegicus GN=Laptm4a PE=2 SV=1 - [LAP4A_RAT]	Q6P501	210	Y17	NA	-0.390207	0.77409	0.547364	NA	NA	NA	NA	NA	NA	-0.331095	0.745375	0.430342	NA	NA	NA	0.0695988	0.482952	0.341498	NA	NA	NA	NA	NA	NA	0.318359	0.566912	0.400867	NA	NA	NA
nvvhqlsvtledlyngatr	DnaJ homolog subfamily A member 1 OS=Mus musculus GN=Dnaja1 PE=1 SV=1 - [DNJA1_MOUSE]	P63037	119	Y14	NA	NA	NA	NA	NA	NA	NA	0.311764	0.959999	0.678821	-0.272264	0.662682	0.270539	NA	NA	NA	NA	NA	NA	NA	NA	NA	-0.049117	0.229161	0.162041	-0.055	0.692918	0.346459	NA	NA	0.179954
nvvyer	Protein POF1B OS=Mus musculus GN=Pof1b PE=2 SV=3 - [POF1B_MOUSE]	Q8K4L4	50	Y4	NA	0.296824	0.609897	0.431262	NA	NA	NA	NA	NA	NA	0.41162	0.749873	0.53024	NA	NA	NA	-0.00464034	0.0970974	0.0686582	NA	NA	NA	NA	NA	NA	0.799717	0.428461	0.302968	NA	NA	0.168629
nvyyelndvr	Sickle tail protein OS=Mus musculus GN=Skt PE=1 SV=1 - [SKT_MOUSE]	A2AQ25	244	Y3	NA	0.0663878	0.127392	0.0735495	0.235492	0.321251	0.160625	-0.0699852	0.112841	0.050464	0.114897	0.233675	0.0738945	-0.235302	0.137831	0.0795768	0.439444	0.465871	0.329421	0.451083	0.219367	0.109683	0.385183	0.4478	0.200262	0.777117	0.255786	0.0808865	0.738557	0.608097	0.100132
nvyyelndvr	Sickle tail protein OS=Mus musculus GN=Skt PE=1 SV=1 - [SKT_MOUSE]	A2AQ25	245	Y4	NA	NA	NA	NA	NA	NA	NA	NA	NA	NA	0.237863	0.15104	0.0755201	NA	NA	NA	NA	NA	NA	NA	NA	NA	NA	NA	NA	0.737439	0.166382	0.0831908	NA	NA	0.105887
nydysepgr	Ubiquitin carboxyl-terminal hydrolase 15 OS=Mus musculus GN=Usp15 PE=1 SV=1 - [UBP15_MOUSE]	Q8R5H1	274	Y2	NA	NA	NA	NA	-0.0014411	0.727256	0.514248	0.002704	0.0519854	0.0300138	0.344086	0.478576	0.151339	-0.0150065	0.240622	0.138923	NA	NA	NA	0.304149	0.449224	0.31765	0.835403	0.150045	0.0866284	1.1629	0.438646	0.132257	1.38585	0.679678	NA
nyeeiak	Transmembrane emp24 domain-containing protein 10 OS=Mus musculus GN=Tmed10 PE=1 SV=1 - [TMEDA_MOUSE]	Q9D1D4	135	Y2	NA	NA	NA	NA	NA	NA	NA	-0.211373	0.969117	0.55952	-0.743457	0.341422	0.19712	-0.718621	2.04989	1.18351	NA	NA	NA	NA	NA	NA	2.26165	0.362214	0.209124	3.30589	0.727538	0.420044	4.54216	0.497778	0.143816
qadheegqqqyqlr	Golgi integral membrane protein 4 OS=Rattus norvegicus GN=Golim4 PE=1 SV=2 - [GOLI4_RAT]	Q5BJK8	435	Y11	NA	NA	NA	NA	-0.841946	0.70131	0.495901	NA	NA	NA	-0.0766908	0.727165	0.419829	NA	NA	NA	NA	NA	NA	-0.109529	0.0312817	0.0221195	NA	NA	NA	0.819407	1.40963	0.81385	NA	NA	0.292407
qadscpygtvylsppadtswr	CREB-regulated transcription coactivator 1 OS=Mus musculus GN=Crtc1 PE=1 SV=1 - [CRTC1_MOUSE]	Q68ED7	133	Y7	C5	-0.23312	0.394553	0.227795	0.461299	0.809709	0.467486	-0.281645	0.0546118	0.0386164	0.0239864	0.550602	0.224782	-0.08364	0.656414	0.464155	-0.291371	0.0995069	0.0574503	0.549212	0.435787	0.251602	0.576684	0.061878	0.0437543	0.849276	0.405178	0.165413	1.16915	0.01717	NA
qddpsyr	Catenin beta-1 OS=Mus musculus GN=Ctnnb1 PE=1 SV=1 - [CTNB1_MOUSE]	Q02248	716	Y6	NA	0.243215	0.269767	0.190754	NA	NA	NA	NA	NA	NA	0.929051	0.421362	0.148974	0.352822	0.35279	0.24946	0.448387	0.512212	0.362188	NA	NA	NA	NA	NA	NA	1.12883	0.398965	0.141056	0.704006	0.130031	NA
qdvygpqpqvr	Catenin delta-1 OS=Mus musculus GN=Ctnnd1 PE=1 SV=2 - [CTND1_MOUSE]	P30999	257	Y4	NA	NA	NA	NA	-0.10808	0.502728	0.355482	NA	NA	NA	NA	NA	NA	NA	NA	NA	NA	NA	NA	0.681747	0.0571012	0.0403767	NA	NA	NA	NA	NA	NA	NA	NA	0.239124
qedggvysssglk	Tyrosine-protein kinase Fer OS=Mus musculus GN=Fer PE=1 SV=2 - [FER_MOUSE]	P70451	715	Y7	NA	-0.229471	0.648841	0.324421	-0.0780707	0.273273	0.193233	-0.655778	0.614258	0.354642	0.381892	0.6734	0.186768	0.42886	0.676685	0.302623	-0.21129	0.654954	0.378138	1.21222	0.654527	0.46282	2.53673	0.784567	0.45297	2.83782	0.662408	0.171033	3.79996	0.613557	0.279088
qeeaeyvr	Adapter molecule crk OS=Mus musculus GN=Crk PE=1 SV=1 - [CRK_MOUSE]	Q64010	136	Y6	NA	-0.395016	0.27703	0.138515	-0.65216	0.343044	0.242569	-0.638263	0.351389	0.202874	0.126212	0.70682	0.204041	-0.334345	0.25378	0.113494	0.113219	0.132394	0.0764377	0.625851	0.0483602	0.0341958	0.0378617	1.05581	0.60957	1.27381	0.791008	0.219386	0.81277	0.719215	0.275618
qeefya	Syndecan-1 OS=Mus musculus GN=Sdc1 PE=1 SV=1 - [SDC1_MOUSE]|Syndecan-3 OS=Mus musculus GN=Sdc3 PE=2 SV=2 - [SDC3_MOUSE]	P18828|Q64519	310;441	Y5	NA	NA	NA	NA	NA	NA	NA	-0.50479	0.359606	0.207619	-0.0607418	0.27975	0.114208	-0.653028	0.53919	0.311302	NA	NA	NA	NA	NA	NA	-0.0246126	0.421771	0.243509	0.706311	0.283666	0.115806	0.347465	0.538574	NA
qehyeeeedeedgaavaek	Golgi integral membrane protein 4 OS=Mus musculus GN=Golim4 PE=1 SV=1 - [GOLI4_MOUSE]	Q8BXA1	633	Y4	NA	NA	NA	NA	-0.503269	0.296957	0.20998	-0.796226	0.861555	0.497419	-0.984077	1.10201	0.636244	-0.709186	0.893521	0.515875	NA	NA	NA	0.21264	0.22693	0.160464	-0.412338	1.12857	0.651578	0.291684	0.553448	0.319534	0.333607	0.568591	NA
qeydesgpsivhr	Actin, cytoplasmic 2 OS=Mus musculus GN=Actg1 PE=1 SV=1 - [ACTG_MOUSE]	P63260	362	Y3	NA	NA	NA	NA	NA	NA	NA	-0.215797	0.0373638	0.0264202	NA	NA	NA	-0.291269	0.435451	0.30791	NA	NA	NA	NA	NA	NA	0.126446	0.949301	0.671257	NA	NA	NA	1.35475	0.448408	NA
qeylevqr	Hepatocyte growth factor-regulated tyrosine kinase substrate OS=Mus musculus GN=Hgs PE=1 SV=2 - [HGS_MOUSE]	Q99LI8	522	Y3	NA	NA	NA	NA	NA	NA	NA	0.0208408	1.25478	0.887264	-0.421478	0.637402	0.318701	-0.0082232	0.279135	0.197379	NA	NA	NA	NA	NA	NA	1.73667	0.812329	0.574403	2.24508	0.372983	0.186491	2.3189	0.420429	NA
qfadiaynyr	Phenylalanine-4-hydroxylase OS=Mus musculus GN=Pah PE=1 SV=4 - [PH4H_MOUSE]	P16331	166	Y7	NA	NA	NA	NA	NA	NA	NA	-0.383787	0.117862	0.0833412	-0.0964851	0.0163809	0.011583	-0.0326822	0.271334	0.156655	NA	NA	NA	NA	NA	NA	-0.0054738	0.137527	0.097246	0.0960731	0.00835852	0.00591037	0.222623	0.458391	NA
qgtyggyfr	Eukaryotic translation initiation factor 3 subunit C OS=Mus musculus GN=Eif3c PE=1 SV=1 - [EIF3C_MOUSE]	Q8R1B4	882	Y7	NA	NA	NA	NA	NA	NA	NA	NA	NA	NA	0.20815	0.0324289	0.0229307	NA	NA	NA	NA	NA	NA	NA	NA	NA	NA	NA	NA	0.598223	0.186522	0.131891	NA	NA	NA
qgyacpyyhnskdr	RING finger protein unkempt homolog OS=Mus musculus GN=Unk PE=1 SV=1 - [UNK_MOUSE]	Q8BL48	236;240	Y7,S11	C5	NA	NA	NA	NA	NA	NA	NA	NA	NA	0.154121	0.163537	0.115638	NA	NA	NA	NA	NA	NA	NA	NA	NA	NA	NA	NA	0.196064	0.119192	0.0842817	NA	NA	0.121878
qgyviyr	60S ribosomal protein L15 OS=Mus musculus GN=Rpl15 PE=2 SV=4 - [RL15_MOUSE]	Q9CZM2	59	Y3	NA	0.235305	0.0132817	0.00939155	NA	NA	NA	-0.335244	0.253305	0.179113	0.321083	0.288379	0.0869494	-0.0879623	0.486377	0.243188	0.237542	0.105393	0.0745239	NA	NA	NA	-0.374416	0.844949	0.597469	0.390908	0.411267	0.114065	0.269887	0.286977	NA
qhyidlk	Nucleoside diphosphate kinase B OS=Mus musculus GN=Nme2 PE=1 SV=1 - [NDKB_MOUSE]	Q01768	52	Y3	NA	0.0813523	0.393672	0.196836	0.159686	0.670249	0.335124	0.379469	0.564097	0.252272	0.162004	0.546285	0.182095	0.285398	0.423652	0.244596	-0.0471924	0.406953	0.234954	-0.0668988	0.658092	0.329046	-0.112522	0.586843	0.262444	0.122749	0.341275	0.120659	-0.304944	0.112421	0.161128
qllysenqtgaflir	Tyrosine-protein kinase FRK OS=Mus musculus GN=Frk PE=1 SV=3 - [FRK_MOUSE]	Q922K9	139	Y4	NA	-0.323729	0.0298793	0.0211279	0.155425	0.282978	0.163378	-0.722518	1.10943	0.554715	0.383752	0.663791	0.270991	-0.0459904	0.504371	0.356644	0.770766	0.293159	0.207295	1.4021	0.198534	0.114623	0.732248	0.302543	0.151271	1.60605	0.595225	0.297613	1.3164	0.168091	0.388389
qnwedadfpilcqtclgenpyir	Pre-mRNA-splicing factor RBM22 OS=Mus musculus GN=Rbm22 PE=1 SV=1 - [RBM22_MOUSE]	Q8BHS3	33	Y21	C12,C15	-0.37434	0.0681401	0.0481824	0.285772	0.584234	0.413116	0.402027	0.119687	0.0846318	-0.172868	0.205163	0.118451	NA	NA	NA	NA	NA	NA	0.503759	0.398867	0.282041	1.11316	0.0997844	0.0705582	0.518344	0.606574	0.428913	NA	NA	0.246486
qqptqfinpetpgyvgfanlpnqvhr	Septin-2 OS=Mus musculus GN=Sept2 PE=1 SV=2 - [SEPT2_MOUSE]	P42208	17	Y14	NA	NA	NA	NA	0.184839	0.729652	0.515942	NA	NA	NA	NA	NA	NA	NA	NA	NA	NA	NA	NA	0.370583	0.124197	0.0878209	NA	NA	NA	NA	NA	NA	NA	NA	NA
qtppaspspqpaedrppsspiyedaaplk	Src substrate cortactin OS=Rattus norvegicus GN=Cttn PE=1 SV=1 - [SRC8_RAT]	Q66HL2	384	Y22	NA	NA	NA	NA	0.675079	1.04705	0.740379	NA	NA	NA	NA	NA	NA	NA	NA	NA	NA	NA	NA	0.00935195	0.360917	0.255207	NA	NA	NA	NA	NA	NA	NA	NA	NA
qtqtfttysdnqpgvliqvyeger	Heat shock 70 kDa protein 1A OS=Mus musculus GN=Hspa1a PE=1 SV=2 - [HS71A_MOUSE]|Heat shock 70 kDa protein 1B OS=Mus musculus GN=Hspa1b PE=1 SV=3 - [HS71B_MOUSE]|Heat shock cognate 71 kDa protein OS=Mus musculus GN=Hspa8 PE=1 SV=1 - [HSP7C_MOUSE]	Q61696|P17879|P63017	431;431;431	Y8	NA	NA	NA	NA	NA	NA	NA	NA	NA	NA	-0.244175	0.208241	0.147248	NA	NA	NA	NA	NA	NA	NA	NA	NA	NA	NA	NA	0.126385	0.0589553	0.0416877	NA	NA	0.533006
qvdpaytgr	Epidermal growth factor receptor substrate 15-like 1 OS=Mus musculus GN=Eps15l1 PE=1 SV=3 - [EP15R_MOUSE]	Q60902	30	Y6	NA	-0.0937473	0.494286	0.247143	0.0989057	0.125054	0.0884263	-0.0143457	0.347466	0.200609	0.533645	0.871337	0.262718	0.0636787	0.231108	0.103355	-0.776766	0.539422	0.311435	-0.401154	0.383325	0.271052	-0.170265	0.378923	0.218771	0.177556	0.982117	0.283513	-0.0402269	0.281961	0.11071
qvvdsayevik	L-lactate dehydrogenase A chain OS=Mus musculus GN=Ldha PE=1 SV=3 - [LDHA_MOUSE]	P06151	239	Y7	NA	-0.054782	0.335791	0.15017	0.0963021	0.276583	0.159685	-0.261043	0.127014	0.0568026	0.0355038	0.247362	0.0661103	-0.144372	0.208518	0.0932521	0.13777	0.286927	0.143464	0.363386	0.238898	0.137928	-0.0029369	0.20276	0.0906769	0.364972	0.145625	0.0389198	0.228189	0.235286	0.128546
qytspeeidaqlqaek	28 kDa heat- and acid-stable phosphoprotein OS=Mus musculus GN=Pdap1 PE=1 SV=1 - [HAP28_MOUSE]	Q3UHX2	17	Y2	NA	NA	NA	NA	NA	NA	NA	0.0260149	0.00536767	0.00379552	0.318052	0.0479139	0.0338803	NA	NA	NA	NA	NA	NA	NA	NA	NA	0.144282	0.159148	0.112535	NA	NA	NA	NA	NA	0.048021
rdyddmspr	Heterogeneous nuclear ribonucleoprotein K OS=Mus musculus GN=Hnrnpk PE=1 SV=1 - [HNRPK_MOUSE]	P61979	280;284	Y3,S7	NA	NA	NA	NA	-0.151356	0.31107	0.219959	-0.362854	0.174676	0.123515	NA	NA	NA	0.159189	0.0316431	0.0223751	NA	NA	NA	0.184196	0.561134	0.396782	0.922351	0.138139	0.0976794	NA	NA	NA	2.07245	0.365718	0.35
rdyddmspr	Heterogeneous nuclear ribonucleoprotein K OS=Mus musculus GN=Hnrnpk PE=1 SV=1 - [HNRPK_MOUSE]	P61979	280	Y3	NA	NA	NA	NA	-0.258937	0.0561317	0.0396911	-0.263041	0.0947842	0.0670226	NA	NA	NA	0.0199981	0.37987	0.268609	NA	NA	NA	0.153599	0.109389	0.0773499	0.596395	0.586912	0.415009	2.78332	0.78312	0.55375	1.3558	0.192083	NA
revgdygqlhetevllk	Tyrosine-protein kinase JAK2 OS=Rattus norvegicus GN=Jak2 PE=1 SV=1 - [JAK2_RAT]	Q62689	570	Y6	NA	NA	NA	NA	NA	NA	NA	NA	NA	NA	-0.341261	0.24999	0.17677	NA	NA	NA	NA	NA	NA	NA	NA	NA	NA	NA	NA	-0.00800277	0.368653	0.260677	NA	NA	0.568688
rgdydnleglswvdyger	Solute carrier family 12 member 4 OS=Mus musculus GN=Slc12a4 PE=1 SV=2 - [S12A4_MOUSE]	Q9JIS8	17	Y4	NA	-0.192008	0.284392	0.127184	0.395387	0.233234	0.134657	-0.24752	0.256519	0.128259	0.00158722	0.203255	0.0908982	0.0503226	0.426899	0.24647	0.503607	0.451723	0.225862	0.983616	0.0671336	0.0387596	1.02663	0.0921883	0.0460941	0.95186	0.422023	0.211012	1.64491	0.176183	0.299238
rgpnytsgygtnselsnpseteser	Fragile X mental retardation syndrome-related protein 1 OS=Mus musculus GN=Fxr1 PE=1 SV=2 - [FXR1_MOUSE]	Q61584	428	Y9	NA	NA	NA	NA	NA	NA	NA	NA	NA	NA	0.66942	1.07974	0.763492	NA	NA	NA	NA	NA	NA	NA	NA	NA	NA	NA	NA	0.21322	0.452874	0.32023	NA	NA	0.242436
rieyiear	Protein BRICK1 OS=Mus musculus GN=Brk1 PE=3 SV=1 - [BRK1_MOUSE]	Q91VR8	63	Y4	NA	0.230625	0.828618	0.478403	0.148919	0.51327	0.296336	-0.139205	0.0812269	0.0468964	-0.244197	0.466665	0.164991	-0.0142179	0.169065	0.0976098	0.848657	0.753127	0.532541	0.454035	0.0160532	0.00926833	0.421522	0.221977	0.128159	0.622338	0.270947	0.0903157	0.58184	0.135624	NA
rpgeepepdyeaiqtlnr	Phosphoprotein associated with glycosphingolipid-enriched microdomains 1 OS=Rattus norvegicus GN=Pag1 PE=1 SV=1 - [PHAG1_RAT]	Q9JM80	381	Y10	NA	-0.245365	0.332361	0.148636	0.429437	0.663044	0.331522	-0.489354	0.453378	0.202757	-0.0288354	0.62804	0.15701	-0.369086	0.239623	0.119812	0.862502	0.459389	0.229694	0.855864	0.67941	0.339705	0.774367	0.621343	0.277873	0.680439	0.417865	0.104466	0.809859	0.509346	0.111019
rpgpgtlydvpr	Breast cancer anti-estrogen resistance protein 1 OS=Mus musculus GN=Bcar1 PE=1 SV=2 - [BCAR1_MOUSE]	Q61140	391	Y8	NA	NA	NA	NA	NA	NA	NA	NA	NA	NA	-0.102923	0.321733	0.185753	NA	NA	NA	NA	NA	NA	NA	NA	NA	NA	NA	NA	0.523479	0.254156	0.146737	NA	NA	0.23423
rssldaeidsltsiladlecsspykpr	Lipoma-preferred partner homolog OS=Rattus norvegicus GN=Lpp PE=2 SV=1 - [LPP_RAT]	Q5XI07	116;138	S2,Y24	C20	NA	NA	NA	0.224292	0.404517	0.286037	NA	NA	NA	NA	NA	NA	NA	NA	NA	NA	NA	NA	0.227252	0.564408	0.399096	NA	NA	NA	NA	NA	NA	NA	NA	NA
rtegdylsyr	Protein LAP2 OS=Mus musculus GN=Erbb2ip PE=1 SV=3 - [LAP2_MOUSE]	Q80TH2	1097	Y6	NA	0.610387	0.174829	0.123623	0.106621	0.183966	0.130084	-0.0130388	0.120788	0.0697369	0.310098	0.606322	0.17503	0.0406043	0.566296	0.326951	NA	NA	NA	0.890704	0.516321	0.365094	0.613365	0.921267	0.531894	0.948457	0.39607	0.105854	0.436751	0.99191	NA
rvpcaydk	Crk-like protein OS=Mus musculus GN=Crkl PE=1 SV=2 - [CRKL_MOUSE]	P47941	251	Y6	C4	NA	NA	NA	NA	NA	NA	NA	NA	NA	2.57738	0.0013699	0.000968668	NA	NA	NA	NA	NA	NA	NA	NA	NA	NA	NA	NA	2.77461	0.111615	0.0789237	NA	NA	NA
rvpnaydk	Adapter molecule crk OS=Mus musculus GN=Crk PE=1 SV=1 - [CRK_MOUSE]	Q64010	251	Y6	NA	NA	NA	NA	NA	NA	NA	NA	NA	NA	2.65578	0.302586	0.213961	NA	NA	NA	NA	NA	NA	NA	NA	NA	NA	NA	NA	3.50326	0.338828	0.239588	NA	NA	0.184049
saaeyllsslingsflvr	Abelson tyrosine-protein kinase 2 OS=Mus musculus GN=Abl2 PE=1 SV=1 - [ABL2_MOUSE]	Q4JIM5	185	Y5	NA	NA	NA	NA	NA	NA	NA	NA	NA	NA	-0.343868	1.01746	0.719453	NA	NA	NA	NA	NA	NA	NA	NA	NA	NA	NA	NA	0.618376	1.50352	1.06315	NA	NA	0.189811
safsnlfggeplsytr	Transferrin receptor protein 1 OS=Mus musculus GN=Tfrc PE=1 SV=1 - [TFR1_MOUSE]	Q62351	20	Y14	NA	-0.226627	0.247014	0.110468	0.396173	0.257678	0.148771	-0.312995	0.251722	0.112574	-0.143294	0.587104	0.169482	-0.316389	0.662311	0.331156	0.291705	0.341271	0.170635	1.22885	0.582252	0.336163	0.67217	0.318318	0.142356	0.835888	0.312335	0.0987691	0.917355	0.614423	0.278776
saiyqleeeyenllk	Desmoplakin OS=Mus musculus GN=Dsp PE=1 SV=1 - [DESP_MOUSE]	E9Q557	261	Y4	NA	-0.0214579	0.296676	0.209782	NA	NA	NA	NA	NA	NA	NA	NA	NA	NA	NA	NA	0.394285	0.525731	0.371748	NA	NA	NA	NA	NA	NA	NA	NA	NA	NA	NA	NA
sapcgqyeapr	Next to BRCA1 gene 1 protein OS=Rattus norvegicus GN=Nbr1 PE=1 SV=1 - [NBR1_RAT]	Q501R9	848	Y7	C4	NA	NA	NA	NA	NA	NA	NA	NA	NA	-0.014203	0.0443936	0.031391	NA	NA	NA	NA	NA	NA	NA	NA	NA	NA	NA	NA	3.15576	1.22949	0.869383	NA	NA	0.0994795
sasysyleer	Protein phosphatase 1 regulatory subunit 12A OS=Rattus norvegicus GN=Ppp1r12a PE=1 SV=2 - [MYPT1_RAT]	Q10728	915	Y6	NA	NA	NA	NA	NA	NA	NA	-0.10563	0.100056	0.0707506	NA	NA	NA	0.19805	0.751743	0.531562	NA	NA	NA	NA	NA	NA	0.877599	0.130832	0.092512	NA	NA	NA	1.74598	0.323133	0.307354
savgfeyqgk	Src substrate cortactin OS=Mus musculus GN=Cttn PE=1 SV=2 - [SRC8_MOUSE]	Q60598	141;215	Y7	NA	NA	NA	NA	NA	NA	NA	-0.49056	0.123075	0.0870272	-1.219	1.38424	0.978803	0.028285	0.0248268	0.0175552	NA	NA	NA	NA	NA	NA	0.35026	0.370068	0.261678	0.482578	0.180533	0.127656	0.547457	0.576568	NA
sddympmsptsvsapk	Insulin receptor substrate 2 OS=Mus musculus GN=Irs2 PE=1 SV=2 - [IRS2_MOUSE]	P81122	671	Y4	NA	NA	NA	NA	NA	NA	NA	-0.677737	0.151247	0.106948	-0.467227	1.5724	1.11185	-0.610025	0.103678	0.0733115	NA	NA	NA	NA	NA	NA	-0.248669	0.0507067	0.035855	-0.150512	0.361897	0.2559	-0.783821	0.645027	NA
sediyadpaayvmr	Pleckstrin homology domain-containing family A member 6 OS=Mus musculus GN=Plekha6 PE=1 SV=1 - [PKHA6_MOUSE]	Q7TQG1	492	Y5	NA	0.66154	1.14816	0.811875	NA	NA	NA	NA	NA	NA	NA	NA	NA	1.17685	0.469568	0.332035	0.961913	0.595754	0.421262	NA	NA	NA	NA	NA	NA	NA	NA	NA	1.0472	0.0122351	NA
sefnsysltgyv	Claudin-2 OS=Mus musculus GN=Cldn2 PE=1 SV=1 - [CLD2_MOUSE]	O88552	224	Y6	NA	-0.202637	0.70313	0.405952	NA	NA	NA	NA	NA	NA	0.391322	0.527901	0.236085	1.19231	1.0888	0.769896	0.297121	0.592095	0.418674	NA	NA	NA	NA	NA	NA	0.614728	0.346982	0.173491	0.655975	1.12958	0.284575
segtyccgpvsvr	Protein-glutamine gamma-glutamyltransferase 2 OS=Mus musculus GN=Tgm2 PE=1 SV=4 - [TGM2_MOUSE]	P21981	369	Y5	C6,C7	-0.270613	0.23596	0.166849	-0.496741	0.0789064	0.0557952	-0.605435	0.225571	0.130234	0.0652681	0.415753	0.15714	-0.160028	0.209063	0.0934958	0.0725535	0.15514	0.109701	0.101006	0.122225	0.086426	-0.555866	0.641556	0.370402	0.608941	0.457827	0.161866	0.109136	0.340807	NA
sepaplassappagslysspvnssaplaedidpelar	Hepatocyte growth factor-regulated tyrosine kinase substrate OS=Rattus norvegicus GN=Hgs PE=1 SV=1 - [HGS_RAT]	Q9JJ50	308	Y17	NA	NA	NA	NA	NA	NA	NA	-0.203213	0.107816	0.0762371	NA	NA	NA	0.557398	1.13354	0.801532	NA	NA	NA	NA	NA	NA	0.268289	0.23792	0.168235	NA	NA	NA	0.678737	0.489973	0.21552
sesvvyadir	Myelin protein zero-like protein 1 OS=Mus musculus GN=Mpzl1 PE=1 SV=1 - [MPZL1_MOUSE]	Q3TEW6	264	Y6	NA	0.120823	0.315529	0.157765	-0.00228348	0.656402	0.378974	-0.305174	0.0470558	0.0271677	0.172221	0.42151	0.121679	-0.238426	0.150849	0.0674616	1.01586	0.371907	0.185953	1.19607	0.711266	0.41065	0.946059	0.378505	0.21853	1.76409	0.386041	0.103174	1.09977	0.238025	0.41398
sfikdypvvsiedpfdqddwdawqk	Alpha-enolase OS=Rattus norvegicus GN=Eno1 PE=1 SV=4 - [ENOA_RAT]	P04764	287	Y6	NA	-0.304129	0.222935	0.157639	0.14563	0.592566	0.419008	NA	NA	NA	NA	NA	NA	NA	NA	NA	-0.404136	0.500975	0.354243	0.0945564	0.500436	0.353861	NA	NA	NA	NA	NA	NA	NA	NA	0.312985
sfldsgyr	Vinculin OS=Mus musculus GN=Vcl PE=1 SV=4 - [VINC_MOUSE]	Q64727	822	Y7	NA	0.014011	0.165598	0.0676051	0.0737006	0.174787	0.0873934	-0.0190723	0.236489	0.118244	0.0586726	0.162572	0.0419759	-0.0360288	0.12922	0.0577891	-0.0755908	0.126191	0.0564342	0.0781757	0.0664223	0.0332112	0.0215881	0.0828951	0.0414475	0.0255904	0.156703	0.0391757	-0.0642868	0.123791	NA
sgdvsqfpyveftgr	Transmembrane protein 106B OS=Rattus norvegicus GN=Tmem106b PE=1 SV=1 - [T106B_RAT]	Q6AYA5	51	Y9	NA	-0.0048958	0.192815	0.0787164	0.121566	0.497523	0.248761	-0.167943	0.2317	0.11585	-0.160743	0.196928	0.0593759	0.370266	0.607759	0.303879	0.335488	0.252236	0.112803	0.591855	0.180208	0.0901038	0.549682	0.279888	0.139944	0.506637	0.143162	0.043165	1.04264	0.476342	NA
sglsspvyidlr	Uridine 5'-monophosphate synthase OS=Mus musculus GN=Umps PE=1 SV=3 - [UMPS_MOUSE]	P13439	37	Y8	NA	-0.342979	0.348587	0.174294	0.131549	0.351975	0.175988	-0.115446	0.229374	0.114687	0.0783956	0.249963	0.0753666	0.200505	0.0899728	0.0519458	0.195271	0.3576	0.206461	0.328576	0.0809	0.04045	0.0377811	0.159976	0.0799879	0.306366	0.184793	0.0615976	0.202395	0.0219424	NA
shegetayir	Serine/arginine-rich splicing factor 1 OS=Mus musculus GN=Srsf1 PE=1 SV=3 - [SRSF1_MOUSE]	Q6PDM2	189	Y8	NA	NA	NA	NA	-0.191046	0.0428883	0.0303266	-0.476674	0.269919	0.190861	NA	NA	NA	-0.201107	0.453676	0.320798	NA	NA	NA	0.168723	0.238383	0.168563	-0.043952	0.158603	0.112149	NA	NA	NA	0.562806	0.0483073	0.185732
shyvdvdpenqnfllesnlgk	Sodium-coupled neutral amino acid transporter 2 OS=Rattus norvegicus GN=Slc38a2 PE=1 SV=1 - [S38A2_RAT]	Q9JHE5	41	Y3	NA	-0.218442	0.247646	0.123823	0.196981	0.412431	0.206216	-0.380359	0.12244	0.0612202	-0.0967292	0.178734	0.0631919	-0.527524	0.0863928	0.0610889	0.619152	0.301061	0.173818	0.840642	0.334025	0.167012	0.428418	0.169922	0.0849612	0.836223	0.188599	0.0712839	0.633782	0.213976	NA
siityvsslydampr	Plectin OS=Mus musculus GN=Plec PE=1 SV=3 - [PLEC_MOUSE]	Q9QXS1	407	Y10	M13	NA	NA	NA	-0.254268	0.470448	0.332657	0.200549	0.126954	0.0897703	0.0881818	0.555413	0.277707	NA	NA	NA	NA	NA	NA	0.0256963	0.526956	0.372614	0.285728	0.733104	0.518383	0.42348	0.359329	0.207459	NA	NA	0.423666
siityvsslydampr	Plectin OS=Mus musculus GN=Plec PE=1 SV=3 - [PLEC_MOUSE]	Q9QXS1	407	Y10	NA	-0.341901	0.352712	0.176356	0.0339184	0.384329	0.192164	-0.218988	0.325055	0.145369	-0.202943	0.444839	0.14067	0.0847713	0.305991	0.152996	-0.282622	0.17111	0.0987907	-0.0920851	0.274963	0.137482	0.180527	0.430903	0.192706	0.106139	0.332167	0.10504	0.268951	0.359908	NA
silyder	Proteasome subunit alpha type-2 OS=Mus musculus GN=Psma2 PE=1 SV=3 - [PSA2_MOUSE]	P49722	57	Y4	NA	NA	NA	NA	NA	NA	NA	-0.424442	0.0740578	0.0523668	0.0229914	0.232334	0.0821426	-0.213208	0.211825	0.149783	NA	NA	NA	NA	NA	NA	0.00593653	0.197251	0.139477	0.333423	0.102213	0.0340711	0.160912	0.238478	0.128414
siydtvtdtamvek	Unconventional myosin-VIIb OS=Mus musculus GN=Myo7b PE=1 SV=3 - [MYO7B_MOUSE]	Q99MZ6	906	Y3	NA	-0.3117	0.260796	0.10647	0.341207	0.490347	0.283102	-0.230671	0.265568	0.132784	-0.0512997	0.435389	0.153933	0.17679	0.305975	0.152987	-0.214399	0.636637	0.284713	0.600479	0.363169	0.209676	0.811254	0.192296	0.0961479	0.872966	0.388606	0.146879	1.37634	0.200264	0.585622
siyyitgesk	Heat shock protein HSP 90-beta OS=Mus musculus GN=Hsp90ab1 PE=1 SV=3 - [HS90B_MOUSE]	P11499	485	Y4	NA	NA	NA	NA	NA	NA	NA	NA	NA	NA	NA	NA	NA	NA	NA	NA	NA	NA	NA	NA	NA	NA	NA	NA	NA	0.578172	0.527262	0.372831	NA	NA	0.48444
siyyitgesk	Heat shock protein HSP 90-beta OS=Mus musculus GN=Hsp90ab1 PE=1 SV=3 - [HS90B_MOUSE]	P11499	484	Y3	NA	-0.0339149	0.317353	0.183224	-0.0829886	0.055644	0.0393462	-0.204252	0.193873	0.111933	0.0812359	0.242726	0.0917418	0.00379261	0.168414	0.0753171	-0.00440565	0.404379	0.285939	0.109324	0.163315	0.115481	-0.0438473	0.118389	0.0683519	0.190721	0.126606	0.0422019	0.00395482	0.236771	0.665458
sldnggyyispr	Tyrosine-protein kinase Blk OS=Mus musculus GN=Blk PE=1 SV=4 - [BLK_MOUSE]|Tyrosine-protein kinase Lyn OS=Mus musculus GN=Lyn PE=1 SV=4 - [LYN_MOUSE]	P16277|P25911	182;194	Y8	NA	NA	NA	NA	NA	NA	NA	NA	NA	NA	NA	NA	NA	0.328757	0.61372	0.433966	NA	NA	NA	NA	NA	NA	NA	NA	NA	NA	NA	NA	0.743221	0.203387	NA
sldnnystlner	Catenin delta-1 OS=Mus musculus GN=Ctnnd1 PE=1 SV=2 - [CTND1_MOUSE]	P30999	904	Y6	NA	0.328234	0.322089	0.161044	0.158508	0.442027	0.31256	0.124083	0.731052	0.422073	0.559548	0.96502	0.257913	0.47173	0.529168	0.236651	0.592304	0.277682	0.16032	0.919835	0.131695	0.0931221	1.09172	0.495194	0.285901	1.38288	0.462886	0.115722	1.0859	0.653842	1.31971
sldsdesededddyqqk	28 kDa heat- and acid-stable phosphoprotein OS=Mus musculus GN=Pdap1 PE=1 SV=1 - [HAP28_MOUSE]	Q3UHX2	60;70	S4,Y14	NA	NA	NA	NA	NA	NA	NA	NA	NA	NA	NA	NA	NA	NA	NA	NA	NA	NA	NA	NA	NA	NA	NA	NA	NA	NA	NA	NA	NA	NA	NA
sleatdsafdnpdywhsr	Receptor tyrosine-protein kinase erbB-3 OS=Mus musculus GN=Erbb3 PE=1 SV=2 - [ERBB3_MOUSE]	Q61526	1325	Y14	NA	-0.351996	0.338902	0.23964	0.631683	0.930608	0.537287	0.0657005	0.609813	0.431203	0.0948047	0.456704	0.228352	NA	NA	NA	0.221124	0.10324	0.0730018	0.621288	0.571674	0.330056	0.396101	0.217401	0.153725	0.706215	0.426908	0.246475	NA	NA	0.739859
sledpysqqir	Integrator complex subunit 7 OS=Mus musculus GN=Ints7 PE=2 SV=1 - [INT7_MOUSE]	Q7TQK1	935	Y6	NA	NA	NA	NA	NA	NA	NA	-0.0107262	0.121694	0.0860508	-0.092834	0.297179	0.14859	-0.245607	0.00850688	0.00601527	NA	NA	NA	NA	NA	NA	0.504359	0.302537	0.213926	0.45942	0.326434	0.163217	0.476159	0.39469	0.361942
sleqydqvpdgvsgtslpdlatlnegillaer	Epidermal growth factor receptor substrate 15-like 1 OS=Mus musculus GN=Eps15l1 PE=1 SV=3 - [EP15R_MOUSE]	Q60902	562	Y5	NA	0.0404173	0.0749216	0.0529776	-0.189989	0.369651	0.261382	NA	NA	NA	-0.636076	0.709012	0.354506	0.915925	0.995463	0.703898	0.15774	0.447715	0.316582	0.421308	0.272274	0.192527	NA	NA	NA	-0.189979	0.535201	0.2676	0.854874	0.389782	0.487067
slvdtvyalkdevqelr	Rho guanine nucleotide exchange factor 7 OS=Mus musculus GN=Arhgef7 PE=1 SV=2 - [ARHG7_MOUSE]	Q9ES28	811	Y7	NA	-0.729802	0.524673	0.262336	0.433497	1.6572	0.956785	NA	NA	NA	-0.403916	2.48144	1.75465	NA	NA	NA	0.0993303	0.493345	0.284833	0.761911	1.03445	0.597241	NA	NA	NA	1.13102	0.591017	0.417912	NA	NA	NA
slyvaeyhsepaedekp	Probable ATP-dependent RNA helicase DDX6 OS=Mus musculus GN=Ddx6 PE=1 SV=1 - [DDX6_MOUSE]	P54823	473	Y7	NA	NA	NA	NA	NA	NA	NA	NA	NA	NA	0.0520079	0.663298	0.469022	NA	NA	NA	NA	NA	NA	NA	NA	NA	NA	NA	NA	0.354444	0.0239887	0.0169626	NA	NA	0.134904
smssspwmpqdgfdpsdyaepmdavvkpr	Rho GTPase-activating protein 35 OS=Mus musculus GN=Arhgap35 PE=1 SV=3 - [RHG35_MOUSE]	Q91YM2	1070;1087	S1,Y18	NA	NA	NA	NA	NA	NA	NA	0.439776	0.144454	0.102144	0.256378	0.402453	0.232357	NA	NA	NA	NA	NA	NA	NA	NA	NA	1.01438	0.951897	0.673093	NA	NA	NA	NA	NA	0.159499
smssspwmpqdgfdpsdyaepmdavvkpr	Rho GTPase-activating protein 35 OS=Mus musculus GN=Arhgap35 PE=1 SV=3 - [RHG35_MOUSE]	Q91YM2	1087	Y18	NA	0.0933457	0.487243	0.28131	0.200928	0.483692	0.27926	0.220324	0.187619	0.108322	0.272866	0.476312	0.213013	NA	NA	NA	0.445843	0.332737	0.235281	0.400119	0.593727	0.342788	1.03595	0.568829	0.328414	1.15445	0.96344	0.556242	NA	NA	NA
sntspeelgplanqltsdygr	Talin-1 OS=Mus musculus GN=Tln1 PE=1 SV=2 - [TLN1_MOUSE]	P26039	1893	Y19	NA	-0.623212	0.141625	0.100144	NA	NA	NA	NA	NA	NA	NA	NA	NA	NA	NA	NA	0.143711	0.68241	0.482537	NA	NA	NA	NA	NA	NA	NA	NA	NA	NA	NA	0.0325059
snyevlek	Focal adhesion kinase 1 OS=Mus musculus GN=Ptk2 PE=1 SV=3 - [FAK1_MOUSE]	P34152	194	Y3	NA	NA	NA	NA	0.0302205	0.0932518	0.065939	0.249135	0.11033	0.0780149	0.376111	0.421892	0.243579	0.370133	0.0499624	0.0353288	NA	NA	NA	-0.330175	0.117754	0.0832644	0.560506	0.00390773	0.00276318	0.00399854	0.0750544	0.0433327	0.738724	0.172362	1.01769
splsdymnldfsspk	Insulin receptor substrate 2 OS=Mus musculus GN=Irs2 PE=1 SV=2 - [IRS2_MOUSE]	P81122	970	Y6	NA	NA	NA	NA	NA	NA	NA	NA	NA	NA	-0.0565544	0.704685	0.498287	NA	NA	NA	NA	NA	NA	NA	NA	NA	NA	NA	NA	-0.833216	0.168134	0.118889	NA	NA	NA
spyeeqleqqr	Golgi integral membrane protein 4 OS=Rattus norvegicus GN=Golim4 PE=1 SV=2 - [GOLI4_RAT]	Q5BJK8	370	Y3	NA	NA	NA	NA	0.287782	0.62361	0.440959	-0.299705	0.445407	0.257156	-0.0705566	0.26809	0.119894	-0.216345	0.140859	0.081325	NA	NA	NA	0.428424	0.0889713	0.0629122	0.501705	0.274295	0.158364	0.754125	0.453486	0.185135	0.528759	0.279081	0.67823
sqdgytypsr	Low-density lipoprotein receptor OS=Mus musculus GN=Ldlr PE=1 SV=2 - [LDLR_MOUSE]	P35951	847	Y5	NA	-0.813045	0.207489	0.146717	-0.594712	1.07862	0.762697	-0.828827	0.321829	0.185808	0.212269	1.54399	0.545883	-0.840172	0.580399	0.2902	0.0479482	0.781342	0.552492	1.63516	0.257495	0.182077	0.731698	0.247605	0.142955	1.92775	1.60104	0.566054	1.04142	0.776778	0.460808
sqgqyfvalfdyear	Tyrosine-protein kinase FRK OS=Rattus norvegicus GN=Frk PE=2 SV=3 - [FRK_RAT]	Q62662	47	Y5	NA	-0.084784	0.355716	0.14522	0.258466	0.45381	0.226905	0.0363865	0.217328	0.108664	0.0569953	0.48137	0.138959	0.254154	0.334262	0.167131	0.5189	0.23697	0.105976	1.22518	0.23334	0.11667	1.1683	0.267326	0.133663	1.62683	0.403219	0.121575	1.31628	0.492971	NA
srdpqydgr	Lipolysis-stimulated lipoprotein receptor OS=Mus musculus GN=Lsr PE=1 SV=1 - [LSR_MOUSE]	Q99KG5	528	Y6	NA	NA	NA	NA	NA	NA	NA	-0.23197	0.448267	0.316973	NA	NA	NA	-0.0515332	0.260388	0.184122	NA	NA	NA	NA	NA	NA	0.866228	0.163958	0.115936	NA	NA	NA	1.95942	0.753785	NA
sreydqlyeeytr	Phosphatidylinositol 3-kinase regulatory subunit beta OS=Mus musculus GN=Pik3r2 PE=1 SV=2 - [P85B_MOUSE]	O08908	458	Y8	NA	-0.700302	0.30735	0.177449	-0.00497241	0.598238	0.345393	NA	NA	NA	0.599309	0.450368	0.201411	-0.196318	0.180267	0.104077	-0.485843	0.216286	0.124873	0.735765	0.814896	0.47048	NA	NA	NA	1.03881	0.431597	0.193016	0.779989	0.222649	0.224906
sreydqlyeeytr	Phosphatidylinositol 3-kinase regulatory subunit beta OS=Mus musculus GN=Pik3r2 PE=1 SV=2 - [P85B_MOUSE]	O08908	454	Y4	NA	-0.066833	0.426682	0.190818	0.314473	0.488889	0.244444	0.101628	0.435154	0.194607	0.326327	0.519093	0.143971	-0.13094	0.712188	0.3185	-0.1956	0.311675	0.139385	0.270648	0.572774	0.286387	-0.0109991	0.432041	0.193215	0.409655	0.540568	0.149927	0.17618	0.247555	0.269986
sreydrlyeeytr	Phosphatidylinositol 3-kinase regulatory subunit alpha OS=Mus musculus GN=Pik3r1 PE=1 SV=2 - [P85A_MOUSE]	P26450	467	Y8	NA	0.0127904	0.0487514	0.0344724	-0.19868	0.1521	0.0878147	NA	NA	NA	NA	NA	NA	NA	NA	NA	0.0285229	0.611704	0.43254	0.359141	0.461765	0.2666	NA	NA	NA	NA	NA	NA	NA	NA	0.303219
srppytdyvstr	Serine/threonine-protein kinase ICK OS=Mus musculus GN=Ick PE=1 SV=2 - [ICK_MOUSE]	Q9JKV2	157;159	T6,Y8	NA	-0.109669	0.235441	0.166482	NA	NA	NA	NA	NA	NA	NA	NA	NA	0.196792	0.788991	0.557901	NA	NA	NA	NA	NA	NA	NA	NA	NA	NA	NA	NA	0.708617	0.804247	0.134165
srppytdyvstr	Serine/threonine-protein kinase ICK OS=Mus musculus GN=Ick PE=1 SV=2 - [ICK_MOUSE]	Q9JKV2	159	Y8	NA	NA	NA	NA	NA	NA	NA	-0.179446	0.202662	0.143304	0.0448296	0.127425	0.0637125	-0.0932771	0.155042	0.109631	NA	NA	NA	NA	NA	NA	-0.304392	0.458796	0.324417	0.29909	0.251367	0.112415	-0.0518701	0.423186	NA
ssggyepr	RNA-binding protein FUS OS=Mus musculus GN=Fus PE=2 SV=1 - [FUS_MOUSE]	P56959	232	Y5	NA	NA	NA	NA	NA	NA	NA	NA	NA	NA	NA	NA	NA	-0.402886	0.177514	0.125521	NA	NA	NA	NA	NA	NA	NA	NA	NA	NA	NA	NA	-1.41583	0.342857	0.160602
ssgspygggygsgggsggygsr	Heterogeneous nuclear ribonucleoprotein A3 OS=Mus musculus GN=Hnrnpa3 PE=1 SV=1 - [ROA3_MOUSE]	Q8BG05	374	Y19	NA	NA	NA	NA	-0.348691	0.154187	0.109027	NA	NA	NA	NA	NA	NA	NA	NA	NA	NA	NA	NA	0.208526	0.184057	0.130148	NA	NA	NA	NA	NA	NA	NA	NA	0.205759
ssgypltiegfaylwsgar	Heterogeneous nuclear ribonucleoprotein U-like protein 1 OS=Mus musculus GN=Hnrnpul1 PE=1 SV=1 - [HNRL1_MOUSE]	Q8VDM6	233	Y4	NA	NA	NA	NA	NA	NA	NA	NA	NA	NA	NA	NA	NA	0.857762	0.779611	0.551268	NA	NA	NA	NA	NA	NA	NA	NA	NA	NA	NA	NA	0.338034	0.157004	0.167902
sssscndlyatvk	Phosphoprotein associated with glycosphingolipid-enriched microdomains 1 OS=Mus musculus GN=Pag1 PE=1 SV=2 - [PHAG1_MOUSE]	Q3U1F9	356	Y9	C5	NA	NA	NA	NA	NA	NA	-0.230867	0.845294	0.597713	-0.621703	1.03821	0.519104	-0.124185	1.12183	0.647691	NA	NA	NA	NA	NA	NA	0.728479	0.127922	0.0904548	0.448672	0.878948	0.439474	1.03093	0.405699	NA
ssssnlgaddgympmtpgaalr	Insulin receptor substrate 2 OS=Mus musculus GN=Irs2 PE=1 SV=2 - [IRS2_MOUSE]	P81122	649	Y12	M15	NA	NA	NA	NA	NA	NA	NA	NA	NA	0.191635	0.349302	0.20167	NA	NA	NA	NA	NA	NA	NA	NA	NA	NA	NA	NA	1.12609	0.594375	0.343163	NA	NA	0.0334329
ssssnlgaddgympmtpgaalr	Insulin receptor substrate 2 OS=Mus musculus GN=Irs2 PE=1 SV=2 - [IRS2_MOUSE]	P81122	649	Y12	M13	NA	NA	NA	NA	NA	NA	NA	NA	NA	0.0732654	0.199828	0.0999141	NA	NA	NA	NA	NA	NA	NA	NA	NA	NA	NA	NA	0.69936	0.31207	0.156035	NA	NA	0.354369
ssssnlgaddgympmtpgaalr	Insulin receptor substrate 2 OS=Mus musculus GN=Irs2 PE=1 SV=2 - [IRS2_MOUSE]	P81122	649	Y12	NA	-0.405681	0.385889	0.157538	0.219929	0.811267	0.405634	-0.611051	0.373118	0.166864	-0.258518	0.408301	0.123107	-0.204963	0.615668	0.275335	0.00311506	0.39689	0.177495	0.485787	0.562061	0.28103	-0.301797	0.393524	0.175989	0.296677	0.380169	0.114625	0.0288969	0.411547	NA
sttfstnyr	Keratin, type I cytoskeletal 18 OS=Mus musculus GN=Krt18 PE=1 SV=5 - [K1C18_MOUSE]	P05784	14	Y8	NA	0.193716	0.100554	0.0580551	0.102755	0.310901	0.21984	-0.082789	0.397882	0.229717	0.395872	0.293283	0.0813422	0.268389	0.313726	0.140302	-0.104143	0.10866	0.0627351	0.184963	0.188176	0.133061	0.213701	0.332844	0.192168	0.545454	0.261505	0.0725284	0.689187	0.42443	0.223052
sttqvadsayqr	Exocyst complex component 4 OS=Mus musculus GN=Exoc4 PE=1 SV=2 - [EXOC4_MOUSE]	O35382	324	Y10	NA	NA	NA	NA	0.0508509	0.198716	0.140514	-0.19286	0.478425	0.276219	0.316198	0.874529	0.330541	-0.45085	0.569942	0.329056	NA	NA	NA	0.20912	0.0585873	0.0414274	0.276008	0.476882	0.275328	0.763921	0.922369	0.348623	0.375571	0.482854	0.422719
stvlqqqynr	Talin-1 OS=Mus musculus GN=Tln1 PE=1 SV=2 - [TLN1_MOUSE]	P26039	436	Y8	NA	0.0330838	0.269016	0.190223	-0.148704	0.238537	0.168671	-0.111289	0.427384	0.24675	0.11099	0.126687	0.042229	0.0644101	0.172389	0.0770948	-0.459119	0.431769	0.305307	-0.412914	0.43757	0.309409	-0.48583	0.605577	0.34963	-0.427133	0.500354	0.158226	-0.443437	0.222443	NA
svneslnnlfiteedyqalr	Clathrin heavy chain 1 OS=Mus musculus GN=Cltc PE=1 SV=3 - [CLH1_MOUSE]	Q68FD5	1477	Y16	NA	NA	NA	NA	NA	NA	NA	-0.322937	0.373456	0.264073	1.1068	0.0893592	0.0631865	NA	NA	NA	NA	NA	NA	NA	NA	NA	0.126673	0.0964847	0.068225	NA	NA	NA	NA	NA	0.279092
svspttemvsnesvdyr	Hepatocyte growth factor receptor OS=Mus musculus GN=Met PE=1 SV=1 - [MET_MOUSE]	P16056	1001	Y16	M8	NA	NA	NA	-0.5527	0.112288	0.0793997	NA	NA	NA	0.689938	0.577781	0.333582	NA	NA	NA	NA	NA	NA	0.132207	0.133785	0.0946002	NA	NA	NA	1.50543	0.724764	0.418443	NA	NA	NA
svspttemvsnesvdyr	Hepatocyte growth factor receptor OS=Mus musculus GN=Met PE=1 SV=1 - [MET_MOUSE]	P16056	1001	Y16	NA	-0.465164	0.286454	0.165384	-0.242058	0.095328	0.0674071	-0.230165	0.168929	0.0844646	0.237557	0.425944	0.122959	0.0513965	0.589923	0.294962	0.619387	0.063396	0.0448277	0.449732	0.162035	0.114576	0.713532	0.358413	0.179207	1.07116	0.393251	0.113522	0.804234	0.56915	NA
svtyeelr	OCIA domain-containing protein 1 OS=Rattus norvegicus GN=Ociad1 PE=1 SV=1 - [OCAD1_RAT]	Q5XIG4	201	Y4	NA	NA	NA	NA	NA	NA	NA	NA	NA	NA	0.402211	0.000402258	0.00028444	NA	NA	NA	NA	NA	NA	NA	NA	NA	NA	NA	NA	1.95153	0.27351	0.193401	NA	NA	NA
svvienpgaycppeanr	Tyrosine-protein kinase FRK OS=Rattus norvegicus GN=Frk PE=2 SV=3 - [FRK_RAT]	Q62662	35	Y10	C11	0.115186	0.470002	0.235001	-0.155382	0.354379	0.17719	-0.189336	0.286091	0.127944	0.0200832	0.646397	0.179278	-0.0486611	0.195815	0.113054	0.585324	0.575256	0.332124	0.21123	0.402995	0.201498	0.695488	0.628488	0.281068	0.986343	0.403077	0.111794	0.909164	0.717034	NA
swmddydyvhlqgk	Enhancer of filamentation 1 OS=Mus musculus GN=Nedd9 PE=1 SV=2 - [CASL_MOUSE]	O35177	628	Y6	NA	-1.08756	0.519026	0.367007	-0.290235	1.04559	0.739347	NA	NA	NA	-0.420419	0.418299	0.20915	NA	NA	NA	NA	NA	NA	0.103513	0.715572	0.505985	NA	NA	NA	0.0385462	0.610994	0.273245	NA	NA	0.0954819
swmddydyvhlqgk	Enhancer of filamentation 1 OS=Mus musculus GN=Nedd9 PE=1 SV=2 - [CASL_MOUSE]	O35177	630	Y8	NA	-0.625252	0.522228	0.301508	0.102896	1.07042	0.53521	-0.613877	0.103243	0.0596075	-0.79106	0.300461	0.150231	NA	NA	NA	-0.306827	0.527886	0.373272	0.0243969	0.480775	0.240388	-0.415971	0.464807	0.268356	-0.483051	0.417145	0.240839	NA	NA	NA
swmddydyvhlqgkeefer	Enhancer of filamentation 1 OS=Mus musculus GN=Nedd9 PE=1 SV=2 - [CASL_MOUSE]	O35177	628	Y6	NA	-0.988857	0.634256	0.448486	0.288159	0.447658	0.258456	-0.588507	0.408543	0.288884	NA	NA	NA	NA	NA	NA	-0.418075	0.561854	0.397291	0.276513	0.507861	0.293214	-0.301547	0.00285254	0.00201705	NA	NA	NA	NA	NA	0.348906
swmddydyvhlqgkeefer	Enhancer of filamentation 1 OS=Mus musculus GN=Nedd9 PE=1 SV=2 - [CASL_MOUSE]	O35177	630	Y8	NA	NA	NA	NA	NA	NA	NA	NA	NA	NA	-0.993156	0.450369	0.318459	NA	NA	NA	NA	NA	NA	NA	NA	NA	NA	NA	NA	NA	NA	NA	NA	NA	NA
syelpdgqvitigner	Actin, alpha cardiac muscle 1 OS=Mus musculus GN=Actc1 PE=1 SV=1 - [ACTC_MOUSE]|Actin, alpha skeletal muscle OS=Mus musculus GN=Acta1 PE=1 SV=1 - [ACTS_MOUSE]|Actin, aortic smooth muscle OS=Mus musculus GN=Acta2 PE=1 SV=1 - [ACTA_MOUSE]|Actin, cytoplasmic 2 OS=Mus musculus GN=Actg1 PE=1 SV=1 - [ACTG_MOUSE]|Actin, gamma-enteric smooth muscle OS=Mus musculus GN=Actg2 PE=1 SV=1 - [ACTH_MOUSE]|Beta-a…	P68033|P68134|P62737|P63260|P63268|Q8BFZ3	242;241;242;240;241;242	Y2	NA	-0.0385441	0.316911	0.129378	0.253475	0.582657	0.336397	-0.35416	0.579286	0.289643	0.0304613	0.304515	0.096296	0.126125	0.335792	0.167896	0.0305218	0.227529	0.101754	0.324448	0.39124	0.225883	0.327673	0.317798	0.158899	0.507638	0.273847	0.0865979	0.769553	0.847333	1.00311
syspydmlesir	Annexin A2 OS=Rattus norvegicus GN=Anxa2 PE=1 SV=2 - [ANXA2_RAT]	Q07936	238	Y5	M7	NA	NA	NA	NA	NA	NA	NA	NA	NA	NA	NA	NA	NA	NA	NA	NA	NA	NA	NA	NA	NA	NA	NA	NA	NA	NA	NA	NA	NA	0.241745
syspydmlesir	Annexin A2 OS=Rattus norvegicus GN=Anxa2 PE=1 SV=2 - [ANXA2_RAT]	Q07936	238	Y5	NA	0.224751	0.535161	0.239331	-0.344104	0.633203	0.447742	0.412278	0.913813	0.52759	-0.00275503	0.403466	0.142647	-0.0958492	0.150935	0.0871424	0.477635	0.555062	0.277531	0.472087	0.263383	0.18624	0.797516	0.510627	0.29481	0.810377	0.235892	0.0963026	0.643992	0.222419	NA
syyaintvyvygqek	Mitochondrial Rho GTPase 1 OS=Mus musculus GN=Rhot1 PE=2 SV=1 - [MIRO1_MOUSE]	Q8BG51	478	Y11	NA	NA	NA	NA	NA	NA	NA	0.173997	0.196011	0.1386	0.0143276	0.705012	0.498519	0.17733	0.215904	0.152667	NA	NA	NA	NA	NA	NA	0.339995	0.201133	0.142223	NA	NA	NA	0.560245	0.828195	0.170692
tactnfmmtpyvvtr	Mitogen-activated protein kinase 9 OS=Mus musculus GN=Mapk9 PE=1 SV=2 - [MK09_MOUSE]	Q9WTU6	183;185	T9,Y11	C3	-0.28513	0.315954	0.128988	-0.0993698	0.359407	0.179703	-0.144387	0.293457	0.131238	-0.381781	0.331096	0.0955791	0.257318	1.06894	0.478044	0.689459	0.633457	0.28329	1.2162	0.101004	0.050502	2.32103	0.767543	0.343256	2.10177	0.653755	0.188723	3.35294	1.08324	0.0901661
tactnfmmtpyvvtr	Mitogen-activated protein kinase 9 OS=Mus musculus GN=Mapk9 PE=1 SV=2 - [MK09_MOUSE]	Q9WTU6	183;185	T9,Y11	C3,M7,M8	NA	NA	NA	NA	NA	NA	-0.0404875	0.0539534	0.0381508	0.131624	0.489177	0.244588	-0.309896	0.122174	0.0863898	NA	NA	NA	NA	NA	NA	1.20811	0.772909	0.546529	2.02377	0.885272	0.442636	2.40101	1.86635	NA
tactnfmmtpyvvtr	Mitogen-activated protein kinase 9 OS=Mus musculus GN=Mapk9 PE=1 SV=2 - [MK09_MOUSE]	Q9WTU6	183;185	T9,Y11	C3,M8	-0.455982	0.291991	0.145995	0.310653	0.266499	0.153864	-0.114003	0.256778	0.128389	-0.0454059	0.361887	0.120629	-0.797385	0.799533	0.565355	0.14308	0.322483	0.186186	0.741699	0.447416	0.258316	1.92867	0.23482	0.11741	1.86243	0.680818	0.257325	3.15487	1.04632	0.110619
tactnfmmtpyvvtr	Mitogen-activated protein kinase 9 OS=Mus musculus GN=Mapk9 PE=1 SV=2 - [MK09_MOUSE]	Q9WTU6	183;185	T9,Y11	C3,M7	-0.497852	0.19103	0.135078	NA	NA	NA	-0.455832	0.759564	0.438535	-0.149535	0.411282	0.14541	-0.585009	0.588925	0.416433	NA	NA	NA	NA	NA	NA	1.77894	0.260985	0.15068	1.76188	0.672263	0.254092	2.98084	0.9411	0.118053
tactnfmmtpyvvtr	Mitogen-activated protein kinase 9 OS=Mus musculus GN=Mapk9 PE=1 SV=2 - [MK09_MOUSE]	Q9WTU6	185	Y11	C3,M7,M8	NA	NA	NA	NA	NA	NA	NA	NA	NA	0.117553	0.198574	0.0810676	NA	NA	NA	NA	NA	NA	NA	NA	NA	NA	NA	NA	1.54961	0.482455	0.196961	NA	NA	0.12616
tactnfmmtpyvvtr	Mitogen-activated protein kinase 9 OS=Mus musculus GN=Mapk9 PE=1 SV=2 - [MK09_MOUSE]	Q9WTU6	185	Y11	C3,M7	NA	NA	NA	NA	NA	NA	NA	NA	NA	0.0832828	0.267431	0.119599	0.333122	0.805859	0.569829	NA	NA	NA	NA	NA	NA	NA	NA	NA	1.50202	0.367224	0.164228	1.40386	0.688817	0.428022
tactnfmmtpyvvtr	Mitogen-activated protein kinase 9 OS=Mus musculus GN=Mapk9 PE=1 SV=2 - [MK09_MOUSE]	Q9WTU6	185	Y11	C3	0.0101783	0.128415	0.0524253	0.183075	0.248082	0.14323	-0.063254	0.336222	0.150363	0.0263183	0.257116	0.0742229	0.159029	0.358977	0.160539	0.0876085	0.258431	0.115574	0.484646	0.156809	0.090534	1.31815	0.128826	0.0576129	1.452	0.473976	0.136825	2.10502	0.809326	NA
tactnfmmtpyvvtr	Mitogen-activated protein kinase 9 OS=Mus musculus GN=Mapk9 PE=1 SV=2 - [MK09_MOUSE]	Q9WTU6	185	Y11	C3,M8	NA	NA	NA	NA	NA	NA	0.0248001	0.0894742	0.0516579	0.163419	0.205536	0.0839097	-0.0506202	0.223764	0.111882	NA	NA	NA	NA	NA	NA	0.479758	0.153733	0.0887575	1.44261	0.385196	0.157256	1.26689	0.269809	0.411182
taglsdly	Tumor susceptibility gene 101 protein OS=Mus musculus GN=Tsg101 PE=1 SV=2 - [TS101_MOUSE]	Q61187	391	Y8	NA	NA	NA	NA	NA	NA	NA	NA	NA	NA	-0.25279	0.244967	0.122484	NA	NA	NA	NA	NA	NA	NA	NA	NA	NA	NA	NA	0.836961	0.160712	0.080356	NA	NA	0.464986
tagtsfmmtpyvvtr	Mitogen-activated protein kinase 10 OS=Mus musculus GN=Mapk10 PE=1 SV=2 - [MK10_MOUSE]|Mitogen-activated protein kinase 8 OS=Mus musculus GN=Mapk8 PE=1 SV=1 - [MK08_MOUSE]	Q61831|Q91Y86	221;223;183;185	T9,Y11	M8	-0.168799	0.20013	0.115545	NA	NA	NA	-0.0693034	0.201375	0.116264	-0.128093	0.313598	0.128026	-0.320505	0.137432	0.0793467	-0.0449804	0.612723	0.433261	NA	NA	NA	1.48489	0.306874	0.177174	1.59407	0.600049	0.26835	1.93233	1.17473	0.479511
tagtsfmmtpyvvtr	Mitogen-activated protein kinase 10 OS=Mus musculus GN=Mapk10 PE=1 SV=2 - [MK10_MOUSE]|Mitogen-activated protein kinase 8 OS=Mus musculus GN=Mapk8 PE=1 SV=1 - [MK08_MOUSE]	Q61831|Q91Y86	221;223;183;185	T9,Y11	NA	-0.0821969	0.598047	0.244152	0.137839	0.404706	0.202353	-0.0116955	0.186127	0.0832387	-0.237828	0.275704	0.0831279	0.226647	0.676686	0.302623	0.498456	0.806284	0.360581	1.22602	0.227096	0.113548	1.87431	0.892452	0.399117	1.5457	0.524293	0.15808	2.70701	1.0304	0.237593
tagtsfmmtpyvvtr	Mitogen-activated protein kinase 10 OS=Mus musculus GN=Mapk10 PE=1 SV=2 - [MK10_MOUSE]|Mitogen-activated protein kinase 8 OS=Mus musculus GN=Mapk8 PE=1 SV=1 - [MK08_MOUSE]	Q61831|Q91Y86	221;223;183;185	T9,Y11	M7	NA	NA	NA	NA	NA	NA	-0.56171	0.551178	0.389742	-0.21529	0.458883	0.187338	-0.0458526	0.274407	0.194035	NA	NA	NA	NA	NA	NA	1.89172	0.343143	0.242639	1.43375	0.688231	0.280969	2.82965	1.43923	0.581104
tagtsfmmtpyvvtr	Mitogen-activated protein kinase 10 OS=Mus musculus GN=Mapk10 PE=1 SV=2 - [MK10_MOUSE]|Mitogen-activated protein kinase 8 OS=Mus musculus GN=Mapk8 PE=1 SV=1 - [MK08_MOUSE]	Q61831|Q91Y86	221;223;183;185	T9,Y11	M7,M8	NA	NA	NA	NA	NA	NA	NA	NA	NA	-0.12942	0.203452	0.101726	NA	NA	NA	NA	NA	NA	NA	NA	NA	NA	NA	NA	1.37087	0.708285	0.354142	NA	NA	0.147303
tagtsfmmtpyvvtr	Mitogen-activated protein kinase 10 OS=Mus musculus GN=Mapk10 PE=1 SV=2 - [MK10_MOUSE]|Mitogen-activated protein kinase 8 OS=Mus musculus GN=Mapk8 PE=1 SV=1 - [MK08_MOUSE]	Q61831|Q91Y86	223;185	Y11	M8	NA	NA	NA	NA	NA	NA	-0.273565	0.0323518	0.0228762	0.137412	0.171008	0.0855039	0.015746	0.198364	0.114526	NA	NA	NA	NA	NA	NA	0.199289	0.320634	0.226722	1.19768	0.0688568	0.0344284	0.663806	0.389548	0.227156
tagtsfmmtpyvvtr	Mitogen-activated protein kinase 10 OS=Mus musculus GN=Mapk10 PE=1 SV=2 - [MK10_MOUSE]|Mitogen-activated protein kinase 8 OS=Mus musculus GN=Mapk8 PE=1 SV=1 - [MK08_MOUSE]	Q61831|Q91Y86	223;185	Y11	M7	NA	NA	NA	NA	NA	NA	NA	NA	NA	0.0155968	0.287769	0.143884	NA	NA	NA	NA	NA	NA	NA	NA	NA	NA	NA	NA	1.00008	0.520153	0.260076	NA	NA	0.117483
tagtsfmmtpyvvtr	Mitogen-activated protein kinase 10 OS=Mus musculus GN=Mapk10 PE=1 SV=2 - [MK10_MOUSE]|Mitogen-activated protein kinase 8 OS=Mus musculus GN=Mapk8 PE=1 SV=1 - [MK08_MOUSE]	Q61831|Q91Y86	223;185	Y11	NA	-0.0782724	0.650795	0.325398	0.3898	0.787615	0.45473	-0.0338169	0.345464	0.154496	-0.134485	0.479563	0.144594	0.0838337	0.199087	0.0890344	0.104514	0.309452	0.154726	0.591654	0.850073	0.49079	0.98623	0.320968	0.143541	0.978628	0.428773	0.12928	1.5216	0.603707	0.0462882
taielgyltaeqfdewvkpk	Fumarate hydratase, mitochondrial OS=Rattus norvegicus GN=Fh PE=1 SV=1 - [FUMH_RAT]	P14408	488	Y7	NA	-0.264143	0.081817	0.0578533	NA	NA	NA	NA	NA	NA	-0.0654465	0.196431	0.11341	NA	NA	NA	NA	NA	NA	NA	NA	NA	NA	NA	NA	0.0171052	0.212274	0.150101	NA	NA	NA
tdkdmdgyvsglevr	Epidermal growth factor receptor substrate 15 OS=Mus musculus GN=Eps15 PE=1 SV=1 - [EPS15_MOUSE]	P42567	242	Y8	NA	-0.0782667	0.605437	0.428108	-0.300069	0.186338	0.107582	-0.00654706	0.615977	0.435561	NA	NA	NA	NA	NA	NA	-0.303216	0.608818	0.430499	-0.0605647	0.596773	0.344547	-0.081092	0.340129	0.240507	NA	NA	NA	NA	NA	NA
tdldldgyvsgqevk	Epidermal growth factor receptor substrate 15-like 1 OS=Mus musculus GN=Eps15l1 PE=1 SV=3 - [EP15R_MOUSE]	Q60902	291	Y8	NA	0.555592	0.952907	0.550161	NA	NA	NA	NA	NA	NA	0.207464	0.800211	0.462002	1.25194	0.623034	0.440552	-0.310886	0.634741	0.366468	NA	NA	NA	NA	NA	NA	-0.264332	0.136308	0.0786974	-0.103977	0.0472812	NA
tegdylsyr	Protein LAP2 OS=Mus musculus GN=Erbb2ip PE=1 SV=3 - [LAP2_MOUSE]	Q80TH2	1097	Y5	NA	0.237983	0.376594	0.188297	0.0543895	0.118623	0.083879	-0.0175783	0.391868	0.226245	0.440046	0.695392	0.185851	0.262467	0.544568	0.243538	0.343866	0.0437375	0.0252518	1.00013	0.38387	0.271437	0.813321	0.778417	0.449419	0.922862	0.298469	0.0746173	0.689862	0.792393	0.334664
temqdntypeilr	Pre-mRNA-splicing factor ATP-dependent RNA helicase DHX15 OS=Mus musculus GN=Dhx15 PE=1 SV=2 - [DHX15_MOUSE]	O35286	499	Y8	NA	NA	NA	NA	NA	NA	NA	-0.309022	0.071144	0.0503064	NA	NA	NA	NA	NA	NA	NA	NA	NA	NA	NA	NA	0.176436	0.095334	0.0674113	NA	NA	NA	NA	NA	0.341963
tevpyeelwleegkpsr	GRB2-associated and regulator of MAPK protein OS=Mus musculus GN=Garem PE=2 SV=2 - [GAREM_MOUSE]	Q3UFT3	453	Y5	NA	-0.205363	0.441246	0.254753	0.529581	0.578991	0.289496	-0.238789	0.39472	0.227892	-0.0143422	0.370966	0.151446	-0.500872	0.0622223	0.0439978	0.375122	0.271474	0.191961	0.695873	0.319766	0.159883	0.212838	0.689624	0.398154	0.644843	0.262238	0.117276	0.0857112	0.315443	0.0965379
tfstlnefvnyytttsdglcvk	Tyrosine-protein kinase FRK OS=Rattus norvegicus GN=Frk PE=2 SV=3 - [FRK_RAT]	Q62662	193	Y11	C20	-0.198036	0.101057	0.0451943	0.218777	0.442116	0.221058	0.136238	0.405395	0.286658	-0.0113951	0.389459	0.147202	0.237093	0.191033	0.110293	0.423609	0.410288	0.205144	1.13984	0.329314	0.164657	0.908272	0.479827	0.339289	1.42638	0.29976	0.113298	1.11762	0.73217	NA
tfstlnefvnyytttsdglcvk	Tyrosine-protein kinase FRK OS=Rattus norvegicus GN=Frk PE=2 SV=3 - [FRK_RAT]	Q62662	194	Y12	C20	-0.34991	0.497563	0.287268	NA	NA	NA	-0.460784	0.361706	0.255764	-0.20266	0.472603	0.178627	NA	NA	NA	-0.0414784	0.328804	0.2325	NA	NA	NA	0.678167	0.00787737	0.00557014	1.07591	0.182173	0.08147	NA	NA	0.184896
tftpyer	Unconventional myosin-X OS=Mus musculus GN=Myo10 PE=1 SV=1 - [MYO10_MOUSE]	F8VQB6	1878	Y5	NA	NA	NA	NA	NA	NA	NA	NA	NA	NA	0.216328	0.503179	0.290511	NA	NA	NA	NA	NA	NA	NA	NA	NA	NA	NA	NA	0.203351	0.255423	0.147469	NA	NA	0.318867
tgledperylfvdr	Myosin-10 OS=Mus musculus GN=Myh10 PE=1 SV=2 - [MYH10_MOUSE]	Q61879	13	Y9	NA	-0.306663	0.28083	0.162137	0.53726	0.0724289	0.051215	NA	NA	NA	-0.448074	0.672413	0.475468	NA	NA	NA	0.13654	0.589564	0.340385	1.04342	0.094168	0.0665869	NA	NA	NA	NA	NA	NA	NA	NA	0.136984
tgyesgdyemlgeglgvk	Dynactin subunit 2 OS=Mus musculus GN=Dctn2 PE=1 SV=3 - [DCTN2_MOUSE]	Q99KJ8	86	Y8	NA	-0.356468	0.487328	0.281359	0.696662	0.00277439	0.00196179	NA	NA	NA	NA	NA	NA	NA	NA	NA	0.107552	0.236427	0.136501	0.956246	0.346828	0.245244	NA	NA	NA	NA	NA	NA	NA	NA	0.147552
thavsvsetddyaeiideedtytmpstr	Focal adhesion kinase 1 OS=Rattus norvegicus GN=Ptk2 PE=1 SV=1 - [FAK1_RAT]	O35346	397	Y12	M24	NA	NA	NA	NA	NA	NA	NA	NA	NA	0.392572	0.659875	0.295105	NA	NA	NA	NA	NA	NA	NA	NA	NA	NA	NA	NA	0.625029	0.470905	0.210595	NA	NA	NA
thavsvsetddyaeiideedtytmpstr	Focal adhesion kinase 1 OS=Rattus norvegicus GN=Ptk2 PE=1 SV=1 - [FAK1_RAT]	O35346	397	Y12	NA	-0.0574248	0.32925	0.147245	0.295269	0.675506	0.337753	-0.1769	0.192666	0.0963329	0.142372	0.407269	0.12879	0.047889	0.404517	0.202259	0.399881	0.506462	0.226497	0.365469	0.380147	0.190073	0.309762	0.165274	0.0826368	0.429305	0.464245	0.154748	0.508264	0.190964	0.315979
tkynlvddghdlr	Carboxyl-terminal PDZ ligand of neuronal nitric oxide synthase protein OS=Mus musculus GN=Nos1ap PE=1 SV=3 - [CAPON_MOUSE]	Q9D3A8	7	Y3	NA	NA	NA	NA	NA	NA	NA	NA	NA	NA	0.673434	1.15858	0.819241	NA	NA	NA	NA	NA	NA	NA	NA	NA	NA	NA	NA	1.22266	0.362712	0.256476	NA	NA	0.0782961
tlepvkpptvpndymtspar	Abl interactor 1 OS=Mus musculus GN=Abi1 PE=1 SV=3 - [ABI1_MOUSE]	Q8CBW3	213	Y14	NA	-0.675331	0.535041	0.308906	0.108066	0.801814	0.462927	-0.716638	0.472768	0.272953	-0.153994	0.531364	0.237633	-0.593365	0.0465657	0.0329269	0.63944	0.845547	0.597892	0.67855	0.4742	0.273779	0.411197	1.14021	0.658298	0.452918	0.277426	0.138713	0.23347	1.41862	NA
tlsnaedylddedsd	Osteoclast-stimulating factor 1 OS=Mus musculus GN=Ostf1 PE=1 SV=2 - [OSTF1_MOUSE]	Q62422	208	Y8	NA	NA	NA	NA	NA	NA	NA	NA	NA	NA	-0.0318745	0.0969668	0.0685659	NA	NA	NA	NA	NA	NA	NA	NA	NA	NA	NA	NA	-0.189984	0.115136	0.0814133	NA	NA	NA
tlydfpgndaedlpfk	Crk-like protein OS=Mus musculus GN=Crkl PE=1 SV=2 - [CRKL_MOUSE]	P47941	132	Y3	NA	-0.229707	0.385139	0.157232	0.132654	0.264221	0.132111	-0.0685003	0.159102	0.0711526	-0.214868	0.333001	0.0859804	-0.108997	0.159999	0.0715538	-0.12273	0.208549	0.0932658	-0.0655116	0.203806	0.101903	0.240751	0.319484	0.142878	0.120214	0.366186	0.0945488	0.228712	0.201618	0.35743
tlydfpgndaedlpfkk	Crk-like protein OS=Mus musculus GN=Crkl PE=1 SV=2 - [CRKL_MOUSE]	P47941	132	Y3	NA	-0.425929	0.314746	0.181719	0.0214938	0.46164	0.266528	-0.161929	0.294826	0.170218	-0.0929235	0.447535	0.200144	NA	NA	NA	-0.269712	0.0778051	0.0550165	0.0722754	0.213154	0.123064	0.308374	0.137306	0.0792736	0.330535	0.776293	0.388147	NA	NA	0.135924
tlygfgg	Histone H4 OS=Mus musculus GN=Hist1h4a PE=1 SV=2 - [H4_MOUSE]	P62806	99	Y3	NA	0.629939	0.380657	0.219772	-0.0275326	0.148204	0.104796	0.567909	0.407415	0.288086	-0.0513493	0.601575	0.212689	0.241055	0.24806	0.12403	0.881269	0.793842	0.458325	-0.438798	0.576713	0.332966	0.247256	1.11668	0.789609	0.219796	0.488286	0.15441	0.686804	0.221239	NA
tmqfepstavydacr	Talin-2 OS=Mus musculus GN=Tln2 PE=1 SV=3 - [TLN2_MOUSE]	Q71LX4	28	Y11	C14	NA	NA	NA	NA	NA	NA	NA	NA	NA	NA	NA	NA	0.0580876	0.694315	0.490955	NA	NA	NA	NA	NA	NA	NA	NA	NA	NA	NA	NA	0.581565	0.166953	0.290476
tmqfepstmvydacr	Talin-1 OS=Mus musculus GN=Tln1 PE=1 SV=2 - [TLN1_MOUSE]	P26039	26	Y11	M2,M9,C14	NA	NA	NA	NA	NA	NA	NA	NA	NA	0.696528	0.278162	0.19669	NA	NA	NA	NA	NA	NA	NA	NA	NA	NA	NA	NA	1.25799	0.170736	0.120729	NA	NA	0.438881
tmqfepstmvydacr	Talin-1 OS=Mus musculus GN=Tln1 PE=1 SV=2 - [TLN1_MOUSE]	P26039	26	Y11	M2,C14	-0.0484345	0.149238	0.105527	NA	NA	NA	NA	NA	NA	0.611744	0.395841	0.19792	-0.212316	0.373159	0.215444	NA	NA	NA	NA	NA	NA	NA	NA	NA	1.16414	0.440273	0.220137	0.666007	0.605314	0.98462
tmqfepstmvydacr	Talin-1 OS=Mus musculus GN=Tln1 PE=1 SV=2 - [TLN1_MOUSE]	P26039	26	Y11	C14	-0.279467	0.360475	0.147163	0.160069	0.381619	0.190809	-0.102501	0.2337	0.104514	0.0445002	0.38271	0.102283	0.0277463	0.249533	0.111595	-0.111829	0.131709	0.058902	0.295632	0.267615	0.133807	0.233745	0.290655	0.129985	0.541366	0.250097	0.0668413	0.40127	0.282103	0.364134
tmqfepstmvydacr	Talin-1 OS=Mus musculus GN=Tln1 PE=1 SV=2 - [TLN1_MOUSE]	P26039	26	Y11	M9,C14	NA	NA	NA	NA	NA	NA	NA	NA	NA	0.00597459	0.564079	0.252264	-0.0200768	0.424055	0.299852	NA	NA	NA	NA	NA	NA	NA	NA	NA	0.421396	0.553489	0.247528	0.446926	0.581499	0.101984
tnyleldr	Syntaxin-binding protein 3 OS=Mus musculus GN=Stxbp3 PE=1 SV=1 - [STXB3_MOUSE]	Q60770	521	Y3	NA	NA	NA	NA	NA	NA	NA	-0.0990188	0.0662517	0.0468471	0.176033	0.631734	0.257904	-0.136342	0.357467	0.252767	NA	NA	NA	NA	NA	NA	0.466339	0.439888	0.311048	0.38661	0.386179	0.157657	0.708622	0.657589	0.442878
tnyydgyqaqplatr	Claudin-2 OS=Mus musculus GN=Cldn2 PE=1 SV=1 - [CLD2_MOUSE]	O88552	198	Y7	NA	-0.32439	0.299653	0.173005	-0.25971	0.0921115	0.0531806	-0.918354	1.33828	0.946306	0.439032	0.685415	0.20666	0.0505283	0.269196	0.15542	0.225935	0.144527	0.0834428	0.0424309	0.0961571	0.0555163	-0.0421468	0.687783	0.486336	1.23619	0.762661	0.220161	1.17837	1.0065	0.218518
tnyydgyqaqplatr	Claudin-2 OS=Mus musculus GN=Cldn2 PE=1 SV=1 - [CLD2_MOUSE]	O88552	194	Y3	NA	NA	NA	NA	-0.310474	0.0406642	0.028754	-0.402245	0.57584	0.332462	0.0125466	0.60344	0.269866	0.266963	0.46967	0.271164	NA	NA	NA	-0.0539076	0.199525	0.141086	0.596173	1.098	0.633933	1.11084	0.761439	0.340526	1.17359	0.830537	NA
tnyydgyqaqplatr	Claudin-2 OS=Mus musculus GN=Cldn2 PE=1 SV=1 - [CLD2_MOUSE]	O88552	195	Y4	NA	-0.149113	0.137046	0.0685232	-0.00362495	0.375966	0.217064	-0.113092	0.886601	0.511879	0.356383	0.613467	0.177093	0.132353	0.268798	0.12021	-0.000179683	0.302878	0.151439	0.200659	0.573289	0.330988	0.311782	0.609532	0.351913	0.995053	0.578726	0.154671	1.24029	0.531275	0.275502
tqptdeemlfiyshfk	Acyl-CoA-binding protein OS=Mus musculus GN=Dbi PE=1 SV=2 - [ACBP_MOUSE]	P31786	29	Y12	M8	-0.920558	0.138098	0.0976501	-0.0130774	0.216058	0.124741	-0.450658	0.440623	0.254394	-0.71774	0.50141	0.177275	-0.905421	0.420028	0.297005	-0.437783	0.140715	0.0995008	-0.048177	0.276808	0.159815	0.168817	0.649004	0.374702	0.130169	0.444307	0.167932	0.0589917	0.208318	0.762434
tqptdeemlfiyshfk	Acyl-CoA-binding protein OS=Mus musculus GN=Dbi PE=1 SV=2 - [ACBP_MOUSE]	P31786	29	Y12	NA	-0.985413	0.412026	0.184264	-0.165925	0.538061	0.26903	-0.963747	0.485115	0.21695	-0.765013	0.492392	0.136565	-0.951032	0.875024	0.437512	-0.675671	0.299368	0.149684	-0.474857	0.197743	0.0988716	-0.632369	0.768812	0.343823	-0.303815	0.579432	0.160705	-0.480091	0.454311	0.496374
tqsvyddtk	Excitatory amino acid transporter 2 OS=Rattus norvegicus GN=Slc1a2 PE=1 SV=2 - [EAA2_RAT]	P31596	522	Y5	NA	NA	NA	NA	-0.128366	0.190592	0.134769	-0.621997	0.689199	0.487337	-0.0782229	0.603531	0.269907	-0.41423	0.389431	0.27537	NA	NA	NA	0.85826	0.221334	0.156507	1.08714	0.776682	0.549197	1.70903	1.06521	0.476375	1.47575	0.166146	NA
tqynqvpsedfer	Coxsackievirus and adenovirus receptor homolog OS=Mus musculus GN=Cxadr PE=1 SV=1 - [CXAR_MOUSE]	P97792	318	Y3	NA	NA	NA	NA	-0.202337	0.0993473	0.0702491	-0.543689	0.434933	0.307544	0.285298	0.349556	0.156326	-0.312945	0.0896973	0.0634256	NA	NA	NA	0.171152	0.0781127	0.055234	0.0700949	0.367432	0.259813	0.571966	0.331517	0.148259	0.0966961	0.0654614	0.0328763
tsevncyr	Cellular nucleic acid-binding protein OS=Mus musculus GN=Cnbp PE=1 SV=2 - [CNBP_MOUSE]	P53996	160	Y7	C6	NA	NA	NA	NA	NA	NA	NA	NA	NA	0.0351809	0.0328996	0.0232635	NA	NA	NA	NA	NA	NA	NA	NA	NA	NA	NA	NA	0.637531	0.0639761	0.0452379	NA	NA	0.311491
tsidaydnfdnislaqr	Clathrin heavy chain 1 OS=Mus musculus GN=Cltc PE=1 SV=3 - [CLH1_MOUSE]	Q68FD5	1487	Y6	NA	NA	NA	NA	NA	NA	NA	NA	NA	NA	-0.173548	0.111899	0.0791249	NA	NA	NA	NA	NA	NA	NA	NA	NA	NA	NA	NA	0.676096	0.209684	0.148269	NA	NA	NA
tsygwieivgcadr	Glycine--tRNA ligase OS=Mus musculus GN=Gars PE=1 SV=1 - [SYG_MOUSE]	Q9CZD3	443	Y3	C11	0.286296	0.13201	0.0933453	NA	NA	NA	-0.221924	0.321781	0.227534	0.129344	0.199469	0.0814328	-0.0943589	0.193297	0.1116	-0.201897	0.290655	0.205524	NA	NA	NA	0.00934958	0.298798	0.211282	0.199416	0.356251	0.15932	0.0569655	0.579655	0.14115
ttdgvyegvaiggdr	ATP-citrate synthase OS=Mus musculus GN=Acly PE=1 SV=1 - [ACLY_MOUSE]	Q91V92	672	Y6	NA	0.0955585	0.126907	0.0897368	NA	NA	NA	-0.444984	0.0383807	0.0221591	0.143489	0.311004	0.0862569	-0.444313	0.497619	0.222542	0.62099	0.39759	0.281139	NA	NA	NA	-0.294014	0.217106	0.125346	0.286259	0.216657	0.0579041	0.171033	0.215865	0.0241919
ttdgvyegvaiggdrypgstfmdhvlr	ATP-citrate synthase OS=Mus musculus GN=Acly PE=1 SV=1 - [ACLY_MOUSE]	Q91V92	672	Y6	NA	-0.265726	0.619344	0.437942	NA	NA	NA	NA	NA	NA	-0.398788	0.823553	0.475478	NA	NA	NA	NA	NA	NA	NA	NA	NA	NA	NA	NA	0.421178	0.32053	0.185058	NA	NA	0.143313
ttnpfyntm	Protein phosphatase Slingshot homolog 2 OS=Mus musculus GN=Ssh2 PE=1 SV=2 - [SSH2_MOUSE]	Q5SW75	1420	Y6	M9	-0.125351	0.193506	0.111721	NA	NA	NA	0.278006	0.275141	0.194554	0.0992061	0.286813	0.108405	0.157512	0.4272	0.2136	-0.188934	0.284474	0.201153	NA	NA	NA	0.114332	0.0458203	0.0323998	0.445833	0.40269	0.152203	0.262392	0.369792	0.0609163
ttpsyvaftdter	Heat shock-related 70 kDa protein 2 OS=Mus musculus GN=Hspa2 PE=1 SV=2 - [HSP72_MOUSE]|Heat shock 70 kDa protein 1-like OS=Mus musculus GN=Hspa1l PE=2 SV=4 - [HS71L_MOUSE]|Heat shock 70 kDa protein 1A OS=Mus musculus GN=Hspa1a PE=1 SV=2 - [HS71A_MOUSE]|Heat shock 70 kDa protein 1B OS=Mus musculus GN=Hspa1b PE=1 SV=3 - [HS71B_MOUSE]|Heat shock cognate 71 kDa protein OS=Mus musculus GN=Hspa8 PE=1 S…	P17156|P16627|Q61696|P17879|P63017	42;41;41;41;43	Y5	NA	NA	NA	NA	NA	NA	NA	-0.245111	0.184568	0.130509	NA	NA	NA	-0.176813	0.066908	0.0473111	NA	NA	NA	NA	NA	NA	0.389481	0.172247	0.121797	NA	NA	NA	0.259328	0.450946	0.327668
ttsvishtyeeietesk	Pseudopodium-enriched atypical kinase 1 OS=Mus musculus GN=Peak1 PE=1 SV=4 - [PEAK1_MOUSE]	Q69Z38	662	Y9	NA	NA	NA	NA	NA	NA	NA	NA	NA	NA	-0.0234892	0.477304	0.337505	NA	NA	NA	NA	NA	NA	NA	NA	NA	NA	NA	NA	-0.171074	0.139128	0.0983786	NA	NA	0.277954
ttvyvvedqr	Cysteine-rich and transmembrane domain-containing protein 1 OS=Mus musculus GN=Cystm1 PE=1 SV=1 - [CYTM1_MOUSE]	Q8K353	71	Y4	NA	NA	NA	NA	NA	NA	NA	0.0472919	0.312688	0.180531	0.0748838	0.325016	0.097996	-0.00508396	0.42537	0.245587	NA	NA	NA	NA	NA	NA	0.628261	0.212751	0.122832	0.680776	0.181057	0.0545907	1.12362	0.547291	NA
tvcstylqsr	Homeodomain-interacting protein kinase 3 OS=Mus musculus GN=Hipk3 PE=1 SV=3 - [HIPK3_MOUSE]	Q9ERH7	359	Y6	C3	-0.0281482	0.193609	0.0968047	-0.174068	0.287127	0.203029	-0.151756	0.389307	0.224766	0.0665167	0.25246	0.0674727	-0.148815	0.231223	0.103406	0.0636741	0.0588232	0.0339616	0.253058	0.0893104	0.063152	-0.105168	0.209415	0.120906	0.233856	0.310067	0.0775167	-0.283531	0.175075	0.2932
tvemypayteeelkr	Nucleobindin-1 OS=Rattus norvegicus GN=Nucb1 PE=1 SV=1 - [NUCB1_RAT]	Q63083	338	Y5	NA	-0.371223	0.351675	0.248672	-0.126489	0.400318	0.283068	0.100491	0.501075	0.354313	-0.119478	0.288864	0.166775	NA	NA	NA	NA	NA	NA	0.183241	0.0350952	0.024816	0.396998	0.647382	0.457768	0.295693	0.0304711	0.0215463	NA	NA	NA
tvgepgwlygsfqgk	Intersectin-2 OS=Mus musculus GN=Itsn2 PE=1 SV=2 - [ITSN2_MOUSE]	Q9Z0R6	759	Y9	NA	NA	NA	NA	0.481734	0.651168	0.460445	NA	NA	NA	NA	NA	NA	NA	NA	NA	NA	NA	NA	0.281146	0.371177	0.262462	NA	NA	NA	NA	NA	NA	NA	NA	0.321423
tvhdmdqfgqqqydiyer	Plakophilin-4 OS=Mus musculus GN=Pkp4 PE=1 SV=1 - [PKP4_MOUSE]	Q68FH0	371	Y16	NA	NA	NA	NA	NA	NA	NA	-0.234745	0.0922726	0.0532736	0.640667	0.669833	0.386728	-0.0343002	0.13494	0.0954172	NA	NA	NA	NA	NA	NA	0.206324	0.218469	0.126133	0.56721	1.01163	0.715332	0.662425	0.505483	0.301893
tvplyespr	DNA damage-binding protein 1 OS=Mus musculus GN=Ddb1 PE=1 SV=2 - [DDB1_MOUSE]	Q3U1J4	718	Y5	NA	NA	NA	NA	NA	NA	NA	-0.194665	0.277205	0.196014	-0.0448796	0.127909	0.0572025	-0.197425	0.00513932	0.00363405	NA	NA	NA	NA	NA	NA	0.0667691	0.0334428	0.0236476	0.323669	0.248273	0.101357	0.089767	0.192226	0.142315
tvtyedpqavgglasaldnr	TOM1-like protein 2 OS=Mus musculus GN=Tom1l2 PE=1 SV=1 - [TM1L2_MOUSE]	Q5SRX1	404	Y4	NA	-0.0997804	0.322367	0.186119	0.721644	0.435885	0.308217	-0.297494	0.601216	0.347112	0.0510413	0.593639	0.242352	NA	NA	NA	0.191141	0.0381785	0.0220424	0.852648	0.27006	0.190961	0.489293	0.49149	0.283762	0.783421	0.42451	0.212255	NA	NA	NA
twyvqatcatqgtglyegldwlsnelsk	ADP-ribosylation factor 4 OS=Mus musculus GN=Arf4 PE=1 SV=2 - [ARF4_MOUSE]	P61750	167	Y16	C8	NA	NA	NA	NA	NA	NA	NA	NA	NA	NA	NA	NA	-0.0527136	0.146502	0.103593	NA	NA	NA	NA	NA	NA	NA	NA	NA	NA	NA	NA	0.331783	0.620671	0.125017
tydetyar	Protein phosphatase 1 regulatory subunit 12A OS=Rattus norvegicus GN=Ppp1r12a PE=1 SV=2 - [MYPT1_RAT]	Q10728	767	Y6	NA	-0.0101275	0.198069	0.114355	-0.563775	0.0425452	0.030084	-0.347011	0.269273	0.155465	0.619748	0.760321	0.340026	0.188857	0.458538	0.205065	0.272258	0.357105	0.206175	0.373237	0.54362	0.384398	0.2853	0.464847	0.26838	1.96562	1.15808	0.517909	0.921025	0.814228	0.35432
tydetyar	Protein phosphatase 1 regulatory subunit 12A OS=Rattus norvegicus GN=Ppp1r12a PE=1 SV=2 - [MYPT1_RAT]	Q10728	763	Y2	NA	NA	NA	NA	NA	NA	NA	-0.383077	0.362727	0.256487	-0.394828	0.265865	0.187995	-0.133383	0.45126	0.319089	NA	NA	NA	NA	NA	NA	-0.033578	1.02318	0.723501	0.802808	0.13903	0.0983091	0.314854	1.39246	NA
tydylfk	Ras-related protein Rab-8A OS=Mus musculus GN=Rab8a PE=1 SV=2 - [RAB8A_MOUSE]|Ras-related protein Rab-8B OS=Mus musculus GN=Rab8b PE=1 SV=1 - [RAB8B_MOUSE]	P55258|P61028	5;5	Y2	NA	NA	NA	NA	NA	NA	NA	NA	NA	NA	NA	NA	NA	-0.0205685	0.205116	0.145039	NA	NA	NA	NA	NA	NA	NA	NA	NA	NA	NA	NA	0.666759	0.144227	NA
tyiigelhpddr	Cytochrome b5 OS=Mus musculus GN=Cyb5a PE=1 SV=2 - [CYB5_MOUSE]	P56395	79	Y2	NA	NA	NA	NA	-0.787414	0.980926	0.69362	0.0393905	0.245949	0.173912	NA	NA	NA	0.196756	0.180802	0.127846	NA	NA	NA	0.593091	0.734565	0.519416	0.710333	0.102388	0.0723994	1.08285	0.329754	0.233171	1.18982	0.626324	0.235439
tyvdphtyedpnqavlk	Ephrin type-A receptor 2 OS=Mus musculus GN=Epha2 PE=1 SV=3 - [EPHA2_MOUSE]	Q03145	589;595	Y2,Y8	NA	NA	NA	NA	NA	NA	NA	NA	NA	NA	0.260367	0.169064	0.119547	NA	NA	NA	NA	NA	NA	NA	NA	NA	NA	NA	NA	NA	NA	NA	NA	NA	0.399209
tyvdphtyedpnqavlk	Ephrin type-A receptor 2 OS=Mus musculus GN=Epha2 PE=1 SV=3 - [EPHA2_MOUSE]	Q03145	595	Y8	NA	0.36383	0.506308	0.292317	0.270194	0.288739	0.144369	0.268467	0.27073	0.135365	0.0608038	0.623651	0.235718	0.182482	0.358774	0.207138	1.36826	0.264592	0.152762	1.40925	0.144318	0.072159	0.64508	0.189396	0.0946979	1.2177	0.752772	0.307318	0.811075	0.477184	NA
tyvdphtyedpnqavlk	Ephrin type-A receptor 2 OS=Mus musculus GN=Epha2 PE=1 SV=3 - [EPHA2_MOUSE]	Q03145	589	Y2	NA	0.20261	0.598684	0.34565	0.36048	0.164206	0.0948044	0.200898	0.482714	0.241357	-0.145043	0.514849	0.182027	0.271373	0.151372	0.0873947	0.867665	0.406763	0.287625	1.08215	0.244268	0.141028	0.866813	0.213617	0.106808	0.706544	0.335952	0.111984	0.793059	0.378485	0.13193
vadpdhdhtgflteyvatr	Mitogen-activated protein kinase 1 OS=Mus musculus GN=Mapk1 PE=1 SV=3 - [MK01_MOUSE]	P63085	185	Y15	NA	-0.311604	0.475278	0.212551	0.202012	0.270382	0.135191	0.0104344	0.499165	0.223233	0.117047	0.476934	0.123144	0.269775	0.903254	0.451627	0.903558	0.837628	0.418814	0.995727	0.304628	0.152314	2.00103	1.43298	0.640846	2.0242	1.00159	0.25861	3.14326	0.992748	NA
vadpdhdhtgflteyvatr	Mitogen-activated protein kinase 1 OS=Mus musculus GN=Mapk1 PE=1 SV=3 - [MK01_MOUSE]	P63085	183;185	T13,Y15	NA	NA	NA	NA	-0.108814	0.190174	0.134473	-0.149712	0.267872	0.154656	-0.110702	0.312254	0.139644	-1.26803	2.46258	1.7413	NA	NA	NA	0.521383	0.908946	0.642722	1.56851	0.389053	0.22462	1.19865	0.586796	0.262423	3.68656	1.07824	0.0245731
vaynpypedygdieigshk	Insulin receptor substrate 2 OS=Mus musculus GN=Irs2 PE=1 SV=2 - [IRS2_MOUSE]	P81122	624	Y6	NA	-0.53024	0.291077	0.205822	0.396239	0.152654	0.0881346	NA	NA	NA	NA	NA	NA	NA	NA	NA	-0.383096	0.130496	0.0922743	0.506648	0.395789	0.228509	NA	NA	NA	NA	NA	NA	NA	NA	0.98614
vcepcyeqlnk	Hepatocyte growth factor-regulated tyrosine kinase substrate OS=Mus musculus GN=Hgs PE=1 SV=2 - [HGS_MOUSE]	Q99LI8	216	Y6	C2,C5	NA	NA	NA	-0.156017	0.0437175	0.030913	-0.130378	0.10778	0.0622271	0.130051	0.458793	0.205179	-0.0817317	0.112197	0.0647772	NA	NA	NA	0.154807	0.0455504	0.032209	0.193561	0.073702	0.0425519	0.391335	0.227457	0.0928591	0.288327	0.0569434	0.376534
vdgdniyvr	Band 4.1-like protein 2 OS=Mus musculus GN=Epb41l2 PE=1 SV=2 - [E41L2_MOUSE]	O70318	606	Y7	NA	0.0631843	0.146803	0.0847567	NA	NA	NA	-0.0853792	0.48272	0.341335	0.707382	0.695489	0.185877	0.590051	0.53218	0.26609	0.240411	0.280017	0.161668	NA	NA	NA	0.721738	0.164621	0.116404	0.919073	0.39497	0.101981	0.561108	0.622981	NA
vdnediyeskheik	Tyrosine-protein kinase FRK OS=Mus musculus GN=Frk PE=1 SV=3 - [FRK_MOUSE]	Q922K9	394	Y7	NA	NA	NA	NA	NA	NA	NA	NA	NA	NA	0.104823	0.57181	0.40433	NA	NA	NA	NA	NA	NA	NA	NA	NA	NA	NA	NA	1.63453	0.191554	0.110594	NA	NA	0.494723
vfdkdgngyisaaelr	Calmodulin-1 OS=Mus musculus OX=10090 GN=Calm1 PE=1 SV=1 - [CALM1_MOUSE]	P0DP26	100	Y9	NA	-0.346264	0.423074	0.211537	-0.129944	0.445299	0.222649	0.084114	0.233678	0.134914	-0.104035	0.152154	0.0481152	0.159064	0.215442	0.124386	0.0988979	0.352269	0.203383	0.228156	0.535886	0.267943	0.768189	0.469532	0.271084	0.966292	0.43896	0.126717	1.26625	0.244479	0.10796
vgfqyegtyk	Glucose-6-phosphate 1-dehydrogenase X OS=Mus musculus GN=G6pdx PE=1 SV=3 - [G6PD1_MOUSE]	Q00612	503	Y5	NA	NA	NA	NA	NA	NA	NA	-0.424085	0.16581	0.117246	-0.055723	0.0799908	0.0399954	-0.108715	0.135633	0.0959072	NA	NA	NA	NA	NA	NA	0.0137533	0.139247	0.0984628	0.438123	0.195805	0.0875665	0.0862327	0.0342125	0.341506
vgqgyvyeasqaeqdeydtpr	Breast cancer anti-estrogen resistance protein 1 OS=Rattus norvegicus GN=Bcar1 PE=1 SV=1 - [BCAR1_RAT]	Q63767	332	Y17	NA	NA	NA	NA	NA	NA	NA	NA	NA	NA	-0.150835	0.455749	0.186059	0.142684	0.346512	0.245021	NA	NA	NA	NA	NA	NA	NA	NA	NA	0.380677	0.546155	0.222967	0.559393	0.0861486	NA
vgqgyvyeasqaeqdeydtpr	Breast cancer anti-estrogen resistance protein 1 OS=Rattus norvegicus GN=Bcar1 PE=1 SV=1 - [BCAR1_RAT]	Q63767	322	Y7	NA	0.0576049	0.659143	0.380557	0.224399	0.612163	0.432865	-0.280457	0.655043	0.292944	0.106749	0.645654	0.244034	-0.464378	0.356139	0.17807	0.931501	1.61127	0.930266	0.369402	0.10835	0.0766148	0.219017	0.991393	0.443365	0.123982	0.357084	0.145779	0.122203	0.286626	0.306466
vgsfdpysddpr	Lethal(2) giant larvae protein homolog 2 OS=Mus musculus GN=Llgl2 PE=1 SV=2 - [L2GL2_MOUSE]	Q3TJ91	499	Y7	NA	-0.477563	0.432038	0.249437	NA	NA	NA	0.131884	0.193079	0.136528	-0.279937	0.395338	0.149424	0.183499	0.0989668	0.0494834	0.112341	0.176184	0.10172	NA	NA	NA	0.461101	0.117998	0.0834369	0.383223	0.0972461	0.0324154	0.561539	0.555908	NA
vhndaqnfdydhdaflgaeeak	Calumenin OS=Mus musculus GN=Calu PE=1 SV=1 - [CALU_MOUSE]	O35887	47	Y10	NA	NA	NA	NA	NA	NA	NA	-0.563175	0.130775	0.0924715	NA	NA	NA	NA	NA	NA	NA	NA	NA	NA	NA	NA	0.595897	0.762085	0.538875	NA	NA	NA	NA	NA	0.005709
viedneytar	Tyrosine-protein kinase Lyn OS=Mus musculus GN=Lyn PE=1 SV=4 - [LYN_MOUSE]	P25911	397	Y7	NA	0.0539978	0.167805	0.118656	NA	NA	NA	NA	NA	NA	1.27375	0.514622	0.194509	1.16119	0.941031	0.66541	0.522554	0.073118	0.0517022	NA	NA	NA	NA	NA	NA	0.970116	0.355212	0.134258	0.96676	0.414647	0.161476
viqaqtassanpasqafflnvvdsaafppggnlypk	Syntenin-1 OS=Rattus norvegicus GN=Sdcbp PE=1 SV=1 - [SDCB1_RAT]	Q9JI92	48	Y34	NA	NA	NA	NA	NA	NA	NA	NA	NA	NA	-0.31906	0.0780159	0.0450425	NA	NA	NA	NA	NA	NA	NA	NA	NA	NA	NA	NA	0.62601	0.364977	0.21072	NA	NA	0.0832801
viydfiek	Neural Wiskott-Aldrich syndrome protein OS=Mus musculus GN=Wasl PE=1 SV=1 - [WASL_MOUSE]	Q91YD9	253	Y3	NA	-0.135735	0.466642	0.208689	0.179541	0.64231	0.321155	-0.396639	0.45746	0.204582	-0.304252	0.467979	0.129794	-0.561322	0.327349	0.163675	0.795992	0.528679	0.26434	1.33325	0.30352	0.15176	0.676242	0.387285	0.173199	1.03149	0.340987	0.0945727	1.0995	0.603786	NA
vleddpeatyttsggk	Ephrin type-A receptor 2 OS=Mus musculus GN=Epha2 PE=1 SV=3 - [EPHA2_MOUSE]	Q03145	773	Y10	NA	-0.025258	0.0829473	0.0414737	0.282187	0.0782541	0.055334	0.271556	0.261495	0.150974	0.21202	0.392491	0.108857	0.401488	0.428241	0.191515	0.370706	0.16319	0.094218	1.26086	0.0442649	0.0313	0.815769	0.051463	0.0297122	1.11754	0.242465	0.0626043	0.928664	0.318226	0.22734
vleddpeatyttsggkipir	Ephrin type-A receptor 2 OS=Mus musculus GN=Epha2 PE=1 SV=3 - [EPHA2_MOUSE]	Q03145	773	Y10	NA	-0.23068	0.727265	0.419887	0.120767	0.875778	0.50563	NA	NA	NA	NA	NA	NA	NA	NA	NA	0.719897	0.559645	0.395729	1.48627	0.24328	0.140458	NA	NA	NA	NA	NA	NA	NA	NA	0.179116
vllpeyggtk	10 kDa heat shock protein, mitochondrial OS=Mus musculus GN=Hspe1 PE=1 SV=2 - [CH10_MOUSE]	Q64433	76	Y6	NA	-0.169806	0.278804	0.197144	-0.0396272	0.803705	0.464019	-0.343227	0.390165	0.225262	-0.233383	0.468921	0.209708	-0.00410147	0.31513	0.157565	0.177675	0.291975	0.206457	0.257528	0.150565	0.086929	-0.277358	0.834475	0.481785	0.617747	0.741988	0.331827	0.259649	0.70864	0.319816
vlyymek	Lipolysis-stimulated lipoprotein receptor OS=Mus musculus GN=Lsr PE=1 SV=1 - [LSR_MOUSE]	Q99KG5	349	Y3	NA	NA	NA	NA	NA	NA	NA	NA	NA	NA	-0.137906	0.385571	0.22261	NA	NA	NA	NA	NA	NA	NA	NA	NA	NA	NA	NA	1.51575	0.178324	0.102955	NA	NA	0.19783
vpcaydk	Crk-like protein OS=Mus musculus GN=Crkl PE=1 SV=2 - [CRKL_MOUSE]	P47941	251	Y5	C3	NA	NA	NA	NA	NA	NA	-0.484041	0.270103	0.190992	0.0436941	0.859439	0.324837	-0.258761	0.131089	0.0756845	NA	NA	NA	NA	NA	NA	-0.582781	0.369115	0.261004	-0.037851	0.946377	0.315459	-0.481222	0.407792	0.231149
vpcaydktalalevgdivk	Crk-like protein OS=Mus musculus GN=Crkl PE=1 SV=2 - [CRKL_MOUSE]	P47941	251	Y5	C3	-0.255759	0.219803	0.155424	0.11556	0.503825	0.356258	-0.143603	0.173072	0.12238	-0.739818	0.436214	0.251848	NA	NA	NA	NA	NA	NA	0.170332	0.473677	0.33494	0.292646	0.438828	0.310298	-0.970117	0.466	0.329512	NA	NA	0.229376
vpivinpnaydnlaiyk	Pseudopodium-enriched atypical kinase 1 OS=Mus musculus GN=Peak1 PE=1 SV=4 - [PEAK1_MOUSE]	Q69Z38	638	Y16	NA	-0.0957464	0.66013	0.466783	0.489438	0.75872	0.438047	-0.252221	0.199139	0.114973	-0.529283	0.0802705	0.0567598	-0.00763128	0.226449	0.160123	-0.510192	0.729408	0.515769	-0.307848	0.412499	0.238157	-0.333501	0.138263	0.0798261	NA	NA	NA	0.00642497	0.0347516	0.447646
vpivinpnaydnlaiyk	Pseudopodium-enriched atypical kinase 1 OS=Mus musculus GN=Peak1 PE=1 SV=4 - [PEAK1_MOUSE]	Q69Z38	632;638	Y10,Y16	NA	NA	NA	NA	NA	NA	NA	-0.299143	0.0638198	0.0451274	0.299267	0.901832	0.520673	NA	NA	NA	NA	NA	NA	NA	NA	NA	0.151792	0.27314	0.193139	-0.0869765	1.04433	0.738455	NA	NA	0.143451
vpivinpnaydnlaiyk	Pseudopodium-enriched atypical kinase 1 OS=Mus musculus GN=Peak1 PE=1 SV=4 - [PEAK1_MOUSE]	Q69Z38	632	Y10	NA	-0.128001	0.354538	0.14474	0.403851	0.285871	0.142935	-0.0737492	0.137318	0.0614106	0.0902838	0.298538	0.0827994	0.163174	0.320432	0.143302	-0.499757	0.260705	0.116591	-0.465352	0.283404	0.141702	-0.530807	0.186403	0.0833618	-0.441197	0.29068	0.0806201	-0.421206	0.295004	0.110431
vpnaydk	Adapter molecule crk OS=Mus musculus GN=Crk PE=1 SV=1 - [CRK_MOUSE]	Q64010	251	Y5	NA	-0.250983	0.0745706	0.0527294	NA	NA	NA	-0.831119	0.576057	0.407334	0.0666963	1.07615	0.538073	-0.543319	0.219229	0.126572	0.0418163	0.0157231	0.0111179	NA	NA	NA	-0.663777	0.686862	0.485685	0.357248	1.13558	0.567788	-0.491019	0.652177	0.0919198
vpnaydktalalevgelvk	Adapter molecule crk OS=Mus musculus GN=Crk PE=1 SV=1 - [CRK_MOUSE]	Q64010	251	Y5	NA	-0.362903	0.231667	0.133753	0.385106	0.435438	0.307901	-0.0905964	0.404438	0.285981	-0.109485	1.01415	0.453542	NA	NA	NA	-0.431352	0.123359	0.0872279	0.278884	0.430568	0.304457	-0.0795101	0.47292	0.334405	0.218882	1.22299	0.706095	NA	NA	NA
vqendgkepppvvnyeedar	Tyrosine-protein kinase Fer OS=Mus musculus GN=Fer PE=1 SV=2 - [FER_MOUSE]	P70451	402	Y15	NA	0.337364	0.57214	0.28607	0.357078	0.805129	0.464842	-0.209263	1.09729	0.548646	0.0934595	0.637604	0.225427	0.0537064	1.38831	0.694156	1.25553	1.23069	0.710536	0.609595	0.260974	0.150673	2.48288	1.53799	0.768993	2.12522	0.507459	0.169153	3.53677	0.989446	0.366427
vqpneavytk	Glucose-6-phosphate 1-dehydrogenase X OS=Mus musculus GN=G6pdx PE=1 SV=3 - [G6PD1_MOUSE]	Q00612	401	Y8	NA	NA	NA	NA	-0.16708	0.136758	0.0967022	-0.190423	0.310653	0.179355	0.123516	0.158714	0.079357	-0.0305872	0.0815964	0.0471097	NA	NA	NA	0.364538	0.025002	0.0176791	0.0505334	0.198902	0.114836	0.692186	0.146223	0.0653928	-0.0116565	0.186993	0.151042
vtppegydvvtvfpk	PDZ and LIM domain protein 1 OS=Rattus norvegicus GN=Pdlim1 PE=1 SV=4 - [PDLI1_RAT]	P52944	319	Y7	NA	NA	NA	NA	-0.0574995	0.140748	0.0995237	-0.174397	0.429194	0.303486	NA	NA	NA	0.328641	0.390299	0.275983	NA	NA	NA	0.624496	0.285727	0.20204	0.579013	0.306546	0.216761	NA	NA	NA	0.863801	0.482962	0.0109677
vvaiydytk	Abl interactor 1 OS=Mus musculus GN=Abi1 PE=1 SV=3 - [ABI1_MOUSE]|Abl interactor 2 OS=Mus musculus GN=Abi2 PE=1 SV=1 - [ABI2_MOUSE]	Q8CBW3|P62484	393;428	Y5	NA	NA	NA	NA	NA	NA	NA	NA	NA	NA	-0.257512	0.323962	0.187039	NA	NA	NA	NA	NA	NA	NA	NA	NA	NA	NA	NA	0.722367	0.154044	0.077022	NA	NA	NA
vvdlmaymaske	Glyceraldehyde-3-phosphate dehydrogenase OS=Mus musculus GN=Gapdh PE=1 SV=2 - [G3P_MOUSE]	P16858	328	Y7	NA	NA	NA	NA	0.179698	0.832874	0.588931	-0.302317	0.564541	0.325938	-0.0555443	0.155472	0.0777359	-0.373754	0.0189164	0.0133759	NA	NA	NA	0.307689	0.456119	0.322525	0.0597091	0.196485	0.113441	0.336017	0.411953	0.237841	0.199502	0.433409	0.565582
vvdysqfqesddadedygr	Nuclear ubiquitous casein and cyclin-dependent kinase substrate 1 OS=Mus musculus GN=Nucks1 PE=1 SV=1 - [NUCKS_MOUSE]	Q80XU3	26	Y17	NA	NA	NA	NA	NA	NA	NA	NA	NA	NA	-0.161931	0.291463	0.168276	NA	NA	NA	NA	NA	NA	NA	NA	NA	NA	NA	NA	-0.189413	0.212309	0.122577	NA	NA	NA
vvqdfidifsdyanfk	Receptor-type tyrosine-protein phosphatase epsilon OS=Mus musculus GN=Ptpre PE=1 SV=3 - [PTPRE_MOUSE]	P49446	695	Y12	NA	-0.288244	0.475478	0.237739	0.407011	0.342968	0.171484	-0.44746	0.695839	0.34792	-0.0251045	0.458576	0.152859	-0.154338	0.374628	0.216291	0.673927	0.289131	0.16693	0.756178	0.439636	0.219818	0.667958	0.436933	0.218467	0.733172	0.487059	0.172201	0.704777	0.279685	0.184708
vvqeyidafsdyanfk	Receptor-type tyrosine-protein phosphatase alpha OS=Mus musculus GN=Ptpra PE=1 SV=3 - [PTPRA_MOUSE]	P18052	825	Y12	NA	-0.327396	0.218747	0.089303	0.482386	0.507556	0.253778	-0.408647	0.672759	0.336379	-0.0360867	0.426637	0.12316	-0.218232	0.340584	0.170292	0.596281	0.227882	0.101912	0.440964	0.556108	0.278054	0.621321	0.31252	0.15626	0.616643	0.378344	0.114075	0.835425	0.16656	0.292752
vyedr	Palmdelphin OS=Mus musculus GN=Palmd PE=1 SV=1 - [PALMD_MOUSE]	Q9JHU2	209	Y2	NA	NA	NA	NA	NA	NA	NA	NA	NA	NA	0.322037	0.217189	0.153576	NA	NA	NA	NA	NA	NA	NA	NA	NA	NA	NA	NA	0.727551	0.223621	0.158124	NA	NA	0.162399
vyeiqdiyenswtk	Eukaryotic translation initiation factor 3 subunit L OS=Mus musculus GN=Eif3l PE=1 SV=1 - [EIF3L_MOUSE]	Q8QZY1	89	Y2	NA	-0.250925	0.299296	0.133849	0.330333	0.367086	0.211937	-0.176275	0.169438	0.0978251	0.0337138	0.329415	0.147319	-0.046994	0.463309	0.267491	0.0164431	0.268862	0.134431	0.491909	0.167779	0.0968672	0.331946	0.138818	0.0801468	0.370339	0.0953834	0.0476917	0.392835	0.393764	0.108431
vyelqasr	Eukaryotic translation initiation factor 3 subunit L OS=Mus musculus GN=Eif3l PE=1 SV=1 - [EIF3L_MOUSE]	Q8QZY1	72	Y2	NA	NA	NA	NA	NA	NA	NA	-0.0648208	0.191714	0.110686	0.0279993	0.277699	0.124191	-0.00404225	0.209819	0.104909	NA	NA	NA	NA	NA	NA	0.595136	0.268867	0.15523	1.39239	0.405689	0.18143	1.1555	0.639632	NA
vyenvglmqqqr	Tyrosine-protein phosphatase non-receptor type 11 OS=Mus musculus GN=Ptpn11 PE=1 SV=2 - [PTN11_MOUSE]	P35235	584	Y2	NA	-0.173136	0.414434	0.169192	0.264092	0.47477	0.237385	0.157926	0.451403	0.201873	0.196535	0.521211	0.130303	0.180756	0.253191	0.113231	0.108555	0.551939	0.246835	0.778172	0.291007	0.145503	1.11417	0.266103	0.119005	1.27381	0.303933	0.0759832	1.55346	0.516865	0.351513
vyenvglmqqqr	Tyrosine-protein phosphatase non-receptor type 11 OS=Mus musculus GN=Ptpn11 PE=1 SV=2 - [PTN11_MOUSE]	P35235	584	Y2	M8	-0.298549	0.688518	0.397516	0.018013	0.0351028	0.0248214	0.156941	0.430356	0.304308	0.224268	0.473277	0.157759	0.138698	0.2486	0.1243	0.0981804	0.216655	0.125086	0.899319	0.298292	0.210924	1.03689	0.460273	0.325463	1.03986	0.446151	0.148717	0.948974	0.39566	NA
vyidpftyedpneavr	Ephrin type-B receptor 3 OS=Mus musculus GN=Ephb3 PE=1 SV=2 - [EPHB3_MOUSE]|Ephrin type-B receptor 4 OS=Mus musculus GN=Ephb4 PE=1 SV=2 - [EPHB4_MOUSE]	P54754|P54761	603;590	Y2	NA	NA	NA	NA	NA	NA	NA	0.134171	0.0459741	0.0325086	NA	NA	NA	-0.27398	0.693254	0.490205	NA	NA	NA	NA	NA	NA	0.799075	0.54368	0.38444	NA	NA	NA	1.44134	0.324387	0.547137
vyndgydddnydyivk	Dual specificity tyrosine-phosphorylation-regulated kinase 1A OS=Mus musculus GN=Dyrk1a PE=1 SV=1 - [DYR1A_MOUSE]	Q61214	145	Y11	NA	0.111827	0.107235	0.0479569	0.26916	0.378949	0.267957	-0.391745	0.2219	0.128114	0.106224	0.230829	0.0695977	-0.378804	0.185177	0.0828136	0.0318969	0.164305	0.0821527	0.3537	0.337238	0.238463	-0.0712785	0.17135	0.0989288	0.281449	0.187023	0.053989	0.0906474	0.320766	0.196454
vytyiqsr	Dual specificity tyrosine-phosphorylation-regulated kinase 2 OS=Mus musculus GN=Dyrk2 PE=2 SV=1 - [DYRK2_MOUSE]|Dual specificity tyrosine-phosphorylation-regulated kinase 4 OS=Mus musculus GN=Dyrk4 PE=2 SV=1 - [DYRK4_MOUSE]	Q5U4C9|Q8BI55	380;379	Y4	NA	0.286367	0.0564946	0.0399477	0.108032	0.208265	0.147265	0.197618	0.441719	0.255026	0.177795	0.245893	0.0709833	0.200852	0.336591	0.150528	0.244389	0.0507164	0.0358619	0.0867002	0.0510137	0.0360721	0.00759619	0.32653	0.188522	0.0770351	0.310733	0.0861819	0.175741	0.246932	0.32771
vyvtaesr	Abelson tyrosine-protein kinase 2 OS=Mus musculus GN=Abl2 PE=1 SV=1 - [ABL2_MOUSE]	Q4JIM5	231	Y2	NA	0.0726317	0.475577	0.274575	-0.0229559	0.026112	0.018464	-0.236842	0.180826	0.1044	0.21689	0.454711	0.126114	-0.124807	0.235322	0.105239	0.539809	0.0464611	0.0268243	0.459045	0.379636	0.268443	0.540521	0.266764	0.154016	1.19563	0.310054	0.0800555	0.838447	0.205539	NA
wdsyenmsadgevlhtqgpvdgslyak	Tensin-3 OS=Mus musculus GN=Tns3 PE=1 SV=1 - [TENS3_MOUSE]	Q5SSZ5	332;345;354	S3,T16,Y25	NA	-0.337846	0.367521	0.259876	-0.00354401	0.414291	0.292948	-1.11135	0.747207	0.528355	-0.415928	0.780959	0.552221	NA	NA	NA	-0.290025	0.055971	0.0395775	0.120055	0.380525	0.269072	-0.668787	0.661798	0.467962	NA	NA	NA	NA	NA	NA
wdsyenmsadgevlhtqgpvdgslyak	Tensin-3 OS=Mus musculus GN=Tns3 PE=1 SV=1 - [TENS3_MOUSE]	Q5SSZ5	337;354	S8,Y25	M7	-0.512397	0.596292	0.421642	0.323763	0.249886	0.176696	0.0446877	0.320579	0.226684	0.126568	0.0179705	0.012707	NA	NA	NA	-0.68831	1.14314	0.808324	-0.0181465	0.524126	0.370613	0.188113	0.228109	0.161297	NA	NA	NA	NA	NA	0.53155
wdsyenmsadgevlhtqgpvdgslyak	Tensin-3 OS=Mus musculus GN=Tns3 PE=1 SV=1 - [TENS3_MOUSE]	Q5SSZ5	337;354	S8,Y25	NA	NA	NA	NA	-0.325932	0.103985	0.0735289	0.316546	1.15773	0.81864	NA	NA	NA	0.549814	1.36584	0.965798	NA	NA	NA	-0.149788	0.0519862	0.0367598	0.295872	1.2614	0.891948	NA	NA	NA	0.243751	0.799854	NA
wdsyenmsadgevlhtqgpvdgslyak	Tensin-3 OS=Mus musculus GN=Tns3 PE=1 SV=1 - [TENS3_MOUSE]	Q5SSZ5	345;354	T16,Y25	M7	-1.01448	0.00130068	0.00091972	0.49221	0.0184033	0.0130131	-0.123083	0.466494	0.329861	0.0553423	0.16687	0.0963423	NA	NA	NA	-0.556	0.258032	0.182456	0.284133	0.118625	0.0838807	0.422066	0.672401	0.475459	NA	NA	NA	NA	NA	0.224487
wdsyenmsadgevlhtqgpvdgslyak	Tensin-3 OS=Mus musculus GN=Tns3 PE=1 SV=1 - [TENS3_MOUSE]	Q5SSZ5	354	Y25	NA	-0.20761	0.444567	0.198816	-0.114837	0.382266	0.191133	-0.249245	0.297388	0.132996	-0.259177	0.445233	0.148411	-0.142263	0.37275	0.186375	0.129208	0.513914	0.256957	-0.441195	0.249077	0.124539	-0.140522	0.204721	0.0915538	-0.107588	0.612423	0.216524	-0.221762	0.369417	0.291863
wdsyenmsadgevlhtqgpvdgslyak	Tensin-3 OS=Mus musculus GN=Tns3 PE=1 SV=1 - [TENS3_MOUSE]	Q5SSZ5	332;354	S3,Y25	M7	-0.193617	0.425269	0.190186	0.128241	0.32601	0.163005	-0.0238254	0.266715	0.153988	-0.0856409	0.344248	0.114749	-0.260905	0.231275	0.133527	-0.0398018	0.176958	0.0791381	-0.0631554	0.128604	0.0643021	-0.0491486	0.434283	0.250734	-0.262454	0.297847	0.112575	-0.700378	0.634669	NA
wdsyenmsadgevlhtqgpvdgslyak	Tensin-3 OS=Mus musculus GN=Tns3 PE=1 SV=1 - [TENS3_MOUSE]	Q5SSZ5	332;354	S3,Y25	NA	-0.237869	0.570359	0.232848	-0.109557	0.385948	0.192974	-0.368805	0.174693	0.078125	-0.20715	0.449182	0.120049	-0.25539	0.103769	0.0464067	0.00189933	0.404793	0.181029	-0.307843	0.355307	0.177654	-0.47899	0.227643	0.101805	-0.472129	0.3191	0.0885023	-0.296374	0.337741	0.524628
wdtgenpiyk	Integrin beta-1 OS=Mus musculus GN=Itgb1 PE=1 SV=1 - [ITB1_MOUSE]	P09055	783	Y9	NA	NA	NA	NA	NA	NA	NA	-0.0532202	0.19392	0.11196	-0.193502	0.385495	0.192747	-0.367166	0.118766	0.0685696	NA	NA	NA	NA	NA	NA	0.284514	0.0393726	0.0227318	0.767455	0.158866	0.071047	0.843079	0.507062	0.121961
wtapeaalygr	Neuronal proto-oncogene tyrosine-protein kinase Src OS=Mus musculus GN=Src PE=1 SV=4 - [SRC_MOUSE]|Tyrosine-protein kinase Fyn OS=Mus musculus GN=Fyn PE=1 SV=4 - [FYN_MOUSE]|Tyrosine-protein kinase Yes OS=Mus musculus GN=Yes1 PE=1 SV=3 - [YES_MOUSE]	P05480|P39688|Q04736	444;440;444	Y9	NA	-0.712477	0.785954	0.453771	0.205758	0.383561	0.271218	NA	NA	NA	0.227744	0.22896	0.11448	0.0860395	0.0349146	0.0201579	0.164096	0.387612	0.223788	1.31243	0.165804	0.117241	NA	NA	NA	1.15741	0.349028	0.174514	1.30519	0.281283	0.0807284
wteygltftek	Voltage-dependent anion-selective channel protein 1 OS=Mus musculus GN=Vdac1 PE=1 SV=3 - [VDAC1_MOUSE]	Q60932	80	Y4	NA	0.144969	0.254759	0.147085	0.293687	0.348847	0.174424	-0.266404	0.64583	0.322915	-0.275446	0.295248	0.147624	0.101549	0.0445148	0.0257006	0.473965	0.564597	0.32597	-0.000633472	0.241864	0.120932	-0.110276	0.629318	0.314659	-0.0370179	0.230346	0.162879	0.728555	0.187807	NA
yaalanldnifsagqggdqgsgfgttgk	Arf-GAP domain and FG repeat-containing protein 1 OS=Mus musculus GN=Agfg1 PE=1 SV=2 - [AGFG1_MOUSE]	Q8K2K6	327	Y1	NA	0.514664	0.662967	0.468788	NA	NA	NA	0.134841	0.19936	0.140969	-0.889584	1.13415	0.567073	NA	NA	NA	0.112694	0.590956	0.417869	NA	NA	NA	0.395206	0.179279	0.126769	0.176588	0.528415	0.305081	NA	NA	0.463164
yadlpgiar	Dynactin subunit 2 OS=Mus musculus GN=Dctn2 PE=1 SV=3 - [DCTN2_MOUSE]	Q99KJ8	6	Y1	NA	NA	NA	NA	-0.174132	0.237877	0.168204	-0.00923827	0.207632	0.119876	0.334055	0.431391	0.136418	0.136651	0.331131	0.191178	NA	NA	NA	0.414487	0.0744378	0.0526355	0.788777	0.64677	0.373413	0.936588	0.284931	0.090103	0.944625	0.608838	0.629792
yahqqppspspiyssstk	Paxillin OS=Rattus norvegicus GN=Pxn PE=1 SV=1 - [PAXI_RAT]	Q66H76	83;88	S8,Y13	NA	-0.663915	0.00898952	0.00635655	-0.431725	0.273941	0.193705	-0.239945	0.386898	0.223375	-0.235376	0.791456	0.395728	0.250676	0.0918318	0.0530191	NA	NA	NA	0.208705	0.0137495	0.00972235	0.289815	0.306641	0.177039	0.580927	0.267294	0.133647	0.503505	0.340268	0.158934
yahqqppspspiyssstk	Paxillin OS=Rattus norvegicus GN=Pxn PE=1 SV=1 - [PAXI_RAT]	Q66H76	85;88	S10,Y13	NA	-0.146113	0.471424	0.272177	0.126412	0.832486	0.480636	-0.209506	0.399966	0.199983	0.0781938	0.760431	0.310445	0.194411	0.185191	0.10692	0.0743796	0.807864	0.571246	0.23923	0.0294219	0.0169867	0.356374	0.393656	0.196828	0.499759	0.257541	0.115176	0.575726	0.56761	0.510015
yahqqppspspiyssstk	Paxillin OS=Rattus norvegicus GN=Pxn PE=1 SV=1 - [PAXI_RAT]	Q66H76	76;83	Y1,S8	NA	NA	NA	NA	NA	NA	NA	NA	NA	NA	-0.312787	0.172254	0.121802	NA	NA	NA	NA	NA	NA	NA	NA	NA	NA	NA	NA	0.112605	0.0166795	0.0117942	NA	NA	NA
yahqqppspspiyssstk	Paxillin OS=Rattus norvegicus GN=Pxn PE=1 SV=1 - [PAXI_RAT]	Q66H76	88	Y13	NA	0.684548	1.55334	1.09838	-0.0753198	0.567619	0.401367	NA	NA	NA	-0.104671	0.389229	0.194614	NA	NA	NA	NA	NA	NA	-0.959923	0.617604	0.436712	NA	NA	NA	-0.68255	0.916505	0.458252	NA	NA	0.186036
yalydatyetk	Cofilin-1 OS=Mus musculus GN=Cfl1 PE=1 SV=3 - [COF1_MOUSE]|Cofilin-2 OS=Mus musculus GN=Cfl2 PE=1 SV=1 - [COF2_MOUSE]	P18760|P45591	85;85	Y4	NA	NA	NA	NA	-0.0426011	0.0828199	0.0585625	-0.332122	0.0209066	0.0147832	NA	NA	NA	-0.123847	0.430613	0.30449	NA	NA	NA	0.107152	0.281568	0.199098	0.193993	0.144178	0.101949	NA	NA	NA	0.480959	0.412757	NA
yalydatyetk	Cofilin-1 OS=Mus musculus GN=Cfl1 PE=1 SV=3 - [COF1_MOUSE]|Cofilin-2 OS=Mus musculus GN=Cfl2 PE=1 SV=1 - [COF2_MOUSE]	P18760|P45591	89;89	Y8	NA	NA	NA	NA	NA	NA	NA	NA	NA	NA	-0.0765801	0.122061	0.0863099	NA	NA	NA	NA	NA	NA	NA	NA	NA	NA	NA	NA	-0.0159255	0.10519	0.0743806	NA	NA	0.444385
yaplhlvplier	Cytoplasmic FMR1-interacting protein 1 OS=Mus musculus GN=Cyfip1 PE=1 SV=1 - [CYFP1_MOUSE]|Cytoplasmic FMR1-interacting protein 2 OS=Mus musculus GN=Cyfip2 PE=1 SV=2 - [CYFP2_MOUSE]	Q7TMB8|Q5SQX6	1053;1054	Y1	NA	-0.0147568	0.020511	0.0145035	0.221933	0.51829	0.366486	-0.375394	0.356364	0.205747	-0.335056	0.531189	0.375607	-0.489579	0.442925	0.255723	NA	NA	NA	1.35926	0.318935	0.225521	0.47193	0.87257	0.503778	0.703657	0.56617	0.326879	0.809756	0.908683	NA
yatpqviqapgpr	Activated CDC42 kinase 1 OS=Mus musculus GN=Tnk2 PE=1 SV=2 - [ACK1_MOUSE]	O54967	842	Y1	NA	NA	NA	NA	0.0296658	0.116523	0.0823943	-0.0382573	0.482699	0.24135	-0.0687237	0.381637	0.144245	-0.217388	0.155036	0.0895101	NA	NA	NA	0.411917	0.0642739	0.0454485	0.171149	0.293142	0.146571	0.48165	0.288083	0.108885	0.528903	0.211242	0.24322
yawqgvallpfvder	5'-3' exoribonuclease 2 OS=Mus musculus GN=Xrn2 PE=1 SV=1 - [XRN2_MOUSE]	Q9DBR1	642	Y1	NA	-0.772588	0.550309	0.275154	0.0758402	0.339927	0.196257	-0.216569	0.317218	0.183146	0.248682	0.478504	0.195348	0.479372	0.909701	0.643256	0.182158	0.0351348	0.0202851	0.0714004	0.147184	0.0849766	0.402267	0.258536	0.149266	0.267595	0.323403	0.161701	0.410292	0.114167	NA
ycrpesqehpeadpgsaapylk	Signal transducer and activator of transcription 3 OS=Mus musculus GN=Stat3 PE=1 SV=2 - [STAT3_MOUSE]	P42227	705	Y20	C2	0.0699887	0.539251	0.269626	-0.203576	0.28102	0.14051	0.603181	0.749123	0.52971	-0.467874	0.296324	0.13252	NA	NA	NA	0.386782	0.210417	0.121484	0.148958	0.448	0.224	1.86101	0.877199	0.620274	1.06194	0.598254	0.267547	NA	NA	0.0570958
ydgvqdpr	Membrane-associated progesterone receptor component 1 OS=Rattus norvegicus GN=Pgrmc1 PE=1 SV=3 - [PGRC1_RAT]	P70580	81	Y1	NA	NA	NA	NA	NA	NA	NA	0.323255	0.633319	0.447824	-0.127087	1.15842	0.518062	0.0265643	0.281882	0.199321	NA	NA	NA	NA	NA	NA	2.0771	0.00358593	0.00253563	2.63059	0.695786	0.311165	4.38466	0.655013	NA
ydnlsr	Palmitoyltransferase ZDHHC5 OS=Mus musculus GN=Zdhhc5 PE=1 SV=1 - [ZDHC5_MOUSE]|Probable palmitoyltransferase ZDHHC8 OS=Mus musculus GN=Zdhhc8 PE=1 SV=1 - [ZDHC8_MOUSE]	Q8VDZ4|Q5Y5T5	533;538	Y1	NA	-0.0929415	0.158274	0.111916	NA	NA	NA	NA	NA	NA	-0.615396	0.284666	0.201289	-0.599225	0.532666	0.307535	0.674708	0.0863319	0.0610459	NA	NA	NA	NA	NA	NA	-0.599476	0.795623	0.56259	0.321806	1.09083	NA
ydsrpggygygygr	RNA-binding protein 3 OS=Mus musculus GN=Rbm3 PE=2 SV=1 - [RBM3_MOUSE]	O89086	124	Y10	NA	NA	NA	NA	0.0067785	0.254122	0.179692	-0.329657	0.24948	0.176409	0.178088	0.0561477	0.0229222	-0.0110919	0.562962	0.398074	NA	NA	NA	0.251663	0.113229	0.0800647	0.0665033	0.150773	0.106612	0.452959	0.269785	0.101969	0.10379	0.224766	0.0832017
ydylgdr	Pleckstrin homology domain-containing family A member 6 OS=Mus musculus GN=Plekha6 PE=1 SV=1 - [PKHA6_MOUSE]	Q7TQG1	509	Y1	NA	NA	NA	NA	NA	NA	NA	-0.0957427	0.304826	0.215544	0.228973	0.160078	0.0715892	-0.111033	0.1382	0.0977224	NA	NA	NA	NA	NA	NA	0.344301	0.200046	0.141454	0.209704	0.365551	0.163479	0.586246	0.721271	NA
yeegeseaesitsfmdvsnpfhqlydtvr	Protein polybromo-1 OS=Mus musculus GN=Pbrm1 PE=1 SV=4 - [PB1_MOUSE]	Q8BSQ9	366	Y1	NA	NA	NA	NA	NA	NA	NA	NA	NA	NA	-0.366818	0.0300672	0.0212607	NA	NA	NA	NA	NA	NA	NA	NA	NA	NA	NA	NA	-0.482593	0.225198	0.159239	NA	NA	0.200867
yenvpligr	Protein tweety homolog 2 OS=Mus musculus GN=Ttyh2 PE=1 SV=1 - [TTYH2_MOUSE]	Q3TH73	494	Y1	NA	0.0961907	0.230848	0.0942434	0.187739	0.27409	0.137045	0.0274965	0.255883	0.114434	-0.090597	0.29656	0.0765714	-0.156585	0.143631	0.0642336	0.487802	0.367723	0.164451	0.895086	0.39028	0.19514	0.594043	0.198134	0.0886083	0.777068	0.174881	0.045154	0.681653	0.415989	NA
yeqlpr	Tight junction protein ZO-1 OS=Mus musculus GN=Tjp1 PE=1 SV=2 - [ZO1_MOUSE]	P39447	1145	Y1	NA	NA	NA	NA	-0.0470086	0.552311	0.390543	0.0642073	0.144446	0.083396	0.350708	0.24255	0.121275	0.132093	0.121489	0.0701414	NA	NA	NA	0.287375	0.429621	0.303788	0.362179	0.191553	0.110593	0.376548	0.236721	0.118361	0.234108	0.769697	0.0651225
yeslelcrpvlqqgr	Clathrin heavy chain 1 OS=Mus musculus GN=Cltc PE=1 SV=3 - [CLH1_MOUSE]	Q68FD5	430	Y1	C7	NA	NA	NA	NA	NA	NA	NA	NA	NA	NA	NA	NA	NA	NA	NA	NA	NA	NA	NA	NA	NA	NA	NA	NA	0.495766	0.218434	0.154456	NA	NA	NA
yesltdpsk	Heat shock protein HSP 90-alpha OS=Mus musculus GN=Hsp90aa1 PE=1 SV=4 - [HS90A_MOUSE]|Heat shock protein HSP 90-beta OS=Mus musculus GN=Hsp90ab1 PE=1 SV=3 - [HS90B_MOUSE]	P07901|P11499	61;56	Y1	NA	0.0221758	0.178941	0.103312	0.0687784	0.491556	0.347583	-0.112567	0.236255	0.136402	0.0751505	0.367329	0.0981728	-0.0663616	0.273765	0.136882	0.17308	0.444245	0.314129	0.840865	0.0959822	0.0678697	0.379641	0.333711	0.192668	1.33698	0.381167	0.0952918	0.810519	0.486439	0.287677
yesltdpskldsgk	Heat shock protein HSP 90-alpha OS=Mus musculus GN=Hsp90aa1 PE=1 SV=4 - [HS90A_MOUSE]|Heat shock protein HSP 90-beta OS=Mus musculus GN=Hsp90ab1 PE=1 SV=3 - [HS90B_MOUSE]	P07901|P11499	61;56	Y1	NA	NA	NA	NA	NA	NA	NA	NA	NA	NA	0.181876	0.760176	0.537525	NA	NA	NA	NA	NA	NA	NA	NA	NA	NA	NA	NA	0.980563	0.536471	0.379342	NA	NA	NA
yfagnlasggaagatslcfvypldfar	ADP/ATP translocase 1 OS=Mus musculus GN=Slc25a4 PE=1 SV=4 - [ADT1_MOUSE]|ADP/ATP translocase 2 OS=Mus musculus GN=Slc25a5 PE=1 SV=3 - [ADT2_MOUSE]	P48962|P51881	112;112	Y1	C18	NA	NA	NA	NA	NA	NA	0.314726	0.0297399	0.0210292	-1.04394	0.711851	0.503355	0.413087	0.603043	0.348167	NA	NA	NA	NA	NA	NA	0.227138	0.105775	0.0747941	-0.492878	0.0979474	0.0692593	0.344805	0.0988928	NA
yfeitdespyvhylntfssk	Coronin-1C OS=Mus musculus GN=Coro1c PE=1 SV=2 - [COR1C_MOUSE]	Q9WUM4	301	Y10	NA	-0.28515	0.516471	0.3652	0.608317	0.226729	0.160321	NA	NA	NA	NA	NA	NA	NA	NA	NA	0.162428	0.0699706	0.0494767	0.481322	0.304297	0.21517	NA	NA	NA	NA	NA	NA	NA	NA	NA
yfepffaacpsyggr	Lipoma-preferred partner homolog OS=Rattus norvegicus GN=Lpp PE=2 SV=1 - [LPP_RAT]	Q5XI07	293	Y1	C9	NA	NA	NA	NA	NA	NA	NA	NA	NA	-0.502217	0.656071	0.463912	NA	NA	NA	NA	NA	NA	NA	NA	NA	NA	NA	NA	NA	NA	NA	NA	NA	0.222787
yfpafek	Glutathione S-transferase A3 OS=Mus musculus GN=Gsta3 PE=1 SV=2 - [GSTA3_MOUSE]	P30115	132	Y1	NA	NA	NA	NA	NA	NA	NA	-0.171848	0.0992903	0.0702089	0.112449	0.132953	0.0767603	0.0209646	0.143683	0.101599	NA	NA	NA	NA	NA	NA	0.153661	0.24897	0.176048	0.247181	0.0440336	0.0254228	0.141187	0.117665	0.170085
ygqfsglnpggrpitppr	Serine/threonine-protein phosphatase PP1-alpha catalytic subunit OS=Mus musculus GN=Ppp1ca PE=1 SV=1 - [PP1A_MOUSE]	P62137	306;320	Y1,T15	NA	NA	NA	NA	NA	NA	NA	0.238844	0.0868325	0.0501328	0.0509842	0.396039	0.177114	NA	NA	NA	NA	NA	NA	NA	NA	NA	-0.034089	0.093294	0.0538633	0.0481572	0.0275574	0.0159103	NA	NA	NA
ygtdlsr	Sodium/potassium-transporting ATPase subunit alpha-1 OS=Mus musculus GN=Atp1a1 PE=1 SV=1 - [AT1A1_MOUSE]	Q8VDN2	55	Y1	NA	0.40989	1.11954	0.559768	0.284224	0.149734	0.105878	-0.456048	0.866393	0.500212	-0.29614	0.903251	0.260746	-0.231491	0.635968	0.284413	0.84108	0.568038	0.327957	1.01358	0.612569	0.433152	0.426374	1.27038	0.733452	0.835866	1.04577	0.279495	1.08652	0.449153	NA
ygvqadr	Src substrate cortactin OS=Mus musculus GN=Cttn PE=1 SV=2 - [SRC8_MOUSE]	Q60598	162	Y1	NA	NA	NA	NA	NA	NA	NA	NA	NA	NA	0.411956	0.0612028	0.0432769	NA	NA	NA	NA	NA	NA	NA	NA	NA	NA	NA	NA	0.144933	0.0829304	0.0586406	NA	NA	0.129968
ygyeipvdmlck	Proteasome subunit alpha type-6 OS=Mus musculus GN=Psma6 PE=1 SV=1 - [PSA6_MOUSE]	Q9QUM9	107	Y3	C11	0.13514	0.102049	0.0721597	NA	NA	NA	NA	NA	NA	NA	NA	NA	NA	NA	NA	NA	NA	NA	NA	NA	NA	NA	NA	NA	NA	NA	NA	NA	NA	0.258401
ygyeipvdmlck	Proteasome subunit alpha type-6 OS=Mus musculus GN=Psma6 PE=1 SV=1 - [PSA6_MOUSE]	Q9QUM9	105	Y1	C11	-0.198798	0.308113	0.154056	-0.0995591	0.302958	0.174913	-0.233645	0.447412	0.223706	-0.124836	0.425416	0.173675	-0.0652472	0.503646	0.29078	0.176758	0.138892	0.0694462	0.0141258	0.447707	0.258484	0.0125979	0.395043	0.197522	-0.0724849	0.243836	0.121918	-0.111496	0.112795	0.237726
yidqeelnk	Heat shock protein HSP 90-alpha OS=Mus musculus GN=Hsp90aa1 PE=1 SV=4 - [HS90A_MOUSE]|Heat shock protein HSP 90-beta OS=Mus musculus GN=Hsp90ab1 PE=1 SV=3 - [HS90B_MOUSE]	P07901|P11499	285;276	Y1	NA	-0.12764	0.138392	0.0978577	-0.0908272	0.00084401	0.000596805	-0.179596	0.0878781	0.0507365	0.0253264	0.24586	0.0777479	-0.00805847	0.180026	0.103938	NA	NA	NA	0.340642	0.0339372	0.0239972	0.291627	0.215446	0.124388	0.458026	0.180076	0.0542949	0.383076	0.498272	NA
yieacar	UDP-glucose 6-dehydrogenase OS=Mus musculus GN=Ugdh PE=1 SV=1 - [UGDH_MOUSE]	O70475	108	Y1	C5	NA	NA	NA	NA	NA	NA	NA	NA	NA	-0.104485	0.0420016	0.0296996	NA	NA	NA	NA	NA	NA	NA	NA	NA	NA	NA	NA	0.0637667	0.00206198	0.00145804	NA	NA	NA
yitntdvlemk	Transmembrane emp24 domain-containing protein 5 OS=Mus musculus GN=Tmed5 PE=1 SV=1 - [TMED5_MOUSE]	Q9CXE7	142	Y1	NA	NA	NA	NA	NA	NA	NA	NA	NA	NA	-0.401339	0.406186	0.287217	NA	NA	NA	NA	NA	NA	NA	NA	NA	NA	NA	NA	NA	NA	NA	NA	NA	NA
ylcegtespyqtgqlhpair	Receptor-type tyrosine-protein phosphatase kappa OS=Mus musculus GN=Ptprk PE=1 SV=1 - [PTPRK_MOUSE]	P35822	870	Y10	C3	NA	NA	NA	NA	NA	NA	-0.0722384	0.257052	0.181764	NA	NA	NA	0.135672	0.280413	0.198282	NA	NA	NA	NA	NA	NA	0.589731	0.233121	0.164841	NA	NA	NA	0.397484	0.240537	NA
yldpeyidr	Dynactin subunit 3 OS=Mus musculus GN=Dctn3 PE=2 SV=2 - [DCTN3_MOUSE]	Q9Z0Y1	72	Y6	NA	NA	NA	NA	NA	NA	NA	NA	NA	NA	0.503605	0.0543253	0.0384138	NA	NA	NA	NA	NA	NA	NA	NA	NA	NA	NA	NA	1.22731	0.49842	0.352436	NA	NA	NA
yleqmqi	Amyloid-like protein 2 OS=Mus musculus GN=Aplp2 PE=1 SV=4 - [APLP2_MOUSE]	Q06335	701	Y1	NA	-0.0861392	0.520204	0.212372	0.204701	0.585204	0.337868	-0.178734	0.441908	0.220954	-0.143298	0.394145	0.10534	-0.358599	0.403552	0.201776	0.207057	0.413868	0.185087	0.747313	0.398957	0.230338	0.0701158	0.178108	0.0890538	0.420748	0.460225	0.127643	0.266499	0.259936	NA
yleqmqi	Amyloid-like protein 2 OS=Mus musculus GN=Aplp2 PE=1 SV=4 - [APLP2_MOUSE]	Q06335	701	Y1	M5	NA	NA	NA	NA	NA	NA	NA	NA	NA	-0.290326	0.245788	0.173799	NA	NA	NA	NA	NA	NA	NA	NA	NA	NA	NA	NA	0.199127	0.102334	0.0723609	NA	NA	0.177356
yllncdnmr	Presequence protease, mitochondrial OS=Mus musculus GN=Pitrm1 PE=1 SV=1 - [PREP_MOUSE]	Q8K411	771	Y1	C5	-0.150029	0.236636	0.118318	0.237362	0.336083	0.194038	-0.0173561	0.133615	0.0771425	-0.330389	0.35536	0.102584	0.0657703	0.248604	0.124302	-0.0112094	0.0972623	0.0486312	0.440001	0.270606	0.156234	0.324667	0.42116	0.243157	0.110494	0.267507	0.0741931	0.540935	0.475453	0.0930813
ylsftppek	Serine/threonine-protein kinase PAK 2 OS=Mus musculus GN=Pak2 PE=1 SV=1 - [PAK2_MOUSE]	Q8CIN4	139	Y1	NA	NA	NA	NA	NA	NA	NA	NA	NA	NA	0.0864367	0.304112	0.21504	NA	NA	NA	NA	NA	NA	NA	NA	NA	NA	NA	NA	0.358565	0.488591	0.345486	NA	NA	0.0514984
ylyvdk	Myosin-9 OS=Mus musculus GN=Myh9 PE=1 SV=4 - [MYH9_MOUSE]	Q8VDD5	9	Y1	NA	NA	NA	NA	NA	NA	NA	NA	NA	NA	0.524447	0.1793	0.126784	NA	NA	NA	NA	NA	NA	NA	NA	NA	NA	NA	NA	1.54771	0.0714463	0.0412496	NA	NA	0.0621515
ymedstyyk	Focal adhesion kinase 1 OS=Mus musculus GN=Ptk2 PE=1 SV=3 - [FAK1_MOUSE]	P34152	613;615	T6,Y8	NA	-0.345776	0.503178	0.355801	-0.246885	0.21484	0.151915	-0.2559	0.0472497	0.0272796	0.423371	0.438881	0.165882	-0.0618319	0.268758	0.134379	NA	NA	NA	-0.0981619	0.058701	0.0415079	-0.200351	0.240245	0.138705	0.215901	0.510964	0.193126	-0.0409071	0.354713	0.0438969
ymedstyyk	Focal adhesion kinase 1 OS=Mus musculus GN=Ptk2 PE=1 SV=3 - [FAK1_MOUSE]	P34152	612;615	S5,Y8	NA	NA	NA	NA	NA	NA	NA	NA	NA	NA	NA	NA	NA	NA	NA	NA	NA	NA	NA	NA	NA	NA	NA	NA	NA	0.189771	0.27185	0.192227	NA	NA	NA
ymedstyyk	Focal adhesion kinase 1 OS=Mus musculus GN=Ptk2 PE=1 SV=3 - [FAK1_MOUSE]	P34152	614	Y7	M2	0.196312	0.530663	0.265331	0.412735	0.887656	0.627668	0.255243	0.39966	0.230744	0.265172	0.331746	0.0920098	-0.213626	0.326399	0.14597	0.160351	0.595792	0.343981	0.6858	0.716623	0.506729	0.421709	0.345223	0.199314	0.14864	0.442673	0.114298	-0.367705	0.208136	0.121983
ymedstyyk	Focal adhesion kinase 1 OS=Mus musculus GN=Ptk2 PE=1 SV=3 - [FAK1_MOUSE]	P34152	615	Y8	M2	0.236922	0.633819	0.365935	NA	NA	NA	0.0174383	0.0206317	0.0145888	0.252438	0.262917	0.0792725	-0.106306	0.261173	0.150788	0.503994	0.620424	0.438706	NA	NA	NA	0.124497	0.00386179	0.0027307	0.103187	0.37973	0.105318	-0.318987	0.10765	0.255628
ymedstyyk	Focal adhesion kinase 1 OS=Mus musculus GN=Ptk2 PE=1 SV=3 - [FAK1_MOUSE]	P34152	614	Y7	NA	-0.0725177	0.206623	0.0843534	0.137758	0.321741	0.16087	-0.0228396	0.181787	0.0812977	0.0801605	0.401107	0.100277	-0.0955465	0.18823	0.084179	-0.19497	0.182997	0.0818386	0.215875	0.108035	0.0540176	0.0787359	0.149904	0.0670393	-0.00623352	0.424858	0.106215	-0.142662	0.115154	NA
ymedstyyk	Focal adhesion kinase 1 OS=Mus musculus GN=Ptk2 PE=1 SV=3 - [FAK1_MOUSE]	P34152	615	Y8	NA	-0.0373925	0.308626	0.138022	0.084121	0.396429	0.280318	0.178417	0.306207	0.153103	0.156221	0.409468	0.105724	-0.124802	0.14277	0.0713848	-0.250978	0.271018	0.135509	0.125403	0.13179	0.0931895	0.242821	0.433723	0.216861	-0.0939004	0.385067	0.0994239	-0.196658	0.0877938	0.0559245
ymedstyyk	Focal adhesion kinase 1 OS=Mus musculus GN=Ptk2 PE=1 SV=3 - [FAK1_MOUSE]	P34152	612;614	S5,Y7	NA	NA	NA	NA	NA	NA	NA	NA	NA	NA	0.072273	0.655046	0.463188	NA	NA	NA	NA	NA	NA	NA	NA	NA	NA	NA	NA	-0.189631	0.123157	0.0870851	NA	NA	0.130371
ynfhgtaeqdlpfck	Tyrosine-protein kinase CSK OS=Mus musculus GN=Csk PE=1 SV=2 - [CSK_MOUSE]	P41241	18	Y1	C14	NA	NA	NA	0.021144	0.0203805	0.0144112	NA	NA	NA	-0.113321	0.243144	0.171929	NA	NA	NA	NA	NA	NA	0.423631	0.140808	0.0995661	NA	NA	NA	0.339491	0.144508	0.102183	NA	NA	0.0784412
ynlvddghdlr	Carboxyl-terminal PDZ ligand of neuronal nitric oxide synthase protein OS=Mus musculus GN=Nos1ap PE=1 SV=3 - [CAPON_MOUSE]	Q9D3A8	7	Y1	NA	NA	NA	NA	NA	NA	NA	-0.209038	0.140505	0.0993523	NA	NA	NA	-0.127062	0.21599	0.152728	NA	NA	NA	NA	NA	NA	0.610642	0.110566	0.078182	NA	NA	NA	1.50999	0.17251	0.208481
ynvyptydfacpivdsiegvthalr	Bifunctional glutamate/proline--tRNA ligase OS=Mus musculus GN=Eprs PE=1 SV=4 - [SYEP_MOUSE]	Q8CGC7	377	Y7	C11	NA	NA	NA	-0.198417	0.0994699	0.0703359	0.301185	0.433326	0.306408	-2.13244	0.727823	0.514648	0.18107	0.712499	0.411362	NA	NA	NA	0.123955	0.291233	0.205933	0.25086	0.976441	0.690448	-1.3094	0.0627432	0.0443661	0.53241	0.44276	NA
ypiehgiitnwddmek	Actin, alpha cardiac muscle 1 OS=Mus musculus GN=Actc1 PE=1 SV=1 - [ACTC_MOUSE]|Actin, alpha skeletal muscle OS=Mus musculus GN=Acta1 PE=1 SV=1 - [ACTS_MOUSE]|Actin, aortic smooth muscle OS=Mus musculus GN=Acta2 PE=1 SV=1 - [ACTA_MOUSE]|Actin, gamma-enteric smooth muscle OS=Mus musculus GN=Actg2 PE=1 SV=1 - [ACTH_MOUSE]	P68033|P68134|P62737|P63268	71;71;70;71	Y1	NA	-0.194179	0.594559	0.420417	NA	NA	NA	NA	NA	NA	NA	NA	NA	NA	NA	NA	NA	NA	NA	NA	NA	NA	NA	NA	NA	NA	NA	NA	NA	NA	NA
yqdvyvelnhik	TRIO and F-actin-binding protein OS=Mus musculus GN=Triobp PE=1 SV=3 - [TARA_MOUSE]	Q99KW3	1974	Y5	NA	NA	NA	NA	0.153424	0.577579	0.333465	0.00239838	0.108801	0.0769337	NA	NA	NA	0.101507	0.338926	0.239657	NA	NA	NA	0.368571	0.194535	0.112315	0.660686	0.198251	0.140185	NA	NA	NA	1.0396	0.0790891	0.0327054
yqevwtsstspr	Pseudopodium-enriched atypical kinase 1 OS=Mus musculus GN=Peak1 PE=1 SV=4 - [PEAK1_MOUSE]	Q69Z38	528	Y1	NA	0.0498557	0.30681	0.216948	-0.133089	0.153118	0.10827	-0.191355	0.232331	0.164283	0.289801	0.535813	0.239623	-0.302306	0.649061	0.324531	0.128793	0.881633	0.623409	0.305626	0.228213	0.161371	0.248261	0.162581	0.114962	0.169669	0.474988	0.212421	0.150403	0.260743	NA
yqvgvhyelteeek	Cytoplasmic dynein 1 heavy chain 1 OS=Mus musculus GN=Dync1h1 PE=1 SV=2 - [DYHC1_MOUSE]	Q9JHU4	1008	Y7	NA	0.160002	0.418122	0.241403	0.186472	0.401923	0.23205	-0.235718	0.579745	0.334716	-0.337172	0.591515	0.418264	-0.109809	0.0720539	0.0509498	1.04145	0.123854	0.0875779	0.389744	0.40366	0.233053	0.847476	0.234668	0.135485	NA	NA	NA	1.0825	0.110933	NA
yspsqnspihhipsr	Bcl-2-associated transcription factor 1 OS=Mus musculus GN=Bclaf1 PE=1 SV=2 - [BCLF1_MOUSE]	Q8K019	283;286	Y1,S4	NA	NA	NA	NA	NA	NA	NA	NA	NA	NA	NA	NA	NA	NA	NA	NA	NA	NA	NA	NA	NA	NA	NA	NA	NA	0.545274	0.0641527	0.0453628	NA	NA	0.134017
yspsqnspihhipsr	Bcl-2-associated transcription factor 1 OS=Mus musculus GN=Bclaf1 PE=1 SV=2 - [BCLF1_MOUSE]	Q8K019	283;289	Y1,S7	NA	NA	NA	NA	NA	NA	NA	NA	NA	NA	NA	NA	NA	NA	NA	NA	NA	NA	NA	NA	NA	NA	NA	NA	NA	0.223728	0.0324481	0.0229443	NA	NA	0.0275134
ysyydesqgeiyr	Protein MEMO1 OS=Mus musculus GN=Memo1 PE=1 SV=1 - [MEMO1_MOUSE]	Q91VH6	210	Y12	NA	0.175772	0.342108	0.197516	-0.129237	0.00172831	0.0012221	-0.452795	0.0838797	0.048428	0.263502	0.316252	0.129109	-0.0802998	0.238625	0.106716	0.722222	0.33257	0.192009	0.336957	0.173062	0.122373	-0.00125136	0.36517	0.210831	1.00277	0.230774	0.0942132	0.461838	0.299671	0.228718
ytdir	T-complex protein 1 subunit alpha OS=Rattus norvegicus GN=Tcp1 PE=1 SV=1 - [TCPA_RAT]	P28480	181	Y1	NA	0.0296437	0.0866883	0.0500495	NA	NA	NA	NA	NA	NA	0.118348	0.181427	0.0641441	-0.0225294	0.0773582	0.0446628	0.107822	0.0841626	0.0485913	NA	NA	NA	NA	NA	NA	0.210435	0.147815	0.0492716	0.214923	0.0476546	0.166188
ytgdypsr	Unconventional myosin-VIIb OS=Mus musculus GN=Myo7b PE=1 SV=3 - [MYO7B_MOUSE]	Q99MZ6	1678	Y5	NA	NA	NA	NA	0.244421	0.223775	0.158233	-0.0837099	0.476007	0.336588	0.253693	0.290162	0.129765	0.307752	0.569772	0.328958	NA	NA	NA	-0.166544	0.0412871	0.0291944	-0.270213	0.284	0.200819	-0.0103383	0.118994	0.053216	0.101226	0.396151	0.142425
ytvqdeshsewvscvr	Guanine nucleotide-binding protein subunit beta-2-like 1 OS=Mus musculus GN=Gnb2l1 PE=1 SV=3 - [GBLP_MOUSE]	P68040	140	Y1	C14	-0.245265	0.349288	0.201662	0.471826	0.903303	0.451651	-0.216991	0.276001	0.195162	0.0441611	0.289411	0.144706	0.033607	0.0248656	0.0175826	-0.206421	0.429989	0.248254	0.623627	1.05699	0.528495	0.153988	0.617868	0.436899	0.28871	0.383696	0.191848	0.434314	0.235026	NA
yvepiedvpcgnivglvgvdqflvk	Elongation factor 2 OS=Mus musculus GN=Eef2 PE=1 SV=2 - [EF2_MOUSE]	P58252	457	Y1	C10	NA	NA	NA	NA	NA	NA	-0.291594	0.180791	0.127838	NA	NA	NA	-0.116981	0.627259	0.362148	NA	NA	NA	NA	NA	NA	-0.232305	0.515444	0.364474	NA	NA	NA	0.0803394	0.246688	NA
yygggneggr	Heterogeneous nuclear ribonucleoprotein L OS=Mus musculus GN=Hnrnpl PE=1 SV=2 - [HNRPL_MOUSE]	Q8R081	47	Y1	NA	NA	NA	NA	NA	NA	NA	NA	NA	NA	0.286042	1.10143	0.778825	NA	NA	NA	NA	NA	NA	NA	NA	NA	NA	NA	NA	0.892824	0.389394	0.275343	NA	NA	NA
yyrptevdflqgdcsk	GDP-mannose 4,6 dehydratase OS=Mus musculus GN=Gmds PE=1 SV=1 - [GMDS_MOUSE]	Q8K0C9	323	Y1	C14	NA	NA	NA	NA	NA	NA	0.00254778	0.117293	0.0829383	-0.0673715	0.147885	0.10457	NA	NA	NA	NA	NA	NA	NA	NA	NA	-0.0145714	0.110178	0.0779079	NA	NA	NA	NA	NA	NA
yyrptevdflqgdcsk	GDP-mannose 4,6 dehydratase OS=Mus musculus GN=Gmds PE=1 SV=1 - [GMDS_MOUSE]	Q8K0C9	324	Y2	C14	NA	NA	NA	NA	NA	NA	-0.0269198	0.178347	0.102969	-0.207426	0.0712761	0.0318756	-0.162819	0.146717	0.103745	NA	NA	NA	NA	NA	NA	-0.0829117	0.22473	0.129748	-0.0248869	0.162232	0.066231	-0.181727	0.38307	0.270871
yytleeiqk	Cytochrome b5 OS=Mus musculus GN=Cyb5a PE=1 SV=2 - [CYB5_MOUSE]	P56395	11	Y1	NA	NA	NA	NA	0.104319	0.774368	0.547561	NA	NA	NA	NA	NA	NA	NA	NA	NA	NA	NA	NA	1.49075	0.750314	0.530552	NA	NA	NA	1.97871	0.368319	0.260441	NA	NA	NA

## Sheet: Dataset EV1-description
Dataset	Experiment					Description			Relates to
EV1	in vitro tyosine phosphorylation levels in FFA treated H4IIE cells using different concentrations of PA/OA at different time points					Average (n>=2 ) log2 fold-changes relative to time-matched BSA			Figures 1E, 6A, EV1C, EV5A, B
Set-up individual experiments
name	126	127C	127N	128C	128N	129C	129N	130C	130N	131	comment	Instrument
in vitro experiments; PA - palmitic acid; OA - oleic acid; B - BHA; D - Dasatinib; N - NAC; R - Rotenone; bold - time - matched control sample;
PA07_20170131_Ox116_1	BSA_6h		PA250_6h	OA250_6h			PA500_6h	OA500_6h		not used	TMT6	QE Plus
PA09_20170202_Ox116_3	BSA_24h		PA100_24h	OA100_24h			not used	not used		not used	TMT6	QE Plus
PA10_20170210_Ox116_4	BSA_12h		not used	OA100_12h			not used	OA250_12h		not used	TMT6	QE Plus
PA13_20170215_Ox136-1	BSA_12h		not used	PA250_12h			not used	OA250_12h		not used	TMT6	QE Plus
PA15_20170324_Ox136-3	BSA_12h		PA250_12h_D1000	not used			OA250_12h_D1000	not used		PA250_12h	TMT6	QE Plus
PA22_20171029	BSA_12h		PA100_12h	OA100_12h			PA250_12h	OA250_12h		not used	TMT6	QE Plus
PA03_20160827_Ox90-1	not used	not used	not used	BSA_6h	PA250_6h	OA250_6h	BSA_12h	not used	OA250_12h	not used		QE Plus
PA04_20160827_Ox90-2	BSA_12h	PA100_12h	OA100_12h	BSA_24h	PA100_24h	OA100_24h	not used	not used	not used	not used		QE Plus
PA05_20161006_Ox90-1_2	not used	not used	not used	BSA_6h	PA250_6h	OA250_6h	BSA_12h	not used	OA250_12h	not used		QE Plus
PA06_20161006_Ox90-2_2	BSA_12h	PA100_12h	OA100_12h	BSA_24h	PA100_24h	OA100_24h	not used	not used	not used	not used		QE Plus
PA11_20170212_Ox123	PA250_12h	not used	PA250_12h_D1000	OA250_12h	not used	OA250_12h_D1000	BSA_12h	not used	not used	not used		QE Plus
PA12_20170212_Ox125	PA250_12h	PA250_12h_N5	not used	OA250_12h	OA250_12h_N5	not used	BSA_12h	BSA_12h_N5	not used	not used		QE Plus
PA14_20170303_Ox136-2	BSA_12h	not used	not used	PA250_12h	not used	not used	OA250_12h	not used	not used	not used		QE Plus
PA16_20170324_Ox140-1	BSA_12h	PA250_12h	OA250_12h	BSA_6h	OA250_6h	PA250_6h	PA500_6h	OA500_6h	not used	not used		QE Plus
PA18_20170326_Ox140-3	BSA_12h	BSA_12h_N5	PA250_12h_N5	OA250_12h_N5	BSA_6h	BSA_6h_N5	PA250_6h_N5	OA250_6h_N5	PA500_6h_N5	OA500_6h_N5		QE Plus
PA20_20170409_Ox144-1	BSA_12h	BSA_12h_D200	not used	PA250_12h	PA250_12h_D1000	PA250_12h_D200	not used	OA250_12h_D1000	OA250_12h_D200	not used		QE Plus
PA21_20171006	BSA_6h	BSA_24h	not used	not used	PA250_6h	OA250_6h	PA500_6h	OA500_6h	PA100_24h	OA100_24h		QE HF-X
PA24_Ox187_20180119	BSA_12h	BSA_12h_D1000	BSA_12h_D200	PA250_12h	PA250_12h	not used	PA250_12h_D200	OA250_12h	OA250_12h_D1000	OA250_12h_D200		QE HF-X
PA25_Ox188_20180119	BSA_12h	BSA_12h_B200	BSA_12h_R10	PA250_12h	PA250_12h	PA250_12h_B200	PA250_12h_R10	OA250_12h	OA250_12h_B200	OA250_12h_R10		QE HF-X
PA26_Ox192_20180122	BSA_12h	BSA_12h_D1000	BSA_12h_D200	PA250_12h	PA250_12h	PA250_12h_D1000	PA250_12h_D200	OA250_12h	OA250_12h_D1000	OA250_12h_D200		QE HF-X
PA27_Ox193_20180122	BSA_12h	BSA_12h_B200	BSA_12h_R10	PA250_12h	PA250_12h	PA250_12h_B200	PA250_12h_R10	OA250_12h	OA250_12h_B200	OA250_12h_R10		QE HF-X
PA28_Ox194_20180122	BSA_6h	not used	not used	not used	not used	PA500_6h	OA500_6h	BSA_12h	PA100_12h	OA100_12h		QE HF-X
PA29_Ox187_20180413	BSA_12h	BSA_12h_D1000	BSA_12h_D200	PA250_12h	PA250_12h	PA250_12h_D1000	PA250_12h_D200	OA250_12h	OA250_12h_D1000	OA250_12h_D200		QE HF-X
PA30_Ox188_20180413	BSA_12h	BSA_12h_B200	BSA_12h_R10	PA250_12h	PA250_12h	PA250_12h_B200	PA250_12h_R10	OA250_12h	OA250_12h_B200	OA250_12h_R10		QE HF-X
PA31_Ox192_20180414	BSA_12h	BSA_12h_D1000	BSA_12h_D200	PA250_12h	PA250_12h	PA250_12h_D1000	PA250_12h_D200	OA250_12h	OA250_12h_D1000	OA250_12h_D200		QE HF-X
PA32_Ox193_20180414	BSA_12h	BSA_12h_B200	BSA_12h_R10	PA250_12h	PA250_12h	PA250_12h_B200	PA250_12h_R10	OA250_12h	OA250_12h_B200	OA250_12h_R10		QE HF-X
PA33_Ox194_20180414	BSA_6h	not used	not used	not used	not used	PA500_6h	OA500_6h	BSA_12h	PA100_12h	OA100_12h		QE HF-X
PA34_Ox195_20180427	BSA_12h	BSA_12h_N5	BSA_12h_B200	BSA_12h_R10	PA250_12h_N5	PA250_12h_B200	PA250_12h_R10	OA250_12h_N5	OA250_12h_B200	OA250_12h_R102		QE HF-X
