# Supplementary material for: High‐fat diet in a mouse insulin‐resistant model induces widespread rewiring of the phosphotyrosine signaling network
Source: Mol Syst Biol. 2019 Aug 1;15(8):e8849. doi: 10.15252/msb.20198849 (PMC6674232; doi:10.15252/msb.20198849)
Supplement: Supplementary file 3 — Dataset EV2 [file MSB-15-e8849-s003.xlsx]

## Sheet: Dataset EV2
						In vivo pTyr study 1; male mice Average (n>=2 ) log2 fold-changes relative to normalization sample (NA - not ided/quantified or n <2; HFD - high fat diet; 6 - weeks, 16 - 16 weeks; time refers to treatment time with insulin; sd - standard deviation; sem - standard error of the mean)
						HFD16			HFD16 15min			HFD16 30min			HFD16 60min			HFD6			HFD6 15min			HFD6 30min			HFD6 60min			NC			NC 15min			NC 60min
Sequence	Uniprot Protein Accession	Protein Descriptions	PhSite in Peptide	PhSite in Protein	Other Peptide Modifications (C - carbamidomethylation; M - methionine oxidation)	avg	sd	sem	avg	sd	sem	avg	sd	sem	avg	sd	sem	avg	sd	sem	avg	sd	sem	avg	sd	sem	avg	sd	sem	avg	sd	sem	avg	sd	sem	avg	sd	sem
aadgyvkpqik	P42232	Signal transducer and activator of transcription 5B OS=Mus musculus GN=Stat5b PE=1 SV=1 - [STA5B_MOUSE]	Y5	699	NA	NA	NA	NA	NA	NA	NA	NA	NA	NA	NA	NA	NA	2.71589	3.30889	2.33974	0.718544	1.07406	0.759473	NA	NA	NA	NA	NA	NA	NA	NA	NA	NA	NA	NA	NA	NA	NA
aaneagyfneemapievk	Q8BWT1	3-ketoacyl-CoA thiolase, mitochondrial OS=Mus musculus GN=Acaa2 PE=1 SV=3 - [THIM_MOUSE]	Y7	198	NA	0.670824	0.239463	0.0722009	0.486291	0.192403	0.0680249	0.72958	0.146606	0.0518332	0.374226	0.142407	0.0474689	0.17918	0.115185	0.0665023	0.304813	0.317633	0.183385	0.0630899	0.142673	0.0823725	-0.150804	0.445486	0.222743	-0.264663	0.173979	0.065758	0.0479926	0.242947	0.0918252	0.131221	0.325426	0.132855
aavpsgastgiyealelr	P17182;P17183;P21550	Alpha-enolase OS=Mus musculus GN=Eno1 PE=1 SV=3 - [ENOA_MOUSE]|Gamma-enolase OS=Mus musculus GN=Eno2 PE=1 SV=2 - [ENOG_MOUSE]|Beta-enolase OS=Mus musculus GN=Eno3 PE=1 SV=3 - [ENOB_MOUSE]	Y12	44;44;44	NA	0.656696	0.123049	0.0371008	0.343315	0.186109	0.0657996	0.581291	0.174164	0.0615762	0.606394	0.324564	0.108188	0.0774692	0.386847	0.136771	0.586588	0.323602	0.114411	0.284322	0.289623	0.109467	0.0713744	0.384784	0.157087	-0.109835	0.25208	0.0891239	-0.0886095	0.196312	0.0654373	-0.0457624	0.172513	0.0704281
aavpsgastgiyealelrdndk	P17182	Alpha-enolase OS=Mus musculus GN=Eno1 PE=1 SV=3 - [ENOA_MOUSE]	Y12	44	NA	NA	NA	NA	NA	NA	NA	NA	NA	NA	NA	NA	NA	-0.178496	0.430119	0.30414	0.0732284	0.933832	0.660319	0.543912	0.396915	0.280661	0.346262	0.753076	0.532505	NA	NA	NA	NA	NA	NA	NA	NA	NA
aavpsgastgiyealelrdndktr	P17182	Alpha-enolase OS=Mus musculus GN=Eno1 PE=1 SV=3 - [ENOA_MOUSE]	Y12	44	NA	NA	NA	NA	NA	NA	NA	NA	NA	NA	NA	NA	NA	-0.168057	0.564557	0.399202	0.142252	0.896635	0.634016	0.797165	0.652987	0.461732	0.64376	0.803548	0.568194	NA	NA	NA	NA	NA	NA	NA	NA	NA
aayfgiydtak	P51881	ADP/ATP translocase 2 OS=Mus musculus GN=Slc25a5 PE=1 SV=3 - [ADT2_MOUSE]	Y3	191	NA	0.00741175	0.355906	0.145298	-0.296179	0.280244	0.140122	0.122711	0.203871	0.0911741	0.0284383	0.0357642	0.0206485	0.382036	0.384031	0.15678	-0.379265	0.46616	0.190309	-0.675233	0.714901	0.319713	-0.780418	0.557903	0.278951	0.430639	0.616073	0.232854	-0.0801443	0.596787	0.198929	-0.262154	0.134768	0.0778081
aayfgiydtak	P51881	ADP/ATP translocase 2 OS=Mus musculus GN=Slc25a5 PE=1 SV=3 - [ADT2_MOUSE]	Y7	195	NA	-0.253176	0.495912	0.286315	-0.685832	0.162065	0.114597	-0.220591	0.318696	0.183999	-0.333393	0.343537	0.242917	0.0949279	0.327693	0.189194	-0.559177	0.57706	0.333166	-0.789512	0.761394	0.538387	-1.09544	0.909632	0.643207	-0.0184778	0.53126	0.306723	-0.565895	0.604261	0.270234	NA	NA	NA
aayfgvydtak	P48962	ADP/ATP translocase 1 OS=Mus musculus GN=Slc25a4 PE=1 SV=4 - [ADT1_MOUSE]	Y3	191	NA	NA	NA	NA	NA	NA	NA	NA	NA	NA	NA	NA	NA	NA	NA	NA	NA	NA	NA	NA	NA	NA	0.198276	0.593052	0.296526	-0.367614	0.284782	0.164419	1.6386	1.36676	0.611235	0.466021	0.874758	0.618547
aayfgvydtak	P48962	ADP/ATP translocase 1 OS=Mus musculus GN=Slc25a4 PE=1 SV=4 - [ADT1_MOUSE]	Y7	195	NA	0.924066	0.791411	0.456921	NA	NA	NA	-0.0427052	0.250359	0.144545	NA	NA	NA	NA	NA	NA	NA	NA	NA	NA	NA	NA	0.189384	0.339828	0.240295	-0.664766	0.710949	0.317946	1.51526	1.49744	0.611328	0.522814	0.945856	0.472928
aayqvaalpr	P52760	Ribonuclease UK114 OS=Mus musculus GN=Hrsp12 PE=1 SV=3 - [UK114_MOUSE]	Y3	110	NA	0.194369	0.516944	0.365535	NA	NA	NA	NA	NA	NA	NA	NA	NA	NA	NA	NA	NA	NA	NA	NA	NA	NA	NA	NA	NA	-0.45519	0.179551	0.126962	NA	NA	NA	NA	NA	NA
acsveelyavppdadttk	Q69Z38	Pseudopodium-enriched atypical kinase 1 OS=Mus musculus GN=Peak1 PE=1 SV=4 - [PEAK1_MOUSE]	Y8	796	C2	0.105509	0.202598	0.0716292	8.36564e-05	0.501752	0.189644	0.260022	0.2001	0.0816905	0.0299535	0.180487	0.0601622	0.0248847	0.0986881	0.049344	-0.226761	0.423172	0.211586	0.0553799	0.179101	0.0895503	-0.603067	0.762698	0.539309	NA	NA	NA	NA	NA	NA	-0.298166	0.217649	0.0973358
addadefgysr	Q78PY7	Staphylococcal nuclease domain-containing protein 1 OS=Mus musculus GN=Snd1 PE=1 SV=1 - [SND1_MOUSE]	Y9	908	NA	-0.969302	0.442427	0.139908	-0.480188	1.02809	0.363486	-0.0212289	0.324701	0.122726	-0.400073	0.260397	0.0867992	NA	NA	NA	NA	NA	NA	NA	NA	NA	NA	NA	NA	-1.44387	0.30241	0.151205	-0.788389	0.25809	0.182497	-0.94568	0.341016	0.139219
addyfllr	Q8R0F9	SEC14-like protein 4 OS=Mus musculus GN=Sec14l4 PE=2 SV=1 - [S14L4_MOUSE]	Y4	36	NA	-0.433864	0.402277	0.121291	-0.3415	0.427838	0.151263	-0.241888	0.225555	0.0797457	-0.67214	0.374892	0.124964	-0.752786	0.242929	0.0858883	-0.569654	0.27548	0.097397	-0.451672	0.231328	0.0874337	-0.6409	0.329996	0.13472	-0.317742	0.140853	0.0497989	-0.114244	0.158022	0.052674	-0.0431989	0.41306	0.168631
adfaeyasvdr	Q3U1F9	Phosphoprotein associated with glycosphingolipid-enriched microdomains 1 OS=Mus musculus GN=Pag1 PE=1 SV=2 - [PHAG1_MOUSE]	Y6	224	NA	-0.714917	0.860909	0.497046	-0.751651	0.226007	0.130485	-0.501977	0.559989	0.32331	-0.26674	0.496285	0.28653	-0.209015	0.949295	0.671253	-1.25471	0.270682	0.191401	-0.67095	0.108192	0.0765036	-0.368876	0.449916	0.318139	NA	NA	NA	NA	NA	NA	-0.359594	0.445152	0.31477
adhqplteasyvnlptialcntdsplr	P14206	40S ribosomal protein SA OS=Mus musculus GN=Rpsa PE=1 SV=4 - [RSSA_MOUSE]	Y11	139	C20	0.253967	0.314165	0.104722	0.235511	0.343953	0.140418	0.348162	0.246127	0.0930274	0.0848613	0.395848	0.149617	-0.144907	0.171625	0.0648682	0.0687277	0.336799	0.127298	0.0509202	0.399502	0.163096	-0.0880864	0.573512	0.286756	-0.171882	0.355026	0.134187	-0.0721627	0.171277	0.0647365	0.106249	0.435974	0.177986
adialvellyhveeldpgvvdnfpllk	P30115	Glutathione S-transferase A3 OS=Mus musculus GN=Gsta3 PE=1 SV=2 - [GSTA3_MOUSE]	Y10	165	NA	0.386544	0.24449	0.17288	0.0543784	0.395895	0.27994	0.868829	0.185941	0.13148	0.536343	0.185454	0.131135	NA	NA	NA	NA	NA	NA	NA	NA	NA	0.00189691	1.26428	0.893979	NA	NA	NA	-0.549438	0.518068	0.366329	NA	NA	NA
advdlyqvr	Q9CR00	26S proteasome non-ATPase regulatory subunit 9 OS=Mus musculus GN=Psmd9 PE=1 SV=1 - [PSMD9_MOUSE]	Y6	70	NA	0.369529	0.369313	0.261144	NA	NA	NA	NA	NA	NA	0.380825	0.357666	0.206499	NA	NA	NA	NA	NA	NA	NA	NA	NA	NA	NA	NA	NA	NA	NA	NA	NA	NA	NA	NA	NA
aedmymvqshqvatppkdgk	Q8K3J9	G-protein coupled receptor family C group 5 member C OS=Mus musculus GN=Gprc5c PE=2 SV=2 - [GPC5C_MOUSE]	Y5	413	M4,M6	NA	NA	NA	NA	NA	NA	NA	NA	NA	NA	NA	NA	NA	NA	NA	NA	NA	NA	NA	NA	NA	-0.610271	0.515984	0.364856	NA	NA	NA	0.114544	0.231514	0.163705	NA	NA	NA
aeedeilnrspr	P35564	Calnexin OS=Mus musculus GN=Canx PE=1 SV=1 - [CALX_MOUSE]	S10	582	NA	NA	NA	NA	NA	NA	NA	NA	NA	NA	NA	NA	NA	NA	NA	NA	NA	NA	NA	NA	NA	NA	NA	NA	NA	-0.171888	0.0447763	0.0316616	-0.485405	0.524905	0.303054	NA	NA	NA
aeerptfdylqsvlddfytategqyqqqp	P25911	Tyrosine-protein kinase Lyn OS=Mus musculus GN=Lyn PE=1 SV=4 - [LYN_MOUSE]	Y25	508	NA	-1.86065	0.0615645	0.0435327	-0.573463	0.146884	0.103862	NA	NA	NA	-1.48521	0.779169	0.550956	0.788156	2.22814	0.787768	-0.442403	2.67565	0.945984	0.307397	2.3341	0.882208	2.12282	2.43622	0.994583	NA	NA	NA	0.953697	0.440492	0.220246	NA	NA	NA
aeeveyyyr	O88448	Kinesin light chain 2 OS=Mus musculus GN=Klc2 PE=1 SV=1 - [KLC2_MOUSE]	Y6	344	NA	NA	NA	NA	NA	NA	NA	NA	NA	NA	NA	NA	NA	NA	NA	NA	NA	NA	NA	NA	NA	NA	NA	NA	NA	NA	NA	NA	NA	NA	NA	-0.243153	0.310142	0.219304
aepedhyflltepplntpenr	Q99JY9	Actin-related protein 3 OS=Mus musculus GN=Actr3 PE=1 SV=3 - [ARP3_MOUSE]	Y7	109	NA	0.684751	0.230346	0.13299	NA	NA	NA	NA	NA	NA	-0.114961	0.839872	0.4849	NA	NA	NA	NA	NA	NA	NA	NA	NA	NA	NA	NA	-0.0898974	0.0207786	0.0146927	0.0772965	0.203468	0.117472	NA	NA	NA
aeptplassappagslysspvnssaplaedidpelar	Q99LI8	Hepatocyte growth factor-regulated tyrosine kinase substrate OS=Mus musculus GN=Hgs PE=1 SV=2 - [HGS_MOUSE]	Y17	308	NA	-0.468092	0.376597	0.188298	0.468902	0.230979	0.115489	0.244459	0.32717	0.188891	0.415546	0.252511	0.126255	-0.313176	0.130763	0.0924634	-0.390053	0.377498	0.266932	-0.363725	0.0841543	0.0595061	-0.310888	0.349594	0.247201	NA	NA	NA	NA	NA	NA	NA	NA	NA
agdeiicmdevyggtnr	Q8VCN5	Cystathionine gamma-lyase OS=Mus musculus GN=Cth PE=1 SV=1 - [CGL_MOUSE]	Y12	113	C7	0.337163	0.441416	0.156064	0.265351	0.433738	0.163937	-0.0158344	0.182247	0.074402	-0.146345	0.341665	0.139484	0.11166	0.464249	0.164137	0.22071	0.391562	0.138438	0.157612	0.552276	0.208741	-0.0381351	0.671306	0.274059	0.106723	0.62255	0.254155	-0.114685	0.204129	0.0833354	-0.31161	0.207882	0.0929676
agdtviplyipqcgeck	P28474	Alcohol dehydrogenase class-3 OS=Mus musculus GN=Adh5 PE=1 SV=3 - [ADHX_MOUSE]	Y9	93	C13,C16	0.563165	0.265476	0.153273	0.30065	0.0892952	0.0631413	0.631862	0.101173	0.0584123	0.39259	0.351533	0.248571	-0.1247	0.0482067	0.0278321	-0.271967	0.621915	0.359063	0.0395735	0.176489	0.101896	-0.0406504	0.300287	0.150144	0.0276309	0.445863	0.257419	0.225192	0.284494	0.12723	NA	NA	NA
ageeehvysfpnk	Q8VI36	Paxillin OS=Mus musculus GN=Pxn PE=1 SV=1 - [PAXI_MOUSE]	Y8	118	NA	0.00714058	0.240114	0.072397	0.285332	0.210927	0.0745741	0.102977	0.107319	0.0379429	0.223459	0.0921342	0.0307114	-0.0396626	0.115938	0.0409901	0.376994	0.313982	0.111009	0.0961392	0.224331	0.0847892	-0.172812	0.0628599	0.0256625	-0.357511	0.153791	0.0543734	0.055376	0.268477	0.0894924	-0.232382	0.360556	0.147197
ageeehvysfpnkqk	Q8VI36	Paxillin OS=Mus musculus GN=Pxn PE=1 SV=1 - [PAXI_MOUSE]	Y8	118	NA	NA	NA	NA	NA	NA	NA	NA	NA	NA	NA	NA	NA	-0.524161	0.859846	0.304002	0.684374	1.46847	0.519182	1.53634	0.942574	0.35626	1.31193	1.70262	0.695092	-0.496906	0.296819	0.171368	-0.0166405	0.390758	0.195379	-1.10713	0.690567	0.488305
ageysvtydgfntftipk	P11588;P02762;B5X0G2;P11589;P04938	Major urinary protein 1 OS=Mus musculus GN=Mup1 PE=1 SV=1 - [MUP1_MOUSE]|Major urinary protein 6 OS=Mus musculus GN=Mup6 PE=1 SV=2 - [MUP6_MOUSE]|Major urinary protein 17 OS=Mus musculus GN=Mup17 PE=2 SV=2 - [MUP17_MOUSE]|Major urinary protein 2 OS=Mus musculus GN=Mup2 PE=1 SV=1 - [MUP2_MOUSE]|Major urinary proteins 11 and 8 (Fragment) OS=Mus musculus GN=Mup8 PE=1 SV=1 - [MUP8_MOUSE]	Y4	98;98;98;98;99	NA	NA	NA	NA	NA	NA	NA	NA	NA	NA	NA	NA	NA	-0.0849442	0.133117	0.0941277	-0.284094	0.219428	0.155159	-0.0847009	0.0201007	0.0142133	0.280826	0.430795	0.304618	NA	NA	NA	NA	NA	NA	NA	NA	NA
agiseaqltdaetskliydfiedqggleavr	P70315	Wiskott-Aldrich syndrome protein homolog OS=Mus musculus GN=Was PE=1 SV=1 - [WASP_MOUSE]	Y18	293	NA	NA	NA	NA	NA	NA	NA	NA	NA	NA	NA	NA	NA	-0.197069	0.488816	0.244408	-0.05298	0.590823	0.295412	0.180737	0.618039	0.309019	-0.0572866	0.90465	0.639684	NA	NA	NA	NA	NA	NA	NA	NA	NA
aglqtadkyaalanldnifsagqggdqgsgfgttgk	Q8K2K6	Arf-GAP domain and FG repeat-containing protein 1 OS=Mus musculus GN=Agfg1 PE=1 SV=2 - [AGFG1_MOUSE]	Y9	327	NA	NA	NA	NA	NA	NA	NA	NA	NA	NA	NA	NA	NA	-1.15999	0.557466	0.278733	-0.280452	0.431273	0.215637	-0.202424	0.724667	0.362333	-0.12282	0.446158	0.315482	-0.15547	0.736541	0.520813	0.394744	0.108842	0.0628399	NA	NA	NA
agnvvygepiaaglgtdgr	Q9EQF5	Dihydropyrimidinase OS=Mus musculus GN=Dpys PE=2 SV=2 - [DPYS_MOUSE]	Y6	269	NA	0.483417	0.365111	0.110085	0.366695	0.189731	0.06708	0.510894	0.183456	0.0648616	0.465277	0.244205	0.0814016	0.11425	0.195093	0.0975466	0.307622	0.370078	0.185039	-0.103142	0.195019	0.112594	NA	NA	NA	-0.507096	0.521666	0.212969	-0.322094	0.15752	0.0704451	-0.00226091	0.269073	0.109849
agsnvmqtftfyasedklenr	O35490	Betaine--homocysteine S-methyltransferase 1 OS=Mus musculus GN=Bhmt PE=2 SV=1 - [BHMT1_MOUSE]	Y12	77	NA	NA	NA	NA	NA	NA	NA	NA	NA	NA	NA	NA	NA	-0.206245	0.0398079	0.019904	0.0206189	0.16302	0.0815098	-0.0680894	0.676771	0.390734	-0.0816041	0.839931	0.593921	NA	NA	NA	NA	NA	NA	NA	NA	NA
agsvspgsppylqpr	Q8CGB6	Tensin-like C1 domain-containing phosphatase OS=Mus musculus GN=Tenc1 PE=1 SV=1 - [TENC1_MOUSE]	S8,Y11	835;838	NA	-0.301085	0.0824072	0.0582707	NA	NA	NA	-0.279941	0.135029	0.0954797	NA	NA	NA	0.169915	0.607654	0.429676	-0.804796	0.0127196	0.00899415	-0.276418	0.0106917	0.00756014	-0.458039	0.342198	0.24197	-0.150381	0.215086	0.12418	-0.0386323	0.127104	0.0733832	-0.17458	0.6085	0.430275
ahmvtldytvqvpgtgr	Q9QXF8	Glycine N-methyltransferase OS=Mus musculus GN=Gnmt PE=1 SV=3 - [GNMT_MOUSE]	Y8	221	M3	0.0109407	0.502097	0.189775	0.165538	0.601978	0.269213	0.281136	0.245826	0.100358	0.130942	0.539306	0.203839	-0.0587461	0.18116	0.0640498	0.0519316	0.28195	0.0996842	0.00959116	0.201914	0.0763164	-0.0314185	0.224965	0.0918418	0.000587157	0.113672	0.0464064	-0.0101037	0.142034	0.0502168	-0.0808918	0.106336	0.0475551
ahmvtldytvqvpgtgr	Q9QXF8	Glycine N-methyltransferase OS=Mus musculus GN=Gnmt PE=1 SV=3 - [GNMT_MOUSE]	Y8	221	NA	0.179767	0.264932	0.0883107	-0.174743	0.216547	0.0884049	0.215993	0.282397	0.106736	-0.0137158	0.134626	0.0508838	-0.025301	0.272857	0.0964695	0.223999	0.385811	0.136405	0.222118	0.419632	0.158606	-0.217101	0.422249	0.172382	-0.275592	0.15796	0.0558474	-0.19537	0.315642	0.105214	-0.0431447	0.397828	0.162412
aidnqytplsqlcr	O09039	SH2B adapter protein 3 OS=Mus musculus GN=Sh2b3 PE=2 SV=2 - [SH2B3_MOUSE]	Y6	536	C13	-0.201829	0.362088	0.256035	0.235785	0.0524999	0.037123	0.304817	0.399266	0.282324	-0.170141	0.187546	0.132615	-0.357766	0.108942	0.0770338	-0.485106	0.164238	0.116134	NA	NA	NA	NA	NA	NA	NA	NA	NA	NA	NA	NA	NA	NA	NA
aisfvgsnqageyifer	Q9EQ20	Methylmalonate-semialdehyde dehydrogenase [acylating], mitochondrial OS=Mus musculus GN=Aldh6a1 PE=1 SV=1 - [MMSA_MOUSE]	Y13	268	NA	-0.0781823	0.304401	0.136132	-0.0937868	0.166641	0.074524	0.211892	0.218509	0.109255	0.00246214	0.20565	0.0919694	0.118101	0.105686	0.0431462	0.311427	0.141725	0.0578589	0.17546	0.330647	0.14787	0.34175	0.557528	0.394232	NA	NA	NA	NA	NA	NA	-0.0221005	0.131033	0.0926545
aldyymlr	P26039	Talin-1 OS=Mus musculus GN=Tln1 PE=1 SV=2 - [TLN1_MOUSE]	Y4	70	M6	NA	NA	NA	NA	NA	NA	NA	NA	NA	NA	NA	NA	0.129652	0.136808	0.0967379	-0.110099	0.123201	0.0871163	NA	NA	NA	NA	NA	NA	NA	NA	NA	NA	NA	NA	NA	NA	NA
aldyymlr	P26039	Talin-1 OS=Mus musculus GN=Tln1 PE=1 SV=2 - [TLN1_MOUSE]	Y4	70	NA	0.790235	0.0694632	0.0491179	NA	NA	NA	NA	NA	NA	NA	NA	NA	0.401998	0.37172	0.166238	0.574519	0.460648	0.206008	0.56444	0.415369	0.207684	0.031756	0.814626	0.576028	-0.504086	0.204889	0.118293	0.0369991	0.366577	0.211643	NA	NA	NA
aleldsnlyr	Q8VDD5	Myosin-9 OS=Mus musculus GN=Myh9 PE=1 SV=4 - [MYH9_MOUSE]	Y9	754	NA	0.0604296	0.0603891	0.0427015	0.216982	0.340923	0.241069	NA	NA	NA	0.0890355	0.0750295	0.0530539	0.172505	0.168827	0.0974726	0.193348	0.310711	0.179389	0.334536	0.218691	0.126261	-0.0139874	0.186007	0.131527	NA	NA	NA	0.153678	0.185633	0.131262	NA	NA	NA
alndhhvylegtllkpnmvtaghactk	Q91Y97	Fructose-bisphosphate aldolase B OS=Mus musculus GN=Aldob PE=1 SV=3 - [ALDOB_MOUSE]	Y8	223	C25	NA	NA	NA	NA	NA	NA	NA	NA	NA	NA	NA	NA	NA	NA	NA	NA	NA	NA	NA	NA	NA	-0.0789232	0.274563	0.194145	NA	NA	NA	0.191699	0.182325	0.128923	NA	NA	NA
alneidagvceemtyeeiqehypeefalr	P70266	6-phosphofructo-2-kinase/fructose-2,6-bisphosphatase 1 OS=Mus musculus GN=Pfkfb1 PE=2 SV=2 - [F261_MOUSE]	Y15	339	C10	0.115828	0.569221	0.4025	0.0554064	0.0813677	0.0575357	0.253744	0.382129	0.270206	-0.212946	0.603693	0.426875	-0.366968	0.171963	0.121596	-0.871403	0.293191	0.207317	-0.647155	0.159065	0.112476	-1.00251	0.216595	0.153156	NA	NA	NA	NA	NA	NA	NA	NA	NA
alpqnddhyvmqehr	O54967	Activated CDC42 kinase 1 OS=Mus musculus GN=Tnk2 PE=1 SV=2 - [ACK1_MOUSE]	Y9	284	NA	-0.350412	0.229189	0.102496	-0.219922	0.553901	0.391667	0.257116	0.310139	0.179059	-0.0415699	0.31998	0.184741	-0.113414	0.467419	0.330515	-0.221998	0.132497	0.0936896	-0.0143453	0.254783	0.180159	-0.124053	0.266273	0.188284	-0.591124	0.263965	0.131983	-0.0425065	0.33373	0.166865	0.057778	0.915728	0.647517
alpqnddhyvmqehrk	O54967	Activated CDC42 kinase 1 OS=Mus musculus GN=Tnk2 PE=1 SV=2 - [ACK1_MOUSE]	Y9	284	NA	NA	NA	NA	NA	NA	NA	NA	NA	NA	NA	NA	NA	NA	NA	NA	NA	NA	NA	NA	NA	NA	-1.12755	0.373606	0.26418	NA	NA	NA	0.055505	0.767478	0.542689	NA	NA	NA
alvpaaelldsgvishelyqqlqr	Q9QXS1	Plectin OS=Mus musculus GN=Plec PE=1 SV=3 - [PLEC_MOUSE]	Y19	3141	NA	NA	NA	NA	NA	NA	NA	NA	NA	NA	NA	NA	NA	NA	NA	NA	NA	NA	NA	NA	NA	NA	NA	NA	NA	-0.528296	0.0915227	0.0647163	-0.218859	0.116175	0.0670738	NA	NA	NA
alvpflldedyek	Q8R0L1	Signal-transducing adaptor protein 2 OS=Mus musculus GN=Stap2 PE=1 SV=1 - [STAP2_MOUSE]	Y11	250	NA	1.0583	0.225751	0.0680665	0.71604	0.309551	0.109443	0.346477	0.395114	0.139694	0.97292	0.464608	0.154869	-0.129443	0.430118	0.15207	-0.0953072	0.344416	0.121769	-0.093883	0.1848	0.0698477	-0.309807	0.413992	0.169011	0.342357	0.562387	0.198834	1.05025	0.278042	0.0926808	0.449215	0.118124	0.0482241
alvpflldedyekvlgfvdsdrengesawavpsfr	Q8R0L1	Signal-transducing adaptor protein 2 OS=Mus musculus GN=Stap2 PE=1 SV=1 - [STAP2_MOUSE]	Y11	250	NA	NA	NA	NA	NA	NA	NA	NA	NA	NA	NA	NA	NA	-1.42326	0.41501	0.207505	-1.04555	1.17286	0.586429	-0.796512	0.897031	0.448515	-0.811941	0.100836	0.0713018	NA	NA	NA	NA	NA	NA	NA	NA	NA
alydflgenedelsfk	Q91X43	SH3 domain-containing protein 19 OS=Mus musculus GN=Sh3d19 PE=1 SV=2 - [SH319_MOUSE]	Y3	738	NA	-0.652925	0.532262	0.217295	-0.18004	0.177345	0.079311	0.380985	0.167611	0.0749581	-0.0677277	0.126072	0.056381	-0.172088	0.0316899	0.0224081	-0.234336	0.100169	0.07083	NA	NA	NA	NA	NA	NA	-0.238791	0.616955	0.356199	-0.18734	0.246563	0.123281	-0.400877	1.01831	0.720057
alydnvaespdelsfr	Q61140	Breast cancer anti-estrogen resistance protein 1 OS=Mus musculus GN=Bcar1 PE=1 SV=2 - [BCAR1_MOUSE]	Y3	12	NA	-0.109577	0.468691	0.177149	-0.0345748	0.223502	0.0999532	0.382368	0.311464	0.139291	0.0316712	0.16015	0.0605311	NA	NA	NA	NA	NA	NA	NA	NA	NA	NA	NA	NA	-0.00348105	0.210271	0.148684	0.306113	0.455037	0.262716	NA	NA	NA
amypdyfsk	Q9CQJ8	NADH dehydrogenase [ubiquinone] 1 beta subcomplex subunit 9 OS=Mus musculus GN=Ndufb9 PE=1 SV=3 - [NDUB9_MOUSE]	Y6	118	NA	-0.158057	0.607606	0.429642	-0.481315	0.0597483	0.0422484	0.0422515	0.128117	0.0905922	-0.302602	0.889622	0.629058	NA	NA	NA	NA	NA	NA	NA	NA	NA	NA	NA	NA	NA	NA	NA	NA	NA	NA	NA	NA	NA
anllanneyyfr	A2ASS6	Titin OS=Mus musculus GN=Ttn PE=1 SV=1 - [TITIN_MOUSE]	Y10	19860	NA	1.18977	1.22799	0.613997	0.371904	0.215725	0.124549	0.128523	0.643197	0.321598	0.137878	0.337949	0.195115	-0.116674	0.0971759	0.048588	-0.340081	0.302675	0.151337	0.176364	0.208532	0.104266	-0.038253	0.494312	0.201802	-0.207064	0.149483	0.0668507	0.413724	0.945857	0.334411	0.83537	0.80538	0.56949
annttyglaaglftk	P24549	Retinal dehydrogenase 1 OS=Mus musculus GN=Aldh1a1 PE=1 SV=5 - [AL1A1_MOUSE]	Y6	426	NA	0.586423	0.405435	0.165518	0.21744	0.240836	0.107705	0.691151	0.177376	0.0793251	0.750404	0.392683	0.196341	0.300417	0.15106	0.07553	0.346639	0.0447186	0.0223593	-0.007403	0.173246	0.100024	-0.0780271	0.437215	0.309158	-0.220463	0.150767	0.0753834	-0.147491	0.135289	0.0956636	-0.104789	0.194254	0.086873
anydvlesqk	Q9CR00	26S proteasome non-ATPase regulatory subunit 9 OS=Mus musculus GN=Psmd9 PE=1 SV=1 - [PSMD9_MOUSE]	Y3	41	NA	-0.933999	0.231902	0.0773005	-0.19074	0.409474	0.167167	-0.123474	0.157221	0.0594239	-0.397848	0.195625	0.0739394	-1.07734	0.423889	0.299735	-0.100184	0.238564	0.16869	-0.348756	0.151599	0.107197	-0.73829	0.568704	0.402135	-1.68477	0.277643	0.113347	-0.231994	0.134767	0.0602697	-1.07954	0.58071	0.237074
apaaigpysqavqvdr	P52760	Ribonuclease UK114 OS=Mus musculus GN=Hrsp12 PE=1 SV=3 - [UK114_MOUSE]	Y8	21	NA	0.897927	0.214363	0.0646328	0.767799	0.170949	0.0604396	0.653666	0.201264	0.0711577	0.771637	0.215076	0.0716921	0.285321	0.22458	0.079401	0.767675	0.360292	0.127383	0.51406	0.286353	0.108231	0.417627	0.287028	0.117179	0.257228	0.495453	0.175169	0.166203	0.305262	0.101754	0.180907	0.220679	0.0900916
apcscsgdndqyvlmsspvgr	P81122	Insulin receptor substrate 2 OS=Mus musculus GN=Irs2 PE=1 SV=2 - [IRS2_MOUSE]	Y12	814	C3,C5	0.0616839	0.20981	0.0632602	0.353373	0.328216	0.116042	0.200731	0.194677	0.0688285	-0.00171596	0.2111	0.0703668	-0.278061	0.227508	0.0804363	-0.43059	0.580318	0.205173	-0.0775937	0.347387	0.1313	-0.502402	0.251742	0.102773	-0.548278	0.183622	0.06492	-0.00128381	0.236578	0.0788592	-0.100241	0.455409	0.18592
apcscsgdndqyvlmsspvgr	P81122	Insulin receptor substrate 2 OS=Mus musculus GN=Irs2 PE=1 SV=2 - [IRS2_MOUSE]	Y12	814	C3,C5,M15	0.221993	0.298772	0.0995905	0.293716	0.260425	0.106318	0.43808	0.44848	0.169509	-0.157623	1.12633	0.425712	0.148199	0.351231	0.157075	-0.147326	0.510359	0.228239	0.00747832	0.641964	0.287095	-0.0674304	0.483013	0.241506	-0.0678858	0.362147	0.136879	0.052306	0.218323	0.0825185	0.0590577	0.562282	0.229551
apepnnhteyasietgk	P97797	Tyrosine-protein phosphatase non-receptor type substrate 1 OS=Mus musculus GN=Sirpa PE=1 SV=1 - [SHPS1_MOUSE]	Y10	464	NA	-0.656185	0.272195	0.157152	NA	NA	NA	NA	NA	NA	0.430588	0.433586	0.250331	NA	NA	NA	NA	NA	NA	NA	NA	NA	NA	NA	NA	-0.526059	0.61448	0.434503	0.18746	0.621712	0.358946	NA	NA	NA
apevsqyiyqvydsilk	Q9DBG3	AP-2 complex subunit beta OS=Mus musculus GN=Ap2b1 PE=1 SV=1 - [AP2B1_MOUSE]	Y9	928	NA	-0.171311	0.362515	0.256337	NA	NA	NA	NA	NA	NA	0.222006	0.240092	0.138617	NA	NA	NA	NA	NA	NA	NA	NA	NA	NA	NA	NA	NA	NA	NA	NA	NA	NA	NA	NA	NA
apmefgyvgidsileqmr	Q80UG5	Septin-9 OS=Mus musculus GN=Sept9 PE=1 SV=1 - [SEPT9_MOUSE]	Y7	276	NA	0.17237	0.651223	0.265861	0.119212	0.607554	0.271706	0.368281	0.350041	0.156543	0.228659	0.548691	0.224002	0.193687	0.330371	0.134873	0.345488	0.317521	0.129627	0.201476	0.340086	0.152091	0.0221305	0.644389	0.455652	NA	NA	NA	NA	NA	NA	-0.422227	0.267074	0.133537
aptstdtpiysqvapr	Q61152	Tyrosine-protein phosphatase non-receptor type 18 OS=Mus musculus GN=Ptpn18 PE=1 SV=1 - [PTN18_MOUSE]	Y10	381	NA	-0.101112	0.153773	0.0768866	0.290972	0.213843	0.123462	0.133126	0.190123	0.109768	NA	NA	NA	-0.715382	0.196563	0.138991	-0.369183	0.35976	0.254389	-0.490671	0.271685	0.19211	-0.603111	0.526351	0.372186	-0.483756	0.385614	0.192807	-0.0938505	0.109163	0.0771902	-0.258191	0.314545	0.140669
apvvmgssedvqefleiyrk	Q9QXD6	Fructose-1,6-bisphosphatase 1 OS=Mus musculus GN=Fbp1 PE=2 SV=3 - [F16P1_MOUSE]	Y18	332	NA	NA	NA	NA	NA	NA	NA	NA	NA	NA	NA	NA	NA	-0.0864226	0.0658309	0.0465495	0.174727	0.205466	0.145287	0.0680634	0.301807	0.21341	0.00166078	0.397795	0.281283	NA	NA	NA	NA	NA	NA	NA	NA	NA
aqavhpgygflsenk	Q91ZA3	Propionyl-CoA carboxylase alpha chain, mitochondrial OS=Mus musculus GN=Pcca PE=1 SV=2 - [PCCA_MOUSE]	Y8	139	NA	0.204494	0.203619	0.117559	NA	NA	NA	NA	NA	NA	-0.114704	0.322757	0.186344	NA	NA	NA	NA	NA	NA	NA	NA	NA	NA	NA	NA	-0.496748	0.7351	0.519794	0.0820519	0.248732	0.143606	NA	NA	NA
aqyedianr	P11679;Q922U2;Q8BGZ7	Keratin, type II cytoskeletal 8 OS=Mus musculus GN=Krt8 PE=1 SV=4 - [K2C8_MOUSE]|Keratin, type II cytoskeletal 5 OS=Mus musculus GN=Krt5 PE=1 SV=1 - [K2C5_MOUSE]|Keratin, type II cytoskeletal 75 OS=Mus musculus GN=Krt75 PE=1 SV=1 - [K2C75_MOUSE]	Y3	273;340;328	NA	-0.892893	0.620256	0.234435	-0.801481	0.955007	0.427092	-0.549319	0.640342	0.320171	-0.312899	0.641161	0.261753	-0.356163	0.259082	0.183199	0.500641	0.127246	0.0899762	0.0869631	0.363148	0.256784	NA	NA	NA	-1.74158	0.947182	0.546856	-0.842959	0.127613	0.0902363	-0.855445	0.24856	0.12428
arpttdsfddyppr	Q8BGD9	Eukaryotic translation initiation factor 4B OS=Mus musculus GN=Eif4b PE=1 SV=1 - [IF4B_MOUSE]	Y11	211	NA	-0.417856	0.33177	0.148372	-0.106922	0.0358781	0.0253697	0.105617	0.630544	0.364045	0.0266314	0.302112	0.174424	NA	NA	NA	NA	NA	NA	NA	NA	NA	NA	NA	NA	-0.919339	0.719864	0.359932	-0.120511	0.294428	0.147214	-0.448224	0.423655	0.29957
arqeevyselqar	Q9QXS1	Plectin OS=Mus musculus GN=Plec PE=1 SV=3 - [PLEC_MOUSE]	Y7	3369	NA	NA	NA	NA	NA	NA	NA	NA	NA	NA	NA	NA	NA	-0.000415522	0.182385	0.128966	-0.0271876	0.18115	0.128092	0.112659	0.167216	0.118239	-0.305889	0.0475379	0.0336144	NA	NA	NA	NA	NA	NA	NA	NA	NA
aseehlkqhyidlk	Q01768	Nucleoside diphosphate kinase B OS=Mus musculus GN=Nme2 PE=1 SV=1 - [NDKB_MOUSE]	Y10	52	NA	NA	NA	NA	NA	NA	NA	NA	NA	NA	NA	NA	NA	NA	NA	NA	NA	NA	NA	NA	NA	NA	-1.29905	0.800193	0.565822	NA	NA	NA	-1.04341	0.0223862	0.0158294	NA	NA	NA
aspspslssysdpdsghycqlqppvr	Q9QZS8	SH2 domain-containing protein 3C OS=Mus musculus GN=Sh2d3c PE=1 SV=1 - [SH2D3_MOUSE]	Y18	490	C19	NA	NA	NA	NA	NA	NA	NA	NA	NA	NA	NA	NA	NA	NA	NA	NA	NA	NA	NA	NA	NA	NA	NA	NA	-0.217876	0.172961	0.122302	-0.331994	0.128885	0.074412	NA	NA	NA
asspaesspedsgymr	P81122	Insulin receptor substrate 2 OS=Mus musculus GN=Irs2 PE=1 SV=2 - [IRS2_MOUSE]	S7,Y14	727;734	NA	NA	NA	NA	NA	NA	NA	NA	NA	NA	NA	NA	NA	NA	NA	NA	NA	NA	NA	NA	NA	NA	NA	NA	NA	NA	NA	NA	NA	NA	NA	-0.359351	0.550484	0.389251
asspaesspedsgymr	P81122	Insulin receptor substrate 2 OS=Mus musculus GN=Irs2 PE=1 SV=2 - [IRS2_MOUSE]	Y14	734	NA	-0.407971	0.6921	0.2307	0.0949529	1.32489	0.540882	-0.214422	0.183165	0.0747769	-1.09443	0.864021	0.326569	-0.116653	0.688397	0.281037	0.0107829	0.74263	0.303177	-0.182669	1.01361	0.413803	-0.376836	0.68928	0.281397	-1.55916	0.993329	0.351195	0.278191	0.370948	0.123649	0.00232365	0.39744	0.162254
asygvedpeyavtqlaqttmr	Q99JB2	Stomatin-like protein 2, mitochondrial OS=Mus musculus GN=Stoml2 PE=1 SV=1 - [STML2_MOUSE]	Y10	124	NA	-0.25043	0.342851	0.197945	-0.445467	0.0452174	0.0319735	0.0104104	0.210584	0.121581	-0.644442	0.420338	0.297224	NA	NA	NA	NA	NA	NA	NA	NA	NA	NA	NA	NA	-0.184223	0.0989326	0.0699559	0.0922516	0.178931	0.103306	NA	NA	NA
asyissaqldqpdpgavaaaaifr	Q8VC30	Bifunctional ATP-dependent dihydroxyacetone kinase/FAD-AMP lyase (cyclizing) OS=Mus musculus GN=Dak PE=2 SV=1 - [DHAK_MOUSE]	Y3	546	NA	-0.0880834	0.415006	0.125129	-0.0344042	0.33422	0.118165	0.486055	0.219203	0.0775001	0.286399	0.241914	0.0806381	-0.369481	0.373651	0.132106	0.245307	0.369402	0.130603	0.466751	0.354433	0.133963	0.566571	0.35725	0.145847	-0.338337	0.193075	0.0682624	-0.0232816	0.14421	0.0480701	-0.362928	0.40597	0.165737
atetvyseir	Q08481	Platelet endothelial cell adhesion molecule OS=Mus musculus GN=Pecam1 PE=1 SV=1 - [PECA1_MOUSE]	Y6	702	NA	-0.446002	0.593815	0.197938	-0.536445	0.218043	0.0824126	-0.345359	0.525977	0.198801	-0.174428	0.445616	0.181922	NA	NA	NA	NA	NA	NA	NA	NA	NA	NA	NA	NA	-0.589984	0.447521	0.1827	0.23396	0.282795	0.12647	-0.274449	0.602063	0.269251
atetvysevk	Q925P2;P31809	Carcinoembryonic antigen-related cell adhesion molecule 2 OS=Mus musculus GN=Ceacam2 PE=1 SV=3 - [CEAM2_MOUSE]|Carcinoembryonic antigen-related cell adhesion molecule 1 OS=Mus musculus GN=Ceacam1 PE=1 SV=1 - [CEAM1_MOUSE]	Y6	514;515	NA	0.710423	0.509284	0.153555	0.699159	0.667286	0.235921	-0.0540284	0.692318	0.244771	0.725564	0.136681	0.0455602	0.337302	0.420223	0.171555	0.0188379	0.477176	0.194806	-0.6553	0.354914	0.144893	-1.14736	0.49139	0.200609	-0.367573	0.498987	0.176419	0.195968	0.501927	0.167309	0.0454603	0.969306	0.395717
atiygilr	P59242	Cingulin OS=Mus musculus GN=Cgn PE=1 SV=1 - [CING_MOUSE]	Y4	307	NA	NA	NA	NA	NA	NA	NA	NA	NA	NA	NA	NA	NA	0.164082	0.0794494	0.0561792	0.349629	0.0115922	0.0081969	NA	NA	NA	NA	NA	NA	NA	NA	NA	NA	NA	NA	NA	NA	NA
avcstylqsr	O88904;Q9QZR5	Homeodomain-interacting protein kinase 1 OS=Mus musculus GN=Hipk1 PE=1 SV=2 - [HIPK1_MOUSE]|Homeodomain-interacting protein kinase 2 OS=Mus musculus GN=Hipk2 PE=1 SV=2 - [HIPK2_MOUSE]	Y6	352;361	C3	-0.201315	0.896503	0.270306	0.203148	0.526613	0.186186	0.345417	0.24775	0.087593	0.214734	0.432205	0.144068	0.275157	0.257549	0.0910572	0.0776884	0.601653	0.212716	0.193973	0.435376	0.164557	0.210757	0.322192	0.131534	-0.328041	0.402968	0.142471	-0.399294	0.619386	0.206462	-0.219694	0.232768	0.0950269
aveyllmgipgdr	P54728	UV excision repair protein RAD23 homolog B OS=Mus musculus GN=Rad23b PE=1 SV=2 - [RD23B_MOUSE]	Y4	224	NA	-0.136537	0.274119	0.12259	0.275103	0.177211	0.079251	0.344272	0.123572	0.0617861	0.188054	0.443046	0.198136	0.349207	0.738698	0.369349	0.177937	0.312101	0.15605	-0.112281	0.0869367	0.0501929	-0.173938	0.00348823	0.00246655	NA	NA	NA	NA	NA	NA	-0.485103	0.525501	0.371586
avlealgsclnnkysegypgqr	P50431	Serine hydroxymethyltransferase, cytosolic OS=Mus musculus GN=Shmt1 PE=1 SV=3 - [GLYC_MOUSE]	Y14	67	C9	NA	NA	NA	NA	NA	NA	NA	NA	NA	NA	NA	NA	-0.164795	0.0291337	0.0206007	-0.219621	0.39143	0.276783	0.05439	0.195746	0.138413	0.04505	0.441197	0.311973	NA	NA	NA	NA	NA	NA	NA	NA	NA
avvlpislattfkqdfpgqssgfeysr	Q8VCN5	Cystathionine gamma-lyase OS=Mus musculus GN=Cth PE=1 SV=1 - [CGL_MOUSE]	Y25	59	NA	NA	NA	NA	NA	NA	NA	NA	NA	NA	NA	NA	NA	-1.20725	0.639449	0.452159	-0.733257	1.18401	0.837222	-0.12338	0.691034	0.488635	-0.245351	0.927075	0.655541	NA	NA	NA	NA	NA	NA	NA	NA	NA
awgsemncdtnpleagleyfvk	Q9DBT9	Dimethylglycine dehydrogenase, mitochondrial OS=Mus musculus GN=Dmgdh PE=1 SV=1 - [M2GD_MOUSE]	Y19	737	C8	0.69117	0.306272	0.108283	0.444411	0.259313	0.098011	0.556318	0.301246	0.122983	0.142983	0.297228	0.121343	-0.00160409	0.41796	0.295542	0.311044	0.132773	0.0938847	0.316939	0.451878	0.319526	-0.244188	0.785451	0.555398	-0.675622	0.224069	0.112034	-0.298823	0.313333	0.22156	-0.132218	0.213186	0.0953396
ayefaer	Q68FD5	Clathrin heavy chain 1 OS=Mus musculus GN=Cltc PE=1 SV=3 - [CLH1_MOUSE]	Y2	1096	NA	-0.78163	0.890452	0.268481	-0.741098	0.840306	0.297093	-0.210261	0.502505	0.177662	-0.312046	0.628633	0.209544	0.0664987	0.633342	0.258561	-0.201945	0.697688	0.28483	-0.624608	0.683761	0.279144	-0.982845	0.621141	0.25358	-0.605998	0.537348	0.189981	-0.616728	0.563545	0.187848	-0.76067	0.366355	0.149564
ayeiicqtmqensglvvtlphevadeqvlqqalrp	Q8VC12	Urocanate hydratase OS=Mus musculus GN=Uroc1 PE=2 SV=2 - [HUTU_MOUSE]	Y2	643	C6	NA	NA	NA	NA	NA	NA	NA	NA	NA	NA	NA	NA	-0.289582	0.298794	0.211279	-0.0408597	0.103419	0.0731281	-0.403978	0.116704	0.0825224	-0.166724	0.0861172	0.060894	NA	NA	NA	NA	NA	NA	NA	NA	NA
aylmsqplayhtpdcgk	O35490	Betaine--homocysteine S-methyltransferase 1 OS=Mus musculus GN=Bhmt PE=2 SV=1 - [BHMT1_MOUSE]	Y2	243	C15	0.54378	0.18585	0.0702445	0.205849	0.45259	0.226295	0.749699	0.349353	0.156235	0.380812	0.265827	0.118881	NA	NA	NA	NA	NA	NA	NA	NA	NA	-0.931212	0.36665	0.259261	-0.379658	0.505061	0.190895	0.18459	0.325785	0.123135	0.116851	0.212077	0.0865801
cedcggllsegdnqgcypldghilck	Q8BFW7	Lipoma-preferred partner homolog OS=Mus musculus GN=Lpp PE=1 SV=1 - [LPP_MOUSE]	Y17	586	C1,C4,C16,C25	NA	NA	NA	NA	NA	NA	NA	NA	NA	NA	NA	NA	-0.0842749	0.0713303	0.0504382	-0.604102	0.509346	0.360162	0.132938	0.0787183	0.0556623	0.164843	0.132397	0.0936188	NA	NA	NA	NA	NA	NA	NA	NA	NA
cefqdayvllsek	P63038	60 kDa heat shock protein, mitochondrial OS=Mus musculus GN=Hspd1 PE=1 SV=1 - [CH60_MOUSE]	Y7	243	C1	0.393907	0.283516	0.0945053	0.183976	0.179757	0.0679419	0.487718	0.234184	0.0885131	-0.000938612	0.123905	0.0505842	0.350605	0.222405	0.0994626	0.581567	0.468063	0.209324	0.280667	0.139295	0.0696476	0.035296	0.314062	0.157031	0.093795	0.599384	0.226546	-0.259105	0.324609	0.122691	-0.122244	0.0566857	0.0253506
cfatqvyck	P25688	Uricase OS=Mus musculus GN=Uox PE=1 SV=2 - [URIC_MOUSE]	Y7	194	C1,C8	-0.113005	0.255215	0.147349	-0.258714	0.125423	0.0886878	-0.364551	0.111012	0.0784973	NA	NA	NA	NA	NA	NA	NA	NA	NA	NA	NA	NA	NA	NA	NA	-0.378586	0.403144	0.232755	-0.347618	0.09324	0.0659307	-0.200177	0.20534	0.118553
cgydldgcpvwydiigpldak	Q99J08	SEC14-like protein 2 OS=Mus musculus GN=Sec14l2 PE=2 SV=1 - [S14L2_MOUSE]	Y3	91	C1,C8	0.833978	0.257058	0.181767	0.371076	0.510225	0.360784	1.08749	0.0691159	0.0488723	0.885713	0.689116	0.487278	NA	NA	NA	NA	NA	NA	NA	NA	NA	NA	NA	NA	NA	NA	NA	NA	NA	NA	NA	NA	NA
cldpmvymndk	Q9QVP9	Protein-tyrosine kinase 2-beta OS=Mus musculus GN=Ptk2b PE=1 SV=2 - [FAK2_MOUSE]	Y7	834	C1	0.132485	0.263185	0.1177	0.365803	0.145982	0.0729909	0.313628	0.281733	0.140867	0.229315	0.260516	0.106355	NA	NA	NA	NA	NA	NA	NA	NA	NA	NA	NA	NA	NA	NA	NA	NA	NA	NA	-0.0820947	0.345713	0.199598
clhsesateyatlr	Q9D8L0	Uncharacterized protein C11orf52 homolog OS=Mus musculus PE=2 SV=1 - [CK052_MOUSE]	Y10	107	C1	-1.25505	0.693197	0.231066	-0.334404	0.210854	0.0860809	-0.388666	0.539893	0.20406	-0.00887849	0.196077	0.0741102	-0.870985	0.560798	0.228945	-0.169783	0.389477	0.159003	-0.223701	0.385155	0.157239	-0.657089	0.294533	0.120243	-1.04611	0.273088	0.0965513	0.130689	0.519837	0.173279	-0.426399	1.30269	0.53182
cyafllvqepaqiiek	A2ASS6	Titin OS=Mus musculus GN=Ttn PE=1 SV=1 - [TITIN_MOUSE]	Y2	6020	C1	1.33644	0.911644	0.344569	-0.624317	0.261625	0.117002	0.228248	1.01851	0.415803	-0.164121	0.519487	0.259744	0.105968	0.815342	0.470738	-0.219323	0.257407	0.148614	0.496571	1.33537	0.94425	0.503296	0.267573	0.189203	0.155044	0.831553	0.314297	0.794419	1.26103	0.476625	0.545218	0.765567	0.342372
daqyvmvr	O55111	Desmoglein-2 OS=Mus musculus GN=Dsg2 PE=1 SV=3 - [DSG2_MOUSE]	Y4	1016	NA	-0.563598	0.333725	0.149246	-0.179499	0.0401869	0.0232019	-0.309025	0.14572	0.0728598	NA	NA	NA	0.283432	0.577731	0.288865	0.146351	0.340156	0.170078	0.00572666	0.439987	0.219994	-0.133998	0.38855	0.194275	-0.356312	0.313906	0.110983	0.188084	0.206632	0.0688773	-0.375046	0.303118	0.135559
dasptpstdaeypangsgadriydlnipafvk	O55033	Cytoplasmic protein NCK2 OS=Mus musculus GN=Nck2 PE=1 SV=1 - [NCK2_MOUSE]	Y23	110	NA	NA	NA	NA	NA	NA	NA	NA	NA	NA	NA	NA	NA	0.11123	0.218802	0.109401	1.04757	0.422096	0.211048	0.929136	0.46981	0.234905	0.815446	1.05718	0.74754	NA	NA	NA	NA	NA	NA	NA	NA	NA
dassqdcydipr	Q9QYY0	GRB2-associated-binding protein 1 OS=Mus musculus GN=Gab1 PE=1 SV=2 - [GAB1_MOUSE]	Y8	407	C7	0.150886	0.306543	0.102181	0.470962	0.478153	0.195205	0.00648294	0.323533	0.132082	0.0416437	0.095742	0.0361871	-0.017108	0.330004	0.12473	0.152295	0.365169	0.138021	-0.253073	0.320851	0.130987	-0.619744	0.205501	0.102751	-0.765139	0.469617	0.177499	0.0810219	0.277942	0.105052	-0.482622	0.748358	0.305516
ddeydylfk	P62492;P46638	Ras-related protein Rab-11A OS=Mus musculus GN=Rab11a PE=1 SV=3 - [RB11A_MOUSE]|Ras-related protein Rab-11B OS=Mus musculus GN=Rab11b PE=1 SV=3 - [RB11B_MOUSE]	Y4	8;8	NA	-1.43358	0.524404	0.174801	-0.461116	0.421137	0.171928	-0.22919	0.329132	0.134368	-1.0203	0.141632	0.0535317	-1.00907	0.126139	0.0891935	-0.39405	0.401729	0.284065	-0.233572	0.137684	0.0973571	NA	NA	NA	-1.63503	0.645495	0.263522	-0.540899	0.612679	0.273998	-1.47968	0.354698	0.144805
ddgsweviegyr	P26443	Glutamate dehydrogenase 1, mitochondrial OS=Mus musculus GN=Glud1 PE=1 SV=1 - [DHE3_MOUSE]	Y11	135	NA	NA	NA	NA	NA	NA	NA	NA	NA	NA	NA	NA	NA	0.747159	0.444555	0.157174	1.29112	0.371745	0.131432	1.20971	0.719566	0.27197	1.47979	0.726498	0.296592	0.427799	0.80686	0.40343	-0.0478683	0.185194	0.0828213	-0.197168	0.44835	0.224175
ddiywsr	Q5DTX6	Junctional protein associated with coronary artery disease OS=Mus musculus GN=Jcad PE=1 SV=2 - [JCAD_MOUSE]	Y4	113	NA	1.08732	0.0844127	0.0596888	0.695216	0.0284621	0.0201258	NA	NA	NA	0.775039	0.551913	0.390262	NA	NA	NA	NA	NA	NA	NA	NA	NA	NA	NA	NA	NA	NA	NA	NA	NA	NA	NA	NA	NA
dfdgiyygdnr	Q91Z58	Uncharacterized protein C6orf132 homolog OS=Mus musculus PE=2 SV=2 - [CF132_MOUSE]	Y6	52	NA	1.1197	0.167186	0.118219	1.05645	0.129912	0.0918614	NA	NA	NA	0.784327	0.340902	0.241054	NA	NA	NA	NA	NA	NA	NA	NA	NA	NA	NA	NA	NA	NA	NA	NA	NA	NA	NA	NA	NA
dfdgiyygdnr	Q91Z58	Uncharacterized protein C6orf132 homolog OS=Mus musculus PE=2 SV=2 - [CF132_MOUSE]	Y7	53	NA	NA	NA	NA	NA	NA	NA	NA	NA	NA	NA	NA	NA	NA	NA	NA	NA	NA	NA	NA	NA	NA	NA	NA	NA	NA	NA	NA	NA	NA	NA	-0.505195	0.446515	0.315734
dfvdhidlvdpvdgvvlvdpeylk	Q8BWG8	Beta-arrestin-1 OS=Mus musculus GN=Arrb1 PE=1 SV=1 - [ARRB1_MOUSE]	Y22	47	NA	NA	NA	NA	NA	NA	NA	NA	NA	NA	NA	NA	NA	-0.288793	0.138392	0.0978576	-1.1834	0.280103	0.198063	-1.08132	0.542499	0.383605	-0.902839	0.0796865	0.0563468	NA	NA	NA	NA	NA	NA	NA	NA	NA
dfyelephk	Q9WUB3	Glycogen phosphorylase, muscle form OS=Mus musculus GN=Pygm PE=1 SV=3 - [PYGM_MOUSE]	Y3	473	NA	0.407954	1.92964	1.11408	NA	NA	NA	NA	NA	NA	0.039057	0.643678	0.371628	NA	NA	NA	NA	NA	NA	NA	NA	NA	NA	NA	NA	-0.404944	0.320514	0.226638	0.817176	1.56372	0.902816	NA	NA	NA
dgdlqppnyyevmefdplaptteavyeeidgyhqk	Q923U0	TOM1-like protein 1 OS=Mus musculus GN=Tom1l1 PE=1 SV=1 - [TM1L1_MOUSE]	Y26	457	NA	NA	NA	NA	NA	NA	NA	NA	NA	NA	NA	NA	NA	-0.53051	0.301191	0.212974	-1.30319	0.335706	0.23738	-1.45068	0.17949	0.126919	-2.19408	1.47709	1.04446	NA	NA	NA	NA	NA	NA	NA	NA	NA
dglalgpgpfvtaleyatdtk	Q3UGR5	Haloacid dehalogenase-like hydrolase domain-containing protein 2 OS=Mus musculus GN=Hdhd2 PE=1 SV=2 - [HDHD2_MOUSE]	Y16	168	NA	0.393994	0.242568	0.171521	NA	NA	NA	0.401966	0.491372	0.347452	NA	NA	NA	-0.055275	0.199126	0.0995632	0.404713	0.105287	0.0526436	0.0585266	0.308208	0.177944	-0.314515	0.763064	0.539568	0.0686289	0.420407	0.242722	-0.0862739	0.348253	0.174126	-0.196812	0.263407	0.186257
dgllfgpyesqek	Q9DBT9	Dimethylglycine dehydrogenase, mitochondrial OS=Mus musculus GN=Dmgdh PE=1 SV=1 - [M2GD_MOUSE]	Y8	305	NA	0.136176	0.421238	0.17197	-0.158319	0.191711	0.0958556	0.0907513	0.204416	0.0914175	-0.218534	0.32827	0.134016	-0.270536	0.0714637	0.0505325	-0.207323	0.113963	0.0805843	NA	NA	NA	NA	NA	NA	0.0206053	0.173493	0.100166	0.25916	0.0737259	0.0425657	0.0497546	0.204243	0.11792
dgltdvynk	Q8QZT1	Acetyl-CoA acetyltransferase, mitochondrial OS=Mus musculus GN=Acat1 PE=1 SV=1 - [THIL_MOUSE]	Y7	185	NA	0.46865	0.45438	0.321295	NA	NA	NA	NA	NA	NA	0.479134	0.350078	0.202118	NA	NA	NA	NA	NA	NA	NA	NA	NA	NA	NA	NA	NA	NA	NA	NA	NA	NA	NA	NA	NA
dgngyisaaelr	P62204	Calmodulin OS=Mus musculus GN=Calm1 PE=1 SV=2 - [CALM_MOUSE]	Y5	100	NA	-1.12142	0.231232	0.133502	NA	NA	NA	NA	NA	NA	-0.0407827	0.818955	0.472824	NA	NA	NA	NA	NA	NA	NA	NA	NA	NA	NA	NA	-0.532355	1.27403	0.900878	0.539384	0.338006	0.195148	NA	NA	NA
dgpmcmhdnqggapnyypnsfsapeqqr	P24270	Catalase OS=Mus musculus GN=Cat PE=1 SV=4 - [CATA_MOUSE]	Y17	405	C5	NA	NA	NA	NA	NA	NA	NA	NA	NA	NA	NA	NA	-0.758772	0.0717919	0.0507645	-0.844963	0.337573	0.2387	-0.464367	0.152457	0.107803	-0.589296	0.257605	0.182154	NA	NA	NA	NA	NA	NA	NA	NA	NA
dgqpycekdyhslfspr	Q8VI36	Paxillin OS=Mus musculus GN=Pxn PE=1 SV=1 - [PAXI_MOUSE]	Y10	409	C6	0.657003	0.128495	0.0908594	NA	NA	NA	NA	NA	NA	0.140606	0.375453	0.216768	0.0247753	0.340698	0.24091	-0.328195	0.41489	0.293371	0.0319845	0.118091	0.0835026	0.0746656	0.189948	0.134313	NA	NA	NA	NA	NA	NA	NA	NA	NA
dgrplspdhleglyak	Q9CSB4	Partitioning defective 3 homolog B OS=Mus musculus GN=Pard3b PE=1 SV=2 - [PAR3L_MOUSE]	Y14	998	NA	0.8032	0.269656	0.155686	NA	NA	NA	NA	NA	NA	0.480065	0.387059	0.223468	0.0666321	0.0463816	0.0267784	0.340147	0.476797	0.275279	-0.0685303	0.206484	0.146006	0.228521	0.285259	0.201708	-0.184203	0.623431	0.359938	0.303194	0.349222	0.156177	NA	NA	NA
dgvydvplhnpadak	O35177	Enhancer of filamentation 1 OS=Mus musculus GN=Nedd9 PE=1 SV=2 - [CASL_MOUSE]	Y4	344	NA	-0.00108301	0.185632	0.0701624	-0.248441	0.18444	0.0922201	-0.0383077	0.212991	0.0952523	0.0137983	0.203018	0.0907925	-0.309729	0.352568	0.176284	-0.599211	0.327675	0.163838	-0.281766	0.141659	0.0817869	-0.318705	0.840774	0.594517	-0.351763	0.172567	0.0704501	-0.35428	0.332151	0.148542	-0.239926	0.2678	0.109329
dgwlygehdttk	Q9DBJ3	Brain-specific angiogenesis inhibitor 1-associated protein 2-like protein 1 OS=Mus musculus GN=Baiap2l1 PE=1 SV=1 - [BI2L1_MOUSE]	Y5	381	NA	0.148981	0.334675	0.193225	NA	NA	NA	NA	NA	NA	0.502657	0.269167	0.155403	0.697171	1.13289	0.801073	0.607391	0.0756247	0.0534747	0.358723	0.342408	0.242119	-0.134945	0.93428	0.660636	-0.51531	0.045004	0.0318226	-0.321574	0.351376	0.202867	NA	NA	NA
dgympsqynsqnwear	P51855	Glutathione synthetase OS=Mus musculus GN=Gss PE=2 SV=1 - [GSHB_MOUSE]	Y3	270	NA	0.222851	0.00623837	0.00441119	0.494439	0.071958	0.050882	0.688445	0.0970999	0.06866	0.656574	0.304123	0.215047	NA	NA	NA	NA	NA	NA	NA	NA	NA	NA	NA	NA	NA	NA	NA	NA	NA	NA	NA	NA	NA
dgyvevsgk	Q9JK92	Heat shock protein beta-8 OS=Mus musculus GN=Hspb8 PE=1 SV=1 - [HSPB8_MOUSE]	Y3	118	NA	-0.161552	0.151224	0.0756118	0.41067	0.194534	0.112314	0.570491	0.633561	0.365787	NA	NA	NA	NA	NA	NA	NA	NA	NA	NA	NA	NA	NA	NA	NA	-1.90408	1.9874	0.993698	-0.184904	0.02265	0.0160159	-0.602613	0.166661	0.0745329
dgyvwsgk	Q91ZA6	Suppressor of cytokine signaling 4 OS=Mus musculus GN=Socs4 PE=2 SV=2 - [SOCS4_MOUSE]	Y3	27	NA	-1.35603	0.895293	0.633068	-0.581361	0.19266	0.136231	-0.141952	0.205258	0.145139	-0.187622	0.273442	0.193353	NA	NA	NA	NA	NA	NA	NA	NA	NA	NA	NA	NA	NA	NA	NA	NA	NA	NA	NA	NA	NA
dhpdfpfwdey	P70694	Estradiol 17 beta-dehydrogenase 5 OS=Mus musculus GN=Akr1c6 PE=1 SV=1 - [DHB5_MOUSE]	Y11	323	NA	0.640193	0.056066	0.0323697	0.823612	0.308947	0.218459	1.40175	0.515815	0.364736	0.622766	0.620102	0.438478	0.0121455	0.108699	0.0768619	0.101333	0.518412	0.366572	-0.216259	0.00624909	0.00441877	-0.132755	0.460071	0.325319	-1.57103	2.88086	2.03708	-0.206993	0.4783	0.276147	NA	NA	NA
dieqmpqqptyvqalfdfdpqedgelgfrr	Q60631	Growth factor receptor-bound protein 2 OS=Mus musculus GN=Grb2 PE=1 SV=1 - [GRB2_MOUSE]	Y11	160	NA	NA	NA	NA	NA	NA	NA	NA	NA	NA	NA	NA	NA	-0.144347	0.109159	0.0771872	-0.114258	0.350535	0.247866	0.297458	0.360209	0.254706	0.0929551	0.579897	0.410049	NA	NA	NA	NA	NA	NA	NA	NA	NA
dilggngisdeyhvir	Q60759	Glutaryl-CoA dehydrogenase, mitochondrial OS=Mus musculus GN=Gcdh PE=1 SV=2 - [GCDH_MOUSE]	Y12	398	NA	-0.04518	0.507377	0.35877	NA	NA	NA	NA	NA	NA	-0.132371	0.103507	0.05976	0.0905581	0.111827	0.0790736	0.389285	0.227936	0.161175	-0.0149503	0.187165	0.132346	0.063876	0.456837	0.323033	NA	NA	NA	NA	NA	NA	NA	NA	NA
dinayngetptek	O08709	Peroxiredoxin-6 OS=Mus musculus GN=Prdx6 PE=1 SV=3 - [PRDX6_MOUSE]	Y5	89	NA	-0.381535	0.603802	0.201267	-0.239795	0.878961	0.358834	0.366228	0.24756	0.101066	0.0370612	0.40785	0.154153	-0.0401663	0.668584	0.386007	0.211109	1.12633	0.650285	-0.337003	0.7014	0.404953	-0.68741	0.908701	0.45435	-1.44329	0.629835	0.238055	-0.707694	0.433691	0.16392	-0.591687	0.267324	0.109135
diqqweyvplgpflgk	P35505	Fumarylacetoacetase OS=Mus musculus GN=Fah PE=1 SV=2 - [FAAA_MOUSE]	Y7	244	NA	0.772572	0.236844	0.078948	0.671821	0.0984036	0.0371931	0.80949	0.251037	0.0948831	0.473814	0.161124	0.0657785	0.134462	0.161669	0.0611052	0.37385	0.336753	0.127281	0.216559	0.278605	0.11374	-0.133309	0.575065	0.287532	-0.0779279	0.401156	0.151623	-0.000290216	0.292338	0.110493	-0.114309	0.184773	0.0826331
diqyfvnqr	Q99M15	Proline-serine-threonine phosphatase-interacting protein 2 OS=Mus musculus GN=Pstpip2 PE=1 SV=4 - [PPIP2_MOUSE]	Y4	267	NA	0.210666	0.486361	0.343909	NA	NA	NA	0.134547	0.0706077	0.0499272	NA	NA	NA	0.280823	0.120988	0.0855515	0.03602	0.572717	0.404972	0.349945	0.388119	0.274442	NA	NA	NA	-0.14019	0.318711	0.184008	0.0473317	0.203116	0.117269	-0.233579	0.5569	0.393788
dityfiqqllr	Q99JY9;Q641P0	Actin-related protein 3 OS=Mus musculus GN=Actr3 PE=1 SV=3 - [ARP3_MOUSE]|Actin-related protein 3B OS=Mus musculus GN=Actr3b PE=2 SV=1 - [ARP3B_MOUSE]	Y4	202;202	NA	0.00590362	0.594105	0.420095	-0.0298618	0.133813	0.0946204	0.302109	0.0933964	0.0660412	0.0470878	0.400942	0.283509	NA	NA	NA	NA	NA	NA	NA	NA	NA	-0.238347	0.140108	0.099071	NA	NA	NA	-0.182775	0.558038	0.394592	NA	NA	NA
divedpdkfyifk	Q7TQ48	Sarcalumenin OS=Mus musculus GN=Srl PE=1 SV=1 - [SRCA_MOUSE]	Y10	816	NA	2.71863	1.59493	0.797463	1.55374	2.57186	1.81858	1.32423	1.55754	0.899249	0.71495	0.879865	0.439933	NA	NA	NA	NA	NA	NA	NA	NA	NA	NA	NA	NA	0.463269	0.605649	0.349672	4.16296	1.57301	1.11229	0.86024	0.594272	0.343103
divhsglaytmer	P26443	Glutamate dehydrogenase 1, mitochondrial OS=Mus musculus GN=Glud1 PE=1 SV=1 - [DHE3_MOUSE]	Y9	512	M11	NA	NA	NA	NA	NA	NA	NA	NA	NA	NA	NA	NA	-0.126115	0.119127	0.0842357	0.31291	0.0193775	0.013702	0.0765654	0.272363	0.19259	0.136438	0.459935	0.325223	-0.289027	0.0662787	0.0468662	0.0956157	0.0907519	0.0523956	NA	NA	NA
divhsglaytmer	P26443	Glutamate dehydrogenase 1, mitochondrial OS=Mus musculus GN=Glud1 PE=1 SV=1 - [DHE3_MOUSE]	Y9	512	NA	1.03275	0.357273	0.107722	0.835207	0.345407	0.12212	1.16661	0.397757	0.140628	0.750057	0.278637	0.0928789	0.6491	0.528576	0.18688	0.967061	0.602688	0.213082	0.737465	0.600754	0.227064	0.342189	0.770228	0.314444	-0.300269	0.248921	0.0880068	0.16802	0.288931	0.0963104	-0.101752	0.248181	0.10132
divyemgelgvlgptik	Q60759	Glutaryl-CoA dehydrogenase, mitochondrial OS=Mus musculus GN=Gcdh PE=1 SV=2 - [GCDH_MOUSE]	Y4	98	NA	0.252719	0.477076	0.27544	NA	NA	NA	0.285844	0.321006	0.185333	NA	NA	NA	-0.0126334	0.0350767	0.024803	0.319922	0.134576	0.0951597	0.29276	0.378578	0.267695	0.00724126	0.510022	0.36064	-0.121791	0.373397	0.186698	-0.561926	0.225678	0.112839	-0.224561	0.313352	0.156676
diyetdyyr	Q60751;P15208	Insulin-like growth factor 1 receptor OS=Mus musculus GN=Igf1r PE=1 SV=3 - [IGF1R_MOUSE]|Insulin receptor OS=Mus musculus GN=Insr PE=1 SV=2 - [INSR_MOUSE]	Y3	1163;1175	NA	-3.4649	1.43138	0.477127	-0.503271	0.590361	0.241014	-1.00073	0.435914	0.177961	-1.53462	0.919213	0.34743	-3.24126	0.648326	0.324163	-0.754427	0.122355	0.0611776	-0.406252	0.466858	0.269541	NA	NA	NA	-3.8593	2.21389	1.10694	0.234874	0.645809	0.322905	-2.20883	3.14452	2.22351
diyetdyyr	Q60751;P15208	Insulin-like growth factor 1 receptor OS=Mus musculus GN=Igf1r PE=1 SV=3 - [IGF1R_MOUSE]|Insulin receptor OS=Mus musculus GN=Insr PE=1 SV=2 - [INSR_MOUSE]	Y3,Y8	1163;1168;1175;1180	NA	-2.59426	1.21801	0.430633	-0.205562	0.39347	0.148717	-0.810154	0.236884	0.0967076	-1.17508	0.445919	0.182046	-2.82267	0.77285	0.386425	-1.28656	0.557129	0.278565	-1.04785	0.978862	0.489431	-1.26819	0.906834	0.641229	-3.23932	1.30056	0.65028	0.100055	0.423853	0.299709	-2.40055	2.32476	1.03966
diyetdyyr	Q60751;P15208	Insulin-like growth factor 1 receptor OS=Mus musculus GN=Igf1r PE=1 SV=3 - [IGF1R_MOUSE]|Insulin receptor OS=Mus musculus GN=Insr PE=1 SV=2 - [INSR_MOUSE]	Y7	1167;1179	NA	-3.51476	1.2328	0.371704	-0.469203	0.476656	0.168523	-1.20559	0.372323	0.131636	-1.49266	0.654595	0.218198	-3.7361	0.686511	0.242718	-0.980558	0.273116	0.096561	-0.692916	0.428488	0.161953	-0.779087	0.806721	0.329342	-4.89589	1.45274	0.513623	0.0899132	0.419076	0.139692	-2.22375	2.79512	1.1411
diyetdyyr	Q60751;P15208	Insulin-like growth factor 1 receptor OS=Mus musculus GN=Igf1r PE=1 SV=3 - [IGF1R_MOUSE]|Insulin receptor OS=Mus musculus GN=Insr PE=1 SV=2 - [INSR_MOUSE]	Y7,Y8	1167;1168;1179;1180	NA	-2.60987	0.958764	0.338974	-0.279079	0.411813	0.155651	-0.931589	0.207312	0.0846349	-1.29314	0.549167	0.224197	-2.50717	1.16871	0.584355	-1.17464	0.852916	0.426458	-1.33112	0.95792	0.47896	-1.02794	0.819358	0.334501	-3.44316	1.8435	0.752607	0.0603181	0.293075	0.119647	-2.57765	2.38961	1.06867
diyetdyyr	Q60751;P15208	Insulin-like growth factor 1 receptor OS=Mus musculus GN=Igf1r PE=1 SV=3 - [IGF1R_MOUSE]|Insulin receptor OS=Mus musculus GN=Insr PE=1 SV=2 - [INSR_MOUSE]	Y8	1168;1180	NA	NA	NA	NA	NA	NA	NA	NA	NA	NA	NA	NA	NA	-3.17669	1.8737	0.837946	-0.71224	0.460389	0.205892	-0.616796	0.607108	0.271507	-0.857695	1.03068	0.515341	-2.83484	1.04138	0.601242	0.0414692	0.229198	0.102501	NA	NA	NA
diyetdyyrk	Q60751;P15208	Insulin-like growth factor 1 receptor OS=Mus musculus GN=Igf1r PE=1 SV=3 - [IGF1R_MOUSE]|Insulin receptor OS=Mus musculus GN=Insr PE=1 SV=2 - [INSR_MOUSE]	Y7	1167;1179	NA	-3.7713	1.09272	0.329467	-0.393208	0.563783	0.199327	-1.29739	0.545087	0.192717	-1.35473	0.601403	0.200468	-3.53021	0.53802	0.203353	-0.880206	0.297843	0.112574	-0.580425	0.422181	0.172355	-0.698391	0.748778	0.374389	-5.75729	2.15741	0.880761	0.055753	0.499287	0.188713	-2.43405	2.99696	1.2235
diyetdyyrk	Q60751;P15208	Insulin-like growth factor 1 receptor OS=Mus musculus GN=Igf1r PE=1 SV=3 - [IGF1R_MOUSE]|Insulin receptor OS=Mus musculus GN=Insr PE=1 SV=2 - [INSR_MOUSE]	Y8	1168;1180	NA	-3.41102	1.87052	1.32266	NA	NA	NA	NA	NA	NA	NA	NA	NA	-3.62443	0.391083	0.195542	-0.639874	0.704818	0.352409	-0.611769	0.466746	0.233373	-0.386783	0.923197	0.376894	-4.01725	0.649079	0.324539	0.172658	0.448654	0.200644	NA	NA	NA
diyflpfqdqlk	Q8CC88	von Willebrand factor A domain-containing protein 8 OS=Mus musculus GN=Vwa8 PE=2 SV=2 - [VWA8_MOUSE]	Y3	266	NA	NA	NA	NA	NA	NA	NA	NA	NA	NA	NA	NA	NA	NA	NA	NA	NA	NA	NA	NA	NA	NA	NA	NA	NA	-0.00402065	0.0127883	0.00904269	0.352071	0.335287	0.193578	NA	NA	NA
dkdayssfgsr	Q62095;P16381;Q62167	ATP-dependent RNA helicase DDX3Y OS=Mus musculus GN=Ddx3y PE=1 SV=2 - [DDX3Y_MOUSE]|Putative ATP-dependent RNA helicase Pl10 OS=Mus musculus GN=D1Pas1 PE=2 SV=1 - [DDX3L_MOUSE]|ATP-dependent RNA helicase DDX3X OS=Mus musculus GN=Ddx3x PE=1 SV=3 - [DDX3X_MOUSE]	Y5	69;67;70	NA	NA	NA	NA	NA	NA	NA	NA	NA	NA	NA	NA	NA	NA	NA	NA	NA	NA	NA	NA	NA	NA	NA	NA	NA	-1.06747	0.705568	0.498912	-0.660625	0.41757	0.241084	NA	NA	NA
dkvtiaddysdpfdak	Q6PD21	SH2 domain-containing adapter protein B OS=Mus musculus GN=Shb PE=1 SV=2 - [SHB_MOUSE]	Y9	240	NA	NA	NA	NA	NA	NA	NA	NA	NA	NA	NA	NA	NA	-1.1708	0.189164	0.133759	-0.893718	0.121626	0.0860022	-1.30192	0.139372	0.0985508	-1.42295	0.472816	0.334332	0.604568	1.56601	1.10734	-0.103448	0.398529	0.230091	NA	NA	NA
dldiidnydyshtvk	Q80X90	Filamin-B OS=Mus musculus GN=Flnb PE=1 SV=3 - [FLNB_MOUSE]	Y10	904	NA	0.400626	0.278037	0.113508	0.038334	0.0747421	0.0431523	0.323738	0.205301	0.102651	0.12246	0.143821	0.0719103	0.0618476	0.449699	0.158992	0.252497	0.569432	0.201325	0.516004	0.695013	0.26269	0.785067	0.683865	0.279187	-0.065508	0.41331	0.156216	0.167967	0.528929	0.187005	-0.140417	0.206866	0.103433
dleqpsyryevssytdqfsr	P39447	Tight junction protein ZO-1 OS=Mus musculus GN=Tjp1 PE=1 SV=2 - [ZO1_MOUSE]	Y7	1059	NA	NA	NA	NA	NA	NA	NA	NA	NA	NA	NA	NA	NA	-0.0361432	0.382615	0.270549	0.388418	0.14802	0.104666	0.122721	0.0163702	0.0115754	NA	NA	NA	NA	NA	NA	NA	NA	NA	NA	NA	NA
dleyldlk	Q3UIL6	Pleckstrin homology domain-containing family A member 7 OS=Mus musculus GN=Plekha7 PE=1 SV=2 - [PKHA7_MOUSE]	Y4	662	NA	0.354136	0.116846	0.0584229	0.294525	0.197125	0.11381	0.401997	0.369611	0.213395	0.111024	0.497044	0.286969	-0.225304	0.188055	0.0841008	-0.0457312	0.194817	0.0871246	-0.144174	0.387721	0.193861	-0.542368	0.778857	0.389428	-0.597201	0.687548	0.343774	0.172867	0.112347	0.050243	-0.284354	0.0837022	0.0591864
dlgdshpvlyqslk	O08759	Ubiquitin-protein ligase E3A OS=Mus musculus GN=Ube3a PE=1 SV=2 - [UBE3A_MOUSE]	Y10	669	NA	NA	NA	NA	NA	NA	NA	NA	NA	NA	NA	NA	NA	NA	NA	NA	NA	NA	NA	NA	NA	NA	NA	NA	NA	-0.133969	0.275851	0.195056	0.00644094	0.252872	0.145996	NA	NA	NA
dlgdykdldedellgk	Q9JHJ0	Tropomodulin-3 OS=Mus musculus GN=Tmod3 PE=2 SV=1 - [TMOD3_MOUSE]	Y5	12	NA	0.162717	0.426928	0.301884	NA	NA	NA	NA	NA	NA	-0.0664255	0.783866	0.452565	NA	NA	NA	NA	NA	NA	NA	NA	NA	NA	NA	NA	NA	NA	NA	NA	NA	NA	NA	NA	NA
dlgeaalneylr	Q8R0Y6	Cytosolic 10-formyltetrahydrofolate dehydrogenase OS=Mus musculus GN=Aldh1l1 PE=1 SV=1 - [AL1L1_MOUSE]	Y10	892	NA	-0.0659924	0.215777	0.0650591	-0.21159	0.18503	0.0654179	0.00117221	0.225498	0.0797257	-0.353364	0.239519	0.0798398	-0.246657	0.197346	0.0745898	-0.0126336	0.208124	0.0786637	-0.139192	0.31506	0.128623	-0.268489	0.460266	0.230133	-0.00286802	0.180571	0.0682495	0.0129599	0.122397	0.0462618	-0.0459995	0.131276	0.0535933
dlgtqlapiiqeffhseqyr	Q78JT3	3-hydroxyanthranilate 3,4-dioxygenase OS=Mus musculus GN=Haao PE=1 SV=1 - [3HAO_MOUSE]	Y19	154	NA	0.133945	0.254631	0.0767741	0.0953522	0.390366	0.138015	0.595597	0.287085	0.1015	0.273561	0.345147	0.115049	-0.159542	0.198315	0.0701148	0.236737	0.34263	0.121138	0.13705	0.301049	0.113786	-0.0148172	0.309387	0.126307	-0.725944	0.16295	0.0576115	-0.195344	0.257422	0.0858072	-0.315031	0.691244	0.282199
dlhyqnphsnavgnpeylntaqptclssgfnspalwiqk	Q01279	Epidermal growth factor receptor OS=Mus musculus GN=Egfr PE=1 SV=1 - [EGFR_MOUSE]	Y17	1138	C25	NA	NA	NA	NA	NA	NA	NA	NA	NA	NA	NA	NA	0.225258	0.398171	0.229884	-0.110544	0.162988	0.0941012	0.79943	0.17589	0.10155	0.366496	0.307967	0.217766	0.621342	0.348929	0.201454	0.568213	0.234898	0.105049	NA	NA	NA
dlhyqnphsnavgnpeylntaqptclssgfnspalwiqk	Q01279	Epidermal growth factor receptor OS=Mus musculus GN=Egfr PE=1 SV=1 - [EGFR_MOUSE]	Y4	1125	C25	-0.170628	0.401685	0.284034	NA	NA	NA	NA	NA	NA	NA	NA	NA	NA	NA	NA	NA	NA	NA	NA	NA	NA	NA	NA	NA	0.536561	0.0216653	0.0153197	NA	NA	NA	NA	NA	NA
dlnglitsdyellsdptpgipspr	Q62137	Tyrosine-protein kinase JAK3 OS=Mus musculus GN=Jak3 PE=1 SV=2 - [JAK3_MOUSE]	Y10	781	NA	0.01862	0.356705	0.205944	0.162537	0.148256	0.104833	0.274869	0.54413	0.314154	-0.0511918	0.00703118	0.0049718	-0.169802	0.26197	0.130985	-0.258307	0.249435	0.124717	-0.348165	0.0484273	0.0279595	-0.563751	0.41966	0.296744	-0.0163517	0.0271434	0.0191933	0.224734	0.213118	0.123044	NA	NA	NA
dltdylmk	P68134;P63268;P60710;P62737;P68033;P63260;Q8BFZ3	Actin, alpha skeletal muscle OS=Mus musculus GN=Acta1 PE=1 SV=1 - [ACTS_MOUSE]|Actin, gamma-enteric smooth muscle OS=Mus musculus GN=Actg2 PE=1 SV=1 - [ACTH_MOUSE]|Actin, cytoplasmic 1 OS=Mus musculus GN=Actb PE=1 SV=1 - [ACTB_MOUSE]|Actin, aortic smooth muscle OS=Mus musculus GN=Acta2 PE=1 SV=1 - [ACTA_MOUSE]|Actin, alpha cardiac muscle 1 OS=Mus musculus GN=Actc1 PE=1 SV=1 - [ACTC_MOUSE]|Actin, …	Y5	190;188;189;188;189;190;190	NA	0.743907	0.00526734	0.00372457	0.715831	0.230571	0.163038	0.583461	0.24108	0.170469	0.699468	0.311976	0.2206	NA	NA	NA	NA	NA	NA	NA	NA	NA	NA	NA	NA	NA	NA	NA	NA	NA	NA	NA	NA	NA
dlyantvlsggttmypgiadr	P60710;P63260	Actin, cytoplasmic 1 OS=Mus musculus GN=Actb PE=1 SV=1 - [ACTB_MOUSE]|Actin, cytoplasmic 2 OS=Mus musculus GN=Actg1 PE=1 SV=1 - [ACTG_MOUSE]	Y3	294;294	NA	-0.0230223	0.095215	0.0476075	0.215009	0.207054	0.103527	0.320741	0.0957802	0.0552987	0.0530384	0.360263	0.180131	-0.0117248	0.165693	0.0676437	0.101033	0.216443	0.0883627	-0.000497341	0.172365	0.0770838	-0.0677617	0.383848	0.271422	NA	NA	NA	NA	NA	NA	NA	NA	NA
dmdlysyr	Q9EQ20	Methylmalonate-semialdehyde dehydrogenase [acylating], mitochondrial OS=Mus musculus GN=Aldh6a1 PE=1 SV=1 - [MMSA_MOUSE]	Y5	170	NA	0.265057	0.0122669	0.00867398	0.335023	0.0472557	0.0334148	0.517378	0.0803803	0.0568374	0.302443	0.25441	0.179895	NA	NA	NA	NA	NA	NA	NA	NA	NA	NA	NA	NA	NA	NA	NA	NA	NA	NA	NA	NA	NA
dnevdgqdyhfvvsr	P70175	Disks large homolog 3 OS=Mus musculus GN=Dlg3 PE=1 SV=1 - [DLG3_MOUSE]	Y9	705	NA	-0.474676	0.32636	0.115386	-0.199191	0.331553	0.135356	-0.0755705	0.255084	0.114077	-0.173667	0.173532	0.0655888	-0.368337	0.357194	0.145824	0.0332896	0.385794	0.1575	-0.00905946	0.257248	0.105021	-0.246725	0.278475	0.113687	-0.55717	0.241473	0.098581	0.0279103	0.259262	0.105843	-0.565008	0.327481	0.133694
dpeerptfeylqgfledyftatepqyqpgenl	P39688	Tyrosine-protein kinase Fyn OS=Mus musculus GN=Fyn PE=1 SV=4 - [FYN_MOUSE]	Y26	531	NA	NA	NA	NA	NA	NA	NA	NA	NA	NA	NA	NA	NA	-0.541378	0.677598	0.479134	-2.66282	0.796493	0.563206	-1.82088	1.71377	1.21182	-2.06556	0.885285	0.625991	NA	NA	NA	NA	NA	NA	NA	NA	NA
dpetllgysmvgcqr	P19096	Fatty acid synthase OS=Mus musculus GN=Fasn PE=1 SV=2 - [FAS_MOUSE]	Y8	130	C13	0.504656	0.117399	0.0830136	NA	NA	NA	NA	NA	NA	0.153669	0.320122	0.184822	NA	NA	NA	NA	NA	NA	NA	NA	NA	NA	NA	NA	NA	NA	NA	NA	NA	NA	NA	NA	NA
dphyyddlr	Q99KG5	Lipolysis-stimulated lipoprotein receptor OS=Mus musculus GN=Lsr PE=1 SV=1 - [LSR_MOUSE]	Y4	494	NA	-0.304551	0.424215	0.160338	0.177644	0.203102	0.101551	0.0293866	0.484308	0.216589	-0.122907	0.223586	0.0999907	NA	NA	NA	NA	NA	NA	NA	NA	NA	NA	NA	NA	-0.687333	0.920783	0.375908	0.638834	0.26942	0.120488	-0.0755387	0.708799	0.289366
dphyyddlr	Q99KG5	Lipolysis-stimulated lipoprotein receptor OS=Mus musculus GN=Lsr PE=1 SV=1 - [LSR_MOUSE]	Y5	495	NA	-0.143917	0.41891	0.139637	0.0397022	0.276193	0.112755	-0.51574	0.518943	0.196142	-0.199231	0.20774	0.0785183	0.599969	0.339599	0.138641	0.114073	0.27616	0.112742	-0.3252	0.386335	0.157721	-0.557777	0.28131	0.114844	-0.242992	0.509468	0.180124	0.420686	0.439799	0.1466	-0.221106	0.706434	0.2884
dplldvydvppsvek	Q61140	Breast cancer anti-estrogen resistance protein 1 OS=Mus musculus GN=Bcar1 PE=1 SV=2 - [BCAR1_MOUSE]	Y7	291	NA	0.00648674	0.308652	0.116659	-0.128101	0.180264	0.0806163	0.262151	0.273133	0.111506	0.0853937	0.31231	0.118042	NA	NA	NA	NA	NA	NA	NA	NA	NA	-0.789012	0.299888	0.212053	-0.727125	0.324687	0.145205	-0.187978	0.240886	0.0983412	-0.402015	0.137355	0.061427
dpsiydtlesvr	Q9JJA9	General receptor for phosphoinositides 1-associated scaffold protein OS=Mus musculus GN=Grasp PE=1 SV=2 - [GRASP_MOUSE]	Y5	236	NA	-0.716361	0.382881	0.221056	NA	NA	NA	NA	NA	NA	-0.632046	0.467106	0.269684	NA	NA	NA	NA	NA	NA	NA	NA	NA	NA	NA	NA	-0.567005	0.636478	0.450058	0.0736983	0.347286	0.200506	NA	NA	NA
dpvqpepiyaesak	Q571I4	Tyrosine-protein kinase SgK223 OS=Mus musculus GN=Sgk223 PE=1 SV=2 - [SG223_MOUSE]	Y9	9	NA	-0.0852835	0.258297	0.0913219	0.141415	0.227061	0.101545	-0.0428912	0.185731	0.0758244	0.156218	0.163459	0.0667317	NA	NA	NA	NA	NA	NA	NA	NA	NA	NA	NA	NA	-0.535431	0.104607	0.0467816	-0.0247572	0.136441	0.0610181	-0.260006	0.272606	0.136303
dpylldptleyvk	Q9QZK2	Breast cancer anti-estrogen resistance protein 3 OS=Mus musculus GN=Bcar3 PE=1 SV=1 - [BCAR3_MOUSE]	Y11	111	NA	NA	NA	NA	NA	NA	NA	NA	NA	NA	NA	NA	NA	NA	NA	NA	NA	NA	NA	NA	NA	NA	NA	NA	NA	-0.609423	0.966833	0.683654	0.203531	0.135075	0.0779858	NA	NA	NA
dpylldptleyvk	Q9QZK2	Breast cancer anti-estrogen resistance protein 3 OS=Mus musculus GN=Bcar3 PE=1 SV=1 - [BCAR3_MOUSE]	Y3	103	NA	0.0660533	0.211176	0.121922	0.580553	0.559423	0.395572	0.741433	0.405025	0.286396	0.106237	0.238699	0.119349	NA	NA	NA	NA	NA	NA	NA	NA	NA	NA	NA	NA	NA	NA	NA	NA	NA	NA	-0.0575557	0.526386	0.303909
dqylmwltqk	P26450	Phosphatidylinositol 3-kinase regulatory subunit alpha OS=Mus musculus GN=Pik3r1 PE=1 SV=2 - [P85A_MOUSE]	Y3	580	NA	0.94252	0.591155	0.17824	0.707734	0.298133	0.105406	1.19447	0.616511	0.217969	0.73684	0.484389	0.161463	0.321954	0.246704	0.087223	0.577543	0.422569	0.149401	0.890402	0.577596	0.218311	0.966681	0.705249	0.287917	-0.278264	0.761227	0.269134	-0.178572	0.299783	0.0999276	-0.215992	0.228277	0.0931937
drddyvpytgek	Q9JHJ0	Tropomodulin-3 OS=Mus musculus GN=Tmod3 PE=2 SV=1 - [TMOD3_MOUSE]	Y5	86	NA	NA	NA	NA	NA	NA	NA	NA	NA	NA	NA	NA	NA	NA	NA	NA	NA	NA	NA	NA	NA	NA	NA	NA	NA	-1.19195	0.15432	0.10912	-0.221165	0.239881	0.138495	NA	NA	NA
dsdaevysiik	P50431	Serine hydroxymethyltransferase, cytosolic OS=Mus musculus GN=Shmt1 PE=1 SV=3 - [GLYC_MOUSE]	Y7	28	NA	0.0948664	0.174904	0.0874521	-0.203667	0.213025	0.106512	0.221396	0.160289	0.0925429	0.110219	0.549083	0.274542	0.110692	0.401164	0.200582	0.54221	0.800304	0.400152	-0.514265	0.227588	0.131398	-0.89582	0.520969	0.368381	NA	NA	NA	NA	NA	NA	NA	NA	NA
dsdaevysiikk	P50431	Serine hydroxymethyltransferase, cytosolic OS=Mus musculus GN=Shmt1 PE=1 SV=3 - [GLYC_MOUSE]	Y7	28	NA	1.05015	0.184283	0.106396	NA	NA	NA	NA	NA	NA	0.478778	0.460069	0.265621	-0.0619107	0.106612	0.0533058	0.492701	0.0921833	0.0460916	-0.054959	0.230382	0.133011	-0.400271	0.884102	0.625154	-0.226291	0.368242	0.260387	-0.182785	0.0960995	0.055483	NA	NA	NA
dstydlpr	Q9Z1S8	GRB2-associated-binding protein 2 OS=Mus musculus GN=Gab2 PE=1 SV=2 - [GAB2_MOUSE]	Y4	263	NA	-0.0642858	0.836791	0.374224	0.636792	0.237865	0.137331	0.458422	0.528154	0.264077	NA	NA	NA	0.976269	0.0934814	0.0661013	0.148442	0.000245473	0.000173575	-0.21808	0.532712	0.376685	-0.207729	0.861545	0.609204	-0.953659	0.795288	0.324675	-0.111218	0.214583	0.0959645	-0.288802	0.27684	0.123807
dsyvgdeaqsk	P68134;P63268;P60710;P62737;P68033;P63260	Actin, alpha skeletal muscle OS=Mus musculus GN=Acta1 PE=1 SV=1 - [ACTS_MOUSE]|Actin, gamma-enteric smooth muscle OS=Mus musculus GN=Actg2 PE=1 SV=1 - [ACTH_MOUSE]|Actin, cytoplasmic 1 OS=Mus musculus GN=Actb PE=1 SV=1 - [ACTB_MOUSE]|Actin, aortic smooth muscle OS=Mus musculus GN=Acta2 PE=1 SV=1 - [ACTA_MOUSE]|Actin, alpha cardiac muscle 1 OS=Mus musculus GN=Actc1 PE=1 SV=1 - [ACTC_MOUSE]|Actin, …	Y3	55;53;53;54;55;55	NA	-1.57858	0.604923	0.22864	-1.72382	0.976686	0.488343	-1.21669	0.747523	0.334303	-1.43738	1.44501	0.646226	-0.733821	1.21585	0.429869	-0.718873	1.96131	0.693428	-0.588093	0.811487	0.306713	-0.994948	1.1027	0.450175	-1.62414	0.80455	0.284452	-0.774129	1.91385	0.63795	-1.47918	1.25569	0.512633
dsyvgdeaqskr	P68134;P63268;P60710;P62737;P68033;P63260	Actin, alpha skeletal muscle OS=Mus musculus GN=Acta1 PE=1 SV=1 - [ACTS_MOUSE]|Actin, gamma-enteric smooth muscle OS=Mus musculus GN=Actg2 PE=1 SV=1 - [ACTH_MOUSE]|Actin, cytoplasmic 1 OS=Mus musculus GN=Actb PE=1 SV=1 - [ACTB_MOUSE]|Actin, aortic smooth muscle OS=Mus musculus GN=Acta2 PE=1 SV=1 - [ACTA_MOUSE]|Actin, alpha cardiac muscle 1 OS=Mus musculus GN=Actc1 PE=1 SV=1 - [ACTC_MOUSE]|Actin, …	Y3	55;53;53;54;55;55	NA	NA	NA	NA	NA	NA	NA	NA	NA	NA	NA	NA	NA	-0.679405	0.607392	0.429491	-0.487571	1.24181	0.878091	0.166086	0.213017	0.150626	0.807924	0.297408	0.210299	NA	NA	NA	NA	NA	NA	NA	NA	NA
dtdivdeaiyyfk	Q9JM76	Actin-related protein 2/3 complex subunit 3 OS=Mus musculus GN=Arpc3 PE=1 SV=3 - [ARPC3_MOUSE]	Y10	47	NA	NA	NA	NA	NA	NA	NA	NA	NA	NA	NA	NA	NA	0.533118	0.464342	0.189567	0.873713	0.691632	0.282358	0.264854	0.589166	0.263483	-0.134114	0.659341	0.466225	NA	NA	NA	NA	NA	NA	-0.284519	0.242235	0.171286
dvdeaymnkvelesr	P11679	Keratin, type II cytoskeletal 8 OS=Mus musculus GN=Krt8 PE=1 SV=4 - [K2C8_MOUSE]	Y6	210	NA	-0.072704	0.50749	0.253745	-0.0534765	0.242146	0.171223	-0.408459	0.627158	0.36209	-0.185739	0.400664	0.200332	-0.302341	0.305657	0.115527	-0.590703	0.738126	0.278985	-0.233937	0.396823	0.162002	-0.285998	0.303921	0.15196	0.0668964	1.33773	0.668867	-0.962369	0.399312	0.178578	-0.566707	0.105143	0.0607043
dvdpdvayssipyek	P24527	Leukotriene A-4 hydrolase OS=Mus musculus GN=Lta4h PE=1 SV=4 - [LKHA4_MOUSE]	Y13	384	NA	0.593184	0.0872299	0.0616809	0.465273	0.0494613	0.0349744	0.502039	0.0262261	0.0185446	0.396199	0.0682053	0.0482284	NA	NA	NA	NA	NA	NA	NA	NA	NA	NA	NA	NA	NA	NA	NA	NA	NA	NA	NA	NA	NA
dvdpgehyiik	Q61176	Arginase-1 OS=Mus musculus GN=Arg1 PE=1 SV=1 - [ARGI1_MOUSE]	Y8	188	NA	0.49274	0.527368	0.235846	-0.225736	0.415669	0.293922	0.312357	0.136586	0.0788579	0.102669	0.327596	0.189138	-0.0697939	0.0834233	0.037308	0.0210198	0.438451	0.196081	-0.328124	0.168398	0.0841989	-0.59419	0.171055	0.0855275	-0.121508	0.452759	0.20248	0.0901983	0.20928	0.0854384	0.150675	0.24694	0.174613
dvieeyfk	P63323	40S ribosomal protein S12 OS=Mus musculus GN=Rps12 PE=1 SV=2 - [RS12_MOUSE]	Y6	127	NA	0.444106	0.204823	0.0774156	0.00347115	0.296841	0.132752	0.503461	0.227997	0.0930792	0.139169	0.14802	0.0559463	-0.0350648	0.199307	0.140932	0.246894	0.0338931	0.023966	-0.0195275	0.156915	0.110956	0.00724074	0.87278	0.617148	0.167168	0.482046	0.241023	-0.17336	0.166277	0.0831383	-0.276316	0.0307091	0.0137335
dvipmdtlgpdgyatvdrr	P98203	Armadillo repeat protein deleted in velo-cardio-facial syndrome homolog OS=Mus musculus GN=Arvcf PE=1 SV=2 - [ARVC_MOUSE]	Y13	901	NA	0.0186422	0.30819	0.154095	0.0940167	0.295377	0.147689	0.216882	0.214043	0.107022	-0.0288846	0.223064	0.111532	0.0401933	0.287012	0.143506	-0.265711	0.172444	0.086222	0.0373894	0.13925	0.0803961	-0.028628	0.453145	0.320422	NA	NA	NA	NA	NA	NA	-0.173799	0.158938	0.079469
dvlnlvylcealnlpevar	O70475	UDP-glucose 6-dehydrogenase OS=Mus musculus GN=Ugdh PE=1 SV=1 - [UGDH_MOUSE]	Y7	286	C9	NA	NA	NA	NA	NA	NA	NA	NA	NA	NA	NA	NA	-0.529153	0.268761	0.190043	-0.41473	0.287998	0.203645	-0.577732	0.0471173	0.033317	-0.785364	0.537363	0.379973	NA	NA	NA	NA	NA	NA	NA	NA	NA
dvtiggsapiyvk	Q99NH2	Partitioning defective 3 homolog OS=Mus musculus GN=Pard3 PE=1 SV=2 - [PARD3_MOUSE]	Y11	489	NA	0.746414	0.266151	0.188197	NA	NA	NA	NA	NA	NA	NA	NA	NA	0.167354	0.0472135	0.033385	0.64073	0.0525798	0.0371796	NA	NA	NA	NA	NA	NA	-0.238818	0.0301065	0.0212885	NA	NA	NA	NA	NA	NA
dyddmspr	P61979	Heterogeneous nuclear ribonucleoprotein K OS=Mus musculus GN=Hnrnpk PE=1 SV=1 - [HNRPK_MOUSE]	Y2	280	NA	NA	NA	NA	NA	NA	NA	NA	NA	NA	NA	NA	NA	NA	NA	NA	NA	NA	NA	NA	NA	NA	-1.27362	0.00411024	0.00290638	NA	NA	NA	0.36017	0.33189	0.234682	NA	NA	NA
dydtlsk	Q9DBJ3	Brain-specific angiogenesis inhibitor 1-associated protein 2-like protein 1 OS=Mus musculus GN=Baiap2l1 PE=1 SV=1 - [BI2L1_MOUSE]	Y2	274	NA	NA	NA	NA	NA	NA	NA	NA	NA	NA	NA	NA	NA	NA	NA	NA	NA	NA	NA	NA	NA	NA	-1.8991	0.000813759	0.000575415	NA	NA	NA	0.558688	0.43532	0.307818	NA	NA	NA
dyeiqr	P34152	Focal adhesion kinase 1 OS=Mus musculus GN=Ptk2 PE=1 SV=3 - [FAK1_MOUSE]	Y2	453	NA	NA	NA	NA	NA	NA	NA	NA	NA	NA	NA	NA	NA	-0.45544	0.0172792	0.0122182	0.0631999	0.323072	0.228446	-0.141762	0.213991	0.151315	NA	NA	NA	NA	NA	NA	NA	NA	NA	NA	NA	NA
dylhgdnsdiiptdtik	P25688	Uricase OS=Mus musculus GN=Uox PE=1 SV=2 - [URIC_MOUSE]	Y2	57	NA	-0.223094	0.24173	0.139563	NA	NA	NA	NA	NA	NA	-0.513868	0.284442	0.164222	NA	NA	NA	NA	NA	NA	NA	NA	NA	-0.375101	0.0412536	0.0291707	-0.153866	0.258061	0.148992	0.461865	0.610079	0.272836	NA	NA	NA
dyqdfqhldndndhhqlr	P34927	Asialoglycoprotein receptor 1 OS=Mus musculus GN=Asgr1 PE=2 SV=4 - [ASGR1_MOUSE]	Y2	5	NA	-0.246981	0.902375	0.520987	NA	NA	NA	NA	NA	NA	0.0742785	0.205262	0.118508	NA	NA	NA	NA	NA	NA	NA	NA	NA	NA	NA	NA	-1.67	1.10419	0.780779	-0.256987	0.284217	0.164093	NA	NA	NA
dyssgfggk	Q60598	Src substrate cortactin OS=Mus musculus GN=Cttn PE=1 SV=2 - [SRC8_MOUSE]	Y2	154	NA	NA	NA	NA	NA	NA	NA	NA	NA	NA	NA	NA	NA	NA	NA	NA	NA	NA	NA	NA	NA	NA	NA	NA	NA	NA	NA	NA	NA	NA	NA	-2.13378	1.69384	0.846919
eaayappasgnqnhpgmypvsgpk	Q8BFW7	Lipoma-preferred partner homolog OS=Mus musculus GN=Lpp PE=1 SV=1 - [LPP_MOUSE]	Y4	333	NA	NA	NA	NA	NA	NA	NA	NA	NA	NA	NA	NA	NA	NA	NA	NA	NA	NA	NA	NA	NA	NA	NA	NA	NA	-0.31214	0.146424	0.103537	0.152376	0.140063	0.0808655	NA	NA	NA
eaeyfelpelvr	Q6WVG3	BTB/POZ domain-containing protein KCTD12 OS=Mus musculus GN=Kctd12 PE=1 SV=1 - [KCD12_MOUSE]	Y4	119	NA	0.693984	0.886182	0.334945	0.497368	0.928188	0.415098	0.42728	0.23097	0.103293	0.532192	0.661716	0.250105	0.0111959	0.218052	0.125893	0.080484	0.214878	0.12406	0.197496	0.519299	0.299817	0.145426	0.334111	0.167055	-0.133201	0.0853958	0.0493033	-0.117232	0.269822	0.120668	NA	NA	NA
eagyteftgppqkppr	Q9QVP9	Protein-tyrosine kinase 2-beta OS=Mus musculus GN=Ptk2b PE=1 SV=2 - [FAK2_MOUSE]	T5	850	NA	NA	NA	NA	NA	NA	NA	NA	NA	NA	NA	NA	NA	NA	NA	NA	NA	NA	NA	NA	NA	NA	NA	NA	NA	NA	NA	NA	NA	NA	NA	-0.385423	0.756662	0.535041
eagyteftgppqkppr	Q9QVP9	Protein-tyrosine kinase 2-beta OS=Mus musculus GN=Ptk2b PE=1 SV=2 - [FAK2_MOUSE]	Y4	849	NA	0.0823863	0.225416	0.0751387	0.301117	0.26372	0.107663	0.46043	0.319648	0.120816	0.224582	0.151949	0.0574313	-0.297845	0.147167	0.0849667	-0.0436016	0.489894	0.28284	-0.440155	0.260505	0.150403	-0.753279	0.422522	0.211261	-0.995311	0.188932	0.0714096	-0.105089	0.184758	0.0698321	-0.340347	0.588753	0.240358
eailndeiycppetavllasyavqak	P26043	Radixin OS=Mus musculus GN=Rdx PE=1 SV=3 - [RADI_MOUSE]	Y9	116	C10	NA	NA	NA	NA	NA	NA	NA	NA	NA	NA	NA	NA	0.258454	0.231228	0.163503	0.780197	0.00298237	0.00210886	0.120075	0.194523	0.137549	0.535476	0.305101	0.215739	NA	NA	NA	NA	NA	NA	NA	NA	NA
eaqvyeafk	Q9Z2I8	Succinyl-CoA ligase [GDP-forming] subunit beta, mitochondrial OS=Mus musculus GN=Suclg2 PE=1 SV=3 - [SUCB2_MOUSE]	Y5	344	NA	0.133794	0.0477571	0.0275726	-0.411933	0.230385	0.162907	0.0899586	0.232162	0.164163	0.0114552	0.174633	0.0873163	-0.407064	0.136565	0.0965664	-0.324211	0.477056	0.33733	NA	NA	NA	NA	NA	NA	NA	NA	NA	NA	NA	NA	0.0577048	0.200656	0.115849
eaynlgvr	O35490	Betaine--homocysteine S-methyltransferase 1 OS=Mus musculus GN=Bhmt PE=2 SV=1 - [BHMT1_MOUSE]	Y3	289	NA	0.376563	0.641941	0.21398	0.306346	0.502121	0.20499	0.838641	0.368398	0.139242	0.166183	0.653215	0.246892	0.561004	0.322636	0.131716	1.12353	0.552783	0.225673	0.891117	0.668936	0.273092	0.410043	1.14409	0.467074	-0.929975	0.619908	0.219171	-0.255146	0.519648	0.173216	-0.114289	0.455445	0.185935
eaypgdvfylhsr	Q03265	ATP synthase subunit alpha, mitochondrial OS=Mus musculus GN=Atp5a1 PE=1 SV=1 - [ATPA_MOUSE]	Y9	343	NA	0.451663	0.394991	0.228048	NA	NA	NA	NA	NA	NA	0.195854	0.105771	0.0610667	-0.246705	0.0097669	0.00690624	0.340806	0.123474	0.0873094	0.211823	0.295586	0.209011	0.203826	0.385995	0.27294	0.155182	0.0137812	0.0097448	0.226846	0.214875	0.124058	NA	NA	NA
eaytavvyhnr	Q8R1A4	Dedicator of cytokinesis protein 7 OS=Mus musculus GN=Dock7 PE=1 SV=3 - [DOCK7_MOUSE]	Y8	621	NA	-1.24133	0.447269	0.316267	NA	NA	NA	NA	NA	NA	NA	NA	NA	NA	NA	NA	NA	NA	NA	NA	NA	NA	NA	NA	NA	-1.75783	0.462565	0.327082	NA	NA	NA	NA	NA	NA
ecdvlpddtvstlynr	Q8R0Y6	Cytosolic 10-formyltetrahydrofolate dehydrogenase OS=Mus musculus GN=Aldh1l1 PE=1 SV=1 - [AL1L1_MOUSE]	Y14	164	C2	NA	NA	NA	NA	NA	NA	NA	NA	NA	NA	NA	NA	NA	NA	NA	NA	NA	NA	NA	NA	NA	NA	NA	NA	NA	NA	NA	NA	NA	NA	0.110272	0.123946	0.0876429
ecdysidginr	Q71LX4	Talin-2 OS=Mus musculus GN=Tln2 PE=1 SV=3 - [TLN2_MOUSE]	Y4	1666	C2	0.440987	0.260361	0.0785019	0.355291	0.154524	0.0546324	0.516772	0.150962	0.0533732	0.611543	0.176234	0.0587448	0.0473383	0.175328	0.0715775	-0.407568	0.755599	0.308472	0.187152	0.174602	0.071281	0.000888081	0.271783	0.110955	-0.386975	0.166588	0.0588978	-0.194951	0.199369	0.0664565	-0.165046	0.26211	0.107006
edavlylleipk	Q9Z0U1	Tight junction protein ZO-2 OS=Mus musculus GN=Tjp2 PE=1 SV=2 - [ZO2_MOUSE]	Y6	554	NA	-0.043943	0.347624	0.155462	-0.993205	0.611803	0.305902	0.405275	0.583758	0.337033	0.152277	0.351607	0.143543	-0.432799	0.138646	0.0620043	-0.329095	0.268205	0.119945	-0.422612	0.299941	0.134138	-0.675161	0.662746	0.331373	-0.3886	0.0238122	0.0168378	-0.476936	0.273418	0.157858	-0.26604	0.351161	0.202743
edcspadkpyieear	Q8R1G2	Carboxymethylenebutenolidase homolog OS=Mus musculus GN=Cmbl PE=2 SV=1 - [CMBL_MOUSE]	Y10	229	C3	0.343911	0.265682	0.153392	NA	NA	NA	NA	NA	NA	0.300665	0.317309	0.183198	NA	NA	NA	NA	NA	NA	NA	NA	NA	NA	NA	NA	-0.662294	0.639845	0.452439	0.217129	0.153549	0.0886517	NA	NA	NA
edgsfqgptgnqhiyqpvgkpdpaappk	P34152	Focal adhesion kinase 1 OS=Mus musculus GN=Ptk2 PE=1 SV=3 - [FAK1_MOUSE]	Y15	899	NA	-0.272166	0.137418	0.0614552	-0.0133774	0.255508	0.147518	0.0143868	0.242145	0.121072	-0.205381	0.252445	0.112897	NA	NA	NA	NA	NA	NA	NA	NA	NA	-0.530588	0.00774404	0.00547587	-0.532751	0.623281	0.27874	0.0733348	0.0989434	0.0403935	-0.108109	0.208008	0.0930241
ediyaveivggatr	Q61316	Heat shock 70 kDa protein 4 OS=Mus musculus GN=Hspa4 PE=1 SV=1 - [HSP74_MOUSE]	Y4	336	NA	NA	NA	NA	NA	NA	NA	NA	NA	NA	NA	NA	NA	0.0341238	0.367304	0.259723	0.025425	0.683929	0.483611	-0.214728	0.252993	0.178893	-0.0687223	0.269251	0.190389	NA	NA	NA	NA	NA	NA	NA	NA	NA
edklydllpgmeltpmntvslkpqgik	Q5YD48	APOBEC1 complementation factor OS=Mus musculus GN=A1cf PE=2 SV=2 - [A1CF_MOUSE]	Y5	423	NA	-0.00706664	0.256603	0.128301	0.30247	0.0856842	0.0605879	0.779298	0.145841	0.0842011	NA	NA	NA	NA	NA	NA	NA	NA	NA	NA	NA	NA	NA	NA	NA	-0.73585	0.450835	0.20162	0.271804	0.15775	0.0705481	-0.672672	0.398539	0.230096
edpiydepeglapappr	P97465	Docking protein 1 OS=Mus musculus GN=Dok1 PE=1 SV=2 - [DOK1_MOUSE]	Y5	361	NA	-0.37451	0.331767	0.100032	-0.182159	0.468048	0.16548	0.0161432	0.227687	0.0804993	-0.130139	0.220889	0.0736297	-0.459684	0.0779276	0.0551031	-0.306641	0.176577	0.124859	-0.436815	0.0528077	0.0373407	-0.585674	0.625562	0.442339	-0.663241	0.444336	0.1814	-0.111535	0.191818	0.0857835	-0.302851	0.265178	0.108259
edqteyleer	P11499;P07901	Heat shock protein HSP 90-beta OS=Mus musculus GN=Hsp90ab1 PE=1 SV=3 - [HS90B_MOUSE]|Heat shock protein HSP 90-alpha OS=Mus musculus GN=Hsp90aa1 PE=1 SV=4 - [HS90A_MOUSE]	Y6	197;192	NA	0.225528	0.437618	0.309443	-1.71367	0.406311	0.287305	NA	NA	NA	0.0133653	1.69673	1.19977	NA	NA	NA	NA	NA	NA	NA	NA	NA	NA	NA	NA	NA	NA	NA	NA	NA	NA	NA	NA	NA
edvtypqpr	Q8K1E6	Alpha-ketoglutarate-dependent dioxygenase alkB homolog 3 OS=Mus musculus GN=Alkbh3 PE=1 SV=1 - [ALKB3_MOUSE]	Y5	127	NA	-0.00273094	0.566138	0.20016	0.473604	0.194793	0.0871139	0.377329	0.285701	0.127769	0.511995	0.282377	0.11528	0.0824033	1.02871	0.41997	0.636842	1.19047	0.486006	0.221139	0.769107	0.313987	0.123286	0.915889	0.37391	-0.917946	0.994882	0.37603	-0.157511	0.509919	0.169973	-0.410727	0.173408	0.0867042
eeadgiyaasaglr	P16879	Tyrosine-protein kinase Fes/Fps OS=Mus musculus GN=Fes PE=1 SV=2 - [FES_MOUSE]	Y7	713	NA	0.0880484	0.55523	0.167408	0.270638	0.438989	0.155206	0.309779	0.264838	0.0936343	0.265432	0.299146	0.0997154	NA	NA	NA	NA	NA	NA	NA	NA	NA	NA	NA	NA	-0.192827	0.418834	0.170988	0.0464826	0.263011	0.117622	-0.185365	0.188405	0.0769159
eeekddtldptdvspcsatysnlgqsr	Q69Z38	Pseudopodium-enriched atypical kinase 1 OS=Mus musculus GN=Peak1 PE=1 SV=4 - [PEAK1_MOUSE]	Y20	1097	C16	NA	NA	NA	NA	NA	NA	NA	NA	NA	NA	NA	NA	-0.889046	0.45729	0.323353	-1.20824	0.510625	0.361067	-0.322191	0.0368344	0.0260458	-0.549421	1.03235	0.729982	NA	NA	NA	NA	NA	NA	NA	NA	NA
eelyqnltr	P16546	Spectrin alpha chain, non-erythrocytic 1 OS=Mus musculus GN=Sptan1 PE=1 SV=4 - [SPTN1_MOUSE]	Y4	2430	NA	-0.568706	0.153687	0.0627424	-0.627183	0.332419	0.148662	-0.143076	0.373707	0.167127	-0.248209	0.228975	0.0865443	NA	NA	NA	NA	NA	NA	NA	NA	NA	NA	NA	NA	NA	NA	NA	NA	NA	NA	-0.572834	0.583295	0.260857
eepiyiitefmak	P25911	Tyrosine-protein kinase Lyn OS=Mus musculus GN=Lyn PE=1 SV=4 - [LYN_MOUSE]	Y5	316	NA	-1.00601	0.324626	0.145177	-0.617333	0.475934	0.212844	-0.566601	0.238979	0.11949	-0.80787	0.264819	0.118431	0.195462	0.116132	0.0519359	-0.465003	0.469382	0.209914	-0.285808	0.329043	0.164521	-0.34823	0.101109	0.0505545	0.203648	1.03453	0.731521	-0.447325	0.142243	0.082124	-0.719434	0.0265952	0.0188056
eetgseeymnmdlgpgr	P35569	Insulin receptor substrate 1 OS=Mus musculus GN=Irs1 PE=1 SV=1 - [IRS1_MOUSE]	Y8	935	NA	-0.252202	0.752638	0.376319	0.7316	0.524462	0.262231	0.303385	0.247082	0.142653	0.323712	0.565708	0.282854	NA	NA	NA	NA	NA	NA	NA	NA	NA	NA	NA	NA	NA	NA	NA	NA	NA	NA	NA	NA	NA
eetgseeymnmdlgpgrr	P35569	Insulin receptor substrate 1 OS=Mus musculus GN=Irs1 PE=1 SV=1 - [IRS1_MOUSE]	Y8	935	M9	NA	NA	NA	NA	NA	NA	NA	NA	NA	NA	NA	NA	-1.93636	1.74547	1.23423	0.460452	1.2783	0.903896	0.776271	0.964769	0.682194	0.0531787	1.73474	1.22664	NA	NA	NA	NA	NA	NA	NA	NA	NA
eevllpldnpygk	P25688	Uricase OS=Mus musculus GN=Uox PE=1 SV=2 - [URIC_MOUSE]	Y11	288	NA	0.503985	0.276627	0.0834061	0.0993588	0.17006	0.0601254	0.517704	0.271218	0.0958899	0.389452	0.0725603	0.0241868	-0.0840316	0.150169	0.0530927	-0.140869	0.429417	0.151822	-0.00986197	0.453536	0.17142	-0.553138	0.849032	0.346616	-0.945489	0.382997	0.13541	-0.0264273	0.638427	0.212809	0.121218	0.727622	0.29705
efgsadywek	Q91YR5	Methyltransferase-like protein 13 OS=Mus musculus GN=Mettl13 PE=1 SV=1 - [MET13_MOUSE]	Y7	16	NA	-1.24108	0.257381	0.148599	-0.460097	0.12369	0.0714127	0.00461306	0.0922788	0.0652509	-0.206513	0.0425223	0.0245503	NA	NA	NA	NA	NA	NA	NA	NA	NA	NA	NA	NA	NA	NA	NA	NA	NA	NA	-1.02231	1.18118	0.835221
efgvngliydr	Q8C0L9	Glycerophosphocholine phosphodiesterase GPCPD1 OS=Mus musculus GN=Gpcpd1 PE=1 SV=1 - [GPCP1_MOUSE]	Y9	611	NA	-0.637099	0.318149	0.183684	-0.564374	0.147419	0.0851124	-0.4664	0.0972417	0.0687603	-0.468264	0.375772	0.216952	-0.492897	0.156225	0.0901968	-0.845264	0.314425	0.181533	-0.792098	0.350402	0.202304	-0.770511	0.484787	0.242393	-0.431755	0.156587	0.110724	-0.41764	0.382098	0.270184	-0.196642	0.253017	0.17891
efsvymtk	P05202	Aspartate aminotransferase, mitochondrial OS=Mus musculus GN=Got2 PE=1 SV=1 - [AATM_MOUSE]	Y5	401	NA	0.157032	0.0269331	0.0190446	NA	NA	NA	NA	NA	NA	NA	NA	NA	-0.160699	0.138927	0.0802097	0.0226074	0.159082	0.0918461	0.0282605	0.138564	0.0799998	-0.194998	0.296528	0.209677	-0.228762	0.074856	0.0432181	0.0359042	0.179231	0.103479	NA	NA	NA
efveefiwpavqssalyedr	P16460	Argininosuccinate synthase OS=Mus musculus GN=Ass1 PE=1 SV=1 - [ASSY_MOUSE]	Y17	83	NA	-0.313078	0.744352	0.235385	-0.522508	0.737018	0.260575	0.0722847	0.298793	0.112933	-0.583774	0.816819	0.272273	-0.579275	0.376078	0.168187	-0.258858	0.47419	0.212064	-0.424557	0.50128	0.25064	-0.698381	0.626589	0.313294	-0.754932	0.439089	0.196366	-0.651093	0.308712	0.154356	-0.557511	0.563922	0.23022
egdlstkydapfvfaevnadvvdwir	P21981	Protein-glutamine gamma-glutamyltransferase 2 OS=Mus musculus GN=Tgm2 PE=1 SV=4 - [TGM2_MOUSE]	Y8	388	NA	NA	NA	NA	NA	NA	NA	NA	NA	NA	NA	NA	NA	-0.16332	0.351508	0.175754	-0.871895	0.342962	0.171481	-0.650534	0.502457	0.251229	-0.950895	0.0181414	0.0128279	NA	NA	NA	NA	NA	NA	NA	NA	NA
egeeptvysddeepkdetar	O55022	Membrane-associated progesterone receptor component 1 OS=Mus musculus GN=Pgrmc1 PE=1 SV=4 - [PGRC1_MOUSE]	Y8	180	NA	-1.24175	0.541197	0.204553	-1.06764	0.208058	0.0930464	-0.936972	0.289496	0.118186	-0.756906	0.248626	0.124313	-0.268075	0.334082	0.167041	-1.83389	0.483767	0.241884	-2.14872	1.23423	0.617117	-1.74818	0.888262	0.362631	-0.451084	0.635292	0.22461	-0.050472	0.151424	0.0504745	-0.458416	0.131644	0.058873
egeeptvysddeepkdetark	O55022	Membrane-associated progesterone receptor component 1 OS=Mus musculus GN=Pgrmc1 PE=1 SV=4 - [PGRC1_MOUSE]	Y8	180	NA	NA	NA	NA	NA	NA	NA	NA	NA	NA	NA	NA	NA	NA	NA	NA	NA	NA	NA	NA	NA	NA	2.41538	0.195105	0.13796	NA	NA	NA	0.727687	0.16003	0.113158	NA	NA	NA
eghlmdtlyaqvk	Q99NH2	Partitioning defective 3 homolog OS=Mus musculus GN=Pard3 PE=1 SV=2 - [PARD3_MOUSE]	Y9	1123	NA	1.07814	0.286127	0.12796	0.875789	0.627193	0.36211	0.74314	0.318051	0.183627	0.933483	0.596814	0.298407	0.416684	0.0259906	0.0183781	0.644274	0.216289	0.152939	NA	NA	NA	NA	NA	NA	-0.227507	0.0311649	0.017993	-0.0489054	0.601044	0.425002	-0.0113033	0.263134	0.131567
eglyiteeiyk	Q61176	Arginase-1 OS=Mus musculus GN=Arg1 PE=1 SV=1 - [ARGI1_MOUSE]	Y10	265	NA	-0.221896	0.366608	0.129616	-0.285878	0.299518	0.113207	-0.0188781	0.331494	0.135332	-0.399189	0.277604	0.113331	0.042253	0.380165	0.143689	0.211113	0.442052	0.16708	-0.303414	0.350486	0.143085	-0.420936	0.376779	0.18839	-0.545438	0.732396	0.327537	-0.602666	0.367866	0.183933	-0.612133	0.190738	0.0853004
eglyiteeiyktgllsgldimevnptlgk	Q61176	Arginase-1 OS=Mus musculus GN=Arg1 PE=1 SV=1 - [ARGI1_MOUSE]	Y10	265	NA	NA	NA	NA	NA	NA	NA	NA	NA	NA	NA	NA	NA	0.60875	0.896716	0.366083	0.547943	0.594651	0.242765	0.371931	0.882424	0.360248	0.43336	0.853607	0.348484	0.281422	2.10688	1.21641	-0.389912	0.387946	0.173495	-0.0648712	0.184328	0.13034
egqvfyyaedyhqqylsk	Q9D6Y7	Mitochondrial peptide methionine sulfoxide reductase OS=Mus musculus GN=Msra PE=1 SV=1 - [MSRA_MOUSE]	Y11	205	NA	NA	NA	NA	NA	NA	NA	NA	NA	NA	NA	NA	NA	0.024285	0.227487	0.160857	-0.00230798	0.0109067	0.00771218	-0.0593247	0.138669	0.0980535	-0.20468	0.729956	0.516157	NA	NA	NA	NA	NA	NA	NA	NA	NA
egvynltk	Q99MZ7	Peroxisomal trans-2-enoyl-CoA reductase OS=Mus musculus GN=Pecr PE=1 SV=1 - [PECR_MOUSE]	Y4	179	NA	-0.10654	0.0942148	0.0666199	NA	NA	NA	NA	NA	NA	NA	NA	NA	NA	NA	NA	NA	NA	NA	NA	NA	NA	NA	NA	NA	-0.610831	0.428378	0.302909	NA	NA	NA	NA	NA	NA
ehallaytlgvk	P62631;P10126	Elongation factor 1-alpha 2 OS=Mus musculus GN=Eef1a2 PE=1 SV=1 - [EF1A2_MOUSE]|Elongation factor 1-alpha 1 OS=Mus musculus GN=Eef1a1 PE=1 SV=3 - [EF1A1_MOUSE]	Y7	141;141	NA	0.684414	0.241776	0.080592	0.362583	0.462783	0.18893	0.783053	0.249639	0.0943547	0.603509	0.275501	0.10413	0.206731	0.141234	0.0499338	0.309703	0.100358	0.035482	0.253091	0.16548	0.0625455	0.139899	0.254751	0.104002	-0.143835	0.254606	0.0900168	-0.0699105	0.596674	0.198891	0.13982	0.321793	0.131371
eiadylaagkder	Q9CX00	IST1 homolog OS=Mus musculus GN=Ist1 PE=2 SV=1 - [IST1_MOUSE]	Y5	43	NA	1.5212	0.308838	0.178307	NA	NA	NA	NA	NA	NA	1.16442	0.28091	0.162183	NA	NA	NA	NA	NA	NA	NA	NA	NA	NA	NA	NA	0.241577	0.416218	0.294311	0.175763	0.278558	0.160825	NA	NA	NA
eiaeaylgk	P63017	Heat shock cognate 71 kDa protein OS=Mus musculus GN=Hspa8 PE=1 SV=1 - [HSP7C_MOUSE]	Y6	134	NA	0.803211	0.288151	0.203753	NA	NA	NA	NA	NA	NA	0.451007	0.372461	0.21504	NA	NA	NA	NA	NA	NA	NA	NA	NA	NA	NA	NA	NA	NA	NA	NA	NA	NA	NA	NA	NA
eidvsyvk	P54761	Ephrin type-B receptor 4 OS=Mus musculus GN=Ephb4 PE=1 SV=2 - [EPHB4_MOUSE]	Y6	614	NA	-0.298879	0.191065	0.0780018	-0.244534	0.259605	0.129802	0.0784216	0.144385	0.0721924	0.0810223	0.248404	0.11109	-0.328929	0.355272	0.177636	-0.371614	0.431718	0.215859	-0.16707	0.35933	0.179665	-0.348967	0.551348	0.389862	-0.757079	0.506935	0.253468	-0.263024	0.213994	0.151317	-0.584953	0.340714	0.139096
eiedaaqfatadpeppleelgyhiyssdppfevr	P35486	Pyruvate dehydrogenase E1 component subunit alpha, somatic form, mitochondrial OS=Mus musculus GN=Pdha1 PE=1 SV=1 - [ODPA_MOUSE]	Y22	366	NA	NA	NA	NA	NA	NA	NA	NA	NA	NA	NA	NA	NA	-0.0860982	0.0383322	0.027105	-0.285653	0.0588135	0.0415874	NA	NA	NA	NA	NA	NA	NA	NA	NA	NA	NA	NA	NA	NA	NA
eiedaaqfatadpeppleelgyhiyssdppfevr	P35486	Pyruvate dehydrogenase E1 component subunit alpha, somatic form, mitochondrial OS=Mus musculus GN=Pdha1 PE=1 SV=1 - [ODPA_MOUSE]	Y25	369	NA	NA	NA	NA	NA	NA	NA	NA	NA	NA	NA	NA	NA	0.175415	0.332569	0.235162	-0.883019	0.37143	0.262641	-0.446984	0.107374	0.0759247	-0.404388	0.0105847	0.00748454	NA	NA	NA	NA	NA	NA	NA	NA	NA
eienlilndpdfqhedynfltr	Q9R0H0	Peroxisomal acyl-coenzyme A oxidase 1 OS=Mus musculus GN=Acox1 PE=1 SV=5 - [ACOX1_MOUSE]	Y17	51	NA	-0.0465018	0.339646	0.13866	-0.237962	0.285038	0.127473	0.187955	0.220135	0.0984475	-0.168426	0.168675	0.0754338	0.0920612	0.146719	0.0554545	0.0630315	0.320071	0.120976	0.0272943	0.381715	0.155835	-0.0680799	0.442439	0.221219	-0.100617	0.433376	0.216688	-0.155214	0.128844	0.0526004	-0.237982	0.133998	0.094751
ekaeerptfdylqsvlddfytategqyqqqp	P25911	Tyrosine-protein kinase Lyn OS=Mus musculus GN=Lyn PE=1 SV=4 - [LYN_MOUSE]	Y27	508	NA	NA	NA	NA	NA	NA	NA	NA	NA	NA	NA	NA	NA	-0.518158	0.263979	0.107769	-2.14915	0.276332	0.112812	-0.851635	0.654975	0.292914	-0.892184	0.173658	0.122795	NA	NA	NA	NA	NA	NA	NA	NA	NA
ekeydfpppmk	O35177	Enhancer of filamentation 1 OS=Mus musculus GN=Nedd9 PE=1 SV=2 - [CASL_MOUSE]	Y4	240	NA	NA	NA	NA	NA	NA	NA	NA	NA	NA	NA	NA	NA	NA	NA	NA	NA	NA	NA	NA	NA	NA	NA	NA	NA	-0.042994	0.312121	0.220703	0.00748653	0.291837	0.168492	NA	NA	NA
elfddpsyvniqnldk	P98083	SHC-transforming protein 1 OS=Mus musculus GN=Shc1 PE=1 SV=3 - [SHC1_MOUSE]	Y8	423	NA	-0.136089	0.282208	0.0850888	0.279064	0.45579	0.161146	0.511207	0.321956	0.113829	0.39489	0.228459	0.0761529	-0.358634	0.239517	0.0846819	0.664471	0.223892	0.079158	0.33934	0.45292	0.171188	-0.108132	0.331049	0.13515	-0.992955	0.295103	0.104335	-0.14065	0.299894	0.0999646	-0.683809	0.926716	0.37833
elgdllvdnmdvpttplsayqipr	Q9Z1S8	GRB2-associated-binding protein 2 OS=Mus musculus GN=Gab2 PE=1 SV=2 - [GAB2_MOUSE]	Y20	321	NA	0.447446	0.320858	0.185247	0.769386	0.0513426	0.0363047	0.578435	0.317562	0.183345	0.633065	0.142934	0.101069	0.329091	0.194269	0.137369	-0.23072	0.0221737	0.0156791	-0.0864354	0.312239	0.220786	-0.149512	0.499037	0.352873	0.311551	0.236314	0.167099	-0.0131315	0.200058	0.115504	NA	NA	NA
elgehglyeytelk	P24549;O35945	Retinal dehydrogenase 1 OS=Mus musculus GN=Aldh1a1 PE=1 SV=5 - [AL1A1_MOUSE]|Aldehyde dehydrogenase, cytosolic 1 OS=Mus musculus GN=Aldh1a7 PE=2 SV=1 - [AL1A7_MOUSE]	Y10	486;486	NA	0.271325	0.497923	0.188197	-0.226372	0.278892	0.139446	0.39596	0.218371	0.0976583	-0.00721706	0.501425	0.224244	-0.0452283	0.0955302	0.036107	0.570651	0.372146	0.140658	0.320204	0.325642	0.132943	0.121593	0.578942	0.289471	-0.271855	0.219477	0.0829546	-0.106969	0.1746	0.0659927	-0.154706	0.271362	0.110783
elgehglyeytelk	P24549;O35945	Retinal dehydrogenase 1 OS=Mus musculus GN=Aldh1a1 PE=1 SV=5 - [AL1A1_MOUSE]|Aldehyde dehydrogenase, cytosolic 1 OS=Mus musculus GN=Aldh1a7 PE=2 SV=1 - [AL1A7_MOUSE]	Y8	484;484	NA	0.579553	0.826979	0.249343	-0.204295	0.747016	0.26411	0.838604	0.373746	0.132139	0.643733	0.895598	0.298533	0.212687	0.17384	0.0614618	1.09556	0.296404	0.104795	0.547929	0.282581	0.106806	0.303613	0.528083	0.215589	-0.480515	0.190045	0.0671911	-0.368548	0.369919	0.123306	-0.256011	0.285013	0.116356
elnyfak	P09411	Phosphoglycerate kinase 1 OS=Mus musculus GN=Pgk1 PE=1 SV=4 - [PGK1_MOUSE]	Y4	196	NA	0.641359	0.2186	0.0728667	0.413578	0.217707	0.0888787	0.598783	0.0847582	0.0320356	0.536637	0.0738155	0.0278996	0.315881	0.0951709	0.033648	0.475196	0.194693	0.0688344	0.440978	0.167262	0.0632191	0.430806	0.254326	0.103828	-0.385844	0.286003	0.101117	0.0393723	0.588301	0.1961	-0.00839192	0.126019	0.0514469
elppdqaeyciar	P57780;Q7TPR4	Alpha-actinin-4 OS=Mus musculus GN=Actn4 PE=1 SV=1 - [ACTN4_MOUSE]|Alpha-actinin-1 OS=Mus musculus GN=Actn1 PE=1 SV=1 - [ACTN1_MOUSE]	Y9	859;879	C10	-0.657731	0.496905	0.351365	NA	NA	NA	NA	NA	NA	-0.512018	0.125644	0.0725407	NA	NA	NA	NA	NA	NA	NA	NA	NA	NA	NA	NA	NA	NA	NA	NA	NA	NA	NA	NA	NA
elpteppytayvgnlpfntvqgdidaifk	Q9WUK2	Eukaryotic translation initiation factor 4H OS=Mus musculus GN=Eif4h PE=1 SV=3 - [IF4H_MOUSE]	Y11	45	NA	-0.369823	0.00466668	0.00329984	0.228069	0.0976786	0.0690692	NA	NA	NA	0.413472	0.263169	0.186089	NA	NA	NA	NA	NA	NA	NA	NA	NA	NA	NA	NA	NA	NA	NA	NA	NA	NA	NA	NA	NA
eltyqteedrk	Q5SX39;Q5SX40;P13542;Q91Z83	Myosin-4 OS=Mus musculus GN=Myh4 PE=1 SV=1 - [MYH4_MOUSE]|Myosin-1 OS=Mus musculus GN=Myh1 PE=2 SV=1 - [MYH1_MOUSE]|Myosin-8 OS=Mus musculus GN=Myh8 PE=2 SV=2 - [MYH8_MOUSE]|Myosin-7 OS=Mus musculus GN=Myh7 PE=1 SV=1 - [MYH7_MOUSE]	Y4	1856;1855;1852;1859	NA	NA	NA	NA	NA	NA	NA	NA	NA	NA	NA	NA	NA	NA	NA	NA	NA	NA	NA	NA	NA	NA	-0.338226	2.1489	1.5195	NA	NA	NA	4.08456	1.69425	1.19801	NA	NA	NA
engvdavhpgygflser	Q05920	Pyruvate carboxylase, mitochondrial OS=Mus musculus GN=Pc PE=1 SV=1 - [PYC_MOUSE]	Y11	118	NA	0.774264	0.266283	0.0802873	1.05088	0.442532	0.156459	0.74939	0.168446	0.0595546	0.815132	0.274255	0.0914185	0.239906	0.139895	0.0528752	0.294356	0.125097	0.0472822	0.275868	0.141636	0.0578228	0.142171	0.33286	0.16643	-0.495111	0.293409	0.110898	-0.0071186	0.138317	0.052279	0.056611	0.189393	0.0773196
enlqlnqevgaireellyfk	Q60866	Phosphotriesterase-related protein OS=Mus musculus GN=Pter PE=2 SV=1 - [PTER_MOUSE]	Y18	86	NA	NA	NA	NA	NA	NA	NA	NA	NA	NA	NA	NA	NA	NA	NA	NA	NA	NA	NA	NA	NA	NA	NA	NA	NA	0.332196	0.909303	0.642974	-0.130573	0.372866	0.215274	NA	NA	NA
enpyedvdlk	Q924W7	Suppression of tumorigenicity 5 protein OS=Mus musculus GN=St5 PE=2 SV=1 - [ST5_MOUSE]	Y4	498	NA	0.497546	0.257772	0.0859239	0.476425	0.420394	0.171625	0.798652	0.495901	0.202451	0.454445	0.314435	0.118845	NA	NA	NA	NA	NA	NA	NA	NA	NA	NA	NA	NA	-0.948743	0.635595	0.25948	0.174975	0.315759	0.141212	0.0275603	0.392529	0.160249
enpyedvelhgr	Q8C4S8	DENN domain-containing protein 2A OS=Mus musculus GN=Dennd2a PE=1 SV=1 - [DEN2A_MOUSE]	Y4	376	NA	-0.706721	0.880811	0.35959	-0.935179	0.942413	0.471207	0.192549	0.68393	0.305863	-1.39706	0.701421	0.313685	-0.581152	0.466924	0.233462	-0.30952	0.818184	0.409092	-0.337525	0.264975	0.132488	-0.71833	1.1949	0.844922	-1.4578	0.630061	0.281772	0.0261826	0.651229	0.291238	0.196194	1.32983	0.542902
enpyydsr	Q68FD5	Clathrin heavy chain 1 OS=Mus musculus GN=Cltc PE=1 SV=3 - [CLH1_MOUSE]	Y4	899	NA	NA	NA	NA	NA	NA	NA	NA	NA	NA	NA	NA	NA	-0.3024	0.910658	0.407259	-0.496861	1.251	0.559466	-0.927246	1.11461	0.498468	-1.5116	1.03692	0.518458	NA	NA	NA	-0.32147	0.144853	0.102426	NA	NA	NA
entpeelqlpenpylqtsplr	Q6AW69	Cingulin-like protein 1 OS=Mus musculus GN=Cgnl1 PE=1 SV=2 - [CGNL1_MOUSE]	Y14	109	NA	0.323638	0.552745	0.225657	0.601038	0.548113	0.245124	0.495154	0.294975	0.147487	0.436285	0.681733	0.257671	NA	NA	NA	NA	NA	NA	NA	NA	NA	NA	NA	NA	NA	NA	NA	NA	NA	NA	NA	NA	NA
envqdvlptlpnpddyfllr	Q99J08	SEC14-like protein 2 OS=Mus musculus GN=Sec14l2 PE=2 SV=1 - [S14L2_MOUSE]	Y16	36	NA	-0.249021	0.249701	0.0832335	-0.325617	0.172064	0.0650342	-0.00852527	0.19583	0.0740169	-0.253216	0.151928	0.0620243	-0.419228	0.133146	0.0503243	-0.250551	0.29752	0.112452	-0.315961	0.232828	0.0950518	-0.50068	0.489146	0.244573	-0.476219	0.171556	0.0648421	-0.141359	0.141835	0.0536085	-0.152163	0.316607	0.141591
enygeladcctk	P07724	Serum albumin OS=Mus musculus GN=Alb PE=1 SV=3 - [ALBU_MOUSE]	Y3	108	C9,C10	NA	NA	NA	NA	NA	NA	NA	NA	NA	NA	NA	NA	NA	NA	NA	NA	NA	NA	NA	NA	NA	NA	NA	NA	-0.441865	0.271337	0.191864	0.0183463	0.0326942	0.018876	NA	NA	NA
epiytlpaiisk	B2RQE8	Rho GTPase-activating protein 42 OS=Mus musculus GN=Arhgap42 PE=1 SV=1 - [RHG42_MOUSE]	Y4	342	NA	-0.487418	0.381695	0.144267	-0.434967	0.294833	0.131853	0.24382	0.237948	0.0971419	-0.226151	0.168055	0.0840277	-0.733454	0.659795	0.26936	-0.807109	0.780541	0.318655	-0.835474	0.582297	0.260411	-0.948196	0.747056	0.304984	-0.727963	0.48765	0.17241	0.0226264	0.265096	0.0883653	-0.219771	0.945862	0.423002
eqeeplyenvvpmsvppqh	Q5ND28	Scavenger receptor class F member 1 OS=Mus musculus GN=Scarf1 PE=1 SV=1 - [SREC_MOUSE]	Y7	808	NA	-0.30145	0.361976	0.147776	-0.226184	0.3132	0.140067	-0.494403	0.69913	0.349565	-0.117541	0.772944	0.292145	NA	NA	NA	NA	NA	NA	NA	NA	NA	NA	NA	NA	NA	NA	NA	NA	NA	NA	NA	NA	NA
eqgydviaylanigqk	P16460	Argininosuccinate synthase OS=Mus musculus GN=Ass1 PE=1 SV=1 - [ASSY_MOUSE]	Y4	29	NA	0.0530764	0.336519	0.137383	0.129014	0.423071	0.189203	0.076349	0.237487	0.106208	-0.0320223	0.225153	0.100691	-0.624168	0.256366	0.181278	-0.597672	0.540105	0.381912	-1.17459	0.171389	0.12119	-1.20612	0.181195	0.128124	-0.0481196	0.65318	0.377113	-0.456769	0.159784	0.0798922	-0.227245	0.311118	0.219994
eqpgsfdyqr	Q8K382	DENN domain-containing protein 1A OS=Mus musculus GN=Dennd1a PE=1 SV=2 - [DEN1A_MOUSE]	Y8	611	NA	NA	NA	NA	NA	NA	NA	NA	NA	NA	NA	NA	NA	NA	NA	NA	NA	NA	NA	NA	NA	NA	NA	NA	NA	-1.18842	0.391372	0.276742	0.179368	0.570022	0.329102	NA	NA	NA
erdyaeiqdfhr	Q99NH2	Partitioning defective 3 homolog OS=Mus musculus GN=Pard3 PE=1 SV=2 - [PARD3_MOUSE]	Y4	1076	NA	0.988198	0.482804	0.182483	0.0227438	0.520177	0.260088	0.534532	0.566496	0.253345	0.469972	0.483501	0.216228	0.0975719	0.089796	0.044898	0.617467	0.350953	0.175477	0.215871	0.42841	0.214205	-0.771812	1.48372	1.04915	-0.242641	0.640004	0.261281	-0.297902	0.485322	0.217043	-0.207464	0.57639	0.25777
esgyvemk	Q8VIK5	Platelet endothelial aggregation receptor 1 OS=Mus musculus GN=Pear1 PE=1 SV=1 - [PEAR1_MOUSE]	Y4	941	NA	-0.697045	0.207414	0.0927582	-0.577748	0.0893266	0.0515727	-0.626738	0.115177	0.0575883	NA	NA	NA	NA	NA	NA	NA	NA	NA	NA	NA	NA	NA	NA	NA	-0.268204	0.897137	0.366255	0.271111	0.318568	0.142468	0.0179317	0.401483	0.179549
esplslyneelvsmnvqgdyepidatgfininslr	P16460	Argininosuccinate synthase OS=Mus musculus GN=Ass1 PE=1 SV=1 - [ASSY_MOUSE]	Y20	383	M14	NA	NA	NA	NA	NA	NA	NA	NA	NA	NA	NA	NA	-0.68559	0.0207885	0.0146997	-1.10958	0.233926	0.165411	-1.15277	0.291984	0.206464	-0.958428	0.169644	0.119957	NA	NA	NA	NA	NA	NA	NA	NA	NA
essmcltpsfpvspetpyvk	Q5SSZ5	Tensin-3 OS=Mus musculus GN=Tns3 PE=1 SV=1 - [TENS3_MOUSE]	Y18	849	C5	0.152217	0.239902	0.0799674	0.311471	0.170363	0.0695502	0.218652	0.113149	0.0427663	0.0613907	0.210922	0.079721	-0.108842	0.0980151	0.0370462	-0.082966	0.161946	0.0612098	0.115284	0.102248	0.0417427	-0.012358	0.140002	0.0700008	-0.108895	0.170371	0.0643942	0.277764	0.194797	0.0736264	-0.363361	0.319768	0.130545
esssiyisk	O70475	UDP-glucose 6-dehydrogenase OS=Mus musculus GN=Ugdh PE=1 SV=1 - [UGDH_MOUSE]	Y6	352	NA	-0.707728	0.244068	0.0922491	-0.76367	0.0867902	0.0388138	-0.561521	0.0891985	0.0364151	-0.203433	0.0496941	0.0248471	NA	NA	NA	NA	NA	NA	NA	NA	NA	NA	NA	NA	-1.04525	0.124865	0.0509758	-0.167452	0.189017	0.084531	-0.608213	0.261161	0.116795
estvtlqqaeyeflsfvr	Q9D8S4	Oligoribonuclease, mitochondrial OS=Mus musculus GN=Rexo2 PE=1 SV=2 - [ORN_MOUSE]	Y11	122	NA	-0.693908	1.25908	0.890303	NA	NA	NA	NA	NA	NA	-0.377063	0.38679	0.223313	-0.0938626	0.266149	0.108655	-0.00788837	0.197245	0.0805251	-0.0291738	0.470564	0.210443	0.118356	0.309667	0.154834	NA	NA	NA	-0.39087	0.255215	0.127607	NA	NA	NA
etaielgyltaeqfdewvkpk	P97807	Fumarate hydratase, mitochondrial OS=Mus musculus GN=Fh PE=1 SV=3 - [FUMH_MOUSE]	Y8	488	NA	0.743032	0.492946	0.148629	0.572139	0.710099	0.251058	1.08511	0.337877	0.119458	0.528716	0.341099	0.1137	0.452824	0.375169	0.132642	0.772849	0.226027	0.0799126	0.753195	0.881352	0.33312	0.424857	1.26969	0.518351	-0.330534	0.99214	0.350774	-0.381317	0.495806	0.165269	-0.33108	0.326938	0.133472
evcdgwslpnpeyytlr	Q8BHL5	Engulfment and cell motility protein 2 OS=Mus musculus GN=Elmo2 PE=1 SV=1 - [ELMO2_MOUSE]	Y13	48	C3	-0.036502	0.355366	0.145078	0.123987	0.150704	0.0673971	0.233384	0.262469	0.11738	0.0393153	0.155113	0.0693685	-0.203733	0.134704	0.0952503	0.00236561	0.00797079	0.0056362	-0.0395487	0.103316	0.0730556	NA	NA	NA	-0.247541	0.114673	0.0662064	-0.0688302	0.128931	0.0644653	-0.487823	0.18647	0.131854
evdeyck	Q64442	Sorbitol dehydrogenase OS=Mus musculus GN=Sord PE=1 SV=3 - [DHSO_MOUSE]	Y5	105	C6	NA	NA	NA	NA	NA	NA	NA	NA	NA	NA	NA	NA	-0.277394	0.0535094	0.0378368	0.336267	0.902865	0.638422	0.35354	0.523444	0.37013	0.191547	0.38009	0.268765	NA	NA	NA	NA	NA	NA	NA	NA	NA
evdseyear	Q99K28	ADP-ribosylation factor GTPase-activating protein 2 OS=Mus musculus GN=Arfgap2 PE=1 SV=1 - [ARFG2_MOUSE]	Y6	444	NA	NA	NA	NA	NA	NA	NA	NA	NA	NA	NA	NA	NA	-2.99012	0.721098	0.509893	0.640431	0.0260127	0.0183938	-0.542441	0.294081	0.207946	-1.8011	0.636926	0.450375	NA	NA	NA	NA	NA	NA	NA	NA	NA
eveepciyesvr	Q9QXT1	Dual adapter for phosphotyrosine and 3-phosphotyrosine and 3-phosphoinositide OS=Mus musculus GN=Dapp1 PE=1 SV=1 - [DAPP1_MOUSE]	Y8	139	C6	0.470545	0.302113	0.0955364	0.389267	0.207693	0.0734307	0.581257	0.203493	0.0769132	0.634345	0.270272	0.0900905	0.056856	0.308752	0.154376	0.0104346	0.415051	0.207525	0.333746	0.347527	0.173763	0.0821925	0.40434	0.285912	-0.653058	0.136314	0.0681571	-0.232456	0.00818994	0.00579116	-0.480752	0.243186	0.0992804
evespydvhdyir	Q99MR1	PERQ amino acid-rich with GYF domain-containing protein 1 OS=Mus musculus GN=Gigyf1 PE=1 SV=2 - [PERQ1_MOUSE]	Y6	936	NA	0.00351095	0.173132	0.122423	NA	NA	NA	NA	NA	NA	0.0222962	0.116098	0.067029	NA	NA	NA	NA	NA	NA	NA	NA	NA	NA	NA	NA	NA	NA	NA	NA	NA	NA	NA	NA	NA
evespyevhdytr	Q6Y7W8	PERQ amino acid-rich with GYF domain-containing protein 2 OS=Mus musculus GN=Gigyf2 PE=1 SV=2 - [PERQ2_MOUSE]	Y6	1174	NA	NA	NA	NA	NA	NA	NA	NA	NA	NA	NA	NA	NA	0.493961	0.399806	0.282706	1.44626	0.238311	0.168512	0.645285	0.286219	0.202388	NA	NA	NA	NA	NA	NA	NA	NA	NA	NA	NA	NA
evgdygqlhk	Q62120	Tyrosine-protein kinase JAK2 OS=Mus musculus GN=Jak2 PE=1 SV=2 - [JAK2_MOUSE]	Y5	570	NA	-1.82021	1.15298	0.384327	-1.60834	1.40339	0.57293	-0.572365	0.56492	0.21352	-1.19592	0.830142	0.313764	-0.00217596	0.57828	0.236082	-0.312389	0.671539	0.274155	-0.634882	0.79945	0.326374	-0.935387	0.58662	0.239487	-1.18179	0.677764	0.239626	-1.04378	0.651152	0.217051	-1.20445	0.427305	0.174446
evgvyealkddswlk	P14152	Malate dehydrogenase, cytoplasmic OS=Mus musculus GN=Mdh1 PE=1 SV=3 - [MDHC_MOUSE]	Y5	210	NA	1.09017	0.235874	0.117937	0.403402	0.268745	0.190031	1.04551	0.494209	0.285331	0.75189	0.492459	0.24623	NA	NA	NA	NA	NA	NA	NA	NA	NA	NA	NA	NA	0.0130709	0.364374	0.210372	0.374745	0.260182	0.150216	0.18217	0.40119	0.231627
evstyik	P10126	Elongation factor 1-alpha 1 OS=Mus musculus GN=Eef1a1 PE=1 SV=3 - [EF1A1_MOUSE]	Y5	177	NA	-0.996467	0.657592	0.328796	-0.689066	1.36753	0.966988	-0.310173	0.356689	0.205934	NA	NA	NA	0.0649977	1.16825	0.584123	-0.333207	1.39069	0.695344	-0.705013	1.17168	0.585841	-1.50288	0.193799	0.0968996	-0.801757	0.999159	0.377647	-0.48218	0.554294	0.184765	-0.466161	0.171693	0.0991272
ewgyashngpdhwhelypiak	P16015	Carbonic anhydrase 3 OS=Mus musculus GN=Ca3 PE=1 SV=3 - [CAH3_MOUSE]	Y17	20	NA	0.429625	0.382263	0.156058	0.515572	0.821619	0.474362	0.941399	0.215115	0.107557	0.848365	0.604855	0.302428	-0.0378985	0.0682532	0.0482623	-0.00660783	0.057059	0.0403468	NA	NA	NA	NA	NA	NA	-0.550411	0.178224	0.0797042	-0.380278	0.163902	0.0732991	-0.251377	0.490126	0.245063
eydqlyeeytr	O08908	Phosphatidylinositol 3-kinase regulatory subunit beta OS=Mus musculus GN=Pik3r2 PE=1 SV=2 - [P85B_MOUSE]	Y6	458	NA	0.239296	0.218529	0.154523	NA	NA	NA	NA	NA	NA	0.0375393	0.282702	0.163218	NA	NA	NA	NA	NA	NA	NA	NA	NA	NA	NA	NA	NA	NA	NA	NA	NA	NA	NA	NA	NA
eydrlyeeytr	Q64143;P26450	Phosphatidylinositol 3-kinase regulatory subunit gamma OS=Mus musculus GN=Pik3r3 PE=1 SV=1 - [P55G_MOUSE]|Phosphatidylinositol 3-kinase regulatory subunit alpha OS=Mus musculus GN=Pik3r1 PE=1 SV=2 - [P85A_MOUSE]	Y6	199;467	NA	0.686734	0.321469	0.0969267	0.758919	0.41206	0.145685	0.578178	0.0933832	0.033016	0.479309	0.169745	0.0565817	0.177967	0.145107	0.051303	0.101462	0.183791	0.06498	0.266103	0.318112	0.120235	0.190941	0.491463	0.200639	-0.0752769	0.374199	0.132299	-0.153444	0.265676	0.0885586	0.0103672	0.0840564	0.0343159
eyftfpask	Q9QZQ1	Afadin OS=Mus musculus GN=Mllt4 PE=1 SV=3 - [AFAD_MOUSE]	Y2	1230	NA	0.181941	0.230227	0.0870176	0.241695	0.0638272	0.0319136	0.108704	0.193511	0.0865408	-0.162805	0.0403048	0.0180249	-0.353078	0.199499	0.0754037	-0.277562	0.135827	0.0513377	-0.192409	0.326891	0.133453	-0.423365	0.0813577	0.0406789	-0.0126795	0.147717	0.0558319	0.371971	0.216894	0.0819781	-0.334802	0.340568	0.139036
eygmiylgk	Q78PY7	Staphylococcal nuclease domain-containing protein 1 OS=Mus musculus GN=Snd1 PE=1 SV=1 - [SND1_MOUSE]	Y2	109	M4	0.362489	0.266574	0.088858	0.293863	0.28856	0.117804	0.784565	0.357975	0.135302	0.243057	0.375434	0.141901	0.196004	0.280114	0.125271	-0.0608146	0.376966	0.168585	0.0718641	0.343033	0.171517	0.0723461	0.71988	0.35994	-0.069571	0.296186	0.111948	0.180975	0.185102	0.069962	0.00364824	0.154358	0.0630165
eygmiylgk	Q78PY7	Staphylococcal nuclease domain-containing protein 1 OS=Mus musculus GN=Snd1 PE=1 SV=1 - [SND1_MOUSE]	Y2	109	NA	0.58186	0.201656	0.0608015	0.408116	0.344565	0.121822	0.939685	0.420378	0.148626	0.436408	0.357643	0.119214	0.124965	0.418987	0.148134	0.181551	0.229882	0.0812757	0.53546	0.318683	0.120451	-0.222274	0.893447	0.364748	-0.430738	0.47278	0.167153	0.0965775	0.170333	0.0567778	0.159045	0.216674	0.088457
eylnlylqdspeacdygl	O09131	Glutathione S-transferase omega-1 OS=Mus musculus GN=Gsto1 PE=2 SV=2 - [GSTO1_MOUSE]	Y6	228	C14	NA	NA	NA	NA	NA	NA	NA	NA	NA	NA	NA	NA	-0.0963718	0.194296	0.0971482	-0.0580027	0.358652	0.179326	-0.171214	0.331708	0.165854	-0.362598	0.270803	0.191487	NA	NA	NA	NA	NA	NA	NA	NA	NA
eylpigglaefck	P05202	Aspartate aminotransferase, mitochondrial OS=Mus musculus GN=Got2 PE=1 SV=1 - [AATM_MOUSE]	Y2	96	C12	NA	NA	NA	NA	NA	NA	NA	NA	NA	NA	NA	NA	NA	NA	NA	NA	NA	NA	NA	NA	NA	NA	NA	NA	-0.782329	0.962072	0.680287	-0.0457815	0.231526	0.133671	NA	NA	NA
eyqphvivsttgpnpfntltdr	Q9QYC0	Alpha-adducin OS=Mus musculus GN=Add1 PE=1 SV=2 - [ADDA_MOUSE]	Y2	550	NA	0.0980663	0.191142	0.110356	NA	NA	NA	NA	NA	NA	0.246098	0.344721	0.199025	NA	NA	NA	NA	NA	NA	NA	NA	NA	NA	NA	NA	0.0683295	0.0559695	0.0395764	0.138387	0.0924863	0.053397	NA	NA	NA
eyyealpelk	Q9ET01	Glycogen phosphorylase, liver form OS=Mus musculus GN=Pygl PE=1 SV=4 - [PYGL_MOUSE]	Y2	732	NA	0.859476	0.18161	0.128418	NA	NA	NA	NA	NA	NA	0.898718	0.475933	0.27478	NA	NA	NA	NA	NA	NA	NA	NA	NA	NA	NA	NA	NA	NA	NA	NA	NA	NA	NA	NA	NA
facngtviehpeygeviqlqgdqr	P48024;Q9CXU9	Eukaryotic translation initiation factor 1 OS=Mus musculus GN=Eif1 PE=2 SV=2 - [EIF1_MOUSE]|Eukaryotic translation initiation factor 1b OS=Mus musculus GN=Eif1b PE=2 SV=2 - [EIF1B_MOUSE]	Y13	79;79	C3	NA	NA	NA	NA	NA	NA	NA	NA	NA	NA	NA	NA	-0.00420441	0.188135	0.133032	0.429495	0.0164515	0.011633	0.231226	0.2254	0.159382	-0.0980344	0.480763	0.339951	NA	NA	NA	NA	NA	NA	NA	NA	NA
faelvytgfwhspecefvr	P16460	Argininosuccinate synthase OS=Mus musculus GN=Ass1 PE=1 SV=1 - [ASSY_MOUSE]	Y6	322	C15	0.627507	0.500348	0.166783	0.125985	0.45405	0.185365	0.158726	0.270346	0.110368	0.278479	0.271567	0.102642	-0.267842	0.216383	0.0765031	-0.334098	0.330466	0.116837	-0.0781029	0.297925	0.112605	-0.179597	0.248399	0.101409	-0.281567	0.359928	0.14694	-0.0760607	0.28599	0.101113	-0.0789731	0.409302	0.289421
faevlpdgtyqr	Q9QXD1	Peroxisomal acyl-coenzyme A oxidase 2 OS=Mus musculus GN=Acox2 PE=1 SV=2 - [ACOX2_MOUSE]	Y10	280	NA	NA	NA	NA	NA	NA	NA	NA	NA	NA	NA	NA	NA	NA	NA	NA	NA	NA	NA	NA	NA	NA	NA	NA	NA	0.245725	0.0175428	0.0124046	0.289988	0.357629	0.206477	NA	NA	NA
fagpydkgeyspsvqk	P25688	Uricase OS=Mus musculus GN=Uox PE=1 SV=2 - [URIC_MOUSE]	Y10	230	NA	0.0922007	0.103153	0.0595556	NA	NA	NA	NA	NA	NA	-0.0665566	0.401939	0.232059	NA	NA	NA	NA	NA	NA	NA	NA	NA	NA	NA	NA	-0.153638	0.663292	0.469018	-0.416648	0.236098	0.136312	NA	NA	NA
fagpydkgeyspsvqk	P25688	Uricase OS=Mus musculus GN=Uox PE=1 SV=2 - [URIC_MOUSE]	Y5	225	NA	0.128661	0.200368	0.115683	NA	NA	NA	-0.0782564	0.153661	0.108655	NA	NA	NA	NA	NA	NA	NA	NA	NA	NA	NA	NA	NA	NA	NA	-0.321742	0.42669	0.213345	-0.183171	0.208978	0.104489	NA	NA	NA
fanyidk	P20152	Vimentin OS=Mus musculus GN=Vim PE=1 SV=3 - [VIME_MOUSE]	Y4	117	NA	-0.0819231	0.215025	0.0877834	0.334965	0.470881	0.210584	-0.107982	0.243866	0.121933	0.315189	0.217029	0.0820292	NA	NA	NA	NA	NA	NA	NA	NA	NA	NA	NA	NA	NA	NA	NA	NA	NA	NA	NA	NA	NA
fdggvviaadmlgsygslar	P99026	Proteasome subunit beta type-4 OS=Mus musculus GN=Psmb4 PE=1 SV=1 - [PSB4_MOUSE]	Y15	75	NA	NA	NA	NA	NA	NA	NA	NA	NA	NA	NA	NA	NA	-0.140519	0.0709136	0.0501435	-0.328581	0.0608589	0.0430337	-0.383066	0.0985467	0.0696831	-0.392556	0.150523	0.106436	NA	NA	NA	NA	NA	NA	NA	NA	NA
fdnlygcr	P50247	Adenosylhomocysteinase OS=Mus musculus GN=Ahcy PE=1 SV=3 - [SAHH_MOUSE]	Y5	193	C7	0.0192068	0.432683	0.144228	-0.306477	0.321403	0.131212	-0.0559877	0.270813	0.102358	-0.343919	0.271589	0.102651	-0.368778	0.492614	0.220304	-0.526908	0.449395	0.200976	-0.551164	0.371339	0.166068	-0.829762	0.33895	0.169475	-0.803077	0.404765	0.152987	-0.555857	0.247478	0.0935379	-0.227078	0.245728	0.100318
fedgdltlyqsnailr	P19157;P46425	Glutathione S-transferase P 1 OS=Mus musculus GN=Gstp1 PE=1 SV=2 - [GSTP1_MOUSE]|Glutathione S-transferase P 2 OS=Mus musculus GN=Gstp2 PE=2 SV=2 - [GSTP2_MOUSE]	Y9	64;64	NA	-0.532157	0.587241	0.195747	-0.434133	0.25124	0.0949598	-0.269046	0.372354	0.140737	-1.22985	0.768607	0.313782	-0.405177	0.185574	0.0656103	-0.424067	0.158104	0.0558984	0.0385792	0.544738	0.205892	-0.119697	0.32705	0.133517	0.131697	0.136839	0.04838	-0.195112	0.220145	0.0733816	-0.0542734	0.0547891	0.0245024
feeggyvvcntk	O08573	Galectin-9 OS=Mus musculus GN=Lgals9 PE=1 SV=1 - [LEG9_MOUSE]	Y6	70	C9	-0.464062	0.208566	0.104283	-0.333762	0.162057	0.0810284	-0.174079	0.304613	0.152307	-0.269606	0.191297	0.0956486	-0.201064	0.296701	0.171301	-0.444228	0.442628	0.255551	-0.151695	0.118009	0.0681324	-0.299754	0.193188	0.0965939	-0.0423356	0.188419	0.108784	-0.210094	0.244213	0.140997	-0.221689	0.104293	0.0521467
feepaplsydsr	P39447	Tight junction protein ZO-1 OS=Mus musculus GN=Tjp1 PE=1 SV=2 - [ZO1_MOUSE]	Y9	1139	NA	-0.101778	0.360336	0.136194	0.0702758	0.343655	0.153687	0.0147769	0.225815	0.100988	-0.0514288	0.26874	0.101574	-0.402267	0.35293	0.249559	-0.313255	0.197277	0.139496	-0.239613	0.0830522	0.0587268	-0.613289	0.358008	0.25315	-0.43131	0.0452144	0.0319714	-0.107006	0.201185	0.116154	NA	NA	NA
feltcyslapqik	P16460	Argininosuccinate synthase OS=Mus musculus GN=Ass1 PE=1 SV=1 - [ASSY_MOUSE]	Y6	133	C5	0.934029	0.226905	0.0857622	0.182775	0.213478	0.0954702	0.742034	0.331671	0.135404	0.42566	0.350169	0.175085	-0.215768	0.0539045	0.0381163	-0.00588098	0.357393	0.252715	NA	NA	NA	NA	NA	NA	-0.0952066	0.224912	0.09182	0.0358429	0.26821	0.119947	0.0123989	0.506468	0.226499
fgyeemdngylk	Q9R0H0	Peroxisomal acyl-coenzyme A oxidase 1 OS=Mus musculus GN=Acox1 PE=1 SV=5 - [ACOX1_MOUSE]	Y10	239	NA	-0.0614386	0.274816	0.0916053	-0.0619115	0.208795	0.0789169	0.0967474	0.0825499	0.0312009	-0.0337124	0.132328	0.0540225	NA	NA	NA	NA	NA	NA	NA	NA	NA	NA	NA	NA	-0.30372	0.190202	0.0776496	-0.227875	0.111665	0.0499381	-0.0117569	0.34333	0.153542
fgyeemdngylk	Q9R0H0	Peroxisomal acyl-coenzyme A oxidase 1 OS=Mus musculus GN=Acox1 PE=1 SV=5 - [ACOX1_MOUSE]	Y3	232	NA	-0.144081	0.340448	0.170224	0.0274058	0.204172	0.102086	0.298806	0.148755	0.0858836	-0.10657	0.10574	0.0528698	0.344891	0.276228	0.195323	0.410451	0.163605	0.115686	0.348933	0.165113	0.116753	0.0795529	0.31729	0.224358	NA	NA	NA	NA	NA	NA	NA	NA	NA
fgyhiimvegr	Q9CWW6	Peptidyl-prolyl cis-trans isomerase NIMA-interacting 4 OS=Mus musculus GN=Pin4 PE=2 SV=1 - [PIN4_MOUSE]	Y3	122	NA	NA	NA	NA	NA	NA	NA	NA	NA	NA	NA	NA	NA	-0.119511	0.164448	0.116282	-0.458834	0.00743505	0.00525737	NA	NA	NA	NA	NA	NA	NA	NA	NA	NA	NA	NA	NA	NA	NA
fhilnnteydwwear	P14234	Tyrosine-protein kinase Fgr OS=Mus musculus GN=Fgr PE=1 SV=2 - [FGR_MOUSE]	Y9	100	NA	0.438579	0.414251	0.185259	0.278301	0.303908	0.135912	0.384667	0.323582	0.161791	0.364234	0.282998	0.12656	0.0946338	0.213314	0.150836	-0.0895794	0.0342845	0.0242428	-0.011937	0.0861715	0.0609324	-0.0763127	0.304553	0.215352	NA	NA	NA	NA	NA	NA	0.156121	0.0822841	0.0581836
fhpepygleddqr	P30999	Catenin delta-1 OS=Mus musculus GN=Ctnnd1 PE=1 SV=2 - [CTND1_MOUSE]	Y6	280	NA	NA	NA	NA	NA	NA	NA	NA	NA	NA	NA	NA	NA	-0.229255	0.582682	0.412019	-0.54597	0.046389	0.032802	-0.186413	0.0533955	0.0377563	-0.319703	0.31382	0.221905	NA	NA	NA	NA	NA	NA	NA	NA	NA
fleenssdptytsslggk	P54761	Ephrin type-B receptor 4 OS=Mus musculus GN=Ephb4 PE=1 SV=2 - [EPHB4_MOUSE]	Y11	774	NA	-0.340967	0.0424632	0.030026	NA	NA	NA	-0.385725	0.308654	0.218251	NA	NA	NA	NA	NA	NA	NA	NA	NA	NA	NA	NA	NA	NA	NA	-0.0496009	0.309541	0.178713	-0.149832	0.256926	0.148337	-0.198393	0.440718	0.311635
flpcnsyidsydpstgevyck	Q8BH00	Aldehyde dehydrogenase family 8 member A1 OS=Mus musculus GN=Aldh8a1 PE=1 SV=1 - [AL8A1_MOUSE]	Y11	28	C4,C20	-0.074355	0.166733	0.117898	0.0274773	0.210659	0.148958	0.176159	0.154222	0.109051	-0.00461294	0.223931	0.158343	NA	NA	NA	NA	NA	NA	NA	NA	NA	NA	NA	NA	NA	NA	NA	NA	NA	NA	NA	NA	NA
frenvqdvlptlpnpddyfllr	Q99J08	SEC14-like protein 2 OS=Mus musculus GN=Sec14l2 PE=2 SV=1 - [S14L2_MOUSE]	Y18	36	NA	0.0400171	0.293879	0.0886079	-0.26497	0.383803	0.135695	-0.117729	0.569028	0.201182	-0.15007	0.204238	0.0680794	-0.401208	0.25755	0.0910575	-0.339509	0.279122	0.0986845	-0.148718	0.329882	0.124684	-0.185907	0.345554	0.141072	-0.236749	0.187185	0.06618	-0.0880356	0.168732	0.0562439	-0.0740608	0.454439	0.185524
fsgwydadlspagheeak	Q9DBJ1	Phosphoglycerate mutase 1 OS=Mus musculus GN=Pgam1 PE=1 SV=3 - [PGAM1_MOUSE]	Y5	26	NA	0.551672	0.390206	0.195103	0.156047	0.212124	0.106062	0.426735	0.203767	0.101883	0.559376	0.247577	0.123789	-0.06784	0.156083	0.110367	0.689642	0.346979	0.245351	-0.0565748	0.145173	0.102653	-0.114029	0.969797	0.68575	NA	NA	NA	NA	NA	NA	0.198998	0.248607	0.124303
fsippplqlvpevqkplyeqlwyhgaipr	P16879	Tyrosine-protein kinase Fes/Fps OS=Mus musculus GN=Fes PE=1 SV=2 - [FES_MOUSE]	Y18	456	NA	0.201179	0.216619	0.153173	NA	NA	NA	NA	NA	NA	NA	NA	NA	NA	NA	NA	NA	NA	NA	NA	NA	NA	NA	NA	NA	-0.370869	0.0496373	0.0350989	NA	NA	NA	NA	NA	NA
fsvlqyvvpevk	P23116	Eukaryotic translation initiation factor 3 subunit A OS=Mus musculus GN=Eif3a PE=1 SV=5 - [EIF3A_MOUSE]	Y6	382	NA	NA	NA	NA	NA	NA	NA	NA	NA	NA	NA	NA	NA	NA	NA	NA	NA	NA	NA	NA	NA	NA	NA	NA	NA	NA	NA	NA	NA	NA	NA	-0.234345	0.201413	0.14242
ftsqdspdgqyenseggwmedydyvhlqgk	Q61140	Breast cancer anti-estrogen resistance protein 1 OS=Mus musculus GN=Bcar1 PE=1 SV=2 - [BCAR1_MOUSE]	Y22	668	NA	NA	NA	NA	NA	NA	NA	NA	NA	NA	NA	NA	NA	-0.175886	0.255005	0.180316	-0.657945	0.357452	0.252757	-0.302522	0.0153882	0.0108811	-0.759955	0.414934	0.293403	NA	NA	NA	NA	NA	NA	-0.784836	0.288934	0.204307
fvdlygaqk	Q8BMS1	Trifunctional enzyme subunit alpha, mitochondrial OS=Mus musculus GN=Hadha PE=1 SV=1 - [ECHA_MOUSE]	Y5	724	NA	0.989698	0.343317	0.129762	0.6124	0.289858	0.129629	0.829729	0.327618	0.13375	0.585087	0.201311	0.100655	0.615284	0.214125	0.0957594	0.704381	0.449392	0.200974	0.424986	0.256811	0.128405	0.195238	0.684477	0.342238	-0.00619023	0.347164	0.131216	0.0906775	0.35781	0.13524	0.0493883	0.277564	0.124131
fvhdnyvir	Q8C196	Carbamoyl-phosphate synthase [ammonia], mitochondrial OS=Mus musculus GN=Cps1 PE=1 SV=2 - [CPSM_MOUSE]	Y6	1450	NA	-0.0190081	0.504142	0.252071	0.346403	0.266274	0.153733	-0.31185	0.452343	0.261161	NA	NA	NA	-0.160788	0.0200019	0.0141435	-0.290647	0.385896	0.272869	NA	NA	NA	NA	NA	NA	-0.747913	0.488614	0.244307	-0.314546	0.0279332	0.0197517	-0.143147	0.129898	0.0580919
fwsvddtqvhteysslr	P49429	4-hydroxyphenylpyruvate dioxygenase OS=Mus musculus GN=Hpd PE=1 SV=3 - [HPPD_MOUSE]	Y13	221	NA	-0.236153	0.317697	0.0957891	-0.048275	0.316191	0.11179	-0.149357	0.243021	0.0859209	-0.351243	0.292308	0.0974358	-0.37923	0.275425	0.0973773	-0.161468	0.36072	0.127534	-0.345744	0.294596	0.111347	-0.363532	0.211555	0.0863671	-0.407178	0.364962	0.129034	-0.335485	0.199006	0.0663354	-0.573196	0.142375	0.0581245
fyegtademyk	Q99KB8	Hydroxyacylglutathione hydrolase, mitochondrial OS=Mus musculus GN=Hagh PE=1 SV=2 - [GLO2_MOUSE]	Y2	194	NA	0.446438	0.494453	0.186886	0.170954	0.354495	0.144722	0.242518	0.228733	0.102293	0.2203	0.436916	0.154473	0.164973	0.0632302	0.0447105	-0.201195	0.240074	0.169758	-0.150425	0.0981364	0.0693929	-0.143109	0.18377	0.129945	NA	NA	NA	NA	NA	NA	0.000916372	0.335697	0.193815
fykneegtwsvek	Q63836	Selenium-binding protein 2 OS=Mus musculus GN=Selenbp2 PE=1 SV=2 - [SBP2_MOUSE]	Y2	278	NA	NA	NA	NA	NA	NA	NA	NA	NA	NA	NA	NA	NA	0.233464	0.363399	0.256962	-0.914445	0.285693	0.202016	-0.23337	0.784773	0.554918	0.138424	0.134255	0.0949327	0.0291664	0.102644	0.07258	-0.0658409	0.0945856	0.054609	NA	NA	NA
gaedypdpplphsyssdr	Q3UTJ2	Sorbin and SH3 domain-containing protein 2 OS=Mus musculus GN=Sorbs2 PE=1 SV=2 - [SRBS2_MOUSE]	Y5	1087	NA	0.0040915	0.602092	0.425743	NA	NA	NA	NA	NA	NA	0.0418857	0.272951	0.157588	-0.0785825	0.161983	0.114539	0.465682	0.72503	0.512673	0.611479	0.278164	0.196692	NA	NA	NA	NA	NA	NA	NA	NA	NA	NA	NA	NA
gagafgyfevthditr	P24270	Catalase OS=Mus musculus GN=Cat PE=1 SV=4 - [CATA_MOUSE]	Y7	84	NA	0.216991	0.2336	0.0778667	-0.021544	0.168589	0.068826	0.273106	0.243376	0.0919875	0.141025	0.262319	0.0991474	0.0761026	0.266099	0.0940801	0.419979	0.34637	0.12246	0.373341	0.429442	0.162314	0.130111	0.559005	0.228213	-0.216163	0.225393	0.0796884	-0.0516545	0.203176	0.0677252	-0.122705	0.179319	0.0732068
gaggytcqsgsgwdeftk	E9Q557	Desmoplakin OS=Mus musculus GN=Dsp PE=1 SV=1 - [DESP_MOUSE]	Y5	184	C7	-0.433575	0.367846	0.260106	-0.451121	0.162337	0.114789	0.0893845	0.415626	0.293892	0.0670412	0.118455	0.08376	NA	NA	NA	NA	NA	NA	NA	NA	NA	NA	NA	NA	NA	NA	NA	NA	NA	NA	NA	NA	NA
gddllpagtedyihir	P48024;Q9CXU9	Eukaryotic translation initiation factor 1 OS=Mus musculus GN=Eif1 PE=2 SV=2 - [EIF1_MOUSE]|Eukaryotic translation initiation factor 1b OS=Mus musculus GN=Eif1b PE=2 SV=2 - [EIF1B_MOUSE]	Y12	30;30	NA	-0.278323	0.210811	0.0666644	-0.0206273	0.28447	0.10752	0.179196	0.134568	0.0508619	0.0502663	0.172774	0.0610849	-0.275653	0.831138	0.479858	-0.0228201	0.638384	0.368571	-0.529024	0.586254	0.414544	-1.15647	1.24209	0.878293	-0.878039	0.2979	0.121617	-0.125062	0.17695	0.0722395	-0.353922	0.502468	0.251234
gddvinasgyr	Q91VA0	Acyl-coenzyme A synthetase ACSM1, mitochondrial OS=Mus musculus GN=Acsm1 PE=1 SV=1 - [ACSM1_MOUSE]	Y10	473	NA	-0.675396	0.153731	0.0768654	-0.710847	0.39869	0.230184	0.0616365	0.374937	0.21647	NA	NA	NA	0.223428	0.176325	0.124681	0.315859	0.297869	0.210625	0.406078	0.231652	0.163803	0.364418	1.30779	0.924747	-1.21137	0.362078	0.181039	-0.299622	0.234307	0.16568	-0.546033	0.479785	0.214566
gdfvtsfywpwqtk	Q8VDQ1	Prostaglandin reductase 2 OS=Mus musculus GN=Ptgr2 PE=1 SV=2 - [PTGR2_MOUSE]	Y8	100	NA	0.701193	0.244074	0.140916	NA	NA	NA	0.593833	0.13331	0.0942643	NA	NA	NA	NA	NA	NA	NA	NA	NA	NA	NA	NA	NA	NA	NA	-0.245085	0.264477	0.132239	-0.104239	0.1684	0.0841998	NA	NA	NA
gdvvyiyr	Q62417	Sorbin and SH3 domain-containing protein 1 OS=Mus musculus GN=Sorbs1 PE=1 SV=2 - [SRBS1_MOUSE]	Y5	1077	NA	NA	NA	NA	NA	NA	NA	NA	NA	NA	NA	NA	NA	NA	NA	NA	NA	NA	NA	NA	NA	NA	NA	NA	NA	NA	NA	NA	NA	NA	NA	-0.117206	0.559267	0.395461
gdymtmqigcpr	P35569	Insulin receptor substrate 1 OS=Mus musculus GN=Irs1 PE=1 SV=1 - [IRS1_MOUSE]	Y3	983	C10	-0.6983	0.789191	0.279021	0.524458	0.175951	0.0718319	0.0986557	0.257574	0.105154	0.324381	0.518616	0.196018	-0.428267	0.379214	0.134073	0.22417	0.460821	0.162925	0.0371955	0.31316	0.118364	-0.332911	0.176876	0.0722092	-1.16136	0.901159	0.367897	0.41715	0.378752	0.154625	-0.414975	1.14481	0.467367
gdypleavr	P52480	Pyruvate kinase PKM OS=Mus musculus GN=Pkm PE=1 SV=4 - [KPYM_MOUSE]	Y3	370	NA	NA	NA	NA	NA	NA	NA	NA	NA	NA	NA	NA	NA	NA	NA	NA	NA	NA	NA	NA	NA	NA	NA	NA	NA	0.0629791	0.0639381	0.0452111	1.03879	0.764762	0.441535	NA	NA	NA
gecyglhafvvpir	Q9R0H0	Peroxisomal acyl-coenzyme A oxidase 1 OS=Mus musculus GN=Acox1 PE=1 SV=5 - [ACOX1_MOUSE]	Y4	200	C3	NA	NA	NA	NA	NA	NA	NA	NA	NA	NA	NA	NA	-0.366304	0.095348	0.0674212	-0.308133	0.0715054	0.050562	NA	NA	NA	NA	NA	NA	NA	NA	NA	NA	NA	NA	NA	NA	NA
geeelsnyicmggk	P35569	Insulin receptor substrate 1 OS=Mus musculus GN=Irs1 PE=1 SV=1 - [IRS1_MOUSE]	Y8	460	C10	-0.569091	0.803292	0.327943	0.272148	0.343336	0.140166	0.177587	0.216503	0.096823	0.348577	0.532138	0.217244	NA	NA	NA	NA	NA	NA	NA	NA	NA	-0.168053	0.297197	0.21015	-0.989359	0.121638	0.070228	-0.0736543	0.489006	0.282328	-0.198425	1.03806	0.519031
gepealyaavtk	Q9Z0R6	Intersectin-2 OS=Mus musculus GN=Itsn2 PE=1 SV=2 - [ITSN2_MOUSE]	Y7	922	NA	0.746185	0.327421	0.0987212	0.863863	0.19203	0.0678928	0.795405	0.452633	0.16003	0.627127	0.185168	0.0617226	0.115795	0.224552	0.079391	0.834956	0.376921	0.133262	0.573868	0.453652	0.171464	-0.0502091	0.578647	0.236232	-0.201243	0.411014	0.145315	0.50452	0.4036	0.134533	0.165483	0.765945	0.312696
gepnvsyicsr	Q2NL51;Q9WV60	Glycogen synthase kinase-3 alpha OS=Mus musculus GN=Gsk3a PE=1 SV=2 - [GSK3A_MOUSE]|Glycogen synthase kinase-3 beta OS=Mus musculus GN=Gsk3b PE=1 SV=2 - [GSK3B_MOUSE]	Y7	279;216	C9	0.6686	0.137157	0.0413542	0.62916	0.283949	0.100391	0.739204	0.226797	0.0801848	0.746783	0.220964	0.0736547	0.0906979	0.256686	0.0907523	0.0965685	0.728947	0.257722	0.486766	0.257649	0.0973822	0.366883	0.411041	0.167807	-0.00987976	0.194283	0.0686894	0.26377	0.252832	0.0842773	0.232671	0.361541	0.147598
gesagymepyeaqr	Q6PD21	SH2 domain-containing adapter protein B OS=Mus musculus GN=Shb PE=1 SV=2 - [SHB_MOUSE]	Y6	262	NA	-0.335415	0.899746	0.271284	-0.195887	0.241713	0.0854583	-0.270244	0.820264	0.290007	-0.0943651	0.512077	0.170692	NA	NA	NA	NA	NA	NA	NA	NA	NA	-1.3144	0.16868	0.119275	-0.520183	0.444354	0.16795	0.00954973	0.603564	0.228126	0.0894187	1.53932	0.628423
gevittycpannepiar	Q9DBF1	Alpha-aminoadipic semialdehyde dehydrogenase OS=Mus musculus GN=Aldh7a1 PE=1 SV=4 - [AL7A1_MOUSE]	Y7	69	C8	0.212969	0.865256	0.386954	-0.142702	0.506468	0.253234	0.468825	0.714267	0.357134	0.227446	0.630252	0.257299	0.119969	0.332329	0.234992	0.567363	0.459254	0.324741	0.451903	0.483744	0.342059	NA	NA	NA	NA	NA	NA	NA	NA	NA	0.401849	0.315793	0.182323
geyspsvqk	P25688	Uricase OS=Mus musculus GN=Uox PE=1 SV=2 - [URIC_MOUSE]	Y3	230	NA	-1.71314	0.279405	0.161315	NA	NA	NA	-2.34857	0.799977	0.56567	NA	NA	NA	NA	NA	NA	NA	NA	NA	NA	NA	NA	NA	NA	NA	-1.60533	0.991175	0.495587	-2.06915	0.637978	0.318989	NA	NA	NA
gfficdqpyepvspyscr	Q8CGC7	Bifunctional glutamate/proline--tRNA ligase OS=Mus musculus GN=Eprs PE=1 SV=4 - [SYEP_MOUSE]	Y15	690	C5,C17	-0.292938	0.178195	0.0630015	-0.0349657	0.255932	0.104484	0.0797786	0.450619	0.183964	-0.324862	0.350399	0.123885	NA	NA	NA	NA	NA	NA	NA	NA	NA	0.533663	0.343197	0.242677	-0.48713	0.19832	0.09916	-0.104374	0.156256	0.0637913	-0.0883111	0.347084	0.200389
gfgdgyngygggpgggnfggspgygggr	O88569	Heterogeneous nuclear ribonucleoproteins A2/B1 OS=Mus musculus GN=Hnrnpa2b1 PE=1 SV=2 - [ROA2_MOUSE]	Y6	244	NA	NA	NA	NA	NA	NA	NA	NA	NA	NA	NA	NA	NA	NA	NA	NA	NA	NA	NA	NA	NA	NA	NA	NA	NA	NA	NA	NA	NA	NA	NA	-0.0592253	0.125014	0.0883984
gfgpsilqnetygailsgsppssqsippsttsapplppr	Q7SIG6	Arf-GAP with SH3 domain, ANK repeat and PH domain-containing protein 2 OS=Mus musculus GN=Asap2 PE=1 SV=3 - [ASAP2_MOUSE]	Y12	766	NA	0.107836	0.566253	0.400401	0.523538	0.0705125	0.0498599	0.677964	0.101035	0.0714422	-0.0292849	0.375829	0.265751	NA	NA	NA	NA	NA	NA	NA	NA	NA	NA	NA	NA	NA	NA	NA	NA	NA	NA	NA	NA	NA
gfqqilageydhlpeqafymvgpieeavak	P56480	ATP synthase subunit beta, mitochondrial OS=Mus musculus GN=Atp5b PE=1 SV=2 - [ATPB_MOUSE]	Y10	499	NA	NA	NA	NA	NA	NA	NA	NA	NA	NA	NA	NA	NA	-0.113202	0.0453311	0.032054	-0.0820606	0.0661552	0.0467788	0.00463359	0.381045	0.269439	-0.0369636	0.0717257	0.0507178	NA	NA	NA	NA	NA	NA	NA	NA	NA
gfssdtalysqvqk	P97465	Docking protein 1 OS=Mus musculus GN=Dok1 PE=1 SV=2 - [DOK1_MOUSE]	Y9	450	NA	NA	NA	NA	NA	NA	NA	NA	NA	NA	NA	NA	NA	NA	NA	NA	NA	NA	NA	NA	NA	NA	NA	NA	NA	-0.247349	0.522607	0.369539	0.149861	0.353769	0.204249	NA	NA	NA
gfypqygaletr	Q8BX02	KN motif and ankyrin repeat domain-containing protein 2 OS=Mus musculus GN=Kank2 PE=1 SV=1 - [KANK2_MOUSE]	Y6	111	NA	NA	NA	NA	NA	NA	NA	NA	NA	NA	NA	NA	NA	-0.074028	0.220846	0.156162	0.331897	0.120402	0.0851371	NA	NA	NA	NA	NA	NA	-0.296183	0.341646	0.24158	0.170536	0.243332	0.140488	NA	NA	NA
gfyylmqelpqer	P51174	Long-chain specific acyl-CoA dehydrogenase, mitochondrial OS=Mus musculus GN=Acadl PE=1 SV=2 - [ACADL_MOUSE]	Y3	282	NA	0.429746	0.0649168	0.0459031	0.279488	0.0306627	0.0216818	0.646525	0.0542962	0.0383932	0.24896	0.68054	0.481214	NA	NA	NA	NA	NA	NA	NA	NA	NA	NA	NA	NA	NA	NA	NA	NA	NA	NA	NA	NA	NA
ggddldpnyvlssr	P07310	Creatine kinase M-type OS=Mus musculus GN=Ckm PE=1 SV=1 - [KCRM_MOUSE]	Y9	125	NA	1.98853	1.63432	0.81716	-0.548773	0.0632268	0.0316134	-0.849568	0.874717	0.437359	-0.271991	0.402701	0.201351	NA	NA	NA	NA	NA	NA	NA	NA	NA	NA	NA	NA	NA	NA	NA	NA	NA	NA	0.916768	0.613644	0.306822
ggdyalapgsqssemslr	P01899;P01897;P01896	H-2 class I histocompatibility antigen, D-B alpha chain OS=Mus musculus GN=H2-D1 PE=1 SV=2 - [HA11_MOUSE]|H-2 class I histocompatibility antigen, L-D alpha chain OS=Mus musculus GN=H2-L PE=1 SV=2 - [HA1L_MOUSE]|H-2 class I histocompatibility antigen, alpha chain (Fragment) OS=Mus musculus PE=2 SV=1 - [HA1Z_MOUSE]	Y4	344	NA	0.0292522	0.250839	0.0886851	0.0956678	0.359649	0.146826	0.208643	0.323524	0.132078	0.139493	0.319534	0.120773	-0.0136112	0.181794	0.0813009	-0.260178	0.319163	0.142734	-0.194235	0.334207	0.149462	-0.298063	0.164156	0.0820782	-0.498273	0.420808	0.188191	0.00780605	0.216594	0.108297	-0.217065	0.423902	0.173057
ggdyalapgsqtsdlslpdck	P01901;P04223;P14428;P03991	H-2 class I histocompatibility antigen, K-B alpha chain OS=Mus musculus GN=H2-K1 PE=1 SV=1 - [HA1B_MOUSE]|H-2 class I histocompatibility antigen, K-K alpha chain OS=Mus musculus GN=H2-K1 PE=1 SV=1 - [HA1K_MOUSE]|H-2 class I histocompatibility antigen, K-Q alpha chain (Fragment) OS=Mus musculus GN=H2-K1 PE=1 SV=1 - [HA1Q_MOUSE]|H-2 class I histocompatibility antigen, K-W28 alpha chain OS=Mus muscu…	Y4	342	C20	0.306322	0.288521	0.0961736	0.523194	0.182971	0.0746976	0.431972	0.178055	0.0672985	0.349349	0.184506	0.0697366	-0.00897014	0.325321	0.12296	-0.302428	0.267143	0.10097	-0.0525763	0.238872	0.0975191	-0.0261727	0.0608613	0.0304307	-0.353594	0.281199	0.106283	0.254503	0.302563	0.114358	-0.287813	0.437752	0.178711
gghhrpdtsnlhtddgympmspgvapvpsnr	P35569	Insulin receptor substrate 1 OS=Mus musculus GN=Irs1 PE=1 SV=1 - [IRS1_MOUSE]	Y17	608	M18	NA	NA	NA	NA	NA	NA	NA	NA	NA	NA	NA	NA	NA	NA	NA	NA	NA	NA	NA	NA	NA	-0.510375	0.556333	0.393387	NA	NA	NA	-0.125415	0.271951	0.192298	NA	NA	NA
gghhrpdtsnlhtddgympmspgvapvpsnr	P35569	Insulin receptor substrate 1 OS=Mus musculus GN=Irs1 PE=1 SV=1 - [IRS1_MOUSE]	Y17	608	M18,M20	NA	NA	NA	NA	NA	NA	NA	NA	NA	NA	NA	NA	NA	NA	NA	NA	NA	NA	NA	NA	NA	-0.298576	0.0683402	0.0483238	NA	NA	NA	-0.450453	0.567908	0.401571	NA	NA	NA
gghhrpdtsnlhtddgympmspgvapvpsnr	P35569	Insulin receptor substrate 1 OS=Mus musculus GN=Irs1 PE=1 SV=1 - [IRS1_MOUSE]	Y17	608	M20	NA	NA	NA	NA	NA	NA	NA	NA	NA	NA	NA	NA	NA	NA	NA	NA	NA	NA	NA	NA	NA	-0.483031	0.292814	0.207051	NA	NA	NA	-0.344489	0.188852	0.133539	NA	NA	NA
gghhrpdtsnlhtddgympmspgvapvpsnr	P35569	Insulin receptor substrate 1 OS=Mus musculus GN=Irs1 PE=1 SV=1 - [IRS1_MOUSE]	Y17	608	NA	NA	NA	NA	NA	NA	NA	NA	NA	NA	NA	NA	NA	NA	NA	NA	NA	NA	NA	NA	NA	NA	0.13361	0.00984402	0.00696077	-0.959534	0.504647	0.291358	0.288072	0.798283	0.357003	NA	NA	NA
gidyeivpinlik	Q9WVL0	Maleylacetoacetate isomerase OS=Mus musculus GN=Gstz1 PE=1 SV=1 - [MAAI_MOUSE]	Y4	31	NA	0.547064	0.150499	0.0501665	0.298888	0.127551	0.0520725	0.462751	0.164909	0.0623297	0.282809	0.376128	0.142163	-0.0486394	0.23061	0.081533	0.188929	0.540938	0.191251	-0.199986	0.257097	0.0971734	-0.62878	0.194241	0.0792984	0.006653	0.276432	0.0977335	0.0407716	0.182984	0.0609947	0.119744	0.152603	0.0622999
givvytgdr	Q8VDN2	Sodium/potassium-transporting ATPase subunit alpha-1 OS=Mus musculus GN=Atp1a1 PE=1 SV=1 - [AT1A1_MOUSE]	Y5	260	NA	NA	NA	NA	NA	NA	NA	NA	NA	NA	NA	NA	NA	0.0735837	0.14112	0.0997867	0.26217	0.432551	0.305859	0.146499	0.0610805	0.0431904	NA	NA	NA	NA	NA	NA	NA	NA	NA	NA	NA	NA
giymwdvegr	P29758	Ornithine aminotransferase, mitochondrial OS=Mus musculus GN=Oat PE=1 SV=1 - [OAT_MOUSE]	Y3	69	NA	0.282871	0.03178	0.01589	0.104131	0.318262	0.159131	0.0996925	0.357596	0.206458	0.142881	0.703945	0.351972	NA	NA	NA	NA	NA	NA	NA	NA	NA	NA	NA	NA	NA	NA	NA	NA	NA	NA	NA	NA	NA
glctspaehqyfmteyvatr	Q9WVS8	Mitogen-activated protein kinase 7 OS=Mus musculus GN=Mapk7 PE=1 SV=1 - [MK07_MOUSE]	Y16	221	C3	-0.162881	0.271895	0.121595	-0.215614	0.257409	0.148615	0.439018	0.23051	0.115255	0.302722	0.311846	0.139462	-0.160922	0.285176	0.116423	-0.34523	0.466368	0.190394	-0.0309611	0.201635	0.082317	0.0148066	0.225455	0.0920415	-0.339886	0.199631	0.0814989	-0.138526	0.392024	0.138602	-0.436712	0.204303	0.0913669
glelyldllsqpsr	Q61133	Glutathione S-transferase theta-2 OS=Mus musculus GN=Gstt2 PE=2 SV=4 - [GSTT2_MOUSE]	Y5	6	NA	NA	NA	NA	NA	NA	NA	NA	NA	NA	NA	NA	NA	-0.303341	0.159014	0.11244	-0.260564	0.181104	0.12806	-0.17095	0.0553541	0.0391413	-0.514887	0.19905	0.14075	NA	NA	NA	NA	NA	NA	NA	NA	NA
glevtaysplgssdr	Q9JII6	Alcohol dehydrogenase [NADP(+)] OS=Mus musculus GN=Akr1a1 PE=1 SV=3 - [AK1A1_MOUSE]	Y7	210	NA	0.15696	0.404603	0.180944	-0.0149081	0.304928	0.136368	0.349958	0.218291	0.109145	0.19757	0.327647	0.146528	-0.0960363	0.275802	0.104243	0.268405	0.380903	0.143968	0.118853	0.332043	0.135556	0.0994651	0.396928	0.198464	-0.235395	0.587738	0.415594	-0.104	0.167556	0.0967387	-0.219305	0.188297	0.133146
gllpnqygqevydtppmavk	Q61140	Breast cancer anti-estrogen resistance protein 1 OS=Mus musculus GN=Bcar1 PE=1 SV=2 - [BCAR1_MOUSE]	T14	273	NA	NA	NA	NA	NA	NA	NA	NA	NA	NA	NA	NA	NA	NA	NA	NA	NA	NA	NA	NA	NA	NA	NA	NA	NA	NA	NA	NA	NA	NA	NA	-0.379435	0.553963	0.391711
gllpnqygqevydtppmavk	Q61140	Breast cancer anti-estrogen resistance protein 1 OS=Mus musculus GN=Bcar1 PE=1 SV=2 - [BCAR1_MOUSE]	Y12	271	M17	0.168513	0.416142	0.157287	0.08974	0.484084	0.216489	0.264156	0.206564	0.0843293	0.138525	0.465651	0.176	-0.0570282	0.234826	0.117413	-0.399264	0.155623	0.0778113	-0.314954	0.0690357	0.0398578	-0.306571	0.311457	0.220233	-0.184528	0.24351	0.121755	0.0340953	0.212904	0.106452	-0.235722	0.212287	0.0949377
gllpnqygqevydtppmavk	Q61140	Breast cancer anti-estrogen resistance protein 1 OS=Mus musculus GN=Bcar1 PE=1 SV=2 - [BCAR1_MOUSE]	Y12	271	NA	0.213388	0.455261	0.151754	-0.0618208	0.083243	0.0314629	0.23938	0.309342	0.11692	0.281645	0.35902	0.119673	0.02116	0.259298	0.0980053	0.194652	0.394944	0.149275	0.450266	0.305925	0.124893	0.0127444	0.644642	0.322321	-0.583246	0.243935	0.109091	-0.0736196	0.247861	0.101189	-0.390019	0.404403	0.180854
glqwelplqdeplyqtyr	Q5FWH6	Rho guanine nucleotide exchange factor 15 OS=Mus musculus GN=Arhgef15 PE=1 SV=1 - [ARHGF_MOUSE]	Y14	361	NA	-0.168335	0.249184	0.143867	-0.0217643	0.10864	0.0768202	0.256448	0.23031	0.13297	-0.147562	0.0586586	0.0414779	NA	NA	NA	NA	NA	NA	NA	NA	NA	NA	NA	NA	-0.0752579	0.103295	0.0730403	-0.129455	0.133583	0.077124	NA	NA	NA
glydlpqepr	P97465	Docking protein 1 OS=Mus musculus GN=Dok1 PE=1 SV=2 - [DOK1_MOUSE]	Y3	376	NA	0.000519599	0.269166	0.0897222	0.327598	0.198288	0.0809507	0.218508	0.109669	0.0414511	0.251093	0.196814	0.0743887	-0.235954	0.256453	0.104697	-0.310099	0.299369	0.122217	-0.00267321	0.354062	0.144545	-0.304706	0.266962	0.108987	-0.186952	0.217642	0.076948	0.135916	0.285129	0.0950431	-0.145672	0.342323	0.139753
gmntlvgydlvpepk	P12787	Cytochrome c oxidase subunit 5A, mitochondrial OS=Mus musculus GN=Cox5a PE=1 SV=2 - [COX5A_MOUSE]	Y8	76	NA	0.353932	0.244481	0.099809	0.311439	0.339627	0.169814	0.494886	0.224475	0.100388	-0.0229342	0.351645	0.143559	NA	NA	NA	NA	NA	NA	NA	NA	NA	NA	NA	NA	-0.210802	0.182736	0.105503	-0.215631	0.0820777	0.0410389	-0.408322	0.195329	0.112773
gngdympmspk	P35569	Insulin receptor substrate 1 OS=Mus musculus GN=Irs1 PE=1 SV=1 - [IRS1_MOUSE]	Y5	628	NA	-0.599844	1.11059	0.641198	0.512024	0.294529	0.208263	0.631901	0.310906	0.219843	NA	NA	NA	NA	NA	NA	NA	NA	NA	NA	NA	NA	NA	NA	NA	-1.72311	0.0601462	0.0347254	0.0490065	0.385014	0.272246	-1.01409	1.30244	0.751964
gniyslnegyak	Q9QXD6	Fructose-1,6-bisphosphatase 1 OS=Mus musculus GN=Fbp1 PE=2 SV=3 - [F16P1_MOUSE]	Y10	216	NA	1.01205	0.548591	0.165406	1.07074	0.458965	0.162269	1.13982	0.366015	0.129406	0.622292	0.421671	0.140557	0.131458	0.554375	0.196001	0.56627	0.562679	0.198937	0.228219	0.30261	0.114376	-0.0174325	0.457287	0.186687	-0.293455	0.914741	0.32341	0.595009	0.509687	0.169896	0.0724227	0.162665	0.0664078
gniyslnegyakdfdpaineylqr	Q9QXD6	Fructose-1,6-bisphosphatase 1 OS=Mus musculus GN=Fbp1 PE=2 SV=3 - [F16P1_MOUSE]	Y10	216	NA	NA	NA	NA	NA	NA	NA	NA	NA	NA	NA	NA	NA	1.34614	1.04235	0.425537	1.7735	1.20003	0.489912	1.68042	1.4096	0.575466	2.22145	1.24771	0.509375	NA	NA	NA	0.548242	0.490453	0.245226	NA	NA	NA
gnptvevdlytak	P17182;P17183	Alpha-enolase OS=Mus musculus GN=Eno1 PE=1 SV=3 - [ENOA_MOUSE]|Gamma-enolase OS=Mus musculus GN=Eno2 PE=1 SV=2 - [ENOG_MOUSE]	Y10	25;25	NA	0.392551	0.0755907	0.0436423	0.0486332	0.399482	0.282476	0.355292	0.351365	0.248452	NA	NA	NA	0.189013	0.165071	0.0673899	0.756522	0.273012	0.111457	0.339919	0.331432	0.148221	0.186048	0.679901	0.480763	-0.145548	0.536199	0.309574	NA	NA	NA	-0.469186	0.00398773	0.00230232
gpaqpgsadaekpfyvnvefhher	Q6PAJ1	Breakpoint cluster region protein OS=Mus musculus GN=Bcr PE=1 SV=3 - [BCR_MOUSE]	Y15	178	NA	NA	NA	NA	NA	NA	NA	NA	NA	NA	NA	NA	NA	NA	NA	NA	NA	NA	NA	NA	NA	NA	0.174115	0.302327	0.213778	NA	NA	NA	-0.0415173	0.225674	0.159575	NA	NA	NA
gpiseeglgasvmslssenpyatir	Q8VIK5	Platelet endothelial aggregation receptor 1 OS=Mus musculus GN=Pear1 PE=1 SV=1 - [PEAR1_MOUSE]	Y21	923	NA	NA	NA	NA	NA	NA	NA	NA	NA	NA	NA	NA	NA	-0.383012	0.608386	0.430194	-0.296172	0.158953	0.112397	-0.122184	0.0190258	0.0134532	-0.429873	0.126258	0.0892777	NA	NA	NA	NA	NA	NA	NA	NA	NA
gpldgspyaqvqr	Q8CGB6	Tensin-like C1 domain-containing phosphatase OS=Mus musculus GN=Tenc1 PE=1 SV=1 - [TENC1_MOUSE]	Y8	483	NA	-1.03707	0.45252	0.13644	-0.52301	0.292923	0.103564	-0.262313	0.287995	0.101821	-0.318338	0.167074	0.0556913	-1.02679	0.303147	0.123759	-1.09103	0.715975	0.292295	-0.496793	0.2801	0.11435	-0.299393	0.160835	0.0656605	-0.929325	0.242985	0.0859082	-0.148402	0.345384	0.115128	-0.232603	1.21779	0.497162
gpngrdplldvydvppsvek	Q61140	Breast cancer anti-estrogen resistance protein 1 OS=Mus musculus GN=Bcar1 PE=1 SV=2 - [BCAR1_MOUSE]	Y12	291	NA	0.451741	0.452554	0.17105	-0.0285035	0.240895	0.120448	0.229026	0.164504	0.0735686	0.335134	0.402034	0.179795	0.196073	0.305781	0.10811	0.258272	0.543932	0.192309	0.394	0.461801	0.174544	0.315685	0.613546	0.250479	-0.451849	0.157966	0.0558496	-0.018692	0.220962	0.073654	-0.338441	0.349866	0.142832
gpsegaydvilpr	Q8K3J9	G-protein coupled receptor family C group 5 member C OS=Mus musculus GN=Gprc5c PE=2 SV=2 - [GPC5C_MOUSE]	Y7	386	NA	0.194919	0.342806	0.114269	0.219498	0.317225	0.129506	0.138403	0.323169	0.122146	0.0217963	0.18329	0.0692773	0.277272	0.174469	0.0616839	0.0717238	0.234556	0.0829282	-0.0300602	0.314233	0.118769	-0.136937	0.0615249	0.0251174	-0.0772341	0.470284	0.166271	0.564761	0.186565	0.0621883	-0.298692	0.491579	0.200686
gptaenaeylr	Q01279	Epidermal growth factor receptor OS=Mus musculus GN=Egfr PE=1 SV=1 - [EGFR_MOUSE]	Y9	1197	NA	-0.505377	0.608304	0.183411	0.164842	1.2574	0.444558	-0.075532	0.434057	0.153462	-1.95817	1.3293	0.443101	1.05456	0.782163	0.276536	-0.833618	0.697177	0.246489	-0.243351	0.885623	0.334734	-1.10311	0.632687	0.258293	0.55429	0.554861	0.196173	0.521905	0.314017	0.104672	0.00977313	0.659051	0.269056
gqeseygnityppavr	P29351	Tyrosine-protein phosphatase non-receptor type 6 OS=Mus musculus GN=Ptpn6 PE=1 SV=2 - [PTN6_MOUSE]	Y6	536	NA	0.121437	0.190595	0.0852369	0.396242	0.479075	0.239538	0.151811	0.279903	0.139951	0.311291	0.123374	0.0712297	NA	NA	NA	NA	NA	NA	NA	NA	NA	NA	NA	NA	-0.307605	0.160101	0.0924344	NA	NA	NA	-0.730735	0.383594	0.221468
gqnnpqvcpynlyaeqlsgsaftcpr	O09173	Homogentisate 1,2-dioxygenase OS=Mus musculus GN=Hgd PE=1 SV=2 - [HGD_MOUSE]	Y13	40	C8,C24	0.489166	0.225645	0.0752151	0.299709	0.541859	0.221213	0.659001	0.444426	0.167977	0.462432	0.545216	0.206072	0.0411013	0.304594	0.10769	0.0562235	0.529058	0.18705	0.296356	0.470759	0.17793	0.320502	0.487953	0.199206	-0.00910098	0.366793	0.129681	0.080835	0.291216	0.0970719	0.00527494	0.23504	0.0959545
grgdydgiggr	Q62167	ATP-dependent RNA helicase DDX3X OS=Mus musculus GN=Ddx3x PE=1 SV=3 - [DDX3X_MOUSE]	Y5	104	NA	NA	NA	NA	NA	NA	NA	NA	NA	NA	NA	NA	NA	-0.741508	0.538364	0.380681	-0.0126547	0.107545	0.0760458	-0.192033	0.232898	0.164683	-0.733478	0.63082	0.446057	-1.14029	0.227973	0.161201	-1.15307	0.784529	0.452948	NA	NA	NA
gshqmsldnpdyqqdffpk	Q01279	Epidermal growth factor receptor OS=Mus musculus GN=Egfr PE=1 SV=1 - [EGFR_MOUSE]	Y12	1172	M5	NA	NA	NA	NA	NA	NA	NA	NA	NA	NA	NA	NA	0.812779	0.695714	0.401671	-0.530878	0.78734	0.454571	-0.197394	0.585706	0.338157	0.0819828	0.547312	0.273656	0.0638118	0.0540133	0.0311846	0.0510915	0.201333	0.0900387	NA	NA	NA
gshqmsldnpdyqqdffpk	Q01279	Epidermal growth factor receptor OS=Mus musculus GN=Egfr PE=1 SV=1 - [EGFR_MOUSE]	Y12	1172	NA	-0.223805	0.303111	0.0913914	-0.0814183	1.09603	0.387505	0.0541414	0.228378	0.0807439	-0.933351	0.634357	0.211452	0.64105	0.617605	0.218356	-0.33238	0.334657	0.118319	0.425544	0.384172	0.145203	-0.214175	0.353455	0.144297	0.372314	0.243182	0.085978	0.328937	0.423685	0.141228	0.130188	0.32512	0.13273
gsidredgsfqgptgnqhiyqpvgkpdpaappk	P34152	Focal adhesion kinase 1 OS=Mus musculus GN=Ptk2 PE=1 SV=3 - [FAK1_MOUSE]	Y20	899	NA	NA	NA	NA	NA	NA	NA	NA	NA	NA	NA	NA	NA	NA	NA	NA	NA	NA	NA	NA	NA	NA	0.121649	0.142737	0.10093	NA	NA	NA	-0.0229403	0.0339629	0.0240154	NA	NA	NA
gspgalssdselpenpysqvk	P59242	Cingulin OS=Mus musculus GN=Cgn PE=1 SV=1 - [CING_MOUSE]	S10,Y17	92;99	NA	0.490426	0.427452	0.246789	NA	NA	NA	NA	NA	NA	0.434459	0.442604	0.255537	NA	NA	NA	NA	NA	NA	NA	NA	NA	NA	NA	NA	0.190163	0.0774693	0.0547791	0.237939	0.20499	0.118351	NA	NA	NA
gspgalssdselpenpysqvk	P59242	Cingulin OS=Mus musculus GN=Cgn PE=1 SV=1 - [CING_MOUSE]	S8,Y17	90;99	NA	-0.959888	0.0504415	0.0356675	0.468343	0.139459	0.0986126	-0.0478047	1.01023	0.714341	-0.190199	1.06541	0.753358	-0.344957	0.133155	0.094155	0.223389	0.171911	0.121559	-0.152845	0.34834	0.246314	-0.367219	1.27062	0.898466	NA	NA	NA	NA	NA	NA	NA	NA	NA
gspgalssdselpenpysqvk	P59242	Cingulin OS=Mus musculus GN=Cgn PE=1 SV=1 - [CING_MOUSE]	Y17	99	NA	0.379397	0.258594	0.0779689	0.345778	0.420376	0.148625	0.448323	0.521289	0.184303	0.539814	0.497965	0.165988	0.128348	0.361726	0.147674	0.538675	0.434269	0.177289	0.57302	0.487835	0.199158	0.157139	0.762587	0.311325	-0.330235	0.497059	0.175737	0.331645	0.293449	0.0978163	-0.228152	0.270929	0.110606
gsshqveyeilfpgcvlr	Q99J08	SEC14-like protein 2 OS=Mus musculus GN=Sec14l2 PE=2 SV=1 - [S14L2_MOUSE]	Y8	294	C15	0.342034	0.0518483	0.0366623	NA	NA	NA	NA	NA	NA	0.208156	0.601477	0.347263	NA	NA	NA	NA	NA	NA	NA	NA	NA	NA	NA	NA	NA	NA	NA	NA	NA	NA	NA	NA	NA
gsygsdpeeeeyr	Q9Z0U1	Tight junction protein ZO-2 OS=Mus musculus GN=Tjp2 PE=1 SV=2 - [ZO2_MOUSE]	Y3	1134	NA	NA	NA	NA	NA	NA	NA	NA	NA	NA	NA	NA	NA	NA	NA	NA	NA	NA	NA	NA	NA	NA	-1.07816	0.0592129	0.0418699	NA	NA	NA	0.310823	0.0810065	0.0572803	NA	NA	NA
gsygsdpeeeeyrqqlaahsk	Q9Z0U1	Tight junction protein ZO-2 OS=Mus musculus GN=Tjp2 PE=1 SV=2 - [ZO2_MOUSE]	Y3,Y12	1134;1143	NA	NA	NA	NA	NA	NA	NA	NA	NA	NA	NA	NA	NA	NA	NA	NA	NA	NA	NA	NA	NA	NA	-0.310823	0.130338	0.092163	NA	NA	NA	-0.452062	0.180425	0.12758	NA	NA	NA
gtedycvicmdtisnk	Q3UIR3	E3 ubiquitin-protein ligase DTX3L OS=Mus musculus GN=Dtx3l PE=2 SV=1 - [DTX3L_MOUSE]	Y5	568	C6,C9	NA	NA	NA	NA	NA	NA	NA	NA	NA	NA	NA	NA	-0.848436	0.380937	0.190468	-0.708388	0.617198	0.308599	-0.141375	0.280255	0.140128	-0.606592	0.390405	0.276058	NA	NA	NA	NA	NA	NA	NA	NA	NA
gthmenaydfykpnlaseyplvdgk	P54869	Hydroxymethylglutaryl-CoA synthase, mitochondrial OS=Mus musculus GN=Hmgcs2 PE=1 SV=2 - [HMCS2_MOUSE]	Y19	250	NA	NA	NA	NA	NA	NA	NA	NA	NA	NA	NA	NA	NA	NA	NA	NA	NA	NA	NA	NA	NA	NA	NA	NA	NA	-0.229021	0.215612	0.152461	0.00681925	0.239064	0.138023	NA	NA	NA
gvdyetlk	Q64FW2	All-trans-retinol 13,14-reductase OS=Mus musculus GN=Retsat PE=1 SV=3 - [RETST_MOUSE]	Y4	485	NA	NA	NA	NA	NA	NA	NA	NA	NA	NA	NA	NA	NA	NA	NA	NA	NA	NA	NA	NA	NA	NA	NA	NA	NA	-0.657261	0.247745	0.175182	-0.586498	0.413447	0.238704	NA	NA	NA
gvlapyavpselllveeipr	Q3URE1	Acyl-CoA synthetase family member 3, mitochondrial OS=Mus musculus GN=Acsf3 PE=2 SV=2 - [ACSF3_MOUSE]	Y6	542	NA	0.452831	1.13344	0.654389	NA	NA	NA	NA	NA	NA	-0.045449	1.17715	0.679628	NA	NA	NA	NA	NA	NA	NA	NA	NA	NA	NA	NA	0.500572	1.36672	0.966417	0.307298	1.11155	0.641753	NA	NA	NA
gvniggagsyiyekpqteapqvtgpievpvvr	Q9DCT8	Cysteine-rich protein 2 OS=Mus musculus GN=Crip2 PE=1 SV=1 - [CRIP2_MOUSE]	Y12	77	NA	0.401024	0.195084	0.112632	NA	NA	NA	NA	NA	NA	0.386148	0.270705	0.156291	NA	NA	NA	NA	NA	NA	NA	NA	NA	NA	NA	NA	-0.178216	0.21055	0.148882	0.326199	0.372883	0.215284	NA	NA	NA
gvyvlmsgldler	Q9JHI5	Isovaleryl-CoA dehydrogenase, mitochondrial OS=Mus musculus GN=Ivd PE=1 SV=1 - [IVD_MOUSE]	Y3	275	NA	NA	NA	NA	NA	NA	NA	NA	NA	NA	NA	NA	NA	-0.656592	0.101615	0.0718527	-0.48973	0.479282	0.338904	-0.418979	0.0744643	0.0526542	-0.162634	0.255778	0.180862	NA	NA	NA	NA	NA	NA	NA	NA	NA
gwdenvyytvplvr	O55125	Protein NipSnap homolog 1 OS=Mus musculus GN=Nipsnap1 PE=1 SV=1 - [NIPS1_MOUSE]	Y7	261	NA	0.801141	0.561961	0.18732	0.476741	0.219845	0.0830937	0.713796	0.463961	0.175361	0.377116	0.522413	0.174138	0.582658	0.323836	0.114493	0.632799	0.357814	0.126506	0.344323	0.25638	0.0969024	0.295984	0.367983	0.150228	-0.046403	0.232742	0.0950167	0.234741	0.484155	0.171175	0.153461	0.346365	0.154899
gygvafsnger	P56593	Cytochrome P450 2A12 OS=Mus musculus GN=Cyp2a12 PE=1 SV=2 - [CP2AC_MOUSE]	Y2	113	NA	NA	NA	NA	NA	NA	NA	NA	NA	NA	NA	NA	NA	1.10033	0.452191	0.319747	0.295561	0.169568	0.119903	0.63582	0.079599	0.056285	0.430957	0.967491	0.684119	NA	NA	NA	NA	NA	NA	NA	NA	NA
gyispyfintsk	P63038	60 kDa heat shock protein, mitochondrial OS=Mus musculus GN=Hspd1 PE=1 SV=1 - [CH60_MOUSE]	Y6	227	NA	NA	NA	NA	NA	NA	NA	NA	NA	NA	NA	NA	NA	0.150643	0.0816995	0.0408498	0.26687	0.123616	0.0618081	0.161857	0.171347	0.0989272	0.103717	0.494274	0.349505	NA	NA	NA	NA	NA	NA	-0.0906167	0.1028	0.0726903
gylgpeqlpdclk	P08249	Malate dehydrogenase, mitochondrial OS=Mus musculus GN=Mdh2 PE=1 SV=3 - [MDHM_MOUSE]	Y2	80	C11	NA	NA	NA	NA	NA	NA	NA	NA	NA	NA	NA	NA	NA	NA	NA	NA	NA	NA	NA	NA	NA	NA	NA	NA	0.274374	0.2169	0.153371	0.392361	0.108727	0.0627738	NA	NA	NA
gylylaieyaphgnlldflr	Q02858	Angiopoietin-1 receptor OS=Mus musculus GN=Tek PE=1 SV=2 - [TIE2_MOUSE]	Y2	895	NA	-0.304999	0.168277	0.11899	-0.150708	0.144116	0.101905	-0.0789436	0.448135	0.316879	-0.236797	0.111469	0.0788207	NA	NA	NA	NA	NA	NA	NA	NA	NA	NA	NA	NA	NA	NA	NA	NA	NA	NA	NA	NA	NA
gysftttaer	P60710;P63260	Actin, cytoplasmic 1 OS=Mus musculus GN=Actb PE=1 SV=1 - [ACTB_MOUSE]|Actin, cytoplasmic 2 OS=Mus musculus GN=Actg1 PE=1 SV=1 - [ACTG_MOUSE]	Y2	198;198	NA	-0.276884	0.192895	0.0642985	0.0191767	0.124269	0.0507328	0.215722	0.161511	0.0610455	0.027232	0.213926	0.0808565	-0.297423	0.500839	0.223982	-0.163049	1.00318	0.448637	-0.469644	0.638413	0.285507	-0.760488	0.515906	0.257953	-0.839401	0.284583	0.107562	-0.247742	0.178058	0.0672994	-0.397899	0.44495	0.18165
gysfvttaer	P68134;P63268;P62737;P68033	Actin, alpha skeletal muscle OS=Mus musculus GN=Acta1 PE=1 SV=1 - [ACTS_MOUSE]|Actin, gamma-enteric smooth muscle OS=Mus musculus GN=Actg2 PE=1 SV=1 - [ACTH_MOUSE]|Actin, aortic smooth muscle OS=Mus musculus GN=Acta2 PE=1 SV=1 - [ACTA_MOUSE]|Actin, alpha cardiac muscle 1 OS=Mus musculus GN=Actc1 PE=1 SV=1 - [ACTC_MOUSE]	Y2	200;199;200;200	NA	1.52701	1.53611	0.686971	-0.91096	0.818098	0.472329	-0.670616	1.59222	0.796111	NA	NA	NA	NA	NA	NA	NA	NA	NA	NA	NA	NA	0.264274	0.525755	0.371765	-0.242353	0.420425	0.158906	1.2307	1.28152	0.484368	0.919991	0.819249	0.366379
gyvscalgcpyegk	P38060	Hydroxymethylglutaryl-CoA lyase, mitochondrial OS=Mus musculus GN=Hmgcl PE=1 SV=2 - [HMGCL_MOUSE]	Y11	176	C5,C9	0.442028	0.194044	0.13721	0.213662	0.231896	0.163975	0.597937	0.101099	0.0714881	0.149045	0.143418	0.101412	NA	NA	NA	NA	NA	NA	NA	NA	NA	NA	NA	NA	NA	NA	NA	NA	NA	NA	NA	NA	NA
heeqpapayevhnr	P39447	Tight junction protein ZO-1 OS=Mus musculus GN=Tjp1 PE=1 SV=2 - [ZO1_MOUSE]	Y9	1164	NA	NA	NA	NA	NA	NA	NA	NA	NA	NA	NA	NA	NA	NA	NA	NA	NA	NA	NA	NA	NA	NA	NA	NA	NA	-0.410516	0.18702	0.132243	-0.322304	1.02446	0.591471	NA	NA	NA
helqancyeevk	P18760	Cofilin-1 OS=Mus musculus GN=Cfl1 PE=1 SV=3 - [COF1_MOUSE]	Y8	140	C7	1.01102	0.262095	0.185329	NA	NA	NA	NA	NA	NA	0.968717	0.449779	0.25968	NA	NA	NA	NA	NA	NA	NA	NA	NA	NA	NA	NA	NA	NA	NA	NA	NA	NA	NA	NA	NA
helqancyeevkdr	P18760	Cofilin-1 OS=Mus musculus GN=Cfl1 PE=1 SV=3 - [COF1_MOUSE]	Y8	140	C7	1.28351	0.48371	0.27927	NA	NA	NA	NA	NA	NA	0.749519	0.38173	0.220392	0.418169	0.039232	0.0277412	0.985509	0.366164	0.258917	0.788095	0.27723	0.196031	0.351959	1.15645	0.817733	-1.05399	0.250864	0.177388	-0.561165	0.16188	0.0934613	NA	NA	NA
hfipadylesteefir	Q62417	Sorbin and SH3 domain-containing protein 1 OS=Mus musculus GN=Sorbs1 PE=1 SV=2 - [SRBS1_MOUSE]	Y7	978	NA	0.131648	0.262374	0.117337	-0.00503074	0.171002	0.0987282	0.322895	0.203454	0.101727	0.0965982	0.246665	0.110312	-0.158911	0.0129115	0.00912978	0.254431	0.133083	0.0941041	-0.0528824	0.198413	0.1403	0.0633663	0.580988	0.410821	-0.527026	0.0155964	0.0110283	-0.0830409	0.12487	0.0720935	NA	NA	NA
hidcasvygneteigealk	Q9JII6	Alcohol dehydrogenase [NADP(+)] OS=Mus musculus GN=Akr1a1 PE=1 SV=3 - [AK1A1_MOUSE]	Y8	50	C4	0.428542	0.268087	0.119892	-0.335334	0.719697	0.508903	0.631266	0.223654	0.129127	0.173225	0.462519	0.267035	0.150344	0.425015	0.300531	0.428519	0.192849	0.136365	-0.101044	0.201816	0.142705	-0.599883	1.16064	0.820699	-0.455931	0.371615	0.185807	-0.343992	0.202186	0.101093	-0.488383	0.128158	0.0906216
hidgayvyhnehevgeair	Q8VCX1	3-oxo-5-beta-steroid 4-dehydrogenase OS=Mus musculus GN=Akr1d1 PE=2 SV=1 - [AK1D1_MOUSE]	Y6	55	NA	0.696633	0.222179	0.128275	NA	NA	NA	NA	NA	NA	0.0806969	0.348392	0.201144	NA	NA	NA	NA	NA	NA	NA	NA	NA	NA	NA	NA	-0.771151	0.204727	0.144764	-0.234827	0.242988	0.140289	NA	NA	NA
higlvysgmgpdyr	P49722	Proteasome subunit alpha type-2 OS=Mus musculus GN=Psma2 PE=1 SV=3 - [PSA2_MOUSE]	Y6	76	NA	0.124173	0.311234	0.220076	NA	NA	NA	NA	NA	NA	NA	NA	NA	NA	NA	NA	NA	NA	NA	NA	NA	NA	NA	NA	NA	-0.383144	0.0689681	0.0487678	NA	NA	NA	NA	NA	NA
hllapgpqdiydvppvr	Q61140	Breast cancer anti-estrogen resistance protein 1 OS=Mus musculus GN=Bcar1 PE=1 SV=2 - [BCAR1_MOUSE]	Y11	253	NA	0.0370115	0.350897	0.116966	-0.118122	0.129598	0.0529083	0.0915003	0.251329	0.0949933	0.0641002	0.1959	0.0740433	-0.11178	0.198346	0.0701258	-0.278266	0.15387	0.0544013	-0.21066	0.120054	0.0453761	-0.437856	0.257581	0.105157	-0.588181	0.168059	0.0594179	-0.254362	0.257971	0.0859902	-0.355767	0.358157	0.146217
hpdiyavpik	Q9Z0U1	Tight junction protein ZO-2 OS=Mus musculus GN=Tjp2 PE=1 SV=2 - [ZO2_MOUSE]	Y5	1095	NA	0.0649974	0.182901	0.0914506	0.15746	0.29794	0.210675	0.169661	0.268492	0.155014	NA	NA	NA	NA	NA	NA	NA	NA	NA	NA	NA	NA	NA	NA	NA	-0.540454	0.414192	0.185232	-0.102439	0.0808906	0.0361754	-0.420248	0.218672	0.12625
hpealdeetehdyqnhi	P08101	Low affinity immunoglobulin gamma Fc region receptor II OS=Mus musculus GN=Fcgr2 PE=1 SV=2 - [FCGR2_MOUSE]	Y13	326	NA	0.161929	0.886702	0.511938	NA	NA	NA	NA	NA	NA	-0.233836	0.560335	0.323509	0.38404	0.0656203	0.0464005	-0.854363	0.605714	0.428305	0.116919	0.311066	0.219957	-0.516351	0.884481	0.625422	-0.69762	0.0832112	0.0588392	-0.373653	0.151751	0.0876137	NA	NA	NA
hplilaapppdspaaedvydvpppapdlydvppglr	Q61140	Breast cancer anti-estrogen resistance protein 1 OS=Mus musculus GN=Bcar1 PE=1 SV=2 - [BCAR1_MOUSE]	Y29	376	NA	-0.0976515	0.68808	0.280908	-0.35425	0.686021	0.306798	0.126819	0.237262	0.106107	-0.151073	0.838805	0.419402	0.111129	0.175163	0.0783352	-0.0351734	0.321858	0.143939	-0.148464	0.196582	0.0879141	-0.271419	0.275795	0.137898	-0.632554	0.175217	0.0783592	-0.310896	0.250395	0.125198	-0.349649	0.396159	0.177167
hrpelidygk	Q7TPR4	Alpha-actinin-1 OS=Mus musculus GN=Actn1 PE=1 SV=1 - [ACTN1_MOUSE]	Y8	193	NA	NA	NA	NA	NA	NA	NA	NA	NA	NA	NA	NA	NA	NA	NA	NA	NA	NA	NA	NA	NA	NA	-0.895346	0.0597459	0.0422467	NA	NA	NA	-0.132823	0.744199	0.526228	NA	NA	NA
hrpelieydklr	P57780	Alpha-actinin-4 OS=Mus musculus GN=Actn4 PE=1 SV=1 - [ACTN4_MOUSE]	Y8	213	NA	NA	NA	NA	NA	NA	NA	NA	NA	NA	NA	NA	NA	NA	NA	NA	NA	NA	NA	NA	NA	NA	-0.338142	0.3547	0.25081	NA	NA	NA	-0.103537	0.121024	0.085577	NA	NA	NA
hsqhlpekvefgvyesgpr	Q9EQ32	Phosphoinositide 3-kinase adapter protein 1 OS=Mus musculus GN=Pik3ap1 PE=1 SV=1 - [BCAP_MOUSE]	Y14	694	NA	NA	NA	NA	NA	NA	NA	NA	NA	NA	NA	NA	NA	NA	NA	NA	NA	NA	NA	NA	NA	NA	-0.570308	0.40438	0.285939	NA	NA	NA	-0.536438	0.359944	0.254519	NA	NA	NA
hsvnntysqfqdeysleevmk	P32020	Non-specific lipid-transfer protein OS=Mus musculus GN=Scp2 PE=1 SV=3 - [NLTP_MOUSE]	Y7	197	NA	NA	NA	NA	NA	NA	NA	NA	NA	NA	NA	NA	NA	0.451695	0.205808	0.145529	0.487853	0.0397763	0.0281261	0.585863	0.485235	0.343113	0.0361727	1.21983	0.862549	NA	NA	NA	NA	NA	NA	NA	NA	NA
htddemtgyvatr	P47811	Mitogen-activated protein kinase 14 OS=Mus musculus GN=Mapk14 PE=1 SV=3 - [MK14_MOUSE]	T7,Y9	180;182	M6	NA	NA	NA	NA	NA	NA	NA	NA	NA	NA	NA	NA	2.29966	1.8741	1.08201	2.03257	2.19418	1.26681	0.20982	1.68505	0.972863	0.778952	1.85762	0.928812	NA	NA	NA	-0.246709	0.320701	0.22677	NA	NA	NA
htddemtgyvatr	P47811	Mitogen-activated protein kinase 14 OS=Mus musculus GN=Mapk14 PE=1 SV=3 - [MK14_MOUSE]	T7,Y9	180;182	NA	NA	NA	NA	NA	NA	NA	NA	NA	NA	NA	NA	NA	1.22995	1.03428	0.422242	1.33242	0.83444	0.340659	0.193511	0.635291	0.284111	1.48158	0.0084541	0.00597795	NA	NA	NA	NA	NA	NA	NA	NA	NA
htddemtgyvatr	P47811	Mitogen-activated protein kinase 14 OS=Mus musculus GN=Mapk14 PE=1 SV=3 - [MK14_MOUSE]	Y9	182	M6	0.0147651	0.486423	0.162141	-0.0622931	0.889183	0.363008	-0.544181	0.453799	0.185263	-0.752001	0.60931	0.230298	0.948101	0.467422	0.165259	0.333231	0.154365	0.0545762	-1.02877	1.0585	0.400077	-1.01808	0.767671	0.3134	-0.816419	0.792443	0.280171	-0.653707	0.746499	0.248833	-1.31323	0.263469	0.107561
htddemtgyvatr	P47811	Mitogen-activated protein kinase 14 OS=Mus musculus GN=Mapk14 PE=1 SV=3 - [MK14_MOUSE]	Y9	182	NA	0.930543	0.553894	0.167005	0.848551	0.545448	0.192845	0.305864	0.524301	0.185368	-0.0176962	0.254548	0.0848494	1.07678	0.633802	0.224083	0.707936	0.294126	0.103989	-0.301987	0.961201	0.3633	-0.590891	0.873371	0.356552	-0.545475	0.407193	0.143964	-0.20987	0.303683	0.101228	-0.435742	0.236767	0.0966599
htgtaehlyenvcmleaspgltnggpeaqegppggr	Q9QZK7	Docking protein 3 OS=Mus musculus GN=Dok3 PE=1 SV=1 - [DOK3_MOUSE]	Y9	343	C13	NA	NA	NA	NA	NA	NA	NA	NA	NA	NA	NA	NA	0.230657	0.194885	0.137804	-0.630549	0.908607	0.642482	-0.358711	0.319049	0.225602	0.0256031	0.389834	0.275654	NA	NA	NA	NA	NA	NA	NA	NA	NA
hvdtayayqveeeigqaiqsk	Q8VC28	Aldo-keto reductase family 1 member C13 OS=Mus musculus GN=Akr1c13 PE=1 SV=2 - [AK1CD_MOUSE]	Y6	53	NA	NA	NA	NA	NA	NA	NA	NA	NA	NA	NA	NA	NA	0.087654	0.288944	0.12922	0.408671	0.261468	0.116932	0.22908	0.464892	0.232446	0.170937	0.647304	0.323652	NA	NA	NA	-0.20395	0.0652795	0.0461595	NA	NA	NA
hveaiyidiadr	P53810	Phosphatidylinositol transfer protein alpha isoform OS=Mus musculus GN=Pitpna PE=1 SV=2 - [PIPNA_MOUSE]	Y6	141	NA	NA	NA	NA	NA	NA	NA	NA	NA	NA	NA	NA	NA	-0.0885398	0.272163	0.192448	-0.306292	0.0570477	0.0403388	-0.366746	0.12758	0.0902128	-0.175166	0.0149432	0.0105664	NA	NA	NA	NA	NA	NA	NA	NA	NA
hyedgypggsdnygslsr	P30999	Catenin delta-1 OS=Mus musculus GN=Ctnnd1 PE=1 SV=2 - [CTND1_MOUSE]	Y13	228	NA	-0.648995	0.408136	0.123058	-0.523423	0.435824	0.154087	-0.682626	0.406371	0.143674	-0.63394	0.327972	0.109324	-0.405104	0.245235	0.122618	-0.857542	0.538184	0.269092	-0.416296	0.209074	0.104537	-1.13023	0.331781	0.234605	-0.62798	0.279318	0.114031	-0.456612	0.27686	0.123816	-0.697998	0.237288	0.0968725
hyedgypggsdnygslsr	P30999	Catenin delta-1 OS=Mus musculus GN=Ctnnd1 PE=1 SV=2 - [CTND1_MOUSE]	Y2	217	NA	-1.05739	0.441587	0.147196	-0.732939	0.436678	0.178273	-0.775321	0.282859	0.106911	-1.11928	0.367399	0.138864	-0.444227	0.171184	0.0855919	-0.368123	0.180392	0.0901962	-0.508868	0.350443	0.175221	-0.399844	0.303538	0.214633	-0.924711	0.331394	0.135291	-0.511282	0.367915	0.164537	-0.85998	0.456078	0.186193
hyggltglnk	Q9DBJ1;O70250	Phosphoglycerate mutase 1 OS=Mus musculus GN=Pgam1 PE=1 SV=3 - [PGAM1_MOUSE]|Phosphoglycerate mutase 2 OS=Mus musculus GN=Pgam2 PE=1 SV=3 - [PGAM2_MOUSE]	Y2	92;92	NA	-0.147187	0.541031	0.312364	0.189662	0.81199	0.574163	0.351716	0.302857	0.214152	NA	NA	NA	0.266988	0.124569	0.0880836	0.321399	0.00471377	0.00333314	NA	NA	NA	NA	NA	NA	-0.690301	0.501356	0.289458	-0.568112	0.351787	0.248751	-0.1915	0.174384	0.100681
hylfdvqr	Q9CQQ7	ATP synthase F(0) complex subunit B1, mitochondrial OS=Mus musculus GN=Atp5f1 PE=1 SV=1 - [AT5F1_MOUSE]	Y2	165	NA	-0.176925	0.0623148	0.0440632	NA	NA	NA	NA	NA	NA	NA	NA	NA	NA	NA	NA	NA	NA	NA	NA	NA	NA	-0.884132	0.149319	0.105584	-0.166216	0.0764784	0.0441548	-0.540312	0.568335	0.328129	NA	NA	NA
iaafadaavdpidfplapayavpk	Q8QZT1	Acetyl-CoA acetyltransferase, mitochondrial OS=Mus musculus GN=Acat1 PE=1 SV=1 - [THIL_MOUSE]	Y20	328	NA	0.970952	0.438186	0.138567	0.57931	0.606012	0.214258	0.991374	0.283422	0.107123	0.720495	0.702167	0.234056	0.512964	0.196905	0.0696165	0.83626	0.210047	0.0742627	0.494433	0.300286	0.113498	0.647805	0.418842	0.170991	-0.294826	0.336395	0.137333	-0.183705	0.342937	0.140003	-0.266749	0.211146	0.0861998
iadpehdhtgflteyvatr	Q63844	Mitogen-activated protein kinase 3 OS=Mus musculus GN=Mapk3 PE=1 SV=5 - [MK03_MOUSE]	T13,Y15	203;205	NA	NA	NA	NA	NA	NA	NA	NA	NA	NA	NA	NA	NA	NA	NA	NA	NA	NA	NA	NA	NA	NA	-0.646107	0.0634625	0.0448747	-0.203758	0.840902	0.485495	-0.10619	0.558098	0.249589	NA	NA	NA
iadpehdhtgflteyvatr	Q63844	Mitogen-activated protein kinase 3 OS=Mus musculus GN=Mapk3 PE=1 SV=5 - [MK03_MOUSE]	Y15	205	NA	0.560884	0.29834	0.0994466	0.514428	0.184774	0.0754337	0.351426	0.425261	0.160734	0.13087	0.284604	0.10757	0.415743	0.303473	0.107294	0.466681	0.146182	0.0516833	0.151504	0.110769	0.0418667	-0.173053	0.144014	0.0587933	0.149067	0.184261	0.0651461	0.240493	0.361894	0.120631	-0.258766	0.219287	0.0895234
iaiyellfk	P63325	40S ribosomal protein S10 OS=Mus musculus GN=Rps10 PE=1 SV=1 - [RS10_MOUSE]	Y4	12	NA	1.5083	0.385774	0.145809	1.24446	0.280787	0.114631	1.9868	0.542801	0.221598	1.23328	0.48825	0.199327	0.473206	0.194144	0.0686404	0.727421	0.289491	0.10235	0.55557	0.452245	0.170933	0.256121	1.17871	0.481205	-0.0693393	0.127094	0.0518858	0.245682	0.305083	0.107863	0.776703	0.44827	0.224135
ialyetptgwk	Q9D0F9	Phosphoglucomutase-1 OS=Mus musculus GN=Pgm1 PE=1 SV=4 - [PGM1_MOUSE]	Y4	353	NA	0.609291	0.0895278	0.0447639	0.147264	0.177222	0.102319	0.585714	0.108964	0.0629104	NA	NA	NA	0.00915012	0.0787343	0.0278368	0.235497	0.155299	0.0549065	0.151124	0.202137	0.0764007	-0.00774514	0.288	0.117575	-0.193421	0.15887	0.0648582	0.0639439	0.145773	0.0595117	-0.0412797	0.229105	0.102459
iandnslnheylpilglaefr	P05201	Aspartate aminotransferase, cytoplasmic OS=Mus musculus GN=Got1 PE=1 SV=3 - [AATC_MOUSE]	Y11	71	NA	0.280542	0.456023	0.137496	0.0490259	0.373668	0.132111	-0.120752	0.282276	0.0997997	-0.0184534	0.248866	0.0829553	-0.26257	0.190426	0.0673259	-0.145914	0.164789	0.0582617	-0.168799	0.384516	0.145333	-0.197763	0.261844	0.106898	-0.260782	0.0742104	0.0262373	0.077033	0.328581	0.109527	0.118293	0.429751	0.175445
idqlqegcsyyfr	A2ASS6	Titin OS=Mus musculus GN=Ttn PE=1 SV=1 - [TITIN_MOUSE]	Y11	24893	C8	0.685379	1.06563	0.532814	-0.315513	0.229535	0.114767	-0.127889	0.16459	0.0822948	-0.103207	0.0748666	0.0374333	-0.097586	0.528072	0.304882	-0.0985765	0.30336	0.175145	-0.381027	0.270409	0.156121	0.0929313	0.162168	0.081084	-0.0248166	0.232519	0.134245	0.81327	1.33741	0.772153	0.25872	0.384773	0.192386
iedneytar	P05480;P06240;Q04736;P39688;P08103	Neuronal proto-oncogene tyrosine-protein kinase Src OS=Mus musculus GN=Src PE=1 SV=4 - [SRC_MOUSE]|Proto-oncogene tyrosine-protein kinase LCK OS=Mus musculus GN=Lck PE=1 SV=4 - [LCK_MOUSE]|Tyrosine-protein kinase Yes OS=Mus musculus GN=Yes1 PE=1 SV=3 - [YES_MOUSE]|Tyrosine-protein kinase Fyn OS=Mus musculus GN=Fyn PE=1 SV=4 - [FYN_MOUSE]|Tyrosine-protein kinase HCK OS=Mus musculus GN=Hck PE=1 SV=…	Y7	410;425;425;395;421	NA	-1.09793	0.698065	0.210475	-0.656473	0.684409	0.241975	-0.52588	0.322365	0.113973	-0.756976	0.199815	0.0666052	0.647614	0.368077	0.150267	-0.151772	0.0454721	0.0185639	-0.530598	0.792668	0.323605	-0.636518	0.434569	0.177412	-0.582518	0.498101	0.176105	-0.294256	0.517017	0.172339	-0.558403	0.245427	0.100195
iedpqygtyyvdhlnqk	Q9EQJ9	Membrane-associated guanylate kinase, WW and PDZ domain-containing protein 3 OS=Mus musculus GN=Magi3 PE=1 SV=2 - [MAGI3_MOUSE]	Y6	356	NA	0.470239	0.607356	0.271618	-0.17034	0.38691	0.223383	0.212857	0.448005	0.224002	NA	NA	NA	-0.301731	0.483283	0.341732	-1.21863	0.198943	0.140674	-0.575479	0.0428073	0.0302693	-0.851336	0.859837	0.607997	-0.156648	0.407279	0.166271	-0.282861	0.322078	0.144038	-0.670609	0.568618	0.254294
iedpvygvyyvdhinr	Q6RHR9	Membrane-associated guanylate kinase, WW and PDZ domain-containing protein 1 OS=Mus musculus GN=Magi1 PE=1 SV=1 - [MAGI1_MOUSE]	Y6	373	NA	-0.201728	0.502021	0.25101	0.181453	0.715884	0.413316	0.107248	0.549906	0.317488	0.107049	0.728031	0.325585	-0.379191	0.0344974	0.0243934	0.0698827	0.354215	0.250468	-0.114795	0.150675	0.106543	NA	NA	NA	NA	NA	NA	NA	NA	NA	NA	NA	NA
ieipeyfnfak	Q3UNX5	Acyl-coenzyme A synthetase ACSM3, mitochondrial OS=Mus musculus GN=Acsm3 PE=1 SV=2 - [ACSM3_MOUSE]	Y6	51	NA	0.86728	0.293494	0.11093	0.647029	0.0678518	0.0303442	0.849193	0.322879	0.144396	0.810297	0.457331	0.228666	0.356291	0.0236372	0.016714	0.382234	0.00413049	0.0029207	0.0746971	0.133308	0.0942627	0.149508	0.518265	0.366469	-0.208263	0.336172	0.168086	0.10697	0.174788	0.0873941	NA	NA	NA
iepgvdpddtynetpyek	Q8VCT3	Aminopeptidase B OS=Mus musculus GN=Rnpep PE=2 SV=2 - [AMPB_MOUSE]	Y11	409	NA	0.213552	0.388102	0.173565	-0.0175761	0.270544	0.135272	0.313161	0.366004	0.183002	0.0631786	0.290933	0.118773	NA	NA	NA	NA	NA	NA	NA	NA	NA	NA	NA	NA	NA	NA	NA	NA	NA	NA	0.174656	0.287536	0.166009
iepgvdpddtynetpyek	Q8VCT3	Aminopeptidase B OS=Mus musculus GN=Rnpep PE=2 SV=2 - [AMPB_MOUSE]	Y16	414	NA	0.378239	0.223443	0.0789989	0.31449	0.421152	0.171935	0.483731	0.421114	0.188328	0.0219887	0.376233	0.142203	NA	NA	NA	NA	NA	NA	NA	NA	NA	NA	NA	NA	-0.0120689	0.0570629	0.0403495	NA	NA	NA	-0.0174858	0.370714	0.262134
ieyiear	Q91VR8	Protein BRICK1 OS=Mus musculus GN=Brk1 PE=2 SV=1 - [BRK1_MOUSE]	Y3	63	NA	NA	NA	NA	NA	NA	NA	NA	NA	NA	NA	NA	NA	0.156603	0.315668	0.223211	0.137667	0.36633	0.259034	0.184671	0.0234582	0.0165874	0.288246	0.319819	0.226146	NA	NA	NA	NA	NA	NA	NA	NA	NA
ifveesvydefvkr	P24549	Retinal dehydrogenase 1 OS=Mus musculus GN=Aldh1a1 PE=1 SV=5 - [AL1A1_MOUSE]	Y8	316	NA	NA	NA	NA	NA	NA	NA	NA	NA	NA	NA	NA	NA	-0.0108248	0.0160801	0.0113704	0.792721	0.164284	0.116166	0.213085	0.481625	0.340561	-0.337096	0.857288	0.606194	NA	NA	NA	NA	NA	NA	NA	NA	NA
igegtygvvyk	P97377;P11440;Q80YP0	Cyclin-dependent kinase 2 OS=Mus musculus GN=Cdk2 PE=1 SV=2 - [CDK2_MOUSE]|Cyclin-dependent kinase 1 OS=Mus musculus GN=Cdk1 PE=1 SV=3 - [CDK1_MOUSE]|Cyclin-dependent kinase 3 OS=Mus musculus GN=Cdk3 PE=1 SV=2 - [CDK3_MOUSE]	Y6	15;15;15	NA	0.653402	0.328076	0.124001	0.25822	0.194498	0.0869823	0.483957	0.340253	0.138908	1.07188	0.401671	0.200835	0.0221929	0.269284	0.0952063	-0.0335502	0.19884	0.0703006	0.0921518	0.208739	0.0788957	-0.238864	0.582548	0.237824	-0.271419	0.255782	0.0904326	0.064969	0.425235	0.141745	-0.133205	0.472304	0.211221
igghgaeygaealer	P01942	Hemoglobin subunit alpha OS=Mus musculus GN=Hba PE=1 SV=2 - [HBA_MOUSE]	Y8	25	NA	0.198159	0.388888	0.117254	0.511651	0.340438	0.120363	0.125932	0.371683	0.13141	0.209841	0.259805	0.0866018	-0.157012	0.337039	0.119161	-0.321097	0.292308	0.103346	-0.0380468	0.352348	0.133175	0.135686	0.825642	0.337067	-0.562003	0.273088	0.0965513	-0.172626	0.254769	0.0849229	-0.393019	0.350399	0.14305
igivggcqeytgapyfagisalk	Q9CZ42	ATP-dependent (S)-NAD(P)H-hydrate dehydratase OS=Mus musculus GN=Carkd PE=1 SV=1 - [NNRD_MOUSE]	Y10	81	C7	1.50469	0.337952	0.101896	1.09935	0.179978	0.063632	1.43176	0.257785	0.0911409	1.11683	0.321092	0.107031	0.454016	0.1345	0.0475531	0.890403	0.427286	0.151068	0.92722	0.56342	0.212953	0.757736	0.936622	0.382374	-0.0140756	0.623923	0.22059	0.145881	0.246481	0.0821604	0.325929	0.408339	0.166703
igtaepdygalyegr	Q62077	1-phosphatidylinositol 4,5-bisphosphate phosphodiesterase gamma-1 OS=Mus musculus GN=Plcg1 PE=1 SV=2 - [PLCG1_MOUSE]	Y8	771	NA	0.490322	0.659634	0.208595	0.431117	0.639584	0.226127	0.344522	0.32917	0.124415	0.286465	0.585669	0.195223	0.0198283	0.400906	0.163669	-0.0868005	0.259605	0.105983	-0.407072	0.214177	0.0957828	-1.00318	0.501856	0.354866	-0.600921	0.228431	0.114215	-0.334505	0.0364468	0.0257718	-0.199572	0.4315	0.176159
igypapnfk	P35700	Peroxiredoxin-1 OS=Mus musculus GN=Prdx1 PE=1 SV=1 - [PRDX1_MOUSE]	Y3	10	NA	0.597078	0.281906	0.10655	0.171734	0.14467	0.0646986	0.394691	0.0837078	0.0341736	0.452437	0.169154	0.0845772	0.0782437	0.12252	0.0500188	0.29021	0.262588	0.107201	0.325419	0.380179	0.170021	0.340609	0.295939	0.120817	-0.0749893	0.195976	0.0692879	0.131333	0.336033	0.112011	-0.145163	0.187657	0.0839227
iiteslntsqytyeiapvfvlmeeevlkk	Q9DBE0	Cysteine sulfinic acid decarboxylase OS=Mus musculus GN=Csad PE=2 SV=1 - [CSAD_MOUSE]	Y11	116	NA	NA	NA	NA	NA	NA	NA	NA	NA	NA	NA	NA	NA	-0.770444	0.116503	0.0823803	-0.792258	0.10508	0.074303	-0.846931	0.579351	0.409663	-0.655364	0.248566	0.175763	NA	NA	NA	NA	NA	NA	NA	NA	NA
ilevyttqpgvqfytgnfldgtlk	Q8K157	Aldose 1-epimerase OS=Mus musculus GN=Galm PE=2 SV=1 - [GALM_MOUSE]	Y5	272	NA	0.873348	0.120141	0.0849525	0.829941	0.155911	0.110246	1.02082	0.0221962	0.0156951	0.822335	0.339331	0.239944	NA	NA	NA	NA	NA	NA	NA	NA	NA	NA	NA	NA	NA	NA	NA	NA	NA	NA	NA	NA	NA
ilgipviiteqypk	Q91V64	Isochorismatase domain-containing protein 1 OS=Mus musculus GN=Isoc1 PE=2 SV=1 - [ISOC1_MOUSE]	Y12	159	NA	0.944413	0.322221	0.0971534	0.563664	0.362218	0.128064	0.958327	0.229278	0.0810621	0.740787	0.234609	0.078203	0.329975	0.149579	0.0528842	0.692541	0.267874	0.0947079	0.450008	0.179341	0.0677843	0.353776	0.188316	0.0768797	-0.0939411	0.137115	0.0484775	0.0968671	0.135664	0.0452212	0.0654539	0.368284	0.150351
ilvgmydk	Q61140	Breast cancer anti-estrogen resistance protein 1 OS=Mus musculus GN=Bcar1 PE=1 SV=2 - [BCAR1_MOUSE]	Y6	67	NA	-0.371351	0.374851	0.187425	0.116659	0.556348	0.393397	0.240279	0.433504	0.250284	-0.164758	0.403337	0.201669	NA	NA	NA	NA	NA	NA	NA	NA	NA	-1.09359	0.131442	0.0929433	-1.27217	0.291981	0.14599	-0.22246	0.159188	0.0649884	-0.622303	0.933487	0.538949
ilysapr	Q9Z0G9	Claudin-3 OS=Mus musculus GN=Cldn3 PE=1 SV=1 - [CLD3_MOUSE]	Y3	197	NA	-1.52435	0.548449	0.274225	-1.22678	0.805526	0.569593	-1.09976	0.249877	0.144267	NA	NA	NA	0.00529017	0.443228	0.198218	-0.589629	0.546976	0.244615	-0.316853	0.223751	0.100064	-0.499268	0.115554	0.0577771	-1.40873	0.506429	0.206749	-1.19419	0.826118	0.312243	-1.63144	0.226167	0.130578
imeyyek	P50518	V-type proton ATPase subunit E 1 OS=Mus musculus GN=Atp6v1e1 PE=1 SV=2 - [VATE1_MOUSE]	Y4	56	NA	-0.154047	0.375205	0.167797	0.327964	0.378976	0.189488	0.278347	0.251367	0.125683	-0.0332692	0.398968	0.230344	-0.201221	0.79384	0.458324	0.0210794	0.653128	0.377083	-0.332459	0.657258	0.464752	-0.740416	0.21773	0.153958	-0.763662	0.724129	0.362064	0.0731397	0.155311	0.0896689	-0.356334	0.164969	0.0952451
invneifydlvr	P62835;Q99JI6	Ras-related protein Rap-1A OS=Mus musculus GN=Rap1a PE=2 SV=1 - [RAP1A_MOUSE]|Ras-related protein Rap-1b OS=Mus musculus GN=Rap1b PE=2 SV=2 - [RAP1B_MOUSE]	Y8	159;159	NA	-0.88587	0.0511275	0.0361526	-0.507728	0.460207	0.325415	-0.311988	0.310002	0.219204	-0.468404	0.274039	0.193775	0.062181	0.286008	0.143004	-0.258119	0.536794	0.268397	0.0336755	0.453702	0.261945	0.222389	0.239772	0.119886	NA	NA	NA	-0.0947472	0.481722	0.240861	NA	NA	NA
ipyddypvvflpayenppawippher	Q9CZG9	PDZ domain-containing protein 11 OS=Mus musculus GN=Pdzd11 PE=1 SV=1 - [PDZ11_MOUSE]	Y3	7	NA	0.0795724	0.17165	0.121375	NA	NA	NA	NA	NA	NA	NA	NA	NA	NA	NA	NA	NA	NA	NA	NA	NA	NA	NA	NA	NA	-0.423231	0.229489	0.162273	NA	NA	NA	NA	NA	NA
iqeiteqldittseyekek	P63038	60 kDa heat shock protein, mitochondrial OS=Mus musculus GN=Hspd1 PE=1 SV=1 - [CH60_MOUSE]	Y15	385	NA	NA	NA	NA	NA	NA	NA	NA	NA	NA	NA	NA	NA	-0.0957774	0.372895	0.263676	-0.506626	0.440037	0.311153	-0.706156	0.577581	0.408412	-0.639508	0.208474	0.147413	NA	NA	NA	NA	NA	NA	NA	NA	NA
iqntgdyydlyggek	P35235	Tyrosine-protein phosphatase non-receptor type 11 OS=Mus musculus GN=Ptpn11 PE=1 SV=2 - [PTN11_MOUSE]	Y7	62	NA	0.641223	0.218936	0.0660117	0.64002	0.100739	0.0356165	0.733687	0.236829	0.0837317	0.602717	0.187692	0.062564	0.0847466	0.135951	0.0480661	-0.200824	0.160059	0.0565892	-0.198772	0.200674	0.0758475	-0.519646	0.285001	0.116351	-0.205515	0.222595	0.0786993	0.152668	0.314609	0.10487	0.143293	0.363132	0.148248
iqntgdyydlyggek	P35235	Tyrosine-protein phosphatase non-receptor type 11 OS=Mus musculus GN=Ptpn11 PE=1 SV=2 - [PTN11_MOUSE]	Y8	63	NA	0.62287	0.334957	0.23685	0.666202	0.108261	0.0765519	NA	NA	NA	0.753862	0.209157	0.147896	0.461682	0.170932	0.120867	0.0961374	0.273681	0.193522	NA	NA	NA	NA	NA	NA	NA	NA	NA	NA	NA	NA	NA	NA	NA
iqssapqeeeehpyellltaetk	P59672	Ankyrin repeat and SAM domain-containing protein 1A OS=Mus musculus GN=Anks1a PE=1 SV=3 - [ANS1A_MOUSE]	Y14	472	NA	-0.91041	0.545344	0.192808	-0.6174	0.206458	0.0923308	0.00639009	0.369009	0.150647	-0.465983	0.610221	0.249122	-0.409979	0.587395	0.239803	-0.291323	0.593698	0.242376	0.212365	0.485239	0.217005	0.336313	0.692588	0.282748	-1.13694	0.310874	0.117499	-0.508023	0.431138	0.15243	-1.02575	0.532125	0.266062
iqtylestkpiidlyeemgk	Q9DBP5	UMP-CMP kinase OS=Mus musculus GN=Cmpk1 PE=1 SV=1 - [KCY_MOUSE]	Y4	155	NA	-0.219295	0.259478	0.183479	0.198741	0.0938067	0.0663314	0.101719	0.0834225	0.0589886	-0.00627651	0.331385	0.234324	NA	NA	NA	NA	NA	NA	NA	NA	NA	NA	NA	NA	NA	NA	NA	NA	NA	NA	NA	NA	NA
iqvseeqlllyqamnstfqlck	Q80XL1	Signal transduction protein CBL-C OS=Mus musculus GN=Cblc PE=2 SV=2 - [CBLC_MOUSE]	Y11	340	C21	-0.405232	0.274596	0.194168	-0.00151392	0.301577	0.213247	-0.209598	0.105366	0.0745053	0.141044	0.3609	0.255195	NA	NA	NA	NA	NA	NA	NA	NA	NA	NA	NA	NA	NA	NA	NA	NA	NA	NA	NA	NA	NA
ishslysgiegldesptr	Q99NH2	Partitioning defective 3 homolog OS=Mus musculus GN=Pard3 PE=1 SV=2 - [PARD3_MOUSE]	Y6	719	NA	-0.173242	0.508115	0.192049	0.186489	0.290212	0.129787	0.440412	0.318127	0.129875	-0.0190029	0.24118	0.0911574	0.383658	0.024927	0.017626	0.328116	0.322845	0.228286	NA	NA	NA	NA	NA	NA	-0.282292	0.537211	0.268605	0.126451	0.314997	0.157499	-0.114043	0.144775	0.0647453
itldnaymek	P52480	Pyruvate kinase PKM OS=Mus musculus GN=Pkm PE=1 SV=4 - [KPYM_MOUSE]	Y7	148	NA	0.53869	0.582592	0.411955	0.254373	0.0760459	0.0537725	0.38716	0.34394	0.243203	0.415079	0.0156696	0.0110801	NA	NA	NA	NA	NA	NA	NA	NA	NA	NA	NA	NA	NA	NA	NA	NA	NA	NA	NA	NA	NA
ivndnpygngtaifttngatar	Q9EQ20	Methylmalonate-semialdehyde dehydrogenase [acylating], mitochondrial OS=Mus musculus GN=Aldh6a1 PE=1 SV=1 - [MMSA_MOUSE]	Y7	443	NA	NA	NA	NA	NA	NA	NA	NA	NA	NA	NA	NA	NA	NA	NA	NA	NA	NA	NA	NA	NA	NA	NA	NA	NA	NA	NA	NA	NA	NA	NA	-0.0820736	0.0424342	0.0300055
iydeipqsk	Q18PI6	SLAM family member 5 OS=Mus musculus GN=Cd84 PE=1 SV=1 - [SLAF5_MOUSE]	Y2	280	NA	-0.377742	0.23255	0.082219	0.206898	0.58983	0.240797	0.203587	0.299607	0.122314	-0.0391532	0.416425	0.157394	-0.00408141	0.407203	0.182107	-0.284124	0.165341	0.0739425	0.075279	0.187554	0.093777	-0.0952758	0.359696	0.179848	-0.851934	0.502227	0.224603	-0.2449	0.425171	0.212586	-0.527145	0.126467	0.05163
iydevpyek	Q8BZI0	Actin filament-associated protein 1-like 1 OS=Mus musculus GN=Afap1l1 PE=1 SV=1 - [AF1L1_MOUSE]	Y2	557	NA	0.14986	0.281879	0.162743	NA	NA	NA	NA	NA	NA	-0.0545433	0.369133	0.213119	NA	NA	NA	NA	NA	NA	NA	NA	NA	-0.744487	0.284804	0.201387	-0.395605	0.0993799	0.057377	-0.121342	0.316037	0.141336	NA	NA	NA
iydilgddgpqppsaavk	Q80TH2	Protein LAP2 OS=Mus musculus GN=Erbb2ip PE=1 SV=3 - [LAP2_MOUSE]	Y2	881	NA	-0.475759	0.301857	0.150929	-0.224549	0.274572	0.137286	-0.438272	0.158153	0.0913099	-0.208552	0.209755	0.104877	NA	NA	NA	NA	NA	NA	NA	NA	NA	NA	NA	NA	NA	NA	NA	NA	NA	NA	NA	NA	NA
iydlnipafvk	O55033	Cytoplasmic protein NCK2 OS=Mus musculus GN=Nck2 PE=1 SV=1 - [NCK2_MOUSE]	Y2	110	NA	0.822054	0.15772	0.0643887	0.733521	0.286423	0.128092	0.636012	0.105578	0.0472161	0.530932	0.263201	0.1316	-0.216618	0.678507	0.391736	0.121004	0.783846	0.452554	0.0448676	0.251587	0.177899	-0.574226	0.58417	0.41307	-0.597877	0.466331	0.20855	0.161362	0.505822	0.252911	-0.362587	0.276378	0.1236
iyesieeak	P70336	Rho-associated protein kinase 2 OS=Mus musculus GN=Rock2 PE=1 SV=1 - [ROCK2_MOUSE]	Y2	722	NA	-0.071754	0.232997	0.116498	0.257017	0.505241	0.357259	0.155014	0.289918	0.167384	0.0347116	0.174943	0.0874715	-0.0684476	0.273037	0.193066	0.0731133	0.00354764	0.00250856	NA	NA	NA	NA	NA	NA	-0.592447	0.390441	0.225421	0.243231	0.202891	0.101445	-0.15458	0.582605	0.336367
iygisfpdpk	Q9D0R2	Threonine--tRNA ligase, cytoplasmic OS=Mus musculus GN=Tars PE=1 SV=2 - [SYTC_MOUSE]	Y2	297	NA	0.671351	0.105431	0.0333401	0.427807	0.246718	0.0872279	0.648588	0.13353	0.0504695	0.442869	0.162733	0.0542442	0.0649778	0.413149	0.14607	0.650139	0.473775	0.167505	0.387909	0.39698	0.150044	-0.0327393	0.827926	0.337999	-0.198951	0.144385	0.0589448	-0.133788	0.486695	0.198692	0.189322	0.509584	0.208037
iyhlpdaesdededfkeqtr	P42208	Septin-2 OS=Mus musculus GN=Sept2 PE=1 SV=2 - [SEPT2_MOUSE]	S9	218	NA	NA	NA	NA	NA	NA	NA	NA	NA	NA	NA	NA	NA	NA	NA	NA	NA	NA	NA	NA	NA	NA	NA	NA	NA	-0.236784	0.412117	0.291411	0.0682586	0.0873362	0.0504236	NA	NA	NA
iyhlpdaesdededfkeqtr	P42208	Septin-2 OS=Mus musculus GN=Sept2 PE=1 SV=2 - [SEPT2_MOUSE]	Y2	211	NA	NA	NA	NA	NA	NA	NA	NA	NA	NA	NA	NA	NA	NA	NA	NA	NA	NA	NA	NA	NA	NA	-0.517901	0.127403	0.0900874	NA	NA	NA	-0.210888	0.158393	0.112001	NA	NA	NA
iyidsnnnper	Q68FD5	Clathrin heavy chain 1 OS=Mus musculus GN=Cltc PE=1 SV=3 - [CLH1_MOUSE]	Y2	883	NA	0.199598	0.179491	0.0897455	-0.0208265	0.0450263	0.0318384	0.0776332	0.238286	0.137574	0.31846	0.260442	0.130221	0.0893355	0.235819	0.117909	0.196105	0.137943	0.0689716	0.254693	0.27754	0.13877	0.68594	0.0634572	0.044871	-0.478938	0.238545	0.137724	-0.035262	0.255442	0.147479	0.00894079	0.462653	0.267113
iyqyiqsr	Q9Z188;Q61214	Dual specificity tyrosine-phosphorylation-regulated kinase 1B OS=Mus musculus GN=Dyrk1b PE=1 SV=3 - [DYR1B_MOUSE]|Dual specificity tyrosine-phosphorylation-regulated kinase 1A OS=Mus musculus GN=Dyrk1a PE=1 SV=1 - [DYR1A_MOUSE]	Y4	273;321	NA	0.324502	0.331478	0.0999444	0.303661	0.232073	0.0820502	0.237772	0.274191	0.096941	0.146418	0.278053	0.0926843	0.0351805	0.56517	0.23073	-0.236178	0.535502	0.218618	-0.0407921	0.45745	0.204578	-0.362513	0.301548	0.123107	-0.254278	0.52594	0.185948	-0.15974	0.316836	0.105612	-0.058365	0.23602	0.0963549
iyvddglislqvk	P52480	Pyruvate kinase PKM OS=Mus musculus GN=Pkm PE=1 SV=4 - [KPYM_MOUSE]	Y2	175	NA	NA	NA	NA	NA	NA	NA	NA	NA	NA	NA	NA	NA	0.123695	0.0550163	0.0389024	0.139486	0.508642	0.359664	-0.0798604	0.0699104	0.0494341	0.584768	0.943589	0.667218	NA	NA	NA	NA	NA	NA	NA	NA	NA
kdassqdcydipr	Q9QYY0	GRB2-associated-binding protein 1 OS=Mus musculus GN=Gab1 PE=1 SV=2 - [GAB1_MOUSE]	Y9	407	C8	NA	NA	NA	NA	NA	NA	NA	NA	NA	NA	NA	NA	0.567682	0.220612	0.155996	0.672099	0.384074	0.271582	0.00115085	0.572507	0.404823	-0.359283	0.0954389	0.0674855	-0.696632	0.0268255	0.0189685	-0.294663	0.105644	0.0609938	NA	NA	NA
kdlyantvlsggttmypgiadr	P60710;P63260	Actin, cytoplasmic 1 OS=Mus musculus GN=Actb PE=1 SV=1 - [ACTB_MOUSE]|Actin, cytoplasmic 2 OS=Mus musculus GN=Actg1 PE=1 SV=1 - [ACTG_MOUSE]	Y4	294;294	NA	0.136933	0.257688	0.0858959	0.0851587	0.0846347	0.034552	0.153896	0.201657	0.0762193	0.114776	0.206871	0.0781897	0.165131	0.248428	0.175665	0.0573727	0.251968	0.178168	0.045898	0.012768	0.00902837	-0.0836045	0.398289	0.281633	0.0184608	0.275815	0.112601	-0.0764469	0.149775	0.0669812	-0.158568	0.20556	0.0839196
kdpderptfeyiqsfledyftatepqyqpgenl	Q04736	Tyrosine-protein kinase Yes OS=Mus musculus GN=Yes1 PE=1 SV=3 - [YES_MOUSE]	Y27	535	NA	NA	NA	NA	NA	NA	NA	NA	NA	NA	NA	NA	NA	NA	NA	NA	NA	NA	NA	NA	NA	NA	NA	NA	NA	NA	NA	NA	NA	NA	NA	-0.974384	1.30573	0.923289
kdyfdmfapk	Q8VI36	Paxillin OS=Mus musculus GN=Pxn PE=1 SV=1 - [PAXI_MOUSE]	Y3	468	NA	0.171098	0.085297	0.0492462	NA	NA	NA	NA	NA	NA	-0.463435	0.112062	0.0646993	NA	NA	NA	NA	NA	NA	NA	NA	NA	NA	NA	NA	-0.46878	0.608926	0.430575	-0.0480713	0.256828	0.14828	NA	NA	NA
kediyaveivggatr	Q61316	Heat shock 70 kDa protein 4 OS=Mus musculus GN=Hspa4 PE=1 SV=1 - [HSP74_MOUSE]	Y5	336	NA	NA	NA	NA	NA	NA	NA	NA	NA	NA	NA	NA	NA	-0.109584	0.0525539	0.0371612	0.104242	0.0868643	0.0614223	-0.218965	0.185902	0.131452	-0.357126	0.69113	0.488702	NA	NA	NA	NA	NA	NA	NA	NA	NA
keiedaaqfatadpeppleelgyhiyssdppfevr	P35486	Pyruvate dehydrogenase E1 component subunit alpha, somatic form, mitochondrial OS=Mus musculus GN=Pdha1 PE=1 SV=1 - [ODPA_MOUSE]	Y23	366	NA	NA	NA	NA	NA	NA	NA	NA	NA	NA	NA	NA	NA	-0.662674	0.201526	0.142501	-0.420538	0.130063	0.0919684	-0.393204	0.301538	0.21322	-0.128728	0.175125	0.123832	NA	NA	NA	NA	NA	NA	NA	NA	NA
kgngdympmspk	P35569	Insulin receptor substrate 1 OS=Mus musculus GN=Irs1 PE=1 SV=1 - [IRS1_MOUSE]	Y6	628	NA	NA	NA	NA	NA	NA	NA	NA	NA	NA	NA	NA	NA	NA	NA	NA	NA	NA	NA	NA	NA	NA	NA	NA	NA	-2.68158	1.21751	0.860909	-0.186657	0.252463	0.14576	NA	NA	NA
kgniyslnegyak	Q9QXD6	Fructose-1,6-bisphosphatase 1 OS=Mus musculus GN=Fbp1 PE=2 SV=3 - [F16P1_MOUSE]	Y11	216	NA	0.735816	0.315925	0.105308	0.689873	0.465426	0.190009	0.714567	0.268141	0.101348	0.327092	0.318286	0.120301	0.204183	0.0984129	0.0695884	0.598041	0.516892	0.365498	0.258247	0.261628	0.184999	0.457757	0.490671	0.346957	-0.142643	0.417	0.17024	0.224846	0.290698	0.130004	-0.193416	0.134192	0.0547835
kldnggyyittr	Q04736;P39688	Tyrosine-protein kinase Yes OS=Mus musculus GN=Yes1 PE=1 SV=3 - [YES_MOUSE]|Tyrosine-protein kinase Fyn OS=Mus musculus GN=Fyn PE=1 SV=4 - [FYN_MOUSE]	Y7	220;213	NA	-0.222825	0.218327	0.109164	-0.115118	0.258553	0.182825	0.091039	0.210945	0.121789	NA	NA	NA	NA	NA	NA	NA	NA	NA	NA	NA	NA	0.18801	0.494908	0.349953	-0.394387	0.139529	0.0569626	-0.184689	0.3034	0.114674	-0.318329	0.346421	0.200006
kleaaediayqlsr	P67778	Prohibitin OS=Mus musculus GN=Phb PE=1 SV=1 - [PHB_MOUSE]	Y10	249	NA	0.477855	0.323611	0.0975724	0.118862	0.229993	0.0813147	0.411443	0.0913786	0.0323072	0.283776	0.178799	0.0595996	-0.0380751	0.21433	0.075777	-0.38542	0.42521	0.150335	-0.194314	0.163264	0.0617081	0.166696	0.1878	0.076669	-0.0969467	0.287179	0.101533	-0.0838629	0.270282	0.0900939	-0.110919	0.124963	0.0510159
klgyeisaedgr	Q8CGB6	Tensin-like C1 domain-containing phosphatase OS=Mus musculus GN=Tenc1 PE=1 SV=1 - [TENC1_MOUSE]	Y4	846	NA	NA	NA	NA	NA	NA	NA	NA	NA	NA	NA	NA	NA	NA	NA	NA	NA	NA	NA	NA	NA	NA	NA	NA	NA	-0.331952	0.273379	0.193308	0.0730363	0.0360231	0.0207979	NA	NA	NA
klwleamdgkepiytlpaiisk	B2RQE8	Rho GTPase-activating protein 42 OS=Mus musculus GN=Arhgap42 PE=1 SV=1 - [RHG42_MOUSE]	Y14	342	NA	0.139525	0.242001	0.121	0.15529	0.328106	0.232006	0.382687	0.355615	0.205314	NA	NA	NA	-0.0794806	0.179319	0.126798	-0.210145	0.173198	0.122469	-0.0375144	0.103252	0.0730102	0.558015	0.231	0.163341	0.133172	0.277262	0.123995	0.391547	0.408461	0.20423	-0.0864079	0.7682	0.44352
kpeevddevfyspr	P11725	Ornithine carbamoyltransferase, mitochondrial OS=Mus musculus GN=Otc PE=1 SV=1 - [OTC_MOUSE]	Y11	317	NA	1.09278	0.156056	0.0900992	NA	NA	NA	NA	NA	NA	0.0927099	0.449589	0.25957	0.137686	0.161446	0.0807229	0.595079	0.189711	0.0948555	0.179701	0.382498	0.220835	-0.0655955	0.702147	0.496493	0.0314683	0.363965	0.257362	-0.0624173	0.152255	0.0879046	NA	NA	NA
kteqgppsseyifer	P29758	Ornithine aminotransferase, mitochondrial OS=Mus musculus GN=Oat PE=1 SV=1 - [OAT_MOUSE]	Y11	42	NA	0.383946	0.380072	0.126691	0.181995	0.346938	0.141637	0.357915	0.253173	0.0956905	0.135172	0.460525	0.174062	-0.387689	0.243426	0.140542	0.187205	0.456543	0.263585	-0.0187907	0.621201	0.358651	-0.375147	0.568932	0.284466	-0.339034	0.22388	0.0846186	-0.0571305	0.326628	0.123454	-0.21333	0.387329	0.158126
kvdfvsglytlcgagdik	O09173	Homogentisate 1,2-dioxygenase OS=Mus musculus GN=Hgd PE=1 SV=2 - [HGD_MOUSE]	Y9	117	C12	0.694358	0.0317366	0.0224412	NA	NA	NA	NA	NA	NA	0.609959	0.273324	0.157804	NA	NA	NA	NA	NA	NA	NA	NA	NA	NA	NA	NA	NA	NA	NA	NA	NA	NA	NA	NA	NA
kvmdsdeddady	P56812	Programmed cell death protein 5 OS=Mus musculus GN=Pdcd5 PE=1 SV=3 - [PDCD5_MOUSE]	Y12	126	NA	NA	NA	NA	NA	NA	NA	NA	NA	NA	NA	NA	NA	NA	NA	NA	NA	NA	NA	NA	NA	NA	-2.33154	0.184875	0.130726	NA	NA	NA	-0.0319128	0.00491705	0.00347688	NA	NA	NA
laeleefingpnnahiqqvgdrcydek	Q68FD5	Clathrin heavy chain 1 OS=Mus musculus GN=Cltc PE=1 SV=3 - [CLH1_MOUSE]	Y24	1206	C23	NA	NA	NA	NA	NA	NA	NA	NA	NA	NA	NA	NA	-0.194352	0.422256	0.29858	-0.393767	0.0289934	0.0205014	-0.123007	0.0189448	0.013396	-0.3292	0.147192	0.10408	NA	NA	NA	NA	NA	NA	NA	NA	NA
lagisqgvyr	Q80XL6	Acyl-CoA dehydrogenase family member 11 OS=Mus musculus GN=Acad11 PE=1 SV=2 - [ACD11_MOUSE]	Y9	323	NA	0.559737	0.486854	0.184013	0.271804	0.102022	0.0456256	0.510368	0.200043	0.0816674	0.629652	0.113763	0.0568816	0.398018	0.631828	0.257943	-0.332915	0.508586	0.207629	-0.523195	0.673451	0.301177	-0.897576	0.515476	0.210442	0.0368169	0.546159	0.193096	-0.267262	0.365931	0.121977	-0.25368	0.409764	0.183252
lalptaalyglr	Q8CGB6	Tensin-like C1 domain-containing phosphatase OS=Mus musculus GN=Tenc1 PE=1 SV=1 - [TENC1_MOUSE]	Y9	705	NA	-0.163449	0.240468	0.0908884	-0.127295	0.155231	0.0694214	0.0222776	0.216098	0.0882216	-0.0208585	0.180328	0.0901639	-0.32032	0.290059	0.109632	-0.589012	0.306876	0.115988	-0.324385	0.226156	0.0923276	-0.347552	0.302082	0.151041	-0.216479	0.256406	0.0969123	0.0454481	0.180967	0.0683991	-0.303133	0.295481	0.132143
laqedpdyglr	P24270	Catalase OS=Mus musculus GN=Cat PE=1 SV=4 - [CATA_MOUSE]	Y8	260	NA	-0.386828	0.413977	0.185136	-0.60913	0.377265	0.217814	-0.466412	0.30134	0.173979	-0.556775	0.297228	0.148614	NA	NA	NA	NA	NA	NA	NA	NA	NA	NA	NA	NA	-0.845889	0.552219	0.318824	NA	NA	NA	-0.129374	0.187616	0.093808
laslsekppaidwayyr	Q9DCX2	ATP synthase subunit d, mitochondrial OS=Mus musculus GN=Atp5h PE=1 SV=3 - [ATP5H_MOUSE]	Y15	56	NA	0.623879	0.695452	0.491759	NA	NA	NA	NA	NA	NA	0.112307	0.127123	0.0733948	NA	NA	NA	NA	NA	NA	NA	NA	NA	NA	NA	NA	NA	NA	NA	NA	NA	NA	NA	NA	NA
laslsekppaidwayyr	Q9DCX2	ATP synthase subunit d, mitochondrial OS=Mus musculus GN=Atp5h PE=1 SV=3 - [ATP5H_MOUSE]	Y16	57	NA	NA	NA	NA	NA	NA	NA	NA	NA	NA	NA	NA	NA	NA	NA	NA	NA	NA	NA	NA	NA	NA	NA	NA	NA	-0.256105	0.345329	0.244185	-0.264722	0.0839148	0.0484482	NA	NA	NA
layqelqidr	Q99K28	ADP-ribosylation factor GTPase-activating protein 2 OS=Mus musculus GN=Arfgap2 PE=1 SV=1 - [ARFG2_MOUSE]	Y3	277	NA	0.417082	0.0648459	0.045853	0.772352	0.280465	0.198318	NA	NA	NA	0.379762	0.193027	0.13649	NA	NA	NA	NA	NA	NA	NA	NA	NA	NA	NA	NA	NA	NA	NA	NA	NA	NA	NA	NA	NA
lcdfgsashvadnditpylvsr	Q61136	Serine/threonine-protein kinase PRP4 homolog OS=Mus musculus GN=Prpf4b PE=1 SV=3 - [PRP4B_MOUSE]	Y18	849	C2	-0.0104159	0.267075	0.0805262	0.0568624	0.201342	0.0711852	0.411263	0.40446	0.142998	0.16853	0.318012	0.106004	-0.236458	0.150868	0.0533397	-0.669163	0.712553	0.251925	-0.20226	0.149846	0.0566366	-0.263594	0.278054	0.113515	-0.127181	0.155262	0.0548935	0.235379	0.296884	0.0989613	0.368156	0.207905	0.0848767
lcqdydtigpeggslr	Q02357	Ankyrin-1 OS=Mus musculus GN=Ank1 PE=1 SV=2 - [ANK1_MOUSE]	Y5	1069	C2	NA	NA	NA	NA	NA	NA	NA	NA	NA	NA	NA	NA	NA	NA	NA	NA	NA	NA	NA	NA	NA	NA	NA	NA	0.264511	0.44097	0.311813	0.422639	0.0803835	0.0464094	NA	NA	NA
lcyvaldfenemataasssslek	P68134;P63268;P62737;P68033	Actin, alpha skeletal muscle OS=Mus musculus GN=Acta1 PE=1 SV=1 - [ACTS_MOUSE]|Actin, gamma-enteric smooth muscle OS=Mus musculus GN=Actg2 PE=1 SV=1 - [ACTH_MOUSE]|Actin, aortic smooth muscle OS=Mus musculus GN=Acta2 PE=1 SV=1 - [ACTA_MOUSE]|Actin, alpha cardiac muscle 1 OS=Mus musculus GN=Actc1 PE=1 SV=1 - [ACTC_MOUSE]	Y3	220;219;220;220	C2,M12	NA	NA	NA	NA	NA	NA	NA	NA	NA	NA	NA	NA	-0.100042	0.240711	0.170208	-0.73605	0.0617361	0.043654	-0.281565	0.236315	0.1671	-0.404734	0.0824916	0.0583304	NA	NA	NA	NA	NA	NA	NA	NA	NA
lcyvaldfeqemataasssslek	P60710;P63260	Actin, cytoplasmic 1 OS=Mus musculus GN=Actb PE=1 SV=1 - [ACTB_MOUSE]|Actin, cytoplasmic 2 OS=Mus musculus GN=Actg1 PE=1 SV=1 - [ACTG_MOUSE]	Y3	218;218	C2	-0.199928	0.0211019	0.0149213	-0.468826	0.0463908	0.0328033	-0.219701	0.0512575	0.0362445	-0.435227	0.0194964	0.013786	-0.270641	0.172202	0.121765	-0.424784	0.0240459	0.017003	-0.38731	0.0187203	0.0132372	-0.571734	0.125413	0.0886804	NA	NA	NA	NA	NA	NA	NA	NA	NA
ldgeniyir	P48193	Protein 4.1 OS=Mus musculus GN=Epb41 PE=1 SV=2 - [41_MOUSE]	Y7	654	NA	NA	NA	NA	NA	NA	NA	NA	NA	NA	NA	NA	NA	NA	NA	NA	NA	NA	NA	NA	NA	NA	NA	NA	NA	-0.210879	0.178565	0.126264	0.0984513	0.188344	0.10874	NA	NA	NA
ldhhpewfnvynk	P61458	Pterin-4-alpha-carbinolamine dehydratase OS=Mus musculus GN=Pcbd1 PE=1 SV=2 - [PHS_MOUSE]	Y11	70	NA	0.528039	0.337414	0.150896	0.391656	0.129014	0.091227	0.595448	0.337926	0.195101	0.362027	0.272163	0.157133	NA	NA	NA	NA	NA	NA	NA	NA	NA	NA	NA	NA	0.0475842	0.14463	0.0723149	0.185119	0.159303	0.0796513	-0.118445	0.0478663	0.0338466
ldpsevylk	Q9EQJ9	Membrane-associated guanylate kinase, WW and PDZ domain-containing protein 3 OS=Mus musculus GN=Magi3 PE=1 SV=2 - [MAGI3_MOUSE]	Y7	711	NA	0.171822	0.210307	0.105153	0.114356	0.0748369	0.0432071	-0.0450547	0.25954	0.12977	-0.0956533	0.301509	0.174076	NA	NA	NA	NA	NA	NA	NA	NA	NA	NA	NA	NA	-0.407072	0.425472	0.245646	0.294703	0.207261	0.103631	-0.505364	0.154347	0.10914
ldqliyiplpdek	Q01853	Transitional endoplasmic reticulum ATPase OS=Mus musculus GN=Vcp PE=1 SV=4 - [TERA_MOUSE]	Y6	644	NA	0.201362	0.172194	0.0994161	NA	NA	NA	0.273655	0.0509794	0.0360479	NA	NA	NA	-0.112892	0.00733428	0.00518612	-0.0197341	0.232825	0.164632	-0.259514	0.10952	0.0774423	-0.466356	0.269983	0.190907	-0.261011	0.108902	0.054451	-0.201818	0.289378	0.144689	NA	NA	NA
ldtassngyqrpgsvvaak	B2RQE8	Rho GTPase-activating protein 42 OS=Mus musculus GN=Arhgap42 PE=1 SV=1 - [RHG42_MOUSE]	Y9	759	NA	NA	NA	NA	NA	NA	NA	NA	NA	NA	NA	NA	NA	NA	NA	NA	NA	NA	NA	NA	NA	NA	NA	NA	NA	-1.14054	0.390088	0.275834	-0.101056	0.549064	0.317002	NA	NA	NA
ldtggyyittr	P14234	Tyrosine-protein kinase Fgr OS=Mus musculus GN=Fgr PE=1 SV=2 - [FGR_MOUSE]	Y6	196	NA	0.00901084	0.0891586	0.0630447	NA	NA	NA	NA	NA	NA	NA	NA	NA	NA	NA	NA	NA	NA	NA	NA	NA	NA	NA	NA	NA	-0.0165762	0.0176787	0.0125007	NA	NA	NA	NA	NA	NA
ldtngpythlief	Q8BHA3	Probable D-tyrosyl-tRNA(Tyr) deacylase 2 OS=Mus musculus GN=Dtd2 PE=2 SV=1 - [DTD2_MOUSE]	Y7	162	NA	NA	NA	NA	NA	NA	NA	NA	NA	NA	NA	NA	NA	-0.0894959	0.217012	0.153451	-0.27701	0.0648017	0.0458217	-0.119383	0.0145168	0.0102649	-0.0630706	0.168072	0.118845	NA	NA	NA	NA	NA	NA	-0.105199	0.299695	0.211917
ldyilglk	Q6ZWN5	40S ribosomal protein S9 OS=Mus musculus GN=Rps9 PE=1 SV=3 - [RS9_MOUSE]	Y3	96	NA	0.129572	0.24816	0.143275	0.115845	0.421813	0.298267	0.35814	0.396332	0.280249	NA	NA	NA	NA	NA	NA	NA	NA	NA	NA	NA	NA	NA	NA	NA	-0.299929	0.365045	0.210759	0.142128	0.0930399	0.0657892	0.0661461	0.129511	0.0747732
leaaediayqlsr	P67778	Prohibitin OS=Mus musculus GN=Phb PE=1 SV=1 - [PHB_MOUSE]	Y9	249	NA	NA	NA	NA	NA	NA	NA	NA	NA	NA	NA	NA	NA	0.0459483	0.324328	0.132406	0.107423	0.616501	0.251685	0.216806	0.32014	0.143171	0.517765	0.0684458	0.0483985	-0.485345	0.53861	0.380855	0.190972	0.223057	0.128782	NA	NA	NA
leayhtqttplveyyr	Q9WTP6	Adenylate kinase 2, mitochondrial OS=Mus musculus GN=Ak2 PE=1 SV=5 - [KAD2_MOUSE]	Y14	200	NA	-0.438985	0.28785	0.203541	NA	NA	NA	NA	NA	NA	-0.201486	0.187841	0.10845	NA	NA	NA	NA	NA	NA	NA	NA	NA	NA	NA	NA	NA	NA	NA	NA	NA	NA	NA	NA	NA
lelaqqeyqqlhavwehk	Q5SXA9	Protein KIBRA OS=Mus musculus GN=Wwc1 PE=1 SV=1 - [KIBRA_MOUSE]	Y8	128	NA	0.71623	0.618326	0.356991	NA	NA	NA	0.832819	0.692346	0.489563	NA	NA	NA	NA	NA	NA	NA	NA	NA	NA	NA	NA	NA	NA	NA	-0.613506	0.214568	0.107284	-0.231068	0.249759	0.12488	NA	NA	NA
lenypipelgpndvllk	Q64442	Sorbitol dehydrogenase OS=Mus musculus GN=Sord PE=1 SV=3 - [DHSO_MOUSE]	Y4	25	NA	0.176689	0.113431	0.080208	0.517944	0.173693	0.122819	0.69796	0.254991	0.180306	0.524214	0.540861	0.382447	NA	NA	NA	NA	NA	NA	NA	NA	NA	NA	NA	NA	NA	NA	NA	NA	NA	NA	NA	NA	NA
lfyhivdsdevstk	Q9CW03	Structural maintenance of chromosomes protein 3 OS=Mus musculus GN=Smc3 PE=1 SV=2 - [SMC3_MOUSE]	Y3	560	NA	NA	NA	NA	NA	NA	NA	NA	NA	NA	NA	NA	NA	NA	NA	NA	NA	NA	NA	NA	NA	NA	NA	NA	NA	0.233746	0.190151	0.134457	0.242069	0.272892	0.157554	NA	NA	NA
lgagypmgpfelldyvgldttk	Q61425	Hydroxyacyl-coenzyme A dehydrogenase, mitochondrial OS=Mus musculus GN=Hadh PE=1 SV=2 - [HCDH_MOUSE]	Y15	264	M7	NA	NA	NA	NA	NA	NA	NA	NA	NA	NA	NA	NA	NA	NA	NA	NA	NA	NA	NA	NA	NA	NA	NA	NA	NA	NA	NA	NA	NA	NA	0.294726	0.243972	0.172514
lgagypmgpfelldyvgldttk	Q61425	Hydroxyacyl-coenzyme A dehydrogenase, mitochondrial OS=Mus musculus GN=Hadh PE=1 SV=2 - [HCDH_MOUSE]	Y15	264	NA	1.26748	0.284622	0.142311	1.22776	0.428686	0.214343	1.3598	0.170268	0.098304	1.34643	0.614103	0.307051	NA	NA	NA	NA	NA	NA	NA	NA	NA	NA	NA	NA	NA	NA	NA	NA	NA	NA	NA	NA	NA
lgggmpglgqgpptdapavdtaeqvyisslallk	O35593	26S proteasome non-ATPase regulatory subunit 14 OS=Mus musculus GN=Psmd14 PE=1 SV=2 - [PSDE_MOUSE]	Y26	32	NA	0.230393	0.313355	0.156677	0.0261416	0.276668	0.159734	0.358599	0.191569	0.110602	-0.214499	0.643442	0.454982	-0.0346009	0.0334665	0.0236644	0.200134	0.0314831	0.0222619	0.170254	0.206723	0.146175	-0.346509	0.713576	0.504575	-0.894623	0.277845	0.196466	NA	NA	NA	NA	NA	NA
lgldfpnlpylidgshk	P15626;Q80W21;P10649	Glutathione S-transferase Mu 2 OS=Mus musculus GN=Gstm2 PE=1 SV=2 - [GSTM2_MOUSE]|Glutathione S-transferase Mu 7 OS=Mus musculus GN=Gstm7 PE=1 SV=1 - [GSTM7_MOUSE]|Glutathione S-transferase Mu 1 OS=Mus musculus GN=Gstm1 PE=1 SV=2 - [GSTM1_MOUSE]	Y10	62;62;62	NA	NA	NA	NA	NA	NA	NA	NA	NA	NA	NA	NA	NA	NA	NA	NA	NA	NA	NA	NA	NA	NA	NA	NA	NA	-0.205353	0.13256	0.0937342	0.253663	0.134135	0.0774428	NA	NA	NA
lgllsqesadgyshlr	Q9EP71	Ankycorbin OS=Mus musculus GN=Rai14 PE=1 SV=1 - [RAI14_MOUSE]	Y12	520	NA	-0.281088	0.0398365	0.0281687	0.341555	0.224708	0.158893	0.229802	0.391364	0.276736	-0.0836412	0.306627	0.216818	NA	NA	NA	NA	NA	NA	NA	NA	NA	NA	NA	NA	NA	NA	NA	NA	NA	NA	NA	NA	NA
liedneynpqqgtk	P14234	Tyrosine-protein kinase Fgr OS=Mus musculus GN=Fgr PE=1 SV=2 - [FGR_MOUSE]	Y7	400	NA	-0.19685	0.521679	0.301192	NA	NA	NA	NA	NA	NA	0.270691	0.243603	0.140644	NA	NA	NA	NA	NA	NA	NA	NA	NA	NA	NA	NA	-0.259078	0.0763577	0.0539931	-0.00199546	0.146324	0.0844801	NA	NA	NA
liissdyaygatghpgiipphatlvfdvellk	P26883	Peptidyl-prolyl cis-trans isomerase FKBP1A OS=Mus musculus GN=Fkbp1a PE=1 SV=2 - [FKB1A_MOUSE]	Y7	81	NA	NA	NA	NA	NA	NA	NA	NA	NA	NA	NA	NA	NA	-0.268366	0.30353	0.214628	0.196608	0.0386706	0.0273443	-0.416678	0.309053	0.218534	-0.0350496	0.912809	0.645453	NA	NA	NA	NA	NA	NA	NA	NA	NA
lilpyveldlhsydlgienr	O88844	Isocitrate dehydrogenase [NADP] cytoplasmic OS=Mus musculus GN=Idh1 PE=1 SV=2 - [IDHC_MOUSE]	Y13	42	NA	0.302184	0.12865	0.0486251	0.220179	0.298781	0.121977	0.493477	0.181025	0.0809567	0.321449	0.27818	0.124406	0.172747	0.245167	0.0866795	0.294191	0.182854	0.0646485	0.184015	0.34157	0.129101	0.185652	0.599659	0.24481	-0.469222	0.223076	0.0997625	-0.354824	0.342096	0.13966	-0.430646	0.128663	0.0742839
liswydneygysnr	P16858	Glyceraldehyde-3-phosphate dehydrogenase OS=Mus musculus GN=Gapdh PE=1 SV=2 - [G3P_MOUSE]	Y9	316	NA	0.519106	0.288698	0.11786	0.0265419	0.160619	0.0655725	0.367276	0.129255	0.0578048	0.481572	0.296607	0.121089	-0.119844	0.184587	0.0753573	0.0953864	0.30552	0.124728	-0.0218179	0.309903	0.138593	-0.608315	1.07648	0.761186	NA	NA	NA	NA	NA	NA	-0.201393	0.124814	0.0624071
liydfiedqggleavr	P70315	Wiskott-Aldrich syndrome protein homolog OS=Mus musculus GN=Was PE=1 SV=1 - [WASP_MOUSE]	Y3	293	NA	0.231689	0.518603	0.163997	0.570921	0.321828	0.12164	0.597014	0.391592	0.148008	0.130202	0.861452	0.304569	-0.0169256	0.184289	0.0651559	0.092002	0.213391	0.0754452	0.0959389	0.490438	0.185368	0.0933262	0.553852	0.226109	-0.196397	0.202165	0.0764111	0.123942	0.342851	0.114284	-0.144426	0.335471	0.167735
liylvpek	Q9Z0R6	Intersectin-2 OS=Mus musculus GN=Itsn2 PE=1 SV=2 - [ITSN2_MOUSE]	Y3	554	NA	0.251202	0.353886	0.250235	0.547032	0.0359336	0.0254089	0.710983	0.339079	0.239765	-0.00229188	0.370324	0.261859	0.595401	0.429104	0.303422	1.35382	0.0304884	0.0215585	1.49335	0.457113	0.323227	1.24095	0.744239	0.526257	NA	NA	NA	NA	NA	NA	NA	NA	NA
lkeegyelpynpatddyavpppr	P97465	Docking protein 1 OS=Mus musculus GN=Dok1 PE=1 SV=2 - [DOK1_MOUSE]	Y17	408	NA	-0.123154	0.233779	0.134972	-0.0953233	0.0940237	0.0664848	0.163217	0.165929	0.11733	NA	NA	NA	-0.331863	0.186052	0.0930261	-0.370673	0.128617	0.0643085	-0.350034	0.125909	0.0726938	-0.758326	0.855586	0.604991	-0.614812	0.155452	0.0897504	-0.335319	0.0720369	0.0509378	-0.529869	0.133771	0.0772324
lkpdeggevpvlnvsykpqk	P61222	ATP-binding cassette sub-family E member 1 OS=Mus musculus GN=Abce1 PE=2 SV=1 - [ABCE1_MOUSE]	Y16	411	NA	NA	NA	NA	NA	NA	NA	NA	NA	NA	NA	NA	NA	NA	NA	NA	NA	NA	NA	NA	NA	NA	-0.116874	0.117189	0.0828654	NA	NA	NA	-0.254876	0.23384	0.16535	NA	NA	NA
lktqptdeemlfiyshfk	P31786	Acyl-CoA-binding protein OS=Mus musculus GN=Dbi PE=1 SV=2 - [ACBP_MOUSE]	Y14	29	M10	NA	NA	NA	NA	NA	NA	NA	NA	NA	NA	NA	NA	0.184118	0.306873	0.177173	0.259457	0.416165	0.240273	0.507883	0.48039	0.277354	0.271931	0.561771	0.280885	NA	NA	NA	0.293284	0.188111	0.133014	NA	NA	NA
lktqptdeemlfiyshfk	P31786	Acyl-CoA-binding protein OS=Mus musculus GN=Dbi PE=1 SV=2 - [ACBP_MOUSE]	Y14	29	NA	NA	NA	NA	NA	NA	NA	NA	NA	NA	NA	NA	NA	0.463919	0.586188	0.207249	1.14037	1.08709	0.384346	1.77137	1.09856	0.415217	2.30476	1.08117	0.441387	-0.00516239	0.731265	0.365632	-0.102984	0.365932	0.138309	NA	NA	NA
llddfdgtyetqggk	Q60750	Ephrin type-A receptor 1 OS=Mus musculus GN=Epha1 PE=1 SV=2 - [EPHA1_MOUSE]	Y9	782	NA	-0.724201	0.416701	0.170118	-1.06268	0.566048	0.283024	-0.262097	0.292238	0.146119	-0.815581	0.274209	0.111946	NA	NA	NA	NA	NA	NA	NA	NA	NA	-1.26014	0.297087	0.210072	-0.167881	0.298215	0.149107	-0.37386	0.255049	0.104123	-0.419565	0.287923	0.166232
llddfdgtyetqggkipir	Q60750	Ephrin type-A receptor 1 OS=Mus musculus GN=Epha1 PE=1 SV=2 - [EPHA1_MOUSE]	Y9	782	NA	NA	NA	NA	NA	NA	NA	NA	NA	NA	NA	NA	NA	0.628868	1.45625	0.840764	-0.0423243	2.24506	1.29618	0.611667	1.88449	1.08801	1.41036	1.54982	0.774908	NA	NA	NA	0.502918	0.301094	0.212906	NA	NA	NA
llgeiaqgnenyagiaar	P26039	Talin-1 OS=Mus musculus GN=Tln1 PE=1 SV=2 - [TLN1_MOUSE]	Y12	1116	NA	0.143147	0.25201	0.0759838	-0.0296956	0.24218	0.0856234	0.139644	0.13091	0.0462837	0.137424	0.181631	0.0605438	0.0643195	0.266924	0.0943718	-0.0142839	0.520378	0.183981	-0.264856	0.164463	0.062161	-0.49514	0.100996	0.0412313	-0.333329	0.181581	0.0641985	-0.236934	0.175367	0.0584558	-0.218081	0.316698	0.129291
llkegeeptvysddeepkdetar	O55022	Membrane-associated progesterone receptor component 1 OS=Mus musculus GN=Pgrmc1 PE=1 SV=4 - [PGRC1_MOUSE]	Y11	180	NA	NA	NA	NA	NA	NA	NA	NA	NA	NA	NA	NA	NA	NA	NA	NA	NA	NA	NA	NA	NA	NA	2.15474	0.771322	0.545407	NA	NA	NA	0.233886	0.459958	0.325239	NA	NA	NA
llnlvydvtppelvdlvitelgmipcssvpvvlr	Q61749	Translation initiation factor eIF-2B subunit delta OS=Mus musculus GN=Eif2b4 PE=2 SV=2 - [EI2BD_MOUSE]	Y6	490	C26	NA	NA	NA	NA	NA	NA	NA	NA	NA	NA	NA	NA	-0.0622107	0.0724522	0.0512315	-0.466577	0.196387	0.138866	-0.381312	0.180115	0.12736	-0.386139	0.15884	0.112317	NA	NA	NA	NA	NA	NA	NA	NA	NA
lltmeinpdyaaitqqmldfaglqdk	O88587	Catechol O-methyltransferase OS=Mus musculus GN=Comt PE=1 SV=2 - [COMT_MOUSE]	Y10	138	NA	0.547608	0.445784	0.222892	0.606591	0.458788	0.229394	0.540397	0.0278034	0.0160523	0.43455	0.193911	0.0969554	NA	NA	NA	NA	NA	NA	NA	NA	NA	NA	NA	NA	NA	NA	NA	NA	NA	NA	NA	NA	NA
llvvypwtqr	P02089;P02104;P02088	Hemoglobin subunit beta-2 OS=Mus musculus GN=Hbb-b2 PE=1 SV=2 - [HBB2_MOUSE]|Hemoglobin subunit epsilon-Y2 OS=Mus musculus GN=Hbb-y PE=1 SV=2 - [HBE_MOUSE]|Hemoglobin subunit beta-1 OS=Mus musculus GN=Hbb-b1 PE=1 SV=2 - [HBB1_MOUSE]	Y5	36;36;36	NA	NA	NA	NA	NA	NA	NA	NA	NA	NA	NA	NA	NA	-0.321747	0.358374	0.146306	-0.103392	0.135998	0.0555208	-0.0686927	0.285189	0.12754	0.135648	0.399136	0.162947	-0.280505	0.126195	0.0630973	0.0525826	0.211943	0.0947838	-0.218901	0.316559	0.15828
llydladqlhaavgasr	Q99LC5	Electron transfer flavoprotein subunit alpha, mitochondrial OS=Mus musculus GN=Etfa PE=1 SV=2 - [ETFA_MOUSE]	Y3	235	NA	NA	NA	NA	NA	NA	NA	NA	NA	NA	NA	NA	NA	-0.233971	0.043735	0.0309253	0.140398	0.424165	0.29993	-0.21132	0.135783	0.0960129	0.0352245	0.098446	0.0696118	NA	NA	NA	NA	NA	NA	NA	NA	NA
llyecnpiayvmek	Q9QXD6	Fructose-1,6-bisphosphatase 1 OS=Mus musculus GN=Fbp1 PE=2 SV=3 - [F16P1_MOUSE]	Y3	280	C5	0.88757	0.0360241	0.0254729	NA	NA	NA	NA	NA	NA	NA	NA	NA	NA	NA	NA	NA	NA	NA	NA	NA	NA	NA	NA	NA	0.089285	0.0478407	0.0338285	NA	NA	NA	NA	NA	NA
lmneslmlvtalnphigydk	P97807	Fumarate hydratase, mitochondrial OS=Mus musculus GN=Fh PE=1 SV=3 - [FUMH_MOUSE]	Y18	462	NA	0.890483	0.44082	0.155853	0.721986	0.257283	0.115061	0.986096	0.175624	0.0716984	0.625251	0.217662	0.0888603	0.271484	0.169241	0.075687	0.448155	0.260545	0.116519	0.622612	0.269992	0.134996	0.429306	0.306394	0.153197	-0.160365	0.245842	0.100365	0.0996308	0.21703	0.0820295	-0.233248	0.215544	0.107772
lngpqdhnhllystipr	P30999	Catenin delta-1 OS=Mus musculus GN=Ctnnd1 PE=1 SV=2 - [CTND1_MOUSE]	Y12	96	NA	NA	NA	NA	NA	NA	NA	NA	NA	NA	NA	NA	NA	NA	NA	NA	NA	NA	NA	NA	NA	NA	NA	NA	NA	-0.356106	0.104035	0.0735642	0.0111504	0.393124	0.22697	NA	NA	NA
lpakpevssdedvqyr	Q8BMS1	Trifunctional enzyme subunit alpha, mitochondrial OS=Mus musculus GN=Hadha PE=1 SV=1 - [ECHA_MOUSE]	Y15	675	NA	1.07668	0.212438	0.122651	NA	NA	NA	NA	NA	NA	0.479426	0.244296	0.141044	0.426355	0.0972483	0.068765	0.626505	0.125434	0.0886955	0.184422	0.139242	0.098459	0.118205	0.776133	0.548809	-0.0304476	0.470827	0.332925	-0.0226979	0.265837	0.153481	NA	NA	NA
lpcvedylsailnr	P07724	Serum albumin OS=Mus musculus GN=Alb PE=1 SV=3 - [ALBU_MOUSE]	Y7	476	C3	0.103478	0.0534661	0.0378063	-0.133097	0.413231	0.292199	0.0731467	0.368467	0.260545	-0.0676751	0.370848	0.262229	NA	NA	NA	NA	NA	NA	NA	NA	NA	NA	NA	NA	NA	NA	NA	NA	NA	NA	NA	NA	NA
lpdsvtfeegalieplsvgiyacr	Q64442	Sorbitol dehydrogenase OS=Mus musculus GN=Sord PE=1 SV=3 - [DHSO_MOUSE]	Y21	163	C23	0.120149	0.120633	0.0853005	-0.0182972	0.0786826	0.055637	0.232703	0.250633	0.177224	0.327296	0.132009	0.0933445	0.181189	0.271033	0.135517	0.130441	0.317854	0.158927	0.0435386	0.154651	0.0773253	-0.11614	0.0994401	0.0703148	NA	NA	NA	NA	NA	NA	NA	NA	NA
lpdsvtfeegalieplsvgiyacrr	Q64442	Sorbitol dehydrogenase OS=Mus musculus GN=Sord PE=1 SV=3 - [DHSO_MOUSE]	Y21	163	C23	NA	NA	NA	NA	NA	NA	NA	NA	NA	NA	NA	NA	-0.393266	0.355701	0.251519	-0.160838	0.661358	0.467651	0.0853595	0.287627	0.203383	0.0478128	0.386342	0.273185	NA	NA	NA	NA	NA	NA	NA	NA	NA
lpedderppeeydqpwewk	Q8CG80	SH2 domain-containing adapter protein F OS=Mus musculus GN=Shf PE=1 SV=2 - [SHF_MOUSE]	Y12	64	NA	1.59081	0.746672	0.527976	NA	NA	NA	NA	NA	NA	0.880075	0.69084	0.398857	NA	NA	NA	NA	NA	NA	NA	NA	NA	NA	NA	NA	NA	NA	NA	NA	NA	NA	NA	NA	NA
lpnglviaslenyaplsr	Q9DB77	Cytochrome b-c1 complex subunit 2, mitochondrial OS=Mus musculus GN=Uqcrc2 PE=1 SV=1 - [QCR2_MOUSE]	Y13	55	NA	0.459695	0.205255	0.118504	-0.498339	1.27096	0.898706	0.359859	0.228488	0.161565	-0.910027	1.06584	0.615364	-0.59757	0.134421	0.0950498	-0.4464	0.314247	0.222206	-0.465863	0.0246646	0.0174405	-0.709301	0.341634	0.241572	0.152717	0.388358	0.27461	NA	NA	NA	-0.23896	0.370973	0.262317
lpqdddrpadeydqpwewnr	Q6PD21	SH2 domain-containing adapter protein B OS=Mus musculus GN=Shb PE=1 SV=2 - [SHB_MOUSE]	Y12	330	NA	0.990772	0.977011	0.369275	-0.46944	1.23067	0.55037	0.465933	1.07398	0.43845	0.197844	0.493076	0.186365	-0.404233	0.507909	0.227144	-0.615741	0.402878	0.180173	-0.693663	0.623452	0.278816	-1.12447	0.491222	0.245611	-0.184013	0.633322	0.28323	-0.833099	0.504309	0.205883	0.171519	0.931257	0.416471
lpydvtteqaltypevk	Q3UQ44	Ras GTPase-activating-like protein IQGAP2 OS=Mus musculus GN=Iqgap2 PE=1 SV=2 - [IQGA2_MOUSE]	Y3	1027	NA	-0.0922151	0.0514853	0.0364056	0.0465712	0.332672	0.235235	0.125322	0.0811978	0.0574155	-0.110414	0.338528	0.239375	NA	NA	NA	NA	NA	NA	NA	NA	NA	NA	NA	NA	NA	NA	NA	NA	NA	NA	NA	NA	NA
lpyldwdyvr	Q5SX79	Protein Shroom1 OS=Mus musculus GN=Shroom1 PE=1 SV=2 - [SHRM1_MOUSE]	Y8	62	NA	0.143756	0.405861	0.143494	0.268393	0.264215	0.118161	0.196916	0.397169	0.177619	0.0325494	0.326002	0.13309	NA	NA	NA	NA	NA	NA	NA	NA	NA	NA	NA	NA	-0.278675	0.318184	0.142296	-0.0155188	0.347381	0.155354	-0.307351	0.411822	0.205911
lqagtvfvntynk	Q8R0Y6	Cytosolic 10-formyltetrahydrofolate dehydrogenase OS=Mus musculus GN=Aldh1l1 PE=1 SV=1 - [AL1L1_MOUSE]	Y11	863	NA	0.189701	0.304274	0.124219	0.104448	0.246747	0.110348	0.0766366	0.200087	0.0894815	-0.199878	0.326527	0.163264	-0.0209398	0.218291	0.12603	0.301887	1.27968	0.738822	-0.450095	0.344756	0.243779	-0.842467	0.173299	0.122541	-0.0922614	0.147307	0.0658778	-0.0846464	0.152399	0.0761993	-0.0733362	0.11746	0.0525298
lqeayyifqeladk	O89079	Coatomer subunit epsilon OS=Mus musculus GN=Cope PE=2 SV=3 - [COPE_MOUSE]	Y5	202	NA	-0.262575	0.0134598	0.00951751	-0.135413	0.206482	0.146005	0.0503447	0.121687	0.0860455	-0.179776	0.143998	0.101822	NA	NA	NA	NA	NA	NA	NA	NA	NA	NA	NA	NA	NA	NA	NA	NA	NA	NA	NA	NA	NA
lqhdmswtpyedvek	Q5EBG8	Uncharacterized protein C1orf50 homolog OS=Mus musculus PE=2 SV=1 - [CA050_MOUSE]	Y10	163	NA	-0.0358685	0.00191589	0.00135474	NA	NA	NA	NA	NA	NA	NA	NA	NA	NA	NA	NA	NA	NA	NA	NA	NA	NA	NA	NA	NA	-0.37125	0.0117279	0.00829285	NA	NA	NA	NA	NA	NA
lqpfhsteleddaiysvhvpaglyr	Q68FF6	ARF GTPase-activating protein GIT1 OS=Mus musculus GN=Git1 PE=1 SV=1 - [GIT1_MOUSE]	Y15	554	NA	0.735566	0.24492	0.173185	NA	NA	NA	0.390816	0.201346	0.142373	NA	NA	NA	-0.178497	0.169102	0.0690356	0.196537	0.226618	0.0925164	0.0523803	0.26273	0.117496	-0.0665955	0.684726	0.484174	0.240729	0.519783	0.300097	0.489531	0.355068	0.177534	0.0798601	0.0647773	0.0458044
lsayvdeak	Q5YD48	APOBEC1 complementation factor OS=Mus musculus GN=A1cf PE=2 SV=2 - [A1CF_MOUSE]	Y4	506	NA	-0.250718	0.0999206	0.0706545	NA	NA	NA	NA	NA	NA	-0.0805359	0.171316	0.0989092	NA	NA	NA	NA	NA	NA	NA	NA	NA	NA	NA	NA	NA	NA	NA	NA	NA	NA	NA	NA	NA
lslegdhstppsaygsvkpytnfdaer	P07356	Annexin A2 OS=Mus musculus GN=Anxa2 PE=1 SV=2 - [ANXA2_MOUSE]	Y14	24	NA	-0.152894	0.241274	0.1393	0.293994	0.321584	0.227394	0.391792	0.436471	0.251997	0.0888122	0.249065	0.176115	-0.228586	0.28439	0.116102	-0.293586	0.469109	0.191513	-0.261505	0.344296	0.153974	-0.612143	0.737946	0.521807	-0.198584	0.139531	0.0986633	-0.326855	0.387134	0.223512	NA	NA	NA
lspsllatalegpypveeiclpr	Q80U72	Protein scribble homolog OS=Mus musculus GN=Scrib PE=1 SV=2 - [SCRIB_MOUSE]	Y14	986	C20	-0.513036	0.449534	0.201038	-0.358581	0.355107	0.177554	-0.261648	0.235939	0.105515	-0.225596	0.122246	0.0611229	-0.0826349	0.397116	0.280803	-0.0810845	0.294053	0.207927	-0.265313	0.188761	0.133474	-0.084361	0.214236	0.151488	-0.243462	0.666034	0.333017	-0.621307	0.193715	0.0968573	-0.363714	0.357939	0.178969
lsyyphclasftelvr	Q9QXF8	Glycine N-methyltransferase OS=Mus musculus GN=Gnmt PE=1 SV=3 - [GNMT_MOUSE]	Y3	243	C7	0.193247	0.437436	0.309314	0.447808	0.0789042	0.0557937	0.16557	0.512541	0.362421	0.110127	0.148406	0.104939	NA	NA	NA	NA	NA	NA	NA	NA	NA	NA	NA	NA	NA	NA	NA	NA	NA	NA	NA	NA	NA
ltdskedpiydepeglapappr	P97465	Docking protein 1 OS=Mus musculus GN=Dok1 PE=1 SV=2 - [DOK1_MOUSE]	Y10	361	NA	0.0499753	0.319699	0.096393	-0.0189319	0.775381	0.274138	0.203595	0.124764	0.0441106	0.146963	0.143507	0.0478357	-0.329788	0.193647	0.0866018	-0.658795	0.333702	0.149236	-0.509177	0.131477	0.0657384	-1.22567	0.89923	0.449615	-0.468922	0.375515	0.141931	-0.364368	0.38838	0.146794	-0.0508901	0.277997	0.113492
ltgikhelqancyeevkdr	P18760	Cofilin-1 OS=Mus musculus GN=Cfl1 PE=1 SV=3 - [COF1_MOUSE]	Y13	140	C12	NA	NA	NA	NA	NA	NA	NA	NA	NA	NA	NA	NA	NA	NA	NA	NA	NA	NA	NA	NA	NA	-0.227195	0.00627122	0.00443442	NA	NA	NA	-0.251518	0.195273	0.138079	NA	NA	NA
ltlydiahtpgvaadlshietr	P08249	Malate dehydrogenase, mitochondrial OS=Mus musculus GN=Mdh2 PE=1 SV=3 - [MDHM_MOUSE]	Y4	56	NA	1.1004	0.460849	0.325869	NA	NA	NA	NA	NA	NA	0.612437	0.481321	0.277891	0.0555935	0.00233069	0.00164805	0.331787	0.0579564	0.0409814	NA	NA	NA	NA	NA	NA	NA	NA	NA	NA	NA	NA	NA	NA	NA
ltsvsgesslynlpr	Q9QYY0	GRB2-associated-binding protein 1 OS=Mus musculus GN=Gab1 PE=1 SV=2 - [GAB1_MOUSE]	Y11	259	NA	NA	NA	NA	NA	NA	NA	NA	NA	NA	NA	NA	NA	0.0245068	0.406141	0.287185	-0.513642	0.11474	0.0811332	NA	NA	NA	NA	NA	NA	NA	NA	NA	NA	NA	NA	-0.407908	0.0853404	0.0603448
ltvedpvtveyitr	Q9Z2U0;Q9CWH6	Proteasome subunit alpha type-7 OS=Mus musculus GN=Psma7 PE=1 SV=1 - [PSA7_MOUSE]|Proteasome subunit alpha type-7-like OS=Mus musculus GN=Psma8 PE=2 SV=1 - [PSA7L_MOUSE]	Y11	106;108	NA	NA	NA	NA	NA	NA	NA	NA	NA	NA	NA	NA	NA	-0.163919	0.173922	0.122982	0.195473	0.240555	0.170098	-0.156468	0.0511145	0.0361434	-0.18688	0.65003	0.45964	NA	NA	NA	NA	NA	NA	NA	NA	NA
lvhglvvkdpsiydtlesvr	Q9JJA9	General receptor for phosphoinositides 1-associated scaffold protein OS=Mus musculus GN=Grasp PE=1 SV=2 - [GRASP_MOUSE]	Y13	236	NA	0.0157757	0.264261	0.152571	NA	NA	NA	-0.0229508	0.140553	0.0993862	NA	NA	NA	NA	NA	NA	NA	NA	NA	NA	NA	NA	0.401374	0.292929	0.207132	-0.0939401	0.231752	0.103643	0.269955	0.2541	0.103736	NA	NA	NA
lvnadgeavyck	P24270	Catalase OS=Mus musculus GN=Cat PE=1 SV=4 - [CATA_MOUSE]	Y10	231	C11	0.17242	0.141366	0.0426234	-0.134417	0.240317	0.0849648	0.12384	0.195667	0.0691786	0.0620677	0.257952	0.0859841	-0.191821	0.216746	0.0884861	0.128907	0.365664	0.149282	-0.107326	0.289146	0.118043	-0.371183	0.307803	0.12566	-0.278697	0.0588849	0.020819	-0.0549918	0.0983977	0.0327992	0.039122	0.285764	0.116663
lvplyavvseepiyivtefmsk	Q04736	Tyrosine-protein kinase Yes OS=Mus musculus GN=Yes1 PE=1 SV=3 - [YES_MOUSE]	Y14	343	NA	NA	NA	NA	NA	NA	NA	NA	NA	NA	NA	NA	NA	-0.281717	0.292224	0.168716	-0.520096	0.0647739	0.0373973	-0.494576	0.027507	0.0194504	-0.876699	0.341458	0.241448	NA	NA	NA	-0.270922	0.0665254	0.0470406	NA	NA	NA
lvplyavvseepiyivtefmsk	Q04736	Tyrosine-protein kinase Yes OS=Mus musculus GN=Yes1 PE=1 SV=3 - [YES_MOUSE]	Y5	334	NA	NA	NA	NA	NA	NA	NA	NA	NA	NA	NA	NA	NA	0.282757	0.048096	0.034009	-0.327482	0.0621374	0.0439378	-0.124726	0.14597	0.103217	-0.144094	0.136878	0.0967876	NA	NA	NA	NA	NA	NA	NA	NA	NA
lvqaaqmlqsdpysvpar	Q64727	Vinculin OS=Mus musculus GN=Vcl PE=1 SV=4 - [VINC_MOUSE]	Y13	100	NA	-0.287801	0.0654886	0.0463074	-0.116348	0.265548	0.187771	0.0842832	0.184672	0.130583	-0.0213294	0.125128	0.0884787	NA	NA	NA	NA	NA	NA	NA	NA	NA	NA	NA	NA	NA	NA	NA	NA	NA	NA	NA	NA	NA
lvrppvqvygiegr	Q9DB20	ATP synthase subunit O, mitochondrial OS=Mus musculus GN=Atp5o PE=1 SV=1 - [ATPO_MOUSE]	Y9	35	NA	0.555148	0.131864	0.0761319	NA	NA	NA	0.539103	0.500135	0.353648	NA	NA	NA	NA	NA	NA	NA	NA	NA	NA	NA	NA	NA	NA	NA	-0.139878	0.110294	0.0551472	0.413382	0.210539	0.10527	NA	NA	NA
lvydgir	P26231	Catenin alpha-1 OS=Mus musculus GN=Ctnna1 PE=1 SV=1 - [CTNA1_MOUSE]	Y3	619	NA	NA	NA	NA	NA	NA	NA	NA	NA	NA	NA	NA	NA	NA	NA	NA	NA	NA	NA	NA	NA	NA	NA	NA	NA	NA	NA	NA	NA	NA	NA	-0.318633	0.698727	0.349363
lwleamdgkepiytlpaiisk	B2RQE8	Rho GTPase-activating protein 42 OS=Mus musculus GN=Arhgap42 PE=1 SV=1 - [RHG42_MOUSE]	Y13	342	M6	-0.630109	0.415417	0.169593	-0.246293	0.205507	0.102753	0.0287052	0.151527	0.0757634	-0.545572	0.384368	0.171895	-0.266979	0.120122	0.0849394	-0.710052	0.547688	0.387274	-0.761095	0.254853	0.180208	-0.162916	0.491515	0.347553	-0.212004	0.269165	0.134583	-0.0131397	0.294709	0.208391	-0.116372	0.637047	0.260073
lwleamdgkepiytlpaiisk	B2RQE8	Rho GTPase-activating protein 42 OS=Mus musculus GN=Arhgap42 PE=1 SV=1 - [RHG42_MOUSE]	Y13	342	NA	-0.331864	0.307553	0.0927306	-0.100011	0.563971	0.199394	0.332989	0.259786	0.0918481	0.097706	0.252831	0.0842769	-0.10099	0.595561	0.225101	-0.356875	0.71588	0.270577	-0.325392	0.595893	0.243272	-0.561791	1.08948	0.544738	-0.430807	0.430907	0.162868	0.293646	0.279317	0.105572	0.0486447	1.13013	0.461372
lwvacynggr	Q64374	Regucalcin OS=Mus musculus GN=Rgn PE=1 SV=1 - [RGN_MOUSE]	Y6	219	C5	NA	NA	NA	NA	NA	NA	NA	NA	NA	NA	NA	NA	NA	NA	NA	NA	NA	NA	NA	NA	NA	NA	NA	NA	NA	NA	NA	NA	NA	NA	-0.261332	0.124798	0.0882458
lydayelk	P48036	Annexin A5 OS=Mus musculus GN=Anxa5 PE=1 SV=1 - [ANXA5_MOUSE]	Y5	92	NA	0.564166	0.25205	0.0759959	0.428233	0.369815	0.130749	0.400956	0.214111	0.0756997	0.82562	0.38737	0.129123	-0.165511	0.415454	0.207727	-0.338479	0.720844	0.360422	-0.571979	0.186325	0.0931623	-0.783085	0.26177	0.106867	-0.358244	0.385627	0.13634	0.0303583	0.215358	0.0717859	-0.214533	0.149106	0.0608721
lydfvk	Q9ES52	Phosphatidylinositol 3,4,5-trisphosphate 5-phosphatase 1 OS=Mus musculus GN=Inpp5d PE=1 SV=2 - [SHIP1_MOUSE]	Y2	868	NA	-0.437454	0.185734	0.0758255	0.426745	0.183606	0.0821111	0.108023	0.147342	0.0658932	-0.0444356	0.453496	0.226748	NA	NA	NA	NA	NA	NA	NA	NA	NA	-0.216852	0.159086	0.11249	-0.379857	0.224259	0.100292	0.143614	0.312369	0.156185	0.076389	0.240974	0.107767
lydllpgmeltpmntvslkpqgik	Q5YD48	APOBEC1 complementation factor OS=Mus musculus GN=A1cf PE=2 SV=2 - [A1CF_MOUSE]	Y2	423	NA	-0.250025	0.228939	0.132178	NA	NA	NA	0.576806	0.0616358	0.0435831	NA	NA	NA	NA	NA	NA	NA	NA	NA	NA	NA	NA	NA	NA	NA	-0.831889	0.497706	0.248853	0.0206174	0.136626	0.0683128	NA	NA	NA
lydlnmpafvk	Q99M51	Cytoplasmic protein NCK1 OS=Mus musculus GN=Nck1 PE=1 SV=1 - [NCK1_MOUSE]	Y2	105	M6	0.746239	0.192677	0.0861679	0.361575	0.326183	0.188322	0.678329	0.323504	0.161752	NA	NA	NA	-0.0014599	0.187712	0.108376	0.145949	0.305249	0.176236	-0.290453	0.229192	0.162063	-0.442832	0.467186	0.33035	-0.164958	0.472397	0.178549	0.0680992	0.29228	0.110471	-0.513337	0.329086	0.147172
lydlnmpafvk	Q99M51	Cytoplasmic protein NCK1 OS=Mus musculus GN=Nck1 PE=1 SV=1 - [NCK1_MOUSE]	Y2	105	NA	0.807688	0.267292	0.0805916	0.674376	0.27241	0.0963113	0.865406	0.291697	0.103131	0.542951	0.35402	0.118007	-0.362535	0.825396	0.291822	0.145111	0.834443	0.29502	-0.177542	0.502388	0.189885	-1.30154	1.00884	0.411859	-0.455799	0.217574	0.0769239	0.207467	0.35913	0.11971	-0.354633	0.468006	0.191063
lyeaylpetfr	Q7TN29	Stromal membrane-associated protein 2 OS=Mus musculus GN=Smap2 PE=1 SV=1 - [SMAP2_MOUSE]	Y5	96	NA	0.540877	0.842103	0.421051	0.515624	0.506891	0.292654	0.488156	0.404713	0.233661	0.728436	0.666758	0.298183	NA	NA	NA	NA	NA	NA	NA	NA	NA	NA	NA	NA	NA	NA	NA	NA	NA	NA	NA	NA	NA
lyeeytr	Q64143;P26450	Phosphatidylinositol 3-kinase regulatory subunit gamma OS=Mus musculus GN=Pik3r3 PE=1 SV=1 - [P55G_MOUSE]|Phosphatidylinositol 3-kinase regulatory subunit alpha OS=Mus musculus GN=Pik3r1 PE=1 SV=2 - [P85A_MOUSE]	Y2	199;467	NA	-0.306173	0.604836	0.213842	0.0495847	0.525353	0.214475	0.0211022	0.272537	0.111263	0.0418046	0.0832714	0.0372401	0.473043	0.318745	0.225387	0.315637	0.360688	0.255045	0.159582	0.0855493	0.0604925	-0.0438047	0.614683	0.434647	-1.55207	0.975076	0.436067	-0.755377	0.398415	0.178177	-0.389332	0.184539	0.106543
lyeqlsgk	P70296	Phosphatidylethanolamine-binding protein 1 OS=Mus musculus GN=Pebp1 PE=1 SV=3 - [PEBP1_MOUSE]	Y2	181	NA	-0.102802	0.28797	0.117563	0.102518	0.598455	0.267637	0.117767	0.0661042	0.0295627	0.273712	0.458229	0.229115	NA	NA	NA	NA	NA	NA	NA	NA	NA	-0.788089	0.339255	0.239889	-0.934637	0.26428	0.11819	-0.381146	0.148225	0.0741125	-0.819224	0.494946	0.221346
lyqvpnsqaasr	O35177	Enhancer of filamentation 1 OS=Mus musculus GN=Nedd9 PE=1 SV=2 - [CASL_MOUSE]	Y2	91	NA	NA	NA	NA	NA	NA	NA	NA	NA	NA	NA	NA	NA	NA	NA	NA	NA	NA	NA	NA	NA	NA	NA	NA	NA	NA	NA	NA	NA	NA	NA	-0.547341	0.0252745	0.0178718
lyvelhr	Q922Y1	UBX domain-containing protein 1 OS=Mus musculus GN=Ubxn1 PE=1 SV=1 - [UBXN1_MOUSE]	Y2	242	NA	-0.278231	0.704291	0.498009	NA	NA	NA	NA	NA	NA	NA	NA	NA	NA	NA	NA	NA	NA	NA	NA	NA	NA	NA	NA	NA	NA	NA	NA	NA	NA	NA	NA	NA	NA
magfdgsawdeeeeeppdhqyyndfpgkepplggvvdmr	P98083	SHC-transforming protein 1 OS=Mus musculus GN=Shc1 PE=1 SV=3 - [SHC1_MOUSE]	Y21	349	NA	NA	NA	NA	NA	NA	NA	NA	NA	NA	NA	NA	NA	0.181172	0.548976	0.388184	-1.13245	0.311433	0.220217	NA	NA	NA	NA	NA	NA	NA	NA	NA	NA	NA	NA	NA	NA	NA
magfdgsawdeeeeeppdhqyyndfpgkepplggvvdmr	P98083	SHC-transforming protein 1 OS=Mus musculus GN=Shc1 PE=1 SV=3 - [SHC1_MOUSE]	Y22	350	NA	NA	NA	NA	NA	NA	NA	NA	NA	NA	NA	NA	NA	0.231955	0.770255	0.544652	-1.40594	0.359976	0.254541	-0.266762	0.465033	0.328828	-0.665273	0.958515	0.677773	NA	NA	NA	NA	NA	NA	-1.86915	0.961848	0.480924
mdyveinidhk	Q8VDJ3	Vigilin OS=Mus musculus GN=Hdlbp PE=1 SV=1 - [VIGLN_MOUSE]	Y3	437	M1	NA	NA	NA	NA	NA	NA	NA	NA	NA	NA	NA	NA	0.231618	0.146641	0.103691	0.283467	0.336556	0.237981	0.0368064	0.1737	0.122824	-0.212978	0.855913	0.605222	NA	NA	NA	NA	NA	NA	NA	NA	NA
mdyveinidhk	Q8VDJ3	Vigilin OS=Mus musculus GN=Hdlbp PE=1 SV=1 - [VIGLN_MOUSE]	Y3	437	NA	0.175245	0.370608	0.117197	-0.0956397	0.450662	0.170334	0.656437	0.664761	0.251256	-0.0230905	0.47557	0.16814	0.136311	0.151891	0.0537016	0.632609	0.24213	0.0856057	0.705577	0.859219	0.324754	0.354537	1.19064	0.486075	-0.881149	0.497631	0.188087	-0.545278	0.296177	0.0987257	-0.634965	0.22519	0.112595
medvyqtlvvhgqvldsgr	Q61140	Breast cancer anti-estrogen resistance protein 1 OS=Mus musculus GN=Bcar1 PE=1 SV=2 - [BCAR1_MOUSE]	Y5	556	NA	0.352961	0.425884	0.301145	0.0756527	0.357671	0.252912	NA	NA	NA	0.447307	0.797193	0.5637	-0.0326341	0.321825	0.121638	0.0346159	0.373313	0.141099	0.204755	0.320069	0.130668	0.272079	0.331815	0.165908	NA	NA	NA	0.169541	0.0442405	0.0312827	NA	NA	NA
mencpdelydimk	P25911	Tyrosine-protein kinase Lyn OS=Mus musculus GN=Lyn PE=1 SV=4 - [LYN_MOUSE]	Y9	473	C4	NA	NA	NA	NA	NA	NA	NA	NA	NA	NA	NA	NA	NA	NA	NA	NA	NA	NA	NA	NA	NA	NA	NA	NA	-0.0805601	0.129629	0.0916614	0.0455857	0.201051	0.116077	NA	NA	NA
mglinkeevllpldnpygk	P25688	Uricase OS=Mus musculus GN=Uox PE=1 SV=2 - [URIC_MOUSE]	Y17	288	M1	1.10732	0.139831	0.0807314	NA	NA	NA	NA	NA	NA	0.272659	0.114356	0.0660236	0.510092	0.649161	0.374793	0.1838	0.695346	0.401458	0.279826	0.686345	0.396261	0.193668	0.865132	0.432566	-0.0378354	0.640227	0.369635	0.134781	0.424961	0.190048	NA	NA	NA
mglinkeevllpldnpygk	P25688	Uricase OS=Mus musculus GN=Uox PE=1 SV=2 - [URIC_MOUSE]	Y17	288	NA	0.914553	0.249631	0.0752666	0.387831	0.35673	0.126123	0.623284	0.146909	0.0519402	0.61408	0.144474	0.0481581	0.348622	0.0907683	0.0320914	0.349258	0.193264	0.0683291	0.515665	0.521264	0.197019	0.0205921	0.753839	0.307753	-0.213718	0.662021	0.23406	0.0340208	0.490261	0.16342	0.163025	0.556679	0.227263
mleggedplyvar	Q91XU0	ATPase WRNIP1 OS=Mus musculus GN=Wrnip1 PE=1 SV=2 - [WRIP1_MOUSE]	Y10	529	NA	-0.161167	0.251434	0.177791	NA	NA	NA	NA	NA	NA	0.17111	0.342916	0.197982	NA	NA	NA	NA	NA	NA	NA	NA	NA	NA	NA	NA	NA	NA	NA	NA	NA	NA	NA	NA	NA
mlleytdssydek	P10649	Glutathione S-transferase Mu 1 OS=Mus musculus GN=Gstm1 PE=1 SV=2 - [GSTM1_MOUSE]	Y5	23	M1	-0.228281	0.166773	0.117927	-0.791407	0.139725	0.0988008	NA	NA	NA	-0.165935	0.797306	0.563781	NA	NA	NA	NA	NA	NA	NA	NA	NA	NA	NA	NA	NA	NA	NA	NA	NA	NA	NA	NA	NA
mlleytdssydek	P10649	Glutathione S-transferase Mu 1 OS=Mus musculus GN=Gstm1 PE=1 SV=2 - [GSTM1_MOUSE]	Y5	23	NA	-0.0129239	0.258132	0.0778299	-0.634332	0.242787	0.0858381	-0.0884911	0.316244	0.111809	0.0746737	0.461324	0.153775	-0.160461	0.191295	0.0780957	0.336347	0.54497	0.222483	-0.360378	0.224467	0.100385	-0.69231	0.16886	0.119402	-0.315765	0.273939	0.111835	-0.213703	0.132252	0.059145	-0.398907	0.271746	0.11094
mlleytdssydekr	P10649	Glutathione S-transferase Mu 1 OS=Mus musculus GN=Gstm1 PE=1 SV=2 - [GSTM1_MOUSE]	Y10	28	M1	NA	NA	NA	NA	NA	NA	NA	NA	NA	NA	NA	NA	-0.456437	0.458342	0.324097	-0.234639	0.367108	0.259585	NA	NA	NA	NA	NA	NA	NA	NA	NA	NA	NA	NA	NA	NA	NA
mlleytdssydekr	P10649	Glutathione S-transferase Mu 1 OS=Mus musculus GN=Gstm1 PE=1 SV=2 - [GSTM1_MOUSE]	Y5	23	M1	NA	NA	NA	NA	NA	NA	NA	NA	NA	NA	NA	NA	NA	NA	NA	NA	NA	NA	NA	NA	NA	1.18236	0.206433	0.14597	NA	NA	NA	0.0535371	0.403153	0.285072	NA	NA	NA
mlleytdssydekr	P10649	Glutathione S-transferase Mu 1 OS=Mus musculus GN=Gstm1 PE=1 SV=2 - [GSTM1_MOUSE]	Y5	23	NA	0.66205	0.493717	0.201559	0.16655	0.281072	0.114747	0.0646717	0.147296	0.0658729	0.610452	0.426668	0.174186	-0.366355	0.540777	0.204395	0.442603	0.388328	0.146774	0.182307	0.63012	0.257245	0.454939	0.873709	0.436855	0.721525	0.57576	0.332415	0.266011	0.30127	0.173938	-0.118151	0.322649	0.161325
mlsqplkdsdaevysiik	P50431	Serine hydroxymethyltransferase, cytosolic OS=Mus musculus GN=Shmt1 PE=1 SV=3 - [GLYC_MOUSE]	Y14	28	NA	0.638548	0.298899	0.0996329	-0.000589811	0.159466	0.0651018	0.536757	0.230429	0.0870941	0.520818	0.376631	0.142353	-0.00491955	0.555183	0.320535	0.156903	0.977273	0.564229	-0.253101	0.642686	0.371055	-0.895288	0.782232	0.391116	-0.361179	0.173868	0.065716	-0.134409	0.202782	0.0766443	-0.060485	0.235891	0.096302
mlydmenppaddyfgr	Q8BFW7	Lipoma-preferred partner homolog OS=Mus musculus GN=Lpp PE=1 SV=1 - [LPP_MOUSE]	Y13	413	NA	0.0385796	0.044377	0.0313792	0.106072	0.110708	0.0782823	0.435276	0.0984183	0.0695922	0.334613	0.159495	0.11278	NA	NA	NA	NA	NA	NA	NA	NA	NA	NA	NA	NA	NA	NA	NA	NA	NA	NA	NA	NA	NA
mlydmenppaddyfgr	Q8BFW7	Lipoma-preferred partner homolog OS=Mus musculus GN=Lpp PE=1 SV=1 - [LPP_MOUSE]	Y3	403	NA	-0.351621	0.636742	0.28476	0.030554	0.399515	0.23066	0.398772	0.452522	0.261264	0.0531047	0.485761	0.217239	NA	NA	NA	NA	NA	NA	NA	NA	NA	NA	NA	NA	0.178087	0.124464	0.0880095	0.389933	0.114946	0.0663643	NA	NA	NA
mnedtgtdylapwqlaqvadgggigvveesk	Q8VDQ1	Prostaglandin reductase 2 OS=Mus musculus GN=Ptgr2 PE=1 SV=2 - [PTGR2_MOUSE]	Y9	64	NA	NA	NA	NA	NA	NA	NA	NA	NA	NA	NA	NA	NA	-0.0646275	0.0101046	0.00714503	-0.311611	0.354265	0.250503	-0.214866	0.0768849	0.0543658	-0.661045	0.657346	0.464814	NA	NA	NA	NA	NA	NA	NA	NA	NA
mnpeydylfk	Q9D1G1	Ras-related protein Rab-1B OS=Mus musculus GN=Rab1b PE=1 SV=1 - [RAB1B_MOUSE]	Y5	5	NA	-1.10707	0.63204	0.31602	-0.676027	0.473408	0.273322	-0.140736	0.121703	0.0702653	-0.483942	0.244768	0.109464	NA	NA	NA	NA	NA	NA	NA	NA	NA	NA	NA	NA	NA	NA	NA	NA	NA	NA	NA	NA	NA
mpnvpntqpaimkpteehpaytqitk	Q8K021	Secretory carrier-associated membrane protein 1 OS=Mus musculus GN=Scamp1 PE=1 SV=1 - [SCAM1_MOUSE]	Y21	73	NA	NA	NA	NA	NA	NA	NA	NA	NA	NA	NA	NA	NA	NA	NA	NA	NA	NA	NA	NA	NA	NA	-1.30413	0.271575	0.192032	NA	NA	NA	-0.840191	0.482528	0.341199	NA	NA	NA
mpycwavavdnlr	Q8C5H8	NAD kinase 2, mitochondrial OS=Mus musculus GN=Nadk2 PE=1 SV=2 - [NAKD2_MOUSE]	Y3	278	C4	0.148815	0.0740467	0.027987	0.149425	0.0749281	0.0335089	0.248146	0.187633	0.0766009	-0.0804006	0.204279	0.10214	-0.450234	0.281286	0.106316	-0.232974	0.116234	0.0439323	-0.180895	0.272875	0.111401	-0.0985445	0.286816	0.143408	-0.258177	0.238792	0.0902548	0.150746	0.222054	0.0839283	-0.232044	0.297494	0.133043
mqlimlcynpdfek	P10649	Glutathione S-transferase Mu 1 OS=Mus musculus GN=Gstm1 PE=1 SV=2 - [GSTM1_MOUSE]	Y8	116	C7	-0.229077	0.138013	0.0975897	-0.713159	0.0122214	0.0086418	-0.239107	0.0699549	0.0494656	-0.0390092	0.492056	0.347936	NA	NA	NA	NA	NA	NA	NA	NA	NA	NA	NA	NA	NA	NA	NA	NA	NA	NA	NA	NA	NA
mvvrplltdlyqatmalgywr	Q8CC86	Nicotinate phosphoribosyltransferase OS=Mus musculus GN=Naprt PE=2 SV=1 - [PNCB_MOUSE]	Y11	21	M1	0.1794	0.340004	0.196301	-0.136201	0.122232	0.0864314	-0.0135193	0.0861818	0.0609397	NA	NA	NA	-0.0665269	0.19779	0.0884544	-0.335228	0.611065	0.273277	-0.139686	0.410729	0.205364	0.269793	0.154732	0.109412	0.0535151	0.590272	0.295136	-0.186989	0.331804	0.165902	-0.493295	0.275427	0.159018
mvvrplltdlyqatmalgywr	Q8CC86	Nicotinate phosphoribosyltransferase OS=Mus musculus GN=Naprt PE=2 SV=1 - [PNCB_MOUSE]	Y11	21	M1,M15	NA	NA	NA	NA	NA	NA	NA	NA	NA	NA	NA	NA	NA	NA	NA	NA	NA	NA	NA	NA	NA	NA	NA	NA	0.327049	0.944403	0.667794	0.179218	0.0989869	0.0571501	NA	NA	NA
mvvrplltdlyqatmalgywr	Q8CC86	Nicotinate phosphoribosyltransferase OS=Mus musculus GN=Naprt PE=2 SV=1 - [PNCB_MOUSE]	Y11	21	M15	NA	NA	NA	NA	NA	NA	NA	NA	NA	NA	NA	NA	NA	NA	NA	NA	NA	NA	NA	NA	NA	-0.202671	0.28125	0.198874	-0.223702	0.143087	0.101178	-0.446942	0.229882	0.132722	-0.869242	0.2856	0.20195
mvvrplltdlyqatmalgywr	Q8CC86	Nicotinate phosphoribosyltransferase OS=Mus musculus GN=Naprt PE=2 SV=1 - [PNCB_MOUSE]	Y11	21	NA	-0.0126723	0.290946	0.145473	0.219892	0.1076	0.0621229	0.159673	0.0876318	0.0505942	0.0771098	0.130707	0.0924235	-0.142006	0.482163	0.196842	0.0288459	0.425305	0.17363	0.00192955	0.235887	0.0963004	-0.504823	0.503433	0.205526	-0.262953	0.163845	0.0819227	-0.0632537	0.165626	0.0740703	NA	NA	NA
nagneqdlgiqyk	P26231	Catenin alpha-1 OS=Mus musculus GN=Ctnna1 PE=1 SV=1 - [CTNA1_MOUSE]	Y12	177	NA	NA	NA	NA	NA	NA	NA	NA	NA	NA	NA	NA	NA	NA	NA	NA	NA	NA	NA	NA	NA	NA	NA	NA	NA	-0.986435	0.510277	0.36082	-0.152417	0.18652	0.107687	NA	NA	NA
naikvpivinpnaydnlaiyk	Q69Z38	Pseudopodium-enriched atypical kinase 1 OS=Mus musculus GN=Peak1 PE=1 SV=4 - [PEAK1_MOUSE]	Y14	632	NA	NA	NA	NA	NA	NA	NA	NA	NA	NA	NA	NA	NA	NA	NA	NA	NA	NA	NA	NA	NA	NA	2.48767	0.936362	0.662108	NA	NA	NA	-0.0838803	0.399399	0.282418	NA	NA	NA
nalptpsddptalmtdpkyiiwspvcr	P11352	Glutathione peroxidase 1 OS=Mus musculus GN=Gpx1 PE=1 SV=2 - [GPX1_MOUSE]	Y19	147	C26	NA	NA	NA	NA	NA	NA	NA	NA	NA	NA	NA	NA	-0.193075	0.523649	0.370276	0.218739	1.08498	0.7672	1.45028	1.05874	0.748642	1.10493	0.6403	0.45276	NA	NA	NA	NA	NA	NA	NA	NA	NA
nastfeevvqvpsayqk	Q60598	Src substrate cortactin OS=Mus musculus GN=Cttn PE=1 SV=2 - [SRC8_MOUSE]	Y15	334	NA	0.00852709	0.474379	0.237189	-0.0229253	0.102511	0.0591849	0.0699225	0.149339	0.0862211	-0.306168	0.29903	0.13373	-0.321996	0.286196	0.143098	-0.377183	0.157738	0.0788689	-0.245223	0.275191	0.158882	-0.1741	0.142012	0.100418	NA	NA	NA	NA	NA	NA	-0.266292	0.527539	0.235922
nayeesldqletlk	Q5SX39	Myosin-4 OS=Mus musculus GN=Myh4 PE=1 SV=1 - [MYH4_MOUSE]	Y3	1492	NA	NA	NA	NA	NA	NA	NA	NA	NA	NA	NA	NA	NA	NA	NA	NA	NA	NA	NA	NA	NA	NA	NA	NA	NA	-0.440597	0.511797	0.361895	0.501262	1.20994	0.698557	NA	NA	NA
nddvinsssyr	Q8BGA8	Acyl-coenzyme A synthetase ACSM5, mitochondrial OS=Mus musculus GN=Acsm5 PE=1 SV=1 - [ACSM5_MOUSE]	Y10	479	NA	NA	NA	NA	NA	NA	NA	NA	NA	NA	NA	NA	NA	NA	NA	NA	NA	NA	NA	NA	NA	NA	NA	NA	NA	NA	NA	NA	NA	NA	NA	-0.0259221	0.128953	0.0911835
ndfqligiqdgylsllqdsgevr	P63242	Eukaryotic translation initiation factor 5A-1 OS=Mus musculus GN=Eif5a PE=1 SV=2 - [IF5A1_MOUSE]	Y12	98	NA	NA	NA	NA	NA	NA	NA	NA	NA	NA	NA	NA	NA	-0.465649	0.0205482	0.0145298	-0.37139	0.0981792	0.0694232	-0.596983	0.0291867	0.0206381	-0.719792	0.479167	0.338822	NA	NA	NA	NA	NA	NA	NA	NA	NA
ndpsvsvdynttepavr	Q8CGB6	Tensin-like C1 domain-containing phosphatase OS=Mus musculus GN=Tenc1 PE=1 SV=1 - [TENC1_MOUSE]	Y9	444	NA	-0.0650687	0.622562	0.359436	0.0805182	0.0831111	0.0587684	0.0675845	0.0770825	0.0545055	NA	NA	NA	NA	NA	NA	NA	NA	NA	NA	NA	NA	NA	NA	NA	-0.326392	0.423302	0.244394	NA	NA	NA	-0.188691	0.282556	0.163134
ndydgiggr	Q62095	ATP-dependent RNA helicase DDX3Y OS=Mus musculus GN=Ddx3y PE=1 SV=2 - [DDX3Y_MOUSE]	Y3	104	NA	-1.17499	0.283116	0.163457	NA	NA	NA	-1.22233	0.159752	0.112962	NA	NA	NA	NA	NA	NA	NA	NA	NA	NA	NA	NA	NA	NA	NA	-2.14218	1.50384	0.751921	-0.831697	0.475274	0.237637	NA	NA	NA
neeeniysvphdstqgk	Q91YM2	Rho GTPase-activating protein 35 OS=Mus musculus GN=Arhgap35 PE=1 SV=3 - [RHG35_MOUSE]	Y7	1105	NA	-0.706258	0.701455	0.211496	-0.683646	0.495982	0.175356	-0.183539	0.622691	0.220155	-0.178517	0.921556	0.307185	-0.219303	0.691931	0.28248	-0.962412	0.571345	0.233251	-0.648833	0.321129	0.1311	-0.433969	0.639415	0.26104	-0.904931	0.349616	0.123608	-0.24042	0.280034	0.0933448	-0.18094	0.653916	0.26696
negfyadpylyhegr	A2AQ25	Sickle tail protein OS=Mus musculus GN=Skt PE=1 SV=1 - [SKT_MOUSE]	Y5	393	NA	0.345597	0.475699	0.194203	0.0450568	0.244108	0.122054	0.0583589	0.541522	0.242176	-0.0168552	0.251395	0.102631	NA	NA	NA	NA	NA	NA	NA	NA	NA	NA	NA	NA	-0.267676	0.354789	0.204837	-0.0558	0.287547	0.143774	-0.142571	0.253064	0.146106
negfyadpylyhegr	A2AQ25	Sickle tail protein OS=Mus musculus GN=Skt PE=1 SV=1 - [SKT_MOUSE]	Y9	397	NA	-0.0687069	0.408348	0.288746	NA	NA	NA	NA	NA	NA	-0.249631	0.0581202	0.0335557	NA	NA	NA	NA	NA	NA	NA	NA	NA	NA	NA	NA	NA	NA	NA	NA	NA	NA	NA	NA	NA
nfglyner	P05201	Aspartate aminotransferase, cytoplasmic OS=Mus musculus GN=Got1 PE=1 SV=3 - [AATC_MOUSE]	Y5	264	NA	0.662044	0.939087	0.664035	NA	NA	NA	NA	NA	NA	NA	NA	NA	NA	NA	NA	NA	NA	NA	NA	NA	NA	NA	NA	NA	-0.376887	0.0299676	0.0211903	NA	NA	NA	NA	NA	NA
nilssadyver	P70452	Syntaxin-4 OS=Mus musculus GN=Stx4 PE=1 SV=1 - [STX4_MOUSE]	Y8	251	NA	NA	NA	NA	NA	NA	NA	NA	NA	NA	NA	NA	NA	NA	NA	NA	NA	NA	NA	NA	NA	NA	NA	NA	NA	-0.740661	0.0504495	0.0356732	0.142014	0.474243	0.273805	NA	NA	NA
nldkeylpigglaefck	P05202	Aspartate aminotransferase, mitochondrial OS=Mus musculus GN=Got2 PE=1 SV=1 - [AATM_MOUSE]	Y6	96	C16	0.231106	0.18981	0.06327	0.126691	0.15359	0.0627028	0.154734	0.131998	0.0498905	0.00373216	0.107957	0.0408038	-0.245467	0.280921	0.0993207	-0.00201725	0.13814	0.0488399	0.0776759	0.211595	0.0799752	-0.0774265	0.331702	0.135417	-0.0734769	0.14844	0.0524816	0.224217	0.171691	0.0572305	0.138009	0.245496	0.100223
nldnggfyispr	P06240	Proto-oncogene tyrosine-protein kinase LCK OS=Mus musculus GN=Lck PE=1 SV=4 - [LCK_MOUSE]	Y8	192	NA	0.168777	0.336731	0.168365	0.469114	0.175525	0.101339	0.341184	0.0972361	0.0561393	0.252938	0.515247	0.364335	NA	NA	NA	NA	NA	NA	NA	NA	NA	NA	NA	NA	-0.177493	0.0326044	0.0230548	NA	NA	NA	NA	NA	NA
nlsegnnanyteyvatr	Q3UTQ8	Cyclin-dependent kinase-like 5 OS=Mus musculus GN=Cdkl5 PE=2 SV=1 - [CDKL5_MOUSE]	Y13	171	NA	-0.303643	0.406219	0.135406	-0.299732	0.361958	0.147769	-0.0331432	0.285707	0.107987	-0.329129	0.211609	0.0799809	-0.555197	0.334427	0.193081	-0.79308	0.686438	0.396315	-0.59609	0.127795	0.0737827	-0.810353	0.257243	0.128622	-0.198379	0.272148	0.102862	-0.106415	0.393219	0.148623	-0.276234	0.486427	0.198583
nmaeqiiqeiysqvqsk	P40142	Transketolase OS=Mus musculus GN=Tkt PE=1 SV=1 - [TKT_MOUSE]	Y11	275	M2	NA	NA	NA	NA	NA	NA	NA	NA	NA	NA	NA	NA	-0.174263	0.116089	0.0820876	0.00482238	0.0116103	0.00820972	-0.00919154	0.371591	0.262754	-0.307994	0.600227	0.424424	NA	NA	NA	NA	NA	NA	NA	NA	NA
nmaeqiiqeiysqvqsk	P40142	Transketolase OS=Mus musculus GN=Tkt PE=1 SV=1 - [TKT_MOUSE]	Y11	275	NA	0.245439	0.519531	0.173177	-0.667602	0.497908	0.188191	0.835546	0.517468	0.195584	0.532711	0.624828	0.208276	0.236296	0.144233	0.050994	0.777215	0.170532	0.0602921	0.695844	0.495339	0.18722	0.267313	0.89543	0.365558	-0.0673827	0.845843	0.345314	-0.61173	0.405816	0.143478	-0.430896	0.210205	0.0940066
nmddyedfdekr	Q8C561	LMBR1 domain-containing protein 2 OS=Mus musculus GN=Lmbrd2 PE=2 SV=1 - [LMBD2_MOUSE]	Y5	290	NA	-1.03299	0.414836	0.169356	0.22796	0.674507	0.337254	0.05735	0.201049	0.100525	-0.62622	0.361972	0.161879	NA	NA	NA	NA	NA	NA	NA	NA	NA	-1.30901	0.324937	0.229765	-1.2638	0.509023	0.227642	0.39779	0.512989	0.256494	-1.1021	0.739222	0.301786
nmglyger	P05202	Aspartate aminotransferase, mitochondrial OS=Mus musculus GN=Got2 PE=1 SV=1 - [AATM_MOUSE]	Y5	284	NA	-0.812603	0.429572	0.248014	-0.653607	0.51461	0.363884	-0.684226	0.208968	0.147763	NA	NA	NA	NA	NA	NA	NA	NA	NA	NA	NA	NA	-1.09897	0.768991	0.543759	-0.808168	0.568645	0.284323	-0.692701	0.382955	0.221099	-0.319614	0.210076	0.121287
nnyalntaatyaepyrpvqyr	Q68FH0	Plakophilin-4 OS=Mus musculus GN=Pkp4 PE=1 SV=1 - [PKP4_MOUSE]	Y11	477	NA	NA	NA	NA	NA	NA	NA	NA	NA	NA	NA	NA	NA	0.0635338	0.107565	0.0760601	-0.513236	0.00279918	0.00197932	NA	NA	NA	NA	NA	NA	NA	NA	NA	NA	NA	NA	-0.477056	0.417026	0.294882
npgnqaayehfetmk	Q64727	Vinculin OS=Mus musculus GN=Vcl PE=1 SV=4 - [VINC_MOUSE]	Y8	692	M14	0.540517	0.496224	0.286495	NA	NA	NA	NA	NA	NA	0.291986	0.591236	0.34135	NA	NA	NA	NA	NA	NA	NA	NA	NA	NA	NA	NA	-0.0637196	0.98711	0.697993	-0.279034	0.0909313	0.0524992	NA	NA	NA
npgnqaayehfetmk	Q64727	Vinculin OS=Mus musculus GN=Vcl PE=1 SV=4 - [VINC_MOUSE]	Y8	692	NA	0.160013	0.333829	0.111276	-0.00371229	0.122256	0.0499108	0.00300485	0.117565	0.0444356	0.0616372	0.101588	0.0383967	NA	NA	NA	NA	NA	NA	NA	NA	NA	-0.164325	0.200861	0.14203	-0.20329	0.307282	0.116142	-0.1866	0.182549	0.068997	-0.199598	0.256349	0.104654
nplsdplydciftvegagltk	P21981	Protein-glutamine gamma-glutamyltransferase 2 OS=Mus musculus GN=Tgm2 PE=1 SV=4 - [TGM2_MOUSE]	Y8	617	C10	0.27563	0.263229	0.0930654	0.388565	0.147795	0.060337	0.367656	0.193499	0.0789955	0.389045	0.149399	0.0668133	0.400822	0.0960523	0.0480261	-0.0854123	0.330691	0.165346	-0.438202	0.290402	0.145201	-0.804534	0.436512	0.30866	-0.0367132	0.255465	0.114247	0.0350071	0.37423	0.167361	-0.21577	0.15756	0.0909672
nsfnnpayyvlegvphqllpleppslar	Q6P549	Phosphatidylinositol 3,4,5-trisphosphate 5-phosphatase 2 OS=Mus musculus GN=Inppl1 PE=1 SV=1 - [SHIP2_MOUSE]	Y8	987	NA	-0.225737	0.34516	0.140911	-0.237774	0.220113	0.0984377	-0.0687383	0.191423	0.085607	-0.0726526	0.185388	0.0926939	-0.374858	0.17852	0.0892601	-0.130274	0.0881141	0.0440571	-0.153066	0.268349	0.134175	-0.176151	0.257401	0.18201	-0.494379	0.181875	0.0909376	-0.318596	0.464342	0.328339	-0.411948	0.346239	0.154843
nsqeaevacpfidstyscpgk	Q9WUB0	RanBP-type and C3HC4-type zinc finger-containing protein 1 OS=Mus musculus GN=Rbck1 PE=1 SV=2 - [HOIL1_MOUSE]	Y16	328	C9,C18	-0.133146	0.402072	0.127146	-0.183697	0.271472	0.0959798	0.271542	0.252856	0.0955705	0.00700239	0.186306	0.0621022	-0.488179	0.213341	0.0754273	-0.392613	0.345114	0.122016	0.292802	0.304162	0.114962	-0.14828	0.470645	0.19214	-0.555458	0.280435	0.114487	-0.246991	0.210104	0.0857748	-0.617862	0.286591	0.117
nstlseedyier	O55003	BCL2/adenovirus E1B 19 kDa protein-interacting protein 3 OS=Mus musculus GN=Bnip3 PE=1 SV=1 - [BNIP3_MOUSE]	Y9	92	NA	NA	NA	NA	NA	NA	NA	NA	NA	NA	NA	NA	NA	NA	NA	NA	NA	NA	NA	NA	NA	NA	-0.188083	0.276961	0.195841	NA	NA	NA	-0.00598197	0.207201	0.146514	NA	NA	NA
ntsdfvylk	Q811D0	Disks large homolog 1 OS=Mus musculus GN=Dlg1 PE=1 SV=1 - [DLG1_MOUSE]	Y7	399	NA	0.484256	0.194986	0.112575	0.486022	0.0884427	0.0625384	0.284631	0.130423	0.092223	NA	NA	NA	0.234973	0.225494	0.130189	0.0866579	0.418687	0.241729	0.142555	0.472815	0.27298	0.196439	0.451612	0.225806	0.0328434	0.0386897	0.0193448	0.0326083	0.152895	0.0764475	-0.122275	0.176301	0.101787
ntynqtaldivnqfttsqasr	Q8VHK1	Caskin-2 OS=Mus musculus GN=Caskin2 PE=1 SV=3 - [CSKI2_MOUSE]	Y3	253	NA	0.0898591	0.347416	0.131311	-0.0553039	0.18886	0.0844606	0.131185	0.204812	0.0836143	-0.112612	0.130777	0.0653885	-0.019802	0.286321	0.108219	-0.12695	0.404976	0.153066	0.050649	0.345785	0.141166	0.065193	0.481865	0.240932	0.0589882	0.310766	0.117458	-0.136101	0.184797	0.0698466	-0.235893	0.168729	0.0754579
nvegqdmlyqslk	Q9DBG3;O35643	AP-2 complex subunit beta OS=Mus musculus GN=Ap2b1 PE=1 SV=1 - [AP2B1_MOUSE]|AP-1 complex subunit beta-1 OS=Mus musculus GN=Ap1b1 PE=1 SV=2 - [AP1B1_MOUSE]	Y9	888;894	NA	0.366349	0.326373	0.188432	NA	NA	NA	NA	NA	NA	0.209893	0.108463	0.062621	NA	NA	NA	NA	NA	NA	NA	NA	NA	NA	NA	NA	-0.115617	0.0111644	0.00789445	0.144923	0.12399	0.0715859	NA	NA	NA
nvyyelndvr	A2AQ25	Sickle tail protein OS=Mus musculus GN=Skt PE=1 SV=1 - [SKT_MOUSE]	Y3	244	NA	0.645212	0.335604	0.101188	0.368116	0.203971	0.0721146	0.425463	0.218504	0.0772528	0.380376	0.0842379	0.0280793	0.0369882	0.151898	0.0537042	-0.0630853	0.258827	0.091509	0.171669	0.364144	0.137633	-0.110031	0.511941	0.208999	-0.371575	0.279559	0.0988389	0.179764	0.288136	0.0960452	-0.088554	0.257964	0.105313
nydyilstgcappgk	Q9QXF8	Glycine N-methyltransferase OS=Mus musculus GN=Gnmt PE=1 SV=3 - [GNMT_MOUSE]	Y2	178	C10	NA	NA	NA	NA	NA	NA	NA	NA	NA	NA	NA	NA	NA	NA	NA	NA	NA	NA	NA	NA	NA	0.528053	0.197857	0.139906	NA	NA	NA	0.578327	0.656769	0.464406	NA	NA	NA
nydyilstgcappgk	Q9QXF8	Glycine N-methyltransferase OS=Mus musculus GN=Gnmt PE=1 SV=3 - [GNMT_MOUSE]	Y4	180	C10	NA	NA	NA	NA	NA	NA	NA	NA	NA	NA	NA	NA	-0.372968	0.175678	0.124223	-0.12229	0.0672445	0.0475491	-0.239219	0.211712	0.149703	-0.383036	0.323501	0.22875	NA	NA	NA	NA	NA	NA	NA	NA	NA
nyqqnyqnsesgeknegsesapegqaqqr	P62960	Nuclease-sensitive element-binding protein 1 OS=Mus musculus GN=Ybx1 PE=1 SV=3 - [YBOX1_MOUSE]	Y6	160	NA	NA	NA	NA	NA	NA	NA	NA	NA	NA	NA	NA	NA	NA	NA	NA	NA	NA	NA	NA	NA	NA	-0.00306377	0.280764	0.19853	NA	NA	NA	0.334005	0.206574	0.14607	NA	NA	NA
nytdnelek	P26443	Glutamate dehydrogenase 1, mitochondrial OS=Mus musculus GN=Glud1 PE=1 SV=1 - [DHE3_MOUSE]	Y2	193	NA	-0.690102	0.745378	0.248459	-0.675324	1.17235	0.478612	-0.159858	0.689922	0.260766	-0.666471	0.993362	0.375456	0.0375558	0.897295	0.518053	0.56466	1.24043	0.716162	0.210592	1.08071	0.623947	-0.0718274	0.861352	0.430676	-0.837711	0.893847	0.337843	-0.33892	0.312672	0.118179	-0.907993	0.574961	0.234727
ppytivyfpvr	P19157	Glutathione S-transferase P 1 OS=Mus musculus GN=Gstp1 PE=1 SV=2 - [GSTP1_MOUSE]	Y7	8	NA	NA	NA	NA	NA	NA	NA	NA	NA	NA	NA	NA	NA	NA	NA	NA	NA	NA	NA	NA	NA	NA	NA	NA	NA	NA	NA	NA	NA	NA	NA	-0.19309	0.37668	0.266353
qadavyflpitpqfvtevik	Q8C196	Carbamoyl-phosphate synthase [ammonia], mitochondrial OS=Mus musculus GN=Cps1 PE=1 SV=2 - [CPSM_MOUSE]	Y6	483	NA	0.454089	0.372495	0.21506	NA	NA	NA	0.0788187	0.294086	0.169791	NA	NA	NA	-0.151023	0.14995	0.0612169	0.06867	0.224146	0.0915073	-0.214212	0.401343	0.179486	-0.230267	0.34555	0.244341	-0.161178	0.339482	0.169741	0.161594	0.242582	0.121291	0.190085	0.320298	0.160149
qadsemtgyvvtr	O08911	Mitogen-activated protein kinase 12 OS=Mus musculus GN=Mapk12 PE=1 SV=1 - [MK12_MOUSE]	Y9	185	NA	NA	NA	NA	NA	NA	NA	NA	NA	NA	NA	NA	NA	NA	NA	NA	NA	NA	NA	NA	NA	NA	NA	NA	NA	NA	NA	NA	NA	NA	NA	-0.157156	0.453615	0.226808
qaeekeqeeplyenvvpmsvppqh	Q5ND28	Scavenger receptor class F member 1 OS=Mus musculus GN=Scarf1 PE=1 SV=1 - [SREC_MOUSE]	Y12	808	NA	-0.0572937	0.449652	0.18357	-0.552325	1.10483	0.552416	-0.258796	0.238081	0.119041	-0.173126	0.760984	0.340322	0.0238346	0.401976	0.28424	-0.758707	0.185874	0.131433	-0.524639	0.122674	0.0867436	-0.418806	0.434488	0.30723	0.0702687	0.709585	0.354793	-0.33484	0.209369	0.148046	-0.147259	0.354247	0.144621
qaennylecqr	Q91X43	SH3 domain-containing protein 19 OS=Mus musculus GN=Sh3d19 PE=1 SV=2 - [SH319_MOUSE]	Y6	451	C9	-0.308417	0.222712	0.157481	NA	NA	NA	NA	NA	NA	NA	NA	NA	-0.758748	1.08817	0.769453	-1.0383	1.44454	1.02145	-0.340383	0.0121021	0.0085575	-1.48507	0.551685	0.3901	0.0060098	0.935968	0.661829	NA	NA	NA	NA	NA	NA
qalspdmlatdlayylvr	Q91YI0	Argininosuccinate lyase OS=Mus musculus GN=Asl PE=2 SV=1 - [ARLY_MOUSE]	Y14	375	M7	-0.00179335	0.162837	0.0814185	-0.221975	0.208847	0.120578	0.213543	0.145699	0.0841196	-0.347623	0.554616	0.248032	-0.0189628	0.0193588	0.0136887	-0.196532	0.0991075	0.0700796	NA	NA	NA	NA	NA	NA	NA	NA	NA	NA	NA	NA	NA	NA	NA
qalspdmlatdlayylvr	Q91YI0	Argininosuccinate lyase OS=Mus musculus GN=Asl PE=2 SV=1 - [ARLY_MOUSE]	Y14	375	NA	0.247146	0.383913	0.171691	0.241252	0.237061	0.106017	0.060651	0.261503	0.130752	0.0194796	0.183594	0.0821057	-0.255426	0.334463	0.136544	-0.310915	0.447045	0.182505	-0.424584	0.144335	0.0645487	-0.848522	0.408258	0.16667	-0.146003	0.175246	0.101178	0.124839	0.214601	0.0959726	0.277395	0.526231	0.372102
qasggpvdigpeyqqdldrelyk	P97450	ATP synthase-coupling factor 6, mitochondrial OS=Mus musculus GN=Atp5j PE=1 SV=1 - [ATP5J_MOUSE]	Y22	76	NA	NA	NA	NA	NA	NA	NA	NA	NA	NA	NA	NA	NA	NA	NA	NA	NA	NA	NA	NA	NA	NA	NA	NA	NA	-0.0425468	0.072429	0.051215	-0.0331744	0.0598705	0.0345662	NA	NA	NA
qdfpgqssgfeysr	Q8VCN5	Cystathionine gamma-lyase OS=Mus musculus GN=Cth PE=1 SV=1 - [CGL_MOUSE]	Y12	59	NA	-0.317094	0.364729	0.121576	-0.566773	0.331169	0.135199	-0.521734	0.163626	0.0618448	-0.622673	0.207422	0.078398	-0.495082	0.117505	0.047971	-0.455016	0.165165	0.0674282	-0.72959	0.354069	0.144548	-0.848342	0.282115	0.115173	-0.285967	0.215194	0.0760826	0.157048	0.353921	0.117974	0.0346008	0.28303	0.115547
qdvygpqpqvr	P30999	Catenin delta-1 OS=Mus musculus GN=Ctnnd1 PE=1 SV=2 - [CTND1_MOUSE]	Y4	257	NA	-0.8998	0.52898	0.236567	-0.391943	0.443544	0.25608	-0.714786	0.414778	0.207389	NA	NA	NA	-0.279147	0.561774	0.324341	-0.627951	0.496871	0.286869	-0.535731	0.18652	0.107687	-1.02927	0.382416	0.191208	-0.577375	0.326041	0.123232	-0.215959	0.419982	0.158738	-0.644596	0.10136	0.0453294
qdydlmvfpeldsqk	Q61194	Phosphatidylinositol 4-phosphate 3-kinase C2 domain-containing subunit alpha OS=Mus musculus GN=Pik3c2a PE=1 SV=2 - [P3C2A_MOUSE]	Y3	73	NA	-1.8406	0.803186	0.303576	-0.714396	0.24179	0.120895	-0.446276	0.256003	0.128002	-1.00463	0.0667124	0.0298347	NA	NA	NA	NA	NA	NA	NA	NA	NA	NA	NA	NA	-1.86917	0.35746	0.17873	0.144844	0.344024	0.172012	-1.44673	0.774182	0.547429
qedggvysssglk	P70451	Tyrosine-protein kinase Fer OS=Mus musculus GN=Fer PE=1 SV=2 - [FER_MOUSE]	Y7	715	NA	-0.468695	0.846517	0.282172	-0.34685	0.785297	0.320596	0.0465872	0.172846	0.0653297	-0.115348	0.476417	0.180069	-0.475965	0.666472	0.333236	-0.641893	0.55926	0.27963	-0.916603	0.853545	0.426773	-1.0999	0.61139	0.249599	-0.840038	0.703962	0.248888	-0.291215	0.588112	0.196037	-0.831362	0.316965	0.1294
qeeaeyvr	Q64010	Adapter molecule crk OS=Mus musculus GN=Crk PE=1 SV=1 - [CRK_MOUSE]	Y6	136	NA	-2.03825	0.551816	0.208567	-1.67093	1.15033	0.575164	-1.21678	0.936478	0.418806	-1.44094	1.53629	0.687051	-0.436364	0.199558	0.089245	0.16938	0.237564	0.106242	-0.136532	0.19465	0.08705	-0.385448	0.552887	0.276443	-1.76407	1.11734	0.422315	-2.46122	0.92678	0.35029	-2.81781	1.22669	0.500795
qfadiaynyr	P16331	Phenylalanine-4-hydroxylase OS=Mus musculus GN=Pah PE=1 SV=4 - [PH4H_MOUSE]	Y7	166	NA	0.874562	0.316251	0.119532	0.430352	0.104015	0.0520073	0.720855	0.187959	0.0840577	0.48981	0.277511	0.124107	0.153751	0.268715	0.19001	0.514261	0.0631906	0.0446825	-0.0153135	0.354594	0.250736	0.0456956	0.387731	0.274167	-0.167965	0.156388	0.063845	-0.0782369	0.237866	0.106377	0.192881	0.335473	0.136956
qfyinver	P10630;P60843	Eukaryotic initiation factor 4A-II OS=Mus musculus GN=Eif4a2 PE=2 SV=2 - [IF4A2_MOUSE]|Eukaryotic initiation factor 4A-I OS=Mus musculus GN=Eif4a1 PE=1 SV=1 - [IF4A1_MOUSE]	Y3	250;251	NA	0.321695	0.13575	0.0607091	0.212861	0.202218	0.101109	0.400941	0.0852951	0.0381451	0.206042	0.161699	0.0808494	NA	NA	NA	NA	NA	NA	NA	NA	NA	NA	NA	NA	-0.106152	0.2234	0.1117	-0.0256462	0.161806	0.0809028	-0.163428	0.346395	0.173198
qgidheylssvdlk	Q9D826	Peroxisomal sarcosine oxidase OS=Mus musculus GN=Pipox PE=1 SV=1 - [SOX_MOUSE]	Y7	119	NA	0.467774	0.144695	0.08354	0.287522	0.256525	0.18139	0.731707	0.0505058	0.035713	0.638489	0.160621	0.0803107	0.0123129	0.0712644	0.0356322	0.235927	0.110898	0.0554491	0.0754625	0.356191	0.205647	0.0301075	0.437803	0.309574	NA	NA	NA	NA	NA	NA	0.233768	0.407258	0.23513
qgpsqplsfpenyqslpk	Q3UIL6	Pleckstrin homology domain-containing family A member 7 OS=Mus musculus GN=Plekha7 PE=1 SV=2 - [PKHA7_MOUSE]	Y13	467	NA	0.429247	0.380648	0.143872	0.587326	0.239564	0.107136	0.393558	0.254365	0.103844	0.343813	0.485264	0.242632	NA	NA	NA	NA	NA	NA	NA	NA	NA	NA	NA	NA	-0.381412	0.402993	0.164521	0.010459	0.263504	0.117843	-0.000857773	0.243217	0.10877
qkyeethaeleasqk	Q5SX40	Myosin-1 OS=Mus musculus GN=Myh1 PE=2 SV=1 - [MYH1_MOUSE]	Y3	1467	NA	0.799852	0.824302	0.58287	NA	NA	NA	0.584437	0.902752	0.638342	NA	NA	NA	NA	NA	NA	NA	NA	NA	NA	NA	NA	NA	NA	NA	-0.590149	1.61091	0.930056	1.99996	2.30014	1.32798	0.303751	0.368051	0.260251
qkyeetqaeleasqk	Q5SX39	Myosin-4 OS=Mus musculus GN=Myh4 PE=1 SV=1 - [MYH4_MOUSE]	Y3	1464	NA	NA	NA	NA	NA	NA	NA	NA	NA	NA	NA	NA	NA	0.0731039	0.407183	0.287922	-0.933413	0.630118	0.445561	0.23074	0.013304	0.00940735	1.6274	3.06937	2.17037	0.0553532	0.838026	0.592574	3.03311	2.2918	1.62054	NA	NA	NA
qlsyfdr	P39447	Tight junction protein ZO-1 OS=Mus musculus GN=Tjp1 PE=1 SV=2 - [ZO1_MOUSE]	Y4	1360	NA	-0.108026	0.231645	0.103595	0.12047	0.239607	0.107155	0.156553	0.202151	0.101075	-0.0190906	0.261889	0.11712	NA	NA	NA	NA	NA	NA	NA	NA	NA	NA	NA	NA	NA	NA	NA	NA	NA	NA	-0.691751	0.261808	0.185126
qlvrgepnvsyicsr	Q2NL51;Q9WV60	Glycogen synthase kinase-3 alpha OS=Mus musculus GN=Gsk3a PE=1 SV=2 - [GSK3A_MOUSE]|Glycogen synthase kinase-3 beta OS=Mus musculus GN=Gsk3b PE=1 SV=2 - [GSK3B_MOUSE]	Y11	279;216	C13	NA	NA	NA	NA	NA	NA	NA	NA	NA	NA	NA	NA	-0.0238294	0.230984	0.115492	-0.148565	0.312114	0.156057	0.349251	0.34323	0.198164	0.416949	0.591995	0.418604	NA	NA	NA	NA	NA	NA	NA	NA	NA
qnstpesdydntacdpepddtgstr	Q9JLQ2	ARF GTPase-activating protein GIT2 OS=Mus musculus GN=Git2 PE=1 SV=2 - [GIT2_MOUSE]	Y9	541	C14	0.833759	0.309972	0.126545	0.508515	0.260867	0.116663	-0.0779156	0.125219	0.0626095	0.833346	0.592427	0.296213	-0.374184	0.424271	0.212135	-2.11779	0.568401	0.2842	-1.35557	0.734278	0.423936	-2.78268	0.563992	0.252225	-1.28373	1.26471	0.516316	-0.233035	0.591064	0.241301	-0.312521	0.551844	0.246792
qnstpesdydntacdpepddtgstrk	Q9JLQ2	ARF GTPase-activating protein GIT2 OS=Mus musculus GN=Git2 PE=1 SV=2 - [GIT2_MOUSE]	Y9	541	C14	NA	NA	NA	NA	NA	NA	NA	NA	NA	NA	NA	NA	0.114561	0.910539	0.643849	-2.09657	1.61422	1.14143	-0.0900191	0.0985387	0.0696774	-0.919929	1.05835	0.748367	NA	NA	NA	NA	NA	NA	NA	NA	NA
qpdgpmgplyassnpeylsasdvfpssvyvpdewevpr	P15208	Insulin receptor OS=Mus musculus GN=Insr PE=1 SV=2 - [INSR_MOUSE]	Y10	982	M6	NA	NA	NA	NA	NA	NA	NA	NA	NA	NA	NA	NA	NA	NA	NA	NA	NA	NA	NA	NA	NA	NA	NA	NA	-0.564721	0.159516	0.112795	-0.0446671	0.305687	0.176489	NA	NA	NA
qpdgpmgplyassnpeylsasdvfpssvyvpdewevpr	P15208	Insulin receptor OS=Mus musculus GN=Insr PE=1 SV=2 - [INSR_MOUSE]	Y10	982	NA	NA	NA	NA	NA	NA	NA	NA	NA	NA	NA	NA	NA	-0.949622	0.151521	0.107141	-0.831565	0.450123	0.318285	-0.594217	0.234087	0.165525	-0.798544	0.0615612	0.0435303	NA	NA	NA	NA	NA	NA	NA	NA	NA
qpdgpmgplyassnpeylsasdvfpssvyvpdewevpr	P15208	Insulin receptor OS=Mus musculus GN=Insr PE=1 SV=2 - [INSR_MOUSE]	Y17	989	NA	-1.64014	1.3443	0.950564	NA	NA	NA	NA	NA	NA	NA	NA	NA	NA	NA	NA	NA	NA	NA	NA	NA	NA	-1.4281	0.408272	0.288692	-2.08593	0.48989	0.282838	-0.0221554	0.326266	0.18837	NA	NA	NA
qpvpeyfnfahdvldvwsqlek	Q8BGA8	Acyl-coenzyme A synthetase ACSM5, mitochondrial OS=Mus musculus GN=Acsm5 PE=1 SV=1 - [ACSM5_MOUSE]	Y6	51	NA	0.215624	0.273182	0.103253	-0.117166	0.294875	0.131872	0.392664	0.260738	0.106446	0.00588028	0.216544	0.108272	-0.0140204	0.0960421	0.0480211	0.22552	0.195725	0.0978625	0.0895585	0.260541	0.150423	0.0473873	0.428119	0.214059	-0.238354	0.40822	0.144327	-0.219411	0.331559	0.11052	-0.451224	0.196305	0.0877903
qpyfgavvgr	Q8K157	Aldose 1-epimerase OS=Mus musculus GN=Galm PE=2 SV=1 - [GALM_MOUSE]	Y3	71	NA	NA	NA	NA	NA	NA	NA	NA	NA	NA	NA	NA	NA	0.15926	0.0151366	0.0107032	0.15202	0.300453	0.212452	NA	NA	NA	NA	NA	NA	NA	NA	NA	NA	NA	NA	NA	NA	NA
qqptqfinpetpgyvgfanlpnqvhr	P42208	Septin-2 OS=Mus musculus GN=Sept2 PE=1 SV=2 - [SEPT2_MOUSE]	Y14	17	NA	-0.136672	0.463294	0.231647	-0.154917	0.750278	0.530527	0.160118	0.0403066	0.0285011	-0.389104	0.330204	0.190643	NA	NA	NA	NA	NA	NA	NA	NA	NA	NA	NA	NA	-0.0715448	0.0191469	0.0135389	NA	NA	NA	-0.308997	0.0072861	0.00515205
qqqmvaahqysfasdgear	Q5SSZ5	Tensin-3 OS=Mus musculus GN=Tns3 PE=1 SV=1 - [TENS3_MOUSE]	Y10	601	NA	-1.21732	1.15175	0.664961	NA	NA	NA	NA	NA	NA	-0.929093	0.792497	0.457549	NA	NA	NA	NA	NA	NA	NA	NA	NA	NA	NA	NA	-0.556142	0.625963	0.442622	-0.138079	0.157075	0.0906872	NA	NA	NA
qssmtvvsqydnledyhslpqhqr	Q811P8	Rho GTPase-activating protein 32 OS=Mus musculus GN=Arhgap32 PE=1 SV=2 - [RHG32_MOUSE]	Y10	2025	NA	NA	NA	NA	NA	NA	NA	NA	NA	NA	NA	NA	NA	NA	NA	NA	NA	NA	NA	NA	NA	NA	NA	NA	NA	-0.184535	0.291079	0.205824	0.0344273	0.236191	0.136365	NA	NA	NA
qssvipdreylr	Q91XF0	Pyridoxine-5'-phosphate oxidase OS=Mus musculus GN=Pnpo PE=1 SV=1 - [PNPO_MOUSE]	Y10	183	NA	0.134581	0.233327	0.104347	0.186946	0.348173	0.201018	0.27987	0.503221	0.290535	-0.12941	0.456344	0.228172	-0.183363	0.256685	0.128343	-0.0149016	0.129792	0.0648961	0.205109	0.174854	0.087427	0.0195472	0.194917	0.0795746	-0.308357	0.349698	0.15639	-0.097314	0.210387	0.0858901	-0.33791	0.183283	0.0916414
qvddppepvyanver	A2AB59	Rho GTPase-activating protein 27 OS=Mus musculus GN=Arhgap27 PE=1 SV=1 - [RHG27_MOUSE]	Y10	227	NA	-0.470877	0.803243	0.267748	-0.579198	0.511976	0.193509	0.320512	0.794476	0.300284	0.193403	0.898489	0.299496	-0.241749	0.490688	0.200323	-0.72775	0.975832	0.398382	-0.0893136	0.149441	0.0610091	0.182903	0.564796	0.230577	-0.631701	0.333248	0.136048	-0.0339915	0.535341	0.189272	-0.0236879	1.1998	0.536565
qvdgttfqsiysldklypesk	Q8R035	Peptidyl-tRNA hydrolase ICT1, mitochondrial OS=Mus musculus GN=Ict1 PE=1 SV=1 - [ICT1_MOUSE]	Y17	49	NA	NA	NA	NA	NA	NA	NA	NA	NA	NA	NA	NA	NA	-0.054229	0.314186	0.222163	0.0193275	0.0407844	0.0288389	0.0378657	0.103658	0.073297	-0.14865	0.349464	0.247108	NA	NA	NA	NA	NA	NA	NA	NA	NA
qvdpaytgr	Q60902	Epidermal growth factor receptor substrate 15-like 1 OS=Mus musculus GN=Eps15l1 PE=1 SV=3 - [EP15R_MOUSE]	Y6	30	NA	NA	NA	NA	NA	NA	NA	NA	NA	NA	NA	NA	NA	0.0576074	0.0898659	0.0635448	0.466811	0.185246	0.130989	0.350288	0.064527	0.0456275	0.485562	0.0520519	0.0368062	NA	NA	NA	NA	NA	NA	NA	NA	NA
qveelyqsllelgek	P16546	Spectrin alpha chain, non-erythrocytic 1 OS=Mus musculus GN=Sptan1 PE=1 SV=4 - [SPTN1_MOUSE]	Y6	1073	NA	-0.0406632	0.225425	0.0852026	-0.356382	0.210027	0.085743	0.0657449	0.101734	0.0454967	0.0548629	0.264528	0.0935248	-0.266988	0.217471	0.108736	-0.0849459	0.34258	0.17129	-0.437196	0.161829	0.0934317	-0.577957	0.473941	0.335127	NA	NA	NA	NA	NA	NA	-0.0781921	0.0343194	0.0198143
qveylvnek	P05201	Aspartate aminotransferase, cytoplasmic OS=Mus musculus GN=Got1 PE=1 SV=3 - [AATC_MOUSE]	Y4	373	NA	NA	NA	NA	NA	NA	NA	NA	NA	NA	NA	NA	NA	NA	NA	NA	NA	NA	NA	NA	NA	NA	NA	NA	NA	-0.247268	0.280764	0.19853	0.492874	0.686883	0.396572	NA	NA	NA
qvpqpssasldeytlmr	P81122	Insulin receptor substrate 2 OS=Mus musculus GN=Irs2 PE=1 SV=2 - [IRS2_MOUSE]	Y13	594	NA	-0.320951	0.381797	0.269972	-0.027495	0.270723	0.19143	-0.419405	0.105425	0.074547	-0.228062	0.309945	0.219164	NA	NA	NA	NA	NA	NA	NA	NA	NA	NA	NA	NA	NA	NA	NA	NA	NA	NA	NA	NA	NA
qvvdsayevik	P06151	L-lactate dehydrogenase A chain OS=Mus musculus GN=Ldha PE=1 SV=3 - [LDHA_MOUSE]	Y7	239	NA	0.586096	0.262118	0.0790316	0.438714	0.166074	0.0587162	0.654449	0.196294	0.0694004	0.630957	0.221161	0.0737205	0.385827	0.243879	0.0862241	0.305017	0.417198	0.147502	0.0816488	0.29059	0.109833	-0.571495	0.261191	0.106631	-0.192026	0.2582	0.0912876	-0.0539271	0.195461	0.0651538	-0.187496	0.0726962	0.0296781
qyfdqypr	P39447	Tight junction protein ZO-1 OS=Mus musculus GN=Tjp1 PE=1 SV=2 - [ZO1_MOUSE]	Y2	1190	NA	-0.00680706	0.259305	0.0864351	0.00402206	0.278269	0.113603	0.0853171	0.100277	0.037901	0.0260885	0.161611	0.0610831	-0.533339	0.397602	0.16232	-0.572897	0.534455	0.21819	-0.591262	0.350287	0.143004	-1.06324	0.288434	0.117753	-0.653871	0.257618	0.0910819	-0.0265478	0.199188	0.0663961	-0.417319	0.412362	0.168346
qyvdqfgfdvvtccgylpqvndwqk	Q8K274	Ketosamine-3-kinase OS=Mus musculus GN=Fn3krp PE=2 SV=2 - [KT3K_MOUSE]	Y16	153	C13,C14	NA	NA	NA	NA	NA	NA	NA	NA	NA	NA	NA	NA	-0.405153	0.0508739	0.0359733	-0.791116	0.390977	0.276463	-0.431669	0.0287868	0.0203553	-0.369009	0.844461	0.597124	NA	NA	NA	NA	NA	NA	NA	NA	NA
ragnvvygepiaaglgtdgr	Q9EQF5	Dihydropyrimidinase OS=Mus musculus GN=Dpys PE=2 SV=2 - [DPYS_MOUSE]	Y7	269	NA	0.817105	0.550097	0.246011	0.625154	0.477083	0.275444	0.834342	0.74936	0.37468	0.657615	0.564942	0.25265	NA	NA	NA	NA	NA	NA	NA	NA	NA	NA	NA	NA	-0.240712	0.309574	0.218902	-0.0583873	0.144471	0.0834102	NA	NA	NA
rddgsweviegyr	P26443	Glutamate dehydrogenase 1, mitochondrial OS=Mus musculus GN=Glud1 PE=1 SV=1 - [DHE3_MOUSE]	Y12	135	NA	NA	NA	NA	NA	NA	NA	NA	NA	NA	NA	NA	NA	-0.368488	0.0417093	0.0294929	-0.171019	0.195707	0.138386	-0.387657	0.00690737	0.00488425	-0.396978	0.0688759	0.0487026	NA	NA	NA	NA	NA	NA	NA	NA	NA
rdnevdgqdyhfvvsr	P70175	Disks large homolog 3 OS=Mus musculus GN=Dlg3 PE=1 SV=1 - [DLG3_MOUSE]	Y10	705	NA	-0.921057	0.252787	0.1032	-0.691069	0.691207	0.399068	-0.155445	0.344926	0.172463	-0.294127	0.254692	0.127346	-1.09865	0.499777	0.204033	-0.472279	0.499039	0.203732	-0.387917	0.353395	0.144273	-0.652745	0.483492	0.197385	-0.957628	0.459463	0.173661	-0.142927	0.2733	0.0911	-1.04426	0.967329	0.483664
rgwdenvyytvplvr	O55125	Protein NipSnap homolog 1 OS=Mus musculus GN=Nipsnap1 PE=1 SV=1 - [NIPS1_MOUSE]	Y8	261	NA	NA	NA	NA	NA	NA	NA	NA	NA	NA	NA	NA	NA	-0.034172	0.186891	0.0934453	0.373191	0.425053	0.212527	0.342927	0.289108	0.166917	NA	NA	NA	NA	NA	NA	NA	NA	NA	NA	NA	NA
rgyedsygfnr	Q3UIL6	Pleckstrin homology domain-containing family A member 7 OS=Mus musculus GN=Plekha7 PE=1 SV=2 - [PKHA7_MOUSE]	Y3	328	NA	-0.30318	0.41981	0.187745	-0.0255502	0.463018	0.267324	0.281371	0.332084	0.166042	NA	NA	NA	NA	NA	NA	NA	NA	NA	NA	NA	NA	NA	NA	NA	-1.44801	0.869991	0.355172	-0.101001	0.371157	0.165986	-0.706134	0.402583	0.180041
rieyiear	Q91VR8	Protein BRICK1 OS=Mus musculus GN=Brk1 PE=2 SV=1 - [BRK1_MOUSE]	Y4	63	NA	-0.508234	0.675588	0.255348	-0.266856	0.537454	0.268727	-0.254913	0.248835	0.111283	-0.467899	0.725796	0.324586	0.0629958	0.21667	0.088455	-0.219002	0.487864	0.199169	-0.0558103	0.453945	0.185322	-0.0300781	0.459567	0.187618	-0.481693	0.499664	0.176658	-0.509471	0.66051	0.22017	-0.61231	0.214865	0.0877183
rkpsvpdtaspaddsfvdpgerlydlnmpafvk	Q99M51	Cytoplasmic protein NCK1 OS=Mus musculus GN=Nck1 PE=1 SV=1 - [NCK1_MOUSE]	Y24	105	M28	NA	NA	NA	NA	NA	NA	NA	NA	NA	NA	NA	NA	NA	NA	NA	NA	NA	NA	NA	NA	NA	0.0229112	0.20462	0.144688	NA	NA	NA	-0.290099	0.167738	0.118609	NA	NA	NA
rkpsvpdtaspaddsfvdpgerlydlnmpafvk	Q99M51	Cytoplasmic protein NCK1 OS=Mus musculus GN=Nck1 PE=1 SV=1 - [NCK1_MOUSE]	Y24	105	NA	NA	NA	NA	NA	NA	NA	NA	NA	NA	NA	NA	NA	NA	NA	NA	NA	NA	NA	NA	NA	NA	0.0484203	0.236175	0.167001	NA	NA	NA	-0.195967	0.0101672	0.00718928	NA	NA	NA
rlderpihaepqypvr	P15116	Cadherin-2 OS=Mus musculus GN=Cdh2 PE=1 SV=2 - [CADH2_MOUSE]	Y13	820	NA	NA	NA	NA	NA	NA	NA	NA	NA	NA	NA	NA	NA	NA	NA	NA	NA	NA	NA	NA	NA	NA	-1.31132	1.35242	0.956302	NA	NA	NA	-1.75747	0.634656	0.44877	NA	NA	NA
rlptleqpiipsdyvaik	Q8C196	Carbamoyl-phosphate synthase [ammonia], mitochondrial OS=Mus musculus GN=Cps1 PE=1 SV=2 - [CPSM_MOUSE]	Y14	1305	NA	0.303713	0.190642	0.110067	0.0833877	0.142141	0.100509	0.084635	0.185753	0.131347	NA	NA	NA	NA	NA	NA	NA	NA	NA	NA	NA	NA	NA	NA	NA	-0.161804	0.117398	0.06778	-0.175335	0.162577	0.114959	-0.272667	0.119027	0.0687205
rpgpgtlydvpr	Q61140	Breast cancer anti-estrogen resistance protein 1 OS=Mus musculus GN=Bcar1 PE=1 SV=2 - [BCAR1_MOUSE]	Y8	391	NA	-0.0474593	0.367275	0.138817	0.29206	0.846482	0.423241	0.090279	0.405781	0.181471	0.176839	0.263404	0.117798	NA	NA	NA	NA	NA	NA	NA	NA	NA	0.138945	0.119394	0.0596969	-0.590444	0.373145	0.131927	-0.113573	0.264847	0.0882823	-0.342284	0.506968	0.206969
rqpdgpmgplyassnpeylsasdvfpssvyvpdewevpr	P15208	Insulin receptor OS=Mus musculus GN=Insr PE=1 SV=2 - [INSR_MOUSE]	Y11	982	NA	-1.91481	1.03933	0.734918	-0.5208	0.260318	0.184073	-0.494334	0.425423	0.30082	-0.581973	0.324727	0.229617	NA	NA	NA	NA	NA	NA	NA	NA	NA	NA	NA	NA	NA	NA	NA	NA	NA	NA	NA	NA	NA
rtegdylsyr	Q80TH2	Protein LAP2 OS=Mus musculus GN=Erbb2ip PE=1 SV=3 - [LAP2_MOUSE]	Y6	1097	NA	-0.254418	0.340985	0.12888	-0.109846	0.328025	0.164013	-0.0236309	0.516872	0.231152	-0.10486	0.21763	0.0973271	-0.151665	0.279155	0.0986963	0.249025	0.221897	0.0784525	0.0658333	0.298126	0.112681	-0.279714	0.314392	0.12835	-0.69945	0.747031	0.264115	0.305841	0.414754	0.138251	-0.145804	0.852611	0.348077
saddtylqlk	Q3UIL6	Pleckstrin homology domain-containing family A member 7 OS=Mus musculus GN=Plekha7 PE=1 SV=2 - [PKHA7_MOUSE]	Y6	653	NA	0.279026	0.174914	0.0527387	0.280308	0.427762	0.151237	0.482839	0.330931	0.117002	0.148514	0.440489	0.14683	NA	NA	NA	NA	NA	NA	NA	NA	NA	-0.936412	0.221589	0.156687	-1.03888	0.996701	0.376717	0.180485	0.2601	0.0983087	-0.341636	0.112609	0.0459724
saiyqleeeyenllk	E9Q557	Desmoplakin OS=Mus musculus GN=Dsp PE=1 SV=1 - [DESP_MOUSE]	Y4	261	NA	0.0571441	0.123319	0.0466101	-0.390126	0.289037	0.129261	-0.0394834	0.333002	0.148923	0.284453	0.220019	0.0831592	-0.214478	0.0826063	0.0413032	0.133023	0.231301	0.115651	-0.0900263	0.206983	0.103491	-0.402095	0.389932	0.275723	-0.0603966	0.392944	0.277853	-0.356351	0.125463	0.0724362	NA	NA	NA
savyiienak	Q9QZW0	Probable phospholipid-transporting ATPase 11C OS=Mus musculus GN=Atp11c PE=2 SV=2 - [AT11C_MOUSE]	Y4	126	NA	NA	NA	NA	NA	NA	NA	NA	NA	NA	NA	NA	NA	0.386348	0.0826045	0.0476917	-0.396315	0.673963	0.389113	-0.00211171	0.00101717	0.000719248	0.309166	0.330424	0.233645	-0.354219	0.147963	0.0854266	-0.599551	0.501068	0.224084	NA	NA	NA
sayalgglgsgicpnk	Q8C196	Carbamoyl-phosphate synthase [ammonia], mitochondrial OS=Mus musculus GN=Cps1 PE=1 SV=2 - [CPSM_MOUSE]	Y3	590	C13	-0.056411	0.331382	0.125251	0.0292006	0.192573	0.0861212	-0.0533065	0.179878	0.073435	-0.67605	0.21945	0.109725	-0.421201	0.203522	0.101761	-0.572549	0.155473	0.0777363	-0.316356	0.0815053	0.0470571	-0.347803	0.266065	0.133033	-0.254214	0.274897	0.0971906	0.0794289	0.162143	0.0540478	-0.105619	0.211825	0.0947311
sayalgglgsgicpnketlidlgtk	Q8C196	Carbamoyl-phosphate synthase [ammonia], mitochondrial OS=Mus musculus GN=Cps1 PE=1 SV=2 - [CPSM_MOUSE]	Y3	590	C13	NA	NA	NA	NA	NA	NA	NA	NA	NA	NA	NA	NA	-0.554824	0.205767	0.145499	-0.767145	0.450705	0.318696	-0.397593	0.189459	0.133968	-0.304344	0.271935	0.192287	NA	NA	NA	NA	NA	NA	NA	NA	NA
sddympmsptsvsapk	P81122	Insulin receptor substrate 2 OS=Mus musculus GN=Irs2 PE=1 SV=2 - [IRS2_MOUSE]	Y4	671	M5	0.00302182	0.295555	0.111709	-0.0627263	0.703583	0.351792	-0.174264	0.304396	0.13613	-0.543963	0.516373	0.230929	0.241863	0.347779	0.245917	0.111557	0.139851	0.0988898	-0.0510955	0.212026	0.149925	-0.166343	0.331882	0.234676	-0.141989	0.325537	0.1329	0.128096	0.355247	0.158871	-0.200694	0.288229	0.117669
sddympmsptsvsapk	P81122	Insulin receptor substrate 2 OS=Mus musculus GN=Irs2 PE=1 SV=2 - [IRS2_MOUSE]	Y4	671	M5,M7	-0.697717	0.425367	0.19023	0.269386	0.382276	0.191138	-0.11463	0.439579	0.196586	-0.67712	0.563796	0.281898	NA	NA	NA	NA	NA	NA	NA	NA	NA	NA	NA	NA	-0.10259	0.634749	0.317375	-0.233594	0.485016	0.242508	-0.037144	0.215592	0.107796
sddympmsptsvsapk	P81122	Insulin receptor substrate 2 OS=Mus musculus GN=Irs2 PE=1 SV=2 - [IRS2_MOUSE]	Y4	671	M7	-0.338801	0.317871	0.0958416	-0.133195	0.548504	0.193925	-0.29576	0.21242	0.0751017	-0.685737	0.34243	0.114143	-0.157203	0.312975	0.180696	-0.585593	0.188854	0.109035	-0.526312	0.226904	0.131003	-0.634031	0.247397	0.123698	-0.522617	0.205145	0.0775375	0.0333765	0.157368	0.0594794	-0.337445	0.242237	0.0988927
sddympmsptsvsapk	P81122	Insulin receptor substrate 2 OS=Mus musculus GN=Irs2 PE=1 SV=2 - [IRS2_MOUSE]	Y4	671	NA	-0.098729	0.171411	0.0516822	0.209269	0.432851	0.153036	0.0032883	0.142639	0.0504307	-0.509851	0.39757	0.132523	-0.107793	0.687261	0.242983	-0.109832	0.560363	0.198118	0.0956147	0.62236	0.23523	-0.86147	0.788235	0.321796	-0.662868	0.362978	0.128332	0.324917	0.179941	0.0599805	-0.107655	0.250506	0.102269
sdylntfefmdk	O88844	Isocitrate dehydrogenase [NADP] cytoplasmic OS=Mus musculus GN=Idh1 PE=1 SV=2 - [IDHC_MOUSE]	Y3	391	NA	0.530918	0.288359	0.091187	0.0134314	0.394593	0.149142	0.606103	0.223038	0.0843003	0.270884	0.389434	0.137686	0.253169	0.140261	0.0627268	0.472877	0.204044	0.0912512	0.455353	0.322412	0.161206	0.305832	0.576834	0.288417	-0.238036	0.268892	0.109775	-0.169747	0.191818	0.0783094	-0.211499	0.177218	0.0886089
seavveyvfsgsr	Q78PY7	Staphylococcal nuclease domain-containing protein 1 OS=Mus musculus GN=Snd1 PE=1 SV=1 - [SND1_MOUSE]	Y7	533	NA	NA	NA	NA	NA	NA	NA	NA	NA	NA	NA	NA	NA	-0.207674	0.151938	0.107436	-0.642277	0.365291	0.2583	-0.559509	0.481573	0.340524	-0.688109	0.404648	0.286129	NA	NA	NA	NA	NA	NA	NA	NA	NA
sediyadpaayvmr	Q7TQG1	Pleckstrin homology domain-containing family A member 6 OS=Mus musculus GN=Plekha6 PE=1 SV=1 - [PKHA6_MOUSE]	Y5	492	M13	-0.342985	0.144327	0.102054	0.166109	0.125675	0.0888656	NA	NA	NA	-0.78238	1.52195	1.07618	0.192427	0.109969	0.0777597	0.193556	0.0665058	0.0470267	NA	NA	NA	NA	NA	NA	NA	NA	NA	NA	NA	NA	NA	NA	NA
sediyadpaayvmr	Q7TQG1	Pleckstrin homology domain-containing family A member 6 OS=Mus musculus GN=Plekha6 PE=1 SV=1 - [PKHA6_MOUSE]	Y5	492	NA	0.629931	0.34116	0.102864	0.486998	0.30211	0.106812	0.746546	0.461218	0.163065	0.481547	0.503511	0.167837	-0.153469	0.0915037	0.0373562	0.376317	0.199527	0.0814566	0.244524	0.369165	0.165096	-0.0121597	0.387877	0.15835	-0.192813	0.157642	0.055735	0.153461	0.182532	0.0608442	-0.0327012	0.421096	0.171912
segdtaygqqvqpntwk	Q8BFW7	Lipoma-preferred partner homolog OS=Mus musculus GN=Lpp PE=1 SV=1 - [LPP_MOUSE]	Y7	318	NA	0.425936	0.334839	0.111613	0.513199	0.364828	0.14894	0.455597	0.314762	0.118969	0.409391	0.148566	0.0561528	-0.131015	0.19529	0.0690455	0.362918	0.410248	0.145045	0.0830422	0.296383	0.112022	-0.423906	0.409827	0.167311	-0.40898	0.173119	0.0612068	0.0735281	0.147258	0.049086	-0.261014	0.441002	0.180038
segtyccgpvsvr	P21981	Protein-glutamine gamma-glutamyltransferase 2 OS=Mus musculus GN=Tgm2 PE=1 SV=4 - [TGM2_MOUSE]	Y5	369	C6,C7	0.324273	0.370242	0.165577	-0.0429956	0.454437	0.262369	0.247465	0.352056	0.176028	NA	NA	NA	-0.329505	0.546978	0.223303	-0.7269	1.10923	0.452841	-0.0233122	0.46587	0.190191	-0.262555	0.662714	0.270552	-0.0594886	0.246722	0.0872295	0.1683	0.395671	0.13189	-0.142839	0.36336	0.1625
sfhedevdrvphnpyatlr	Q920B0	FERM domain-containing protein 4B OS=Mus musculus GN=Frmd4b PE=1 SV=2 - [FRM4B_MOUSE]	Y15	871	NA	NA	NA	NA	NA	NA	NA	NA	NA	NA	NA	NA	NA	NA	NA	NA	NA	NA	NA	NA	NA	NA	-0.730276	0.120582	0.0852645	NA	NA	NA	-0.446904	0.0745938	0.0527458	NA	NA	NA
sfldsgyr	Q64727	Vinculin OS=Mus musculus GN=Vcl PE=1 SV=4 - [VINC_MOUSE]	Y7	822	NA	0.474101	0.330936	0.110312	0.125638	0.377119	0.153958	0.301459	0.112375	0.0424738	0.223903	0.129069	0.0487835	0.210547	0.0951248	0.0336317	-0.0677787	0.412282	0.145764	0.24942	0.211116	0.0797943	0.240144	0.220999	0.0902223	-0.456004	0.428342	0.151442	-0.686484	0.444698	0.148233	-0.0895586	0.105697	0.0431505
sglsspvyidlr	P13439	Uridine 5'-monophosphate synthase OS=Mus musculus GN=Umps PE=2 SV=3 - [UMPS_MOUSE]	Y8	37	NA	0.336907	0.101977	0.0509887	0.19675	0.232341	0.116171	0.430339	0.219778	0.126889	0.402022	0.248193	0.124096	NA	NA	NA	NA	NA	NA	NA	NA	NA	NA	NA	NA	NA	NA	NA	NA	NA	NA	NA	NA	NA
sgpleacyaeldqsr	Q7TPM9	Myotubularin-related protein 10 OS=Mus musculus GN=Mtmr10 PE=2 SV=2 - [MTMRA_MOUSE]	Y8	704	C7	-0.254426	0.248491	0.111128	0.160137	0.260857	0.130428	0.0146556	0.187193	0.0935966	-0.0447833	0.138938	0.0802161	NA	NA	NA	NA	NA	NA	NA	NA	NA	NA	NA	NA	-0.234443	0.0402647	0.0232468	0.0612238	0.00679853	0.00480729	-0.426285	0.381788	0.220426
sgspcmeenelysssttglck	O70469	Docking protein 2 OS=Mus musculus GN=Dok2 PE=1 SV=1 - [DOK2_MOUSE]	Y12	142	C5,C20	0.189741	0.879243	0.310859	0.652952	1.24062	0.468911	1.06266	0.72728	0.296911	0.585543	0.820945	0.273648	-0.0810831	0.397914	0.281368	0.160518	0.844479	0.597137	0.57212	0.568489	0.401982	-0.123789	1.52457	1.07804	NA	NA	NA	NA	NA	NA	-0.0807902	0.306722	0.13717
shgqdylvgnr	P30115;P10648;P13745	Glutathione S-transferase A3 OS=Mus musculus GN=Gsta3 PE=1 SV=2 - [GSTA3_MOUSE]|Glutathione S-transferase A2 OS=Mus musculus GN=Gsta2 PE=1 SV=3 - [GSTA2_MOUSE]|Glutathione S-transferase A1 OS=Mus musculus GN=Gsta1 PE=1 SV=2 - [GSTA1_MOUSE]	Y6	147;147;147	NA	NA	NA	NA	NA	NA	NA	NA	NA	NA	NA	NA	NA	0.585921	0.527277	0.263639	0.645888	0.186231	0.0931157	0.310346	0.494788	0.285666	NA	NA	NA	NA	NA	NA	NA	NA	NA	NA	NA	NA
siityvsslydampr	Q9QXS1	Plectin OS=Mus musculus GN=Plec PE=1 SV=3 - [PLEC_MOUSE]	Y10	407	NA	-0.0293775	0.388194	0.146724	-0.227321	0.337165	0.150785	0.110386	0.268756	0.109719	-0.122706	0.28861	0.117825	-0.151441	0.328955	0.124333	0.0108545	0.299954	0.113372	-0.00601556	0.425128	0.173558	0.0162118	0.60932	0.30466	0.0485404	0.367386	0.149985	-0.23446	0.543827	0.222016	0.0125882	0.473603	0.236802
silyder	P49722	Proteasome subunit alpha type-2 OS=Mus musculus GN=Psma2 PE=1 SV=3 - [PSA2_MOUSE]	Y4	57	NA	0.247097	0.351859	0.106089	0.410041	0.317968	0.112419	0.411152	0.151199	0.0534568	0.356651	0.157317	0.0524389	0.327343	0.428676	0.175006	0.67371	0.501305	0.204657	0.5237	0.302417	0.123461	0.166387	0.599479	0.244736	-0.691219	0.645137	0.22809	-0.173521	0.407244	0.135748	-0.169583	0.0671185	0.027401
sipaylaetlyyamk	P48036	Annexin A5 OS=Mus musculus GN=Anxa5 PE=1 SV=1 - [ANXA5_MOUSE]	Y12	255	NA	1.20529	0.768576	0.384288	1.14807	1.39291	0.804195	1.30543	1.27478	0.735996	1.99254	1.11455	0.498444	NA	NA	NA	NA	NA	NA	NA	NA	NA	NA	NA	NA	NA	NA	NA	NA	NA	NA	NA	NA	NA
sivvtnyeesik	P49429	4-hydroxyphenylpyruvate dioxygenase OS=Mus musculus GN=Hpd PE=1 SV=3 - [HPPD_MOUSE]	Y7	232	NA	0.043603	0.429127	0.129387	-0.0241094	0.351091	0.124129	0.120694	0.155611	0.0550166	-0.149701	0.116581	0.0388603	-0.227545	0.350189	0.12381	0.0278683	0.645042	0.228057	-0.292942	0.276871	0.104647	-0.389857	0.26306	0.107394	-0.643592	0.101623	0.0359291	-0.157663	0.266941	0.0889803	-0.40828	0.242494	0.0989978
siyeyqpgk	Q62417	Sorbin and SH3 domain-containing protein 1 OS=Mus musculus GN=Sorbs1 PE=1 SV=2 - [SRBS1_MOUSE]	Y3	325	NA	-0.0536076	0.419825	0.139942	0.620981	0.317823	0.129751	0.70765	0.212203	0.0802053	0.541826	0.341529	0.129086	0.0385305	0.231614	0.0945562	1.36849	0.641834	0.262028	0.950849	0.357996	0.146151	0.534181	0.46212	0.18866	-1.31263	0.405726	0.143446	-0.102005	0.305344	0.101781	-0.9323	0.732631	0.299095
siyyitgesk	P11499	Heat shock protein HSP 90-beta OS=Mus musculus GN=Hsp90ab1 PE=1 SV=3 - [HS90B_MOUSE]	Y3	484	NA	0.234304	0.216364	0.108182	0.0628109	0.243211	0.171976	0.265875	0.24431	0.141053	0.180034	0.2502	0.1251	0.0623116	0.230918	0.115459	0.265025	0.28013	0.140065	0.16741	0.266945	0.154121	NA	NA	NA	-0.198328	0.403165	0.232767	0.211607	0.0361587	0.0208763	-0.320027	0.425574	0.245705
sldnggyyispr	P16277;P25911	Tyrosine-protein kinase Blk OS=Mus musculus GN=Blk PE=1 SV=4 - [BLK_MOUSE]|Tyrosine-protein kinase Lyn OS=Mus musculus GN=Lyn PE=1 SV=4 - [LYN_MOUSE]	Y8	194;182	NA	-0.439678	0.323071	0.144482	-0.311452	0.522516	0.301675	0.0293806	0.25323	0.126615	NA	NA	NA	0.211094	0.220376	0.0779148	-0.400732	0.467023	0.165118	0.0181172	0.155706	0.0588514	0.10622	0.34189	0.139576	-0.259456	0.291253	0.102974	-0.110118	0.431085	0.143695	-0.248332	0.340369	0.152218
sldnnystlner	P30999	Catenin delta-1 OS=Mus musculus GN=Ctnnd1 PE=1 SV=2 - [CTND1_MOUSE]	Y6	904	NA	-0.462913	0.298363	0.0899598	-0.0843837	0.435794	0.154076	-0.550395	0.27511	0.0972659	-0.467973	0.165058	0.0550193	-0.0281999	0.268953	0.109799	-0.282425	0.163351	0.0666877	-0.474077	0.235725	0.0962343	-1.13269	0.311564	0.127196	-0.292042	0.308516	0.109077	0.0112762	0.337211	0.112404	-0.430189	0.111219	0.045405
sleatdsafdnpdywhsr	Q61526	Receptor tyrosine-protein kinase erbB-3 OS=Mus musculus GN=Erbb3 PE=1 SV=2 - [ERBB3_MOUSE]	Y14	1325	NA	-0.798748	0.559362	0.168654	-0.604766	0.378515	0.133825	-0.435585	0.326785	0.115536	-0.534067	0.444243	0.148081	-0.295915	0.284327	0.116076	-0.345914	0.428669	0.175004	0.0486932	0.399012	0.178443	0.064431	0.358468	0.253475	-0.5796	0.323632	0.132122	-0.25917	0.269301	0.120435	-0.0900243	0.694697	0.283609
sleeepiyhr	Q8BG95	Protein phosphatase 1 regulatory subunit 12B OS=Mus musculus GN=Ppp1r12b PE=1 SV=2 - [MYPT2_MOUSE]	Y8	712	NA	-0.181615	0.852103	0.602528	NA	NA	NA	NA	NA	NA	NA	NA	NA	NA	NA	NA	NA	NA	NA	NA	NA	NA	NA	NA	NA	-2.12616	1.2273	0.867834	NA	NA	NA	NA	NA	NA
sleqydqvpdgvsgtslpdlatlnegillaer	Q60902	Epidermal growth factor receptor substrate 15-like 1 OS=Mus musculus GN=Eps15l1 PE=1 SV=3 - [EP15R_MOUSE]	Y5	562	NA	-0.615154	0.128578	0.0909186	-0.121453	0.0641572	0.045366	0.142737	0.0792217	0.0560182	-0.279863	0.0631062	0.0446229	-0.720225	0.313382	0.221594	-0.859771	0.0323764	0.0228936	-0.723435	0.231607	0.163771	-0.381525	0.120284	0.0850539	NA	NA	NA	NA	NA	NA	NA	NA	NA
slfampetgiglfpdvgggyflpr	Q8QZS1	3-hydroxyisobutyryl-CoA hydrolase, mitochondrial OS=Mus musculus GN=Hibch PE=1 SV=1 - [HIBCH_MOUSE]	Y20	181	NA	NA	NA	NA	NA	NA	NA	NA	NA	NA	NA	NA	NA	NA	NA	NA	NA	NA	NA	NA	NA	NA	NA	NA	NA	NA	NA	NA	NA	NA	NA	-0.67385	0.129252	0.0913946
slgdlpegpggqalteyvatr	Q80Y86	Mitogen-activated protein kinase 15 OS=Mus musculus GN=Mapk15 PE=1 SV=1 - [MK15_MOUSE]	Y17	178	NA	-0.300768	0.701509	0.405016	-0.245925	0.055034	0.0389149	0.130252	0.48633	0.343887	-0.0435114	0.0385524	0.0272606	NA	NA	NA	NA	NA	NA	NA	NA	NA	NA	NA	NA	0.123199	0.0337684	0.0238779	0.288693	0.129854	0.0749712	NA	NA	NA
slgqwlqeekvpaiygvdtr	Q8C196	Carbamoyl-phosphate synthase [ammonia], mitochondrial OS=Mus musculus GN=Cps1 PE=1 SV=2 - [CPSM_MOUSE]	Y15	162	NA	NA	NA	NA	NA	NA	NA	NA	NA	NA	NA	NA	NA	-0.643863	0.388261	0.194131	-0.319564	0.927723	0.463862	0.159991	0.599232	0.345967	0.210168	0.956978	0.676686	NA	NA	NA	NA	NA	NA	NA	NA	NA
slgvaaeglpdqyadgeaar	Q9QXF8	Glycine N-methyltransferase OS=Mus musculus GN=Gnmt PE=1 SV=3 - [GNMT_MOUSE]	Y13	22	NA	-0.137485	0.252898	0.0955863	-0.0712028	0.231722	0.0946003	0.0576005	0.203646	0.0910731	-0.216254	0.176189	0.0787939	-0.0935381	0.11771	0.0832333	-0.13141	0.0988672	0.0699097	-0.391143	0.220254	0.155743	-0.43163	0.0748056	0.0528955	-0.448564	0.0685415	0.0395724	0.0781636	0.221676	0.156749	-0.482799	0.413339	0.238642
slnyidldlak	P35569	Insulin receptor substrate 1 OS=Mus musculus GN=Irs1 PE=1 SV=1 - [IRS1_MOUSE]	Y4	1173	NA	-0.918571	0.608174	0.304087	0.596219	0.259646	0.149907	0.0123682	0.641456	0.320728	-0.00356399	0.32456	0.187385	-1.00367	0.660076	0.233372	0.423164	0.184852	0.0653549	-0.119481	0.305869	0.115608	-0.428866	0.417352	0.170383	-1.37249	0.237615	0.106265	0.71811	0.477928	0.168973	-0.329265	1.13347	0.801482
slvdtvyalkdevqelr	Q9ES28	Rho guanine nucleotide exchange factor 7 OS=Mus musculus GN=Arhgef7 PE=1 SV=2 - [ARHG7_MOUSE]	Y7	811	NA	0.759599	0.326717	0.18863	NA	NA	NA	NA	NA	NA	0.604462	0.341423	0.197121	-0.0220364	0.16488	0.116587	0.268505	0.060443	0.0427397	0.253104	0.439234	0.310586	0.0362372	1.08995	0.77071	-0.494866	0.673708	0.476383	0.125296	0.280628	0.162021	NA	NA	NA
slyplmnvddlygtlyvpqdgtmdpagtcttltr	Q99LB7	Sarcosine dehydrogenase, mitochondrial OS=Mus musculus GN=Sardh PE=1 SV=1 - [SARDH_MOUSE]	Y12	201	C29	0.448753	1.12095	0.792634	0.352325	0.627958	0.444034	NA	NA	NA	0.127766	0.596711	0.421939	-0.494673	0.10282	0.0727046	-0.269975	0.18399	0.1301	-0.501757	0.218757	0.154685	-0.697252	0.323619	0.228833	NA	NA	NA	NA	NA	NA	NA	NA	NA
smgfighyldqk	Q91V92	ATP-citrate synthase OS=Mus musculus GN=Acly PE=1 SV=1 - [ACLY_MOUSE]	Y8	1063	NA	NA	NA	NA	NA	NA	NA	NA	NA	NA	NA	NA	NA	NA	NA	NA	NA	NA	NA	NA	NA	NA	NA	NA	NA	0.233234	0.0709522	0.0501708	0.075948	0.081674	0.0471545	NA	NA	NA
smssspwmpqdgfdpsdyaepmdavvkpr	Q91YM2	Rho GTPase-activating protein 35 OS=Mus musculus GN=Arhgap35 PE=1 SV=3 - [RHG35_MOUSE]	Y18	1087	NA	-0.406131	0.610103	0.203368	-0.533561	0.415335	0.156982	0.0793756	0.486394	0.18384	0.0583241	0.658639	0.268888	0.0117174	0.0538366	0.0380683	-0.238914	0.116282	0.0822239	NA	NA	NA	NA	NA	NA	-1.17996	0.49081	0.200372	-0.740389	0.247358	0.110622	-0.374901	0.548129	0.245131
sndkvyenvtglvk	P34152	Focal adhesion kinase 1 OS=Mus musculus GN=Ptk2 PE=1 SV=3 - [FAK1_MOUSE]	Y6	963	NA	-0.137298	0.154083	0.0629042	-0.315075	0.179824	0.0899118	0.00797196	0.134231	0.0671156	-0.189234	0.135613	0.0606479	-0.187336	0.229399	0.102591	-0.452598	0.384291	0.17186	-0.321373	0.27796	0.13898	-0.316579	0.341009	0.170505	-0.0625598	0.121773	0.0544586	0.051527	0.0881997	0.0440999	-0.244362	0.189366	0.0773082
sntspeelgplanqltsdygr	P26039	Talin-1 OS=Mus musculus GN=Tln1 PE=1 SV=2 - [TLN1_MOUSE]	Y19	1893	NA	-0.658134	1.08804	0.486588	-0.420952	0.330719	0.165359	0.231263	0.481446	0.240723	-0.0439424	0.339126	0.169563	NA	NA	NA	NA	NA	NA	NA	NA	NA	NA	NA	NA	-0.036531	0.0603665	0.0426856	0.217713	0.141309	0.0815846	NA	NA	NA
snyevlek	P34152	Focal adhesion kinase 1 OS=Mus musculus GN=Ptk2 PE=1 SV=3 - [FAK1_MOUSE]	Y3	194	NA	NA	NA	NA	NA	NA	NA	NA	NA	NA	NA	NA	NA	NA	NA	NA	NA	NA	NA	NA	NA	NA	NA	NA	NA	-0.774832	0.484508	0.342599	-0.34852	0.2603	0.150284	NA	NA	NA
speegaetpvylallppdaegphgqfvqdk	P48758	Carbonyl reductase [NADPH] 1 OS=Mus musculus GN=Cbr1 PE=1 SV=3 - [CBR1_MOUSE]	Y11	253	NA	0.115761	0.0762215	0.0440065	-0.253044	0.470121	0.332426	0.184236	0.216751	0.125141	0.20278	0.317309	0.224371	-0.508149	0.175252	0.123922	-0.00254737	0.517776	0.366123	-0.730614	0.310988	0.219902	-0.81297	0.591428	0.418203	-0.347741	0.14938	0.105628	-0.28989	0.352293	0.203396	NA	NA	NA
spgeyvniefgsgqpgylagpatsr	P35569	Insulin receptor substrate 1 OS=Mus musculus GN=Irs1 PE=1 SV=1 - [IRS1_MOUSE]	Y5	891	NA	-0.487466	0.320057	0.226314	0.396863	0.0366294	0.0259009	-0.0161407	0.338906	0.239643	-0.10264	0.415396	0.293729	-0.191267	0.28001	0.197997	0.813627	0.24356	0.172223	0.285209	0.678128	0.479509	-0.0700973	0.40717	0.287913	NA	NA	NA	NA	NA	NA	NA	NA	NA
splsdymnldfsspk	P81122	Insulin receptor substrate 2 OS=Mus musculus GN=Irs2 PE=1 SV=2 - [IRS2_MOUSE]	Y6	970	NA	-0.83476	0.377419	0.168787	0.500969	0.44499	0.222495	-0.629868	0.210276	0.0940381	-0.531316	0.476183	0.238091	-0.772675	0.166826	0.0681063	-0.160973	0.27178	0.110954	-0.229963	0.263779	0.117966	-0.47799	0.176247	0.0719523	-1.05822	0.344497	0.14064	0.602279	0.29318	0.103655	-0.567645	0.855154	0.427577
spteyhepvyanpfcrpvtpqr	Q9JHU2	Palmdelphin OS=Mus musculus GN=Palmd PE=1 SV=1 - [PALMD_MOUSE]	Y10	261	C15	NA	NA	NA	NA	NA	NA	NA	NA	NA	NA	NA	NA	0.00501972	0.33227	0.166135	-0.177867	0.348001	0.174001	0.0338932	0.496944	0.286911	0.261989	0.596522	0.421805	NA	NA	NA	NA	NA	NA	NA	NA	NA
spylyplyglgelpqgfar	Q61598;P50396	Rab GDP dissociation inhibitor beta OS=Mus musculus GN=Gdi2 PE=1 SV=1 - [GDIB_MOUSE]|Rab GDP dissociation inhibitor alpha OS=Mus musculus GN=Gdi1 PE=1 SV=3 - [GDIA_MOUSE]	Y8	229;229	NA	-0.0278588	0.288093	0.166331	NA	NA	NA	NA	NA	NA	-1.09908	0.717658	0.41434	NA	NA	NA	NA	NA	NA	NA	NA	NA	NA	NA	NA	-0.150947	0.786535	0.556164	-0.366022	0.305372	0.176306	NA	NA	NA
sreydrlyeeytr	P26450	Phosphatidylinositol 3-kinase regulatory subunit alpha OS=Mus musculus GN=Pik3r1 PE=1 SV=2 - [P85A_MOUSE]	Y8	467	NA	NA	NA	NA	NA	NA	NA	NA	NA	NA	NA	NA	NA	0.00246967	0.218133	0.154244	0.212858	0.130095	0.0919907	0.420052	0.383319	0.271048	-0.339063	1.09127	0.771642	NA	NA	NA	NA	NA	NA	NA	NA	NA
srppytdyvstr	Q9JKV2	Serine/threonine-protein kinase ICK OS=Mus musculus GN=Ick PE=2 SV=2 - [ICK_MOUSE]	Y5,Y8	156;159	NA	0.411163	0.466501	0.269334	NA	NA	NA	0.345474	0.0300155	0.0212242	NA	NA	NA	0.430056	0.0546359	0.031544	0.550543	0.0966021	0.0557732	0.370912	0.192005	0.110854	0.446733	0.308326	0.154163	-0.220057	0.461301	0.2063	0.418685	0.177467	0.0724505	NA	NA	NA
srppytdyvstr	Q9JKV2	Serine/threonine-protein kinase ICK OS=Mus musculus GN=Ick PE=2 SV=2 - [ICK_MOUSE]	Y8	159	NA	-0.585097	0.590689	0.264164	-0.440081	0.324714	0.187474	0.050646	0.472186	0.236093	NA	NA	NA	0.011838	0.412118	0.145706	-0.313397	0.266852	0.0943466	-0.337556	0.43454	0.164241	-0.73825	0.356477	0.145531	-0.397565	0.579108	0.204746	-0.249324	0.455291	0.151764	-0.102537	0.464135	0.207567
ssdeayaiak	Q9Z2I9	Succinyl-CoA ligase [ADP-forming] subunit beta, mitochondrial OS=Mus musculus GN=Sucla2 PE=1 SV=2 - [SUCB1_MOUSE]	Y6	84	NA	0.00896839	0.521817	0.213031	-0.241581	0.652481	0.32624	0.221136	0.218204	0.0975837	0.19917	0.0842397	0.0486358	NA	NA	NA	NA	NA	NA	NA	NA	NA	-0.362827	0.72408	0.512002	-1.04595	1.04671	0.427318	-0.22541	0.619719	0.234232	-0.475348	0.151225	0.08731
ssssdeeyiymnk	Q5DTU0	Actin filament-associated protein 1-like 2 OS=Mus musculus GN=Afap1l2 PE=1 SV=2 - [AF1L2_MOUSE]	Y10	56	NA	0.329897	0.501895	0.289769	0.488507	0.185796	0.10727	0.186133	0.17631	0.101792	0.155576	0.147698	0.0852733	0.0853622	0.444993	0.314657	0.209228	0.113351	0.0801512	0.0321848	0.199351	0.140962	-0.11857	0.57854	0.409089	NA	NA	NA	NA	NA	NA	0.0217579	0.0196189	0.0138726
ssssdeeyiymnk	Q5DTU0	Actin filament-associated protein 1-like 2 OS=Mus musculus GN=Afap1l2 PE=1 SV=2 - [AF1L2_MOUSE]	Y8	54	NA	0.348343	0.302233	0.114233	0.243246	0.32103	0.143569	0.469802	0.179967	0.0734711	0.327298	0.271138	0.10248	NA	NA	NA	NA	NA	NA	NA	NA	NA	NA	NA	NA	0.134238	0.320316	0.160158	-0.072512	0.182707	0.0913537	-0.391563	0.140803	0.062969
ssssnlgaddgympmtpgaalr	P81122	Insulin receptor substrate 2 OS=Mus musculus GN=Irs2 PE=1 SV=2 - [IRS2_MOUSE]	Y12	649	M13	-0.1313	0.424288	0.141429	-0.0866719	0.230556	0.0941241	-0.14715	0.631823	0.238806	-0.457073	0.472078	0.178429	0.0387657	0.391693	0.276969	-0.351658	0.118114	0.0835189	-0.168971	0.0881675	0.0623439	-0.148626	0.47777	0.337834	-0.582774	0.385451	0.15736	-0.016726	0.372931	0.16678	-0.49671	0.510578	0.208442
ssssnlgaddgympmtpgaalr	P81122	Insulin receptor substrate 2 OS=Mus musculus GN=Irs2 PE=1 SV=2 - [IRS2_MOUSE]	Y12	649	M13,M15	-0.639325	0.229658	0.162393	-0.268938	0.449741	0.318015	-0.483779	0.430244	0.304229	-0.781434	0.0733185	0.051844	NA	NA	NA	NA	NA	NA	NA	NA	NA	NA	NA	NA	NA	NA	NA	NA	NA	NA	NA	NA	NA
ssssnlgaddgympmtpgaalr	P81122	Insulin receptor substrate 2 OS=Mus musculus GN=Irs2 PE=1 SV=2 - [IRS2_MOUSE]	Y12	649	M15	-0.516988	0.300545	0.113595	0.174352	0.401499	0.163911	-0.251221	0.192458	0.0785708	-0.68935	0.486499	0.198612	-0.149423	0.335663	0.137034	-0.112516	0.308055	0.125763	-0.112644	0.103003	0.0420506	-0.0409204	0.261778	0.10687	-0.455603	0.25378	0.103605	0.101682	0.11386	0.0402556	-0.350121	0.351647	0.175823
ssssnlgaddgympmtpgaalr	P81122	Insulin receptor substrate 2 OS=Mus musculus GN=Irs2 PE=1 SV=2 - [IRS2_MOUSE]	Y12	649	NA	-0.356157	0.214277	0.064607	-0.0109508	0.434338	0.153562	-0.084108	0.191206	0.0676015	-0.597244	0.3654	0.1218	-0.22604	0.594434	0.210164	-0.334139	0.480183	0.16977	0.0966491	0.523753	0.19796	-0.731273	0.677588	0.276624	-0.802941	0.178666	0.0631681	0.138051	0.19647	0.06549	-0.274824	0.355227	0.145021
sssyadpwtppr	Q69ZX8	Actin-binding LIM protein 3 OS=Mus musculus GN=Ablim3 PE=1 SV=2 - [ABLM3_MOUSE]	Y4	537	NA	NA	NA	NA	NA	NA	NA	NA	NA	NA	NA	NA	NA	NA	NA	NA	NA	NA	NA	NA	NA	NA	NA	NA	NA	NA	NA	NA	NA	NA	NA	-0.258777	0.322092	0.227753
stegqgpyhpvvghignedr	Q3UMF0	Cordon-bleu protein-like 1 OS=Mus musculus GN=Cobll1 PE=1 SV=2 - [COBL1_MOUSE]	Y8	570	NA	0.427761	0.619664	0.357763	NA	NA	NA	NA	NA	NA	0.681652	0.282174	0.162913	0.0754137	0.346082	0.244717	0.708954	0.254868	0.180219	0.767467	0.139153	0.0983962	0.95563	0.255925	0.180966	-0.626585	0.257271	0.181918	0.1559	0.123105	0.0710745	NA	NA	NA
stleenayedivgglpk	Q924W7	Suppression of tumorigenicity 5 protein OS=Mus musculus GN=St5 PE=2 SV=1 - [ST5_MOUSE]	Y8	485	NA	0.741187	0.3112	0.117623	0.580618	0.763603	0.31174	0.751701	0.322386	0.144176	0.402419	0.546227	0.19312	NA	NA	NA	NA	NA	NA	NA	NA	NA	NA	NA	NA	NA	NA	NA	NA	NA	NA	-0.222424	0.120747	0.0697135
sttfstnyr	P05784	Keratin, type I cytoskeletal 18 OS=Mus musculus GN=Krt18 PE=1 SV=5 - [K1C18_MOUSE]	Y8	14	NA	-0.289472	0.617998	0.233581	0.0536738	0.470011	0.235005	0.353443	0.568881	0.254411	-0.120701	0.470826	0.21056	0.0965053	0.68583	0.279989	0.589609	0.641192	0.261765	0.714786	0.643971	0.287993	0.353299	0.923501	0.377018	-1.04736	0.852474	0.301395	-0.0224756	0.455647	0.151882	-0.395558	0.348165	0.142138
sttnyvdfystk	Q68FH0	Plakophilin-4 OS=Mus musculus GN=Pkp4 PE=1 SV=1 - [PKP4_MOUSE]	Y5	1166	NA	0.0365798	0.363898	0.210097	-0.0381828	0.104926	0.074194	-0.395494	0.136531	0.096542	NA	NA	NA	NA	NA	NA	NA	NA	NA	NA	NA	NA	NA	NA	NA	-0.397848	0.0957594	0.0552867	-0.281178	0.210008	0.148498	-0.514101	0.207143	0.119594
stvlqqqynr	P26039	Talin-1 OS=Mus musculus GN=Tln1 PE=1 SV=2 - [TLN1_MOUSE]	Y8	436	NA	-1.12207	0.620616	0.277548	-0.517969	0.179905	0.103868	-0.371708	0.261323	0.130661	NA	NA	NA	-0.348932	0.499879	0.176734	-0.333074	0.271199	0.0958835	-0.206484	0.38919	0.1471	-0.571821	0.352224	0.143795	-1.25397	0.710291	0.251126	-0.558537	0.468363	0.156121	-0.763306	0.216236	0.0967036
svdqdsqpvycnleslgr	Q8K1T1	Leucine-rich repeat-containing protein 25 OS=Mus musculus GN=Lrrc25 PE=1 SV=1 - [LRC25_MOUSE]	Y10	289	C11	0.265263	0.435411	0.217706	0.492068	0.3305	0.16525	0.789228	0.334726	0.193254	1.01582	0.3744	0.1872	-0.0173386	0.405532	0.286755	-0.206707	0.348514	0.246437	-0.369324	0.102727	0.0726388	-0.11188	0.169308	0.119719	NA	NA	NA	NA	NA	NA	NA	NA	NA
svlddfftategqyqpqp	P06240	Proto-oncogene tyrosine-protein kinase LCK OS=Mus musculus GN=Lck PE=1 SV=4 - [LCK_MOUSE]	Y14	505	NA	NA	NA	NA	NA	NA	NA	NA	NA	NA	NA	NA	NA	0.281939	0.409139	0.15464	0.229277	0.569765	0.215351	0.163035	0.605019	0.246998	0.18106	0.62443	0.312215	NA	NA	NA	-0.394703	0.641479	0.453594	NA	NA	NA
svlgnnfyeyyvndppr	P99025	GTP cyclohydrolase 1 feedback regulatory protein OS=Mus musculus GN=Gchfr PE=1 SV=3 - [GFRP_MOUSE]	Y10	47	NA	NA	NA	NA	NA	NA	NA	NA	NA	NA	NA	NA	NA	NA	NA	NA	NA	NA	NA	NA	NA	NA	NA	NA	NA	NA	NA	NA	NA	NA	NA	0.112144	0.133813	0.0946198
svlgnnfyeyyvndppr	P99025	GTP cyclohydrolase 1 feedback regulatory protein OS=Mus musculus GN=Gchfr PE=1 SV=3 - [GFRP_MOUSE]	Y11	48	NA	0.0468004	0.258582	0.149292	0.00752817	0.0694296	0.0400852	0.010034	0.288095	0.166332	-0.0382624	0.218015	0.125871	-0.168034	0.052053	0.036807	0.333247	0.215183	0.152157	-0.0617656	0.323705	0.228894	-0.149592	0.523236	0.369984	NA	NA	NA	NA	NA	NA	-0.517072	0.147613	0.104378
svlgnnfyeyyvndppr	P99025	GTP cyclohydrolase 1 feedback regulatory protein OS=Mus musculus GN=Gchfr PE=1 SV=3 - [GFRP_MOUSE]	Y8	45	NA	0.528599	0.205891	0.0840546	0.484478	0.214142	0.107071	0.555142	0.186768	0.0835252	0.390698	0.252022	0.102887	-0.139499	0.140672	0.0629104	0.268654	0.171567	0.0767269	0.120424	0.257787	0.128894	0.0417115	0.310932	0.155466	-0.207731	0.166932	0.083466	-0.131205	0.20371	0.0831642	-0.102645	0.470798	0.271815
svneslnnlfiteedyqalr	Q68FD5	Clathrin heavy chain 1 OS=Mus musculus GN=Cltc PE=1 SV=3 - [CLH1_MOUSE]	Y16	1477	NA	0.156444	0.46588	0.155293	-0.221817	0.351213	0.132746	0.263052	0.477578	0.180507	0.0189984	0.242176	0.0988678	0.185245	0.289052	0.102195	0.0523469	0.310929	0.10993	0.0187756	0.382529	0.144583	0.0351785	0.454685	0.185624	-0.0639097	0.501899	0.177448	-0.25175	0.286624	0.0955412	-0.353937	0.247311	0.110601
svspttemvsnesvdyr	P16056	Hepatocyte growth factor receptor OS=Mus musculus GN=Met PE=1 SV=1 - [MET_MOUSE]	Y16	1001	NA	0.0220437	0.0848139	0.0599725	0.516216	0.156509	0.110669	-0.0445369	0.333453	0.235787	0.123167	0.0860076	0.0608165	NA	NA	NA	NA	NA	NA	NA	NA	NA	NA	NA	NA	NA	NA	NA	NA	NA	NA	NA	NA	NA
svtyatvvfpggdk	Q8K558	Trem-like transcript 1 protein OS=Mus musculus GN=Treml1 PE=1 SV=2 - [TRML1_MOUSE]	Y4	286	NA	0.434666	0.385074	0.128358	0.440571	0.238943	0.0975483	0.579078	0.21291	0.0804724	0.370537	0.243811	0.0921518	0.325418	0.147289	0.0850374	-0.343118	0.331419	0.191345	-0.335893	0.20848	0.120366	0.0252246	0.3195	0.15975	-0.389919	0.240684	0.09097	-0.0443751	0.240075	0.0907397	0.0785206	0.206449	0.0842824
svvcpicasmpwgdpsyr	Q9ET26	E3 ubiquitin-protein ligase RNF114 OS=Mus musculus GN=Rnf114 PE=2 SV=2 - [RN114_MOUSE]	Y17	187	C4,C7	-0.105262	0.0583194	0.041238	0.221868	0.00609167	0.00430746	0.381768	0.0289667	0.0204826	0.238477	0.358758	0.25368	NA	NA	NA	NA	NA	NA	NA	NA	NA	NA	NA	NA	NA	NA	NA	NA	NA	NA	NA	NA	NA
svyavssnqnttyngtdglapvevedllr	Q9JHU2	Palmdelphin OS=Mus musculus GN=Palmd PE=1 SV=1 - [PALMD_MOUSE]	Y3	217	NA	NA	NA	NA	NA	NA	NA	NA	NA	NA	NA	NA	NA	-0.411351	0.211398	0.149481	-0.115503	0.0814823	0.0576167	-0.226605	0.0208313	0.0147299	-0.100467	0.33524	0.237051	NA	NA	NA	NA	NA	NA	NA	NA	NA
swmddydyvhlqgk	O35177	Enhancer of filamentation 1 OS=Mus musculus GN=Nedd9 PE=1 SV=2 - [CASL_MOUSE]	Y6	628	NA	NA	NA	NA	NA	NA	NA	NA	NA	NA	NA	NA	NA	NA	NA	NA	NA	NA	NA	NA	NA	NA	NA	NA	NA	-0.308413	0.217272	0.153635	-0.156717	0.401637	0.231885	NA	NA	NA
syavvgvppdvmgigpayaipaalqk	Q8VCH0;Q921H8	3-ketoacyl-CoA thiolase B, peroxisomal OS=Mus musculus GN=Acaa1b PE=1 SV=1 - [THIKB_MOUSE]|3-ketoacyl-CoA thiolase A, peroxisomal OS=Mus musculus GN=Acaa1a PE=1 SV=1 - [THIKA_MOUSE]	Y18	323;323	NA	0.903465	0.456967	0.204362	0.215115	0.174586	0.0872932	0.674649	0.22744	0.11372	1.46321	0.359537	0.207579	NA	NA	NA	NA	NA	NA	NA	NA	NA	NA	NA	NA	-0.612805	0.282079	0.162858	-0.432195	0.226167	0.159924	-0.579367	0.222749	0.128604
sydvppppmepdhpfysnisk	Q9DBJ1	Phosphoglycerate mutase 1 OS=Mus musculus GN=Pgam1 PE=1 SV=3 - [PGAM1_MOUSE]	Y16	133	NA	0.901037	0.210496	0.148843	NA	NA	NA	NA	NA	NA	0.841019	0.480227	0.277259	NA	NA	NA	NA	NA	NA	NA	NA	NA	NA	NA	NA	NA	NA	NA	NA	NA	NA	NA	NA	NA
sydvppppmepdhpfysnisk	Q9DBJ1	Phosphoglycerate mutase 1 OS=Mus musculus GN=Pgam1 PE=1 SV=3 - [PGAM1_MOUSE]	Y2	119	NA	0.63455	0.131539	0.0588259	0.543845	0.501951	0.289802	0.65325	0.181418	0.104742	0.548495	0.322483	0.161242	NA	NA	NA	NA	NA	NA	NA	NA	NA	NA	NA	NA	-0.233532	0.254609	0.146998	0.107282	0.519595	0.367409	0.108903	0.190511	0.0952555
syedlteledr	Q6PDG8	Vacuolar fusion protein MON1 homolog A OS=Mus musculus GN=Mon1a PE=1 SV=3 - [MON1A_MOUSE]	Y2	57	NA	NA	NA	NA	NA	NA	NA	NA	NA	NA	NA	NA	NA	NA	NA	NA	NA	NA	NA	NA	NA	NA	0.0900014	0.0221577	0.0156678	NA	NA	NA	0.160569	0.0111999	0.00791951	NA	NA	NA
syedpycddr	Q68FH0	Plakophilin-4 OS=Mus musculus GN=Pkp4 PE=1 SV=1 - [PKP4_MOUSE]	Y2	1137	C7	-0.698834	0.488064	0.345113	NA	NA	NA	NA	NA	NA	NA	NA	NA	NA	NA	NA	NA	NA	NA	NA	NA	NA	NA	NA	NA	-0.68911	0.678016	0.479429	NA	NA	NA	NA	NA	NA
syelpdgqvitigner	P68134;P63268;P60710;P62737;P68033;P63260;Q8BFZ3	Actin, alpha skeletal muscle OS=Mus musculus GN=Acta1 PE=1 SV=1 - [ACTS_MOUSE]|Actin, gamma-enteric smooth muscle OS=Mus musculus GN=Actg2 PE=1 SV=1 - [ACTH_MOUSE]|Actin, cytoplasmic 1 OS=Mus musculus GN=Actb PE=1 SV=1 - [ACTB_MOUSE]|Actin, aortic smooth muscle OS=Mus musculus GN=Acta2 PE=1 SV=1 - [ACTA_MOUSE]|Actin, alpha cardiac muscle 1 OS=Mus musculus GN=Actc1 PE=1 SV=1 - [ACTC_MOUSE]|Actin, …	Y2	242;240;241;240;241;242;242	NA	0.965246	1.08379	0.326774	0.0613492	0.365047	0.129064	0.159753	0.498032	0.176081	0.170489	0.379543	0.126514	-0.0105863	0.36832	0.130221	-0.189583	0.394085	0.13933	-0.00283285	0.621077	0.234745	0.06269	0.287755	0.117475	-0.0531042	0.217579	0.0769257	0.964628	0.835673	0.278558	0.316554	0.577	0.235559
sykapcscsgdndqyvlmsspvgr	P81122	Insulin receptor substrate 2 OS=Mus musculus GN=Irs2 PE=1 SV=2 - [IRS2_MOUSE]	Y15	814	C6,C8	NA	NA	NA	NA	NA	NA	NA	NA	NA	NA	NA	NA	-0.0555273	0.868782	0.614322	0.174373	0.718661	0.50817	1.24492	0.509727	0.360432	0.871196	0.94094	0.665345	NA	NA	NA	NA	NA	NA	NA	NA	NA
syndrnpetlngdatysslaak	Q3UTJ2	Sorbin and SH3 domain-containing protein 2 OS=Mus musculus GN=Sorbs2 PE=1 SV=2 - [SRBS2_MOUSE]	Y16	62	NA	NA	NA	NA	NA	NA	NA	NA	NA	NA	NA	NA	NA	-0.298347	0.0364555	0.0257779	0.880421	0.305687	0.216153	0.395979	0.481522	0.340487	-0.212039	0.763127	0.539613	NA	NA	NA	NA	NA	NA	NA	NA	NA
syqylvesir	Q9CXI0	2-methoxy-6-polyprenyl-1,4-benzoquinol methylase, mitochondrial OS=Mus musculus GN=Coq5 PE=2 SV=2 - [COQ5_MOUSE]	Y4	283	NA	NA	NA	NA	NA	NA	NA	NA	NA	NA	NA	NA	NA	NA	NA	NA	NA	NA	NA	NA	NA	NA	NA	NA	NA	NA	NA	NA	NA	NA	NA	-0.0233828	0.287499	0.143749
syspydmlesik	P07356	Annexin A2 OS=Mus musculus GN=Anxa2 PE=1 SV=2 - [ANXA2_MOUSE]	Y5	238	NA	-0.00780001	0.203172	0.143664	-0.0419975	0.0274325	0.0193977	0.0729063	0.245701	0.173737	0.294007	0.271011	0.191634	NA	NA	NA	NA	NA	NA	NA	NA	NA	NA	NA	NA	NA	NA	NA	NA	NA	NA	NA	NA	NA
sysstltdlgr	Q3UTJ2	Sorbin and SH3 domain-containing protein 2 OS=Mus musculus GN=Sorbs2 PE=1 SV=2 - [SRBS2_MOUSE]	Y2	922	NA	0.317595	0.0885653	0.0511332	NA	NA	NA	0.616311	0.357305	0.252653	NA	NA	NA	0.145016	0.244014	0.172544	0.397379	0.145558	0.102925	0.482321	0.32617	0.230637	0.294834	0.730543	0.516572	-0.584932	0.0628379	0.031419	0.207445	0.258701	0.129351	NA	NA	NA
taaeleaagdyvk	Q9QZS8	SH2 domain-containing protein 3C OS=Mus musculus GN=Sh2d3c PE=1 SV=1 - [SH2D3_MOUSE]	Y11	178	NA	-0.0382582	0.188923	0.0629742	-0.223481	0.170877	0.0645855	-0.0184426	0.327049	0.123613	-0.130681	0.17652	0.05884	NA	NA	NA	NA	NA	NA	NA	NA	NA	-0.357056	0.335983	0.237576	-0.310939	0.358934	0.16052	0.10683	0.340287	0.138922	-0.123323	0.106788	0.047757
tactnfmmtpyvvtr	Q9WTU6	Mitogen-activated protein kinase 9 OS=Mus musculus GN=Mapk9 PE=1 SV=2 - [MK09_MOUSE]	Y11	185	C3	NA	NA	NA	NA	NA	NA	NA	NA	NA	NA	NA	NA	NA	NA	NA	NA	NA	NA	NA	NA	NA	NA	NA	NA	NA	NA	NA	NA	NA	NA	-0.0916097	0.0978495	0.06919
tagtsfmmtpyvvtr	Q91Y86;Q61831	Mitogen-activated protein kinase 8 OS=Mus musculus GN=Mapk8 PE=1 SV=1 - [MK08_MOUSE]|Mitogen-activated protein kinase 10 OS=Mus musculus GN=Mapk10 PE=1 SV=2 - [MK10_MOUSE]	Y11	185;223	NA	NA	NA	NA	NA	NA	NA	NA	NA	NA	NA	NA	NA	NA	NA	NA	NA	NA	NA	NA	NA	NA	NA	NA	NA	NA	NA	NA	NA	NA	NA	-0.339741	0.280396	0.19827
tasdtdssycipppagmtpsr	Q9QYY0	GRB2-associated-binding protein 1 OS=Mus musculus GN=Gab1 PE=1 SV=2 - [GAB1_MOUSE]	Y9	373	C10	0.351608	0.27176	0.156901	-0.56995	0.932156	0.659134	-0.62575	0.435471	0.307925	NA	NA	NA	NA	NA	NA	NA	NA	NA	NA	NA	NA	NA	NA	NA	-1.18154	0.692906	0.40005	NA	NA	NA	-0.736463	0.608579	0.351363
tdkdmdgyvsglevr	P42567	Epidermal growth factor receptor substrate 15 OS=Mus musculus GN=Eps15 PE=1 SV=1 - [EPS15_MOUSE]	Y8	242	NA	0.518484	0.346766	0.200205	0.162167	0.0190392	0.0134627	0.462659	0.267127	0.188887	0.224568	0.225712	0.112856	0.0365602	0.233971	0.165442	0.0807288	0.245372	0.173504	NA	NA	NA	NA	NA	NA	NA	NA	NA	NA	NA	NA	-0.116545	0.195431	0.112832
tdydnflmahlinek	P11588;P02762;B5X0G2;P11589;P04938	Major urinary protein 1 OS=Mus musculus GN=Mup1 PE=1 SV=1 - [MUP1_MOUSE]|Major urinary protein 6 OS=Mus musculus GN=Mup6 PE=1 SV=2 - [MUP6_MOUSE]|Major urinary protein 17 OS=Mus musculus GN=Mup17 PE=2 SV=2 - [MUP17_MOUSE]|Major urinary protein 2 OS=Mus musculus GN=Mup2 PE=1 SV=1 - [MUP2_MOUSE]|Major urinary proteins 11 and 8 (Fragment) OS=Mus musculus GN=Mup8 PE=1 SV=1 - [MUP8_MOUSE]	Y3	115;115;115;115;116	NA	-0.119865	0.507184	0.292823	NA	NA	NA	NA	NA	NA	-1.2625	0.38405	0.221731	-0.0919472	0.0824796	0.0583219	-0.456454	0.194687	0.137664	0.0270451	0.295569	0.208999	0.286064	0.474519	0.335536	0.0729714	0.39151	0.276839	0.253871	0.330406	0.19076	NA	NA	NA
teaentitysllk	P08101	Low affinity immunoglobulin gamma Fc region receptor II OS=Mus musculus GN=Fcgr2 PE=1 SV=2 - [FCGR2_MOUSE]	Y9	309	NA	0.589991	0.42209	0.243694	NA	NA	NA	NA	NA	NA	0.448585	0.512465	0.295872	NA	NA	NA	NA	NA	NA	NA	NA	NA	NA	NA	NA	0.169497	0.220154	0.155672	0.205389	0.344923	0.199141	NA	NA	NA
tegdylsyr	Q80TH2	Protein LAP2 OS=Mus musculus GN=Erbb2ip PE=1 SV=3 - [LAP2_MOUSE]	Y5	1097	NA	-0.358304	0.265876	0.0940015	-0.15675	0.179774	0.0679482	-0.232955	0.295934	0.120815	-0.344358	0.135576	0.045192	-0.204146	0.325584	0.187976	0.167913	0.3276	0.18914	1.71572e-05	0.310647	0.179352	-0.240201	0.439722	0.31093	-0.942388	0.758019	0.437643	0.0197221	0.431113	0.248903	0.0443266	0.651332	0.291285
teqgppsseyifer	P29758	Ornithine aminotransferase, mitochondrial OS=Mus musculus GN=Oat PE=1 SV=1 - [OAT_MOUSE]	Y10	42	NA	0.360562	0.515725	0.155497	0.418874	0.641822	0.226918	0.335806	0.203657	0.0720036	0.362659	0.53752	0.179173	-0.298518	0.120747	0.0853808	0.0399145	0.159658	0.112896	0.0308505	0.0508232	0.0359374	-0.235354	0.282681	0.199886	-0.369363	0.302107	0.123335	-0.568154	0.277898	0.12428	-0.0232465	0.365042	0.149028
tevhesyyk	Q9R0H0	Peroxisomal acyl-coenzyme A oxidase 1 OS=Mus musculus GN=Acox1 PE=1 SV=5 - [ACOX1_MOUSE]	Y8	651	NA	NA	NA	NA	NA	NA	NA	NA	NA	NA	NA	NA	NA	NA	NA	NA	NA	NA	NA	NA	NA	NA	NA	NA	NA	-0.718933	0.189641	0.134096	-1.85962	1.22621	0.707954	NA	NA	NA
tevpyeelwleegkpsr	Q3UFT3	GRB2-associated and regulator of MAPK protein OS=Mus musculus GN=Garem PE=2 SV=2 - [GAREM_MOUSE]	Y5	453	NA	-0.702694	0.595696	0.179609	-0.398261	0.294043	0.10396	0.421871	0.320588	0.113345	0.0058316	0.51077	0.170257	-0.728098	0.528794	0.215879	-0.734388	0.123873	0.0505709	-0.694525	0.179699	0.0803638	-1.25337	0.5603	0.228742	-1.55134	0.506364	0.179027	-0.77819	0.474395	0.158132	-0.867682	1.47244	0.601121
tfgenyvqellek	Q9Z2Y8	Proline synthase co-transcribed bacterial homolog protein OS=Mus musculus GN=Prosc PE=1 SV=1 - [PROSC_MOUSE]	Y6	69	NA	1.02227	0.228742	0.0864562	0.655841	0.246442	0.110212	0.900288	0.306266	0.136966	0.735073	0.242277	0.121138	0.221246	0.060915	0.0351693	0.58814	0.189011	0.109126	0.510435	0.563496	0.398452	0.5224	0.82984	0.586785	-0.370474	0.184677	0.0698012	0.0185256	0.237186	0.0896478	-0.0918216	0.353169	0.157942
tghgyvyeypsr	O35177	Enhancer of filamentation 1 OS=Mus musculus GN=Nedd9 PE=1 SV=2 - [CASL_MOUSE]	Y7	165	NA	NA	NA	NA	NA	NA	NA	NA	NA	NA	NA	NA	NA	0.43763	0.316977	0.224136	1.65211	0.344778	0.243795	1.51908	0.0403829	0.028555	NA	NA	NA	NA	NA	NA	NA	NA	NA	NA	NA	NA
tidlgaaahytgdk	Q99KN9	Clathrin interactor 1 OS=Mus musculus GN=Clint1 PE=1 SV=2 - [EPN4_MOUSE]	Y10	301	NA	-0.851746	0.365033	0.163248	0.655075	0.136003	0.0961688	0.50349	0.35795	0.206662	-0.0472922	0.14203	0.0820012	NA	NA	NA	NA	NA	NA	NA	NA	NA	NA	NA	NA	-1.42472	0.480979	0.240489	0.142948	0.621598	0.310799	-0.007945	1.70917	1.20857
tiilydtnlpdvsak	P97328	Ketohexokinase OS=Mus musculus GN=Khk PE=1 SV=1 - [KHK_MOUSE]	Y5	113	NA	0.554567	0.316562	0.158281	0.498195	0.119078	0.0687494	0.622571	0.277787	0.16038	0.477933	0.500008	0.22361	0.0570286	0.104918	0.0741879	0.202548	0.0847654	0.0599382	0.0869537	0.246643	0.174403	0.0750519	0.298281	0.210916	NA	NA	NA	NA	NA	NA	NA	NA	NA
tipidgdffsytr	P47738	Aldehyde dehydrogenase, mitochondrial OS=Mus musculus GN=Aldh2 PE=1 SV=1 - [ALDH2_MOUSE]	Y11	172	NA	0.406991	0.214832	0.107416	0.232009	0.35944	0.254162	0.134359	0.597538	0.344989	0.200221	0.5669	0.28345	-0.124547	0.295698	0.170722	-0.0402585	0.185486	0.10709	-0.128713	0.116814	0.0674428	-0.196921	0.313301	0.156651	-0.246508	0.162266	0.0811332	-0.015311	0.35687	0.145691	-0.356038	0.379059	0.21885
titpvynr	P39447	Tight junction protein ZO-1 OS=Mus musculus GN=Tjp1 PE=1 SV=2 - [ZO1_MOUSE]	Y6	1521	NA	-0.624783	0.730488	0.421747	-0.338098	1.14512	0.809725	-0.00866354	0.305359	0.215921	NA	NA	NA	0.0337139	0.639332	0.319666	0.274626	0.300106	0.150053	0.170088	0.370628	0.185314	-0.368361	0.44201	0.221005	-0.88784	0.748084	0.334553	-0.445842	0.726024	0.296398	-0.805651	0.390099	0.225224
tivainkdpeapifqvadygivadlfk	Q99LC5	Electron transfer flavoprotein subunit alpha, mitochondrial OS=Mus musculus GN=Etfa PE=1 SV=2 - [ETFA_MOUSE]	Y19	313	NA	1.2193	0.776296	0.548924	NA	NA	NA	0.882337	0.776488	0.54906	NA	NA	NA	-0.0134268	0.00886861	0.00627105	0.342287	0.0524733	0.0371043	0.13633	0.453945	0.320987	-0.346482	1.15462	0.816442	0.0404766	0.0215274	0.0124288	0.187615	0.498474	0.249237	-0.556192	0.443016	0.313259
tkdyqdfqhldndndhhqlr	P34927	Asialoglycoprotein receptor 1 OS=Mus musculus GN=Asgr1 PE=2 SV=4 - [ASGR1_MOUSE]	Y4	5	NA	-0.04088	0.193687	0.0968436	0.131878	0.103145	0.0729345	0.138566	0.079332	0.0458023	-0.0665265	0.351442	0.175721	-0.351994	0.513401	0.2296	-0.746653	0.377708	0.168916	-0.141261	0.325333	0.162666	-0.316044	0.518871	0.259436	-0.87251	0.77579	0.387895	-0.169827	0.372791	0.166717	-0.274994	0.388604	0.224361
tkdyqdfqhldndndhhqlrr	P34927	Asialoglycoprotein receptor 1 OS=Mus musculus GN=Asgr1 PE=2 SV=4 - [ASGR1_MOUSE]	Y4	5	NA	NA	NA	NA	NA	NA	NA	NA	NA	NA	NA	NA	NA	NA	NA	NA	NA	NA	NA	NA	NA	NA	-0.711979	0.667115	0.471721	NA	NA	NA	-0.14317	0.148935	0.105313	NA	NA	NA
tlepvkpptvpndymtspar	Q8CBW3	Abl interactor 1 OS=Mus musculus GN=Abi1 PE=1 SV=3 - [ABI1_MOUSE]	Y14	213	NA	1.00071	0.210211	0.0858181	0.959305	0.398606	0.230136	1.09384	0.507915	0.253958	0.825889	0.380872	0.190436	NA	NA	NA	NA	NA	NA	NA	NA	NA	NA	NA	NA	-0.310892	0.220231	0.0984903	0.403525	0.556651	0.248942	0.146715	0.729226	0.364613
tlspgdsfstfdtpyck	Q9JHW2	Omega-amidase NIT2 OS=Mus musculus GN=Nit2 PE=1 SV=1 - [NIT2_MOUSE]	Y15	145	C16	0.499713	0.457271	0.323339	NA	NA	NA	NA	NA	NA	0.0736076	0.166686	0.0962365	NA	NA	NA	NA	NA	NA	NA	NA	NA	NA	NA	NA	NA	NA	NA	NA	NA	NA	NA	NA	NA
tlvyggiflypank	Q9QXD6	Fructose-1,6-bisphosphatase 1 OS=Mus musculus GN=Fbp1 PE=2 SV=3 - [F16P1_MOUSE]	Y10	265	NA	1.23309	0.362751	0.162227	1.2869	0.126406	0.0632032	1.42648	0.32089	0.143506	0.858648	0.250155	0.125078	0.1309	0.526435	0.263218	0.699481	0.707561	0.353781	0.663091	0.466055	0.233027	-0.0371806	0.361208	0.180604	0.277029	0.257602	0.105166	0.516823	0.458545	0.16212	0.0938265	0.15585	0.0779249
tlvyggiflypank	Q9QXD6	Fructose-1,6-bisphosphatase 1 OS=Mus musculus GN=Fbp1 PE=2 SV=3 - [F16P1_MOUSE]	Y4	259	NA	1.29123	0.413305	0.156215	1.15462	0.222095	0.0993239	1.4127	0.312056	0.127396	0.875404	0.207024	0.103512	0.038681	0.302918	0.17489	0.433073	0.439558	0.253779	0.00913202	0.0714595	0.0505295	-0.193885	0.448888	0.317412	0.172969	0.219352	0.0829071	0.373194	0.380924	0.143976	0.144653	0.125457	0.0561063
tlydfpgndaedlpfk	P47941	Crk-like protein OS=Mus musculus GN=Crkl PE=1 SV=2 - [CRKL_MOUSE]	Y3	132	NA	0.0818278	0.306229	0.0923315	0.0527991	0.117587	0.0415733	0.62282	0.0634138	0.0224202	0.251452	0.163777	0.0545923	-0.19935	0.517148	0.182839	-0.0645129	0.731017	0.258453	-0.141693	0.379976	0.143618	-1.05224	0.636261	0.259752	-1.07689	0.432551	0.15293	-0.657171	0.464364	0.154788	-0.755316	0.818563	0.334177
tlydfpgndaedlpfkk	P47941	Crk-like protein OS=Mus musculus GN=Crkl PE=1 SV=2 - [CRKL_MOUSE]	Y3	132	NA	0.267396	0.39858	0.13286	0.182828	0.0964677	0.0364614	0.68276	0.0994829	0.037601	0.256618	0.178235	0.072764	-0.366402	0.374859	0.132533	0.104921	0.627281	0.221777	0.708132	0.775688	0.293182	0.692089	0.979805	0.400004	-0.874068	0.540102	0.190955	-0.455927	0.427189	0.142396	-0.761077	0.730106	0.326513
tmiykdvpenlhk	Q99KR3	Beta-lactamase-like protein 2 OS=Mus musculus GN=Lactb2 PE=1 SV=1 - [LACB2_MOUSE]	Y4	246	NA	NA	NA	NA	NA	NA	NA	NA	NA	NA	NA	NA	NA	NA	NA	NA	NA	NA	NA	NA	NA	NA	NA	NA	NA	-0.145967	0.169431	0.119806	-0.258431	0.0303965	0.0175494	NA	NA	NA
tmqfepstavydacr	Q71LX4	Talin-2 OS=Mus musculus GN=Tln2 PE=1 SV=3 - [TLN2_MOUSE]	Y11	28	C14	0.587962	0.367955	0.164554	-0.0257451	0.177294	0.102361	0.458141	0.258218	0.129109	0.31569	0.224954	0.100602	NA	NA	NA	NA	NA	NA	NA	NA	NA	NA	NA	NA	-0.0463928	0.525759	0.26288	0.395894	0.146123	0.0730613	0.0845127	0.319086	0.1427
tmqfepstmvydacr	P26039	Talin-1 OS=Mus musculus GN=Tln1 PE=1 SV=2 - [TLN1_MOUSE]	Y11	26	C14	0.434216	0.24689	0.0744402	0.309272	0.232526	0.0822103	0.326679	0.176978	0.0625712	0.238967	0.0329125	0.0109708	0.0723276	0.160318	0.0605947	0.148379	0.317741	0.120095	0.202052	0.191782	0.0782949	-0.163153	0.343217	0.171608	-0.262163	0.175023	0.0661524	0.0857917	0.181419	0.06857	-0.0782715	0.221919	0.0905981
tmqfepstmvydacr	P26039	Talin-1 OS=Mus musculus GN=Tln1 PE=1 SV=2 - [TLN1_MOUSE]	Y11	26	M2,C14	0.531696	0.543271	0.242958	0.327428	0.157198	0.0907585	0.505084	0.51026	0.25513	0.509356	0.545308	0.243869	-0.0774368	0.442275	0.312735	0.140959	0.346945	0.245327	0.18183	0.0692697	0.0489811	-0.214312	0.0941626	0.066583	-0.29237	0.351015	0.248205	-0.112506	0.129902	0.0749988	NA	NA	NA
tnyleldr	Q60770	Syntaxin-binding protein 3 OS=Mus musculus GN=Stxbp3 PE=1 SV=1 - [STXB3_MOUSE]	Y3	521	NA	-0.585504	0.116423	0.0823238	NA	NA	NA	NA	NA	NA	0.0282456	0.0397029	0.0229225	NA	NA	NA	NA	NA	NA	NA	NA	NA	NA	NA	NA	NA	NA	NA	NA	NA	NA	NA	NA	NA
tnyydgyqaqplatr	O88552	Claudin-2 OS=Mus musculus GN=Cldn2 PE=1 SV=1 - [CLD2_MOUSE]	Y4	195	NA	NA	NA	NA	NA	NA	NA	NA	NA	NA	NA	NA	NA	-0.0665789	0.23829	0.168497	-0.0400809	0.193475	0.136808	-0.0590785	0.127246	0.0899768	-0.356655	0.0857191	0.0606126	NA	NA	NA	NA	NA	NA	NA	NA	NA
tnyydgyqaqplatr	O88552	Claudin-2 OS=Mus musculus GN=Cldn2 PE=1 SV=1 - [CLD2_MOUSE]	Y7	198	NA	-0.588267	0.244159	0.140965	NA	NA	NA	0.126654	0.106579	0.0615335	NA	NA	NA	NA	NA	NA	NA	NA	NA	NA	NA	NA	NA	NA	NA	-1.19901	0.322169	0.161084	-0.245554	0.741651	0.370826	-1.14428	0.0603026	0.0301513
tppspspwltseanycelnpafavgcdr	Q9QZK2	Breast cancer anti-estrogen resistance protein 3 OS=Mus musculus GN=Bcar3 PE=1 SV=1 - [BCAR3_MOUSE]	Y15	424	C16,C26	0.0951429	0.218501	0.0892026	0.0578864	0.170904	0.0697712	0.122242	0.154345	0.069025	0.109518	0.144346	0.058929	0.0129342	0.170839	0.064571	0.0576974	0.397271	0.150155	0.119179	0.285381	0.116506	-0.0856874	0.31657	0.158285	-0.457901	0.146802	0.084756	-0.175105	0.17444	0.100713	-0.236836	0.311027	0.155514
tpsqssvasieeytemmpaayppgggsggr	P35569	Insulin receptor substrate 1 OS=Mus musculus GN=Irs1 PE=1 SV=1 - [IRS1_MOUSE]	Y13	546	NA	0.472255	1.41389	0.999769	0.903294	1.05781	0.747987	1.55422	0.273962	0.19372	1.14155	0.608762	0.43046	NA	NA	NA	NA	NA	NA	NA	NA	NA	NA	NA	NA	NA	NA	NA	NA	NA	NA	NA	NA	NA
tpvdyidlpyssspsr	Q62417	Sorbin and SH3 domain-containing protein 1 OS=Mus musculus GN=Sorbs1 PE=1 SV=2 - [SRBS1_MOUSE]	Y10	1198	NA	0.189955	0.0831375	0.031423	0.241081	0.316778	0.141667	0.442563	0.251141	0.102528	0.171529	0.316502	0.119627	-0.0985233	0.303379	0.107261	0.399741	0.297975	0.10535	0.22813	0.434183	0.164106	0.244911	0.471432	0.192461	-0.227434	0.259266	0.105845	0.130949	0.172672	0.0610488	-0.390531	0.444303	0.198698
tpvdyidlpyssspsr	Q62417	Sorbin and SH3 domain-containing protein 1 OS=Mus musculus GN=Sorbs1 PE=1 SV=2 - [SRBS1_MOUSE]	Y5	1193	NA	0.200309	0.273879	0.0912931	0.177357	0.251284	0.102586	0.372998	0.255502	0.0965706	0.212443	0.259175	0.097959	-0.0345075	0.152494	0.0539147	0.391774	0.324846	0.11485	0.375392	0.34656	0.130987	0.0556992	0.281401	0.114881	-0.341597	0.122559	0.0433313	-0.0182514	0.161971	0.0539905	-0.250719	0.300513	0.122684
tqptdeemlfiyshfk	P31786	Acyl-CoA-binding protein OS=Mus musculus GN=Dbi PE=1 SV=2 - [ACBP_MOUSE]	Y12	29	M8	0.513045	0.317479	0.119996	0.329111	0.442284	0.221142	0.664849	0.453456	0.202792	0.550299	0.318932	0.142631	0.559491	0.217409	0.153732	1.21156	0.239429	0.169302	0.880373	0.365008	0.258099	0.852296	0.628719	0.444571	-0.107398	0.611427	0.305714	0.0481408	0.336532	0.168266	-0.384929	0.112217	0.0793497
tqptdeemlfiyshfk	P31786	Acyl-CoA-binding protein OS=Mus musculus GN=Dbi PE=1 SV=2 - [ACBP_MOUSE]	Y12	29	NA	1.0029	0.254717	0.0768001	0.490389	0.599556	0.211975	1.23893	0.405331	0.143306	1.16471	0.41334	0.13778	0.745654	0.23773	0.0840503	1.32742	0.345215	0.122052	1.30965	0.376765	0.142404	1.05639	0.686694	0.280342	-0.706504	0.290577	0.102735	-0.131687	0.429591	0.143197	-0.513909	0.421778	0.17219
tqqglyqapgpnpqfqsppak	Q61140	Breast cancer anti-estrogen resistance protein 1 OS=Mus musculus GN=Bcar1 PE=1 SV=2 - [BCAR1_MOUSE]	Y6	132	NA	NA	NA	NA	NA	NA	NA	NA	NA	NA	NA	NA	NA	NA	NA	NA	NA	NA	NA	NA	NA	NA	NA	NA	NA	NA	NA	NA	NA	NA	NA	-0.31321	0.361551	0.255655
tqynqvpsedfer	P97792	Coxsackievirus and adenovirus receptor homolog OS=Mus musculus GN=Cxadr PE=1 SV=1 - [CXAR_MOUSE]	Y3	318	NA	0.177385	0.240866	0.170318	NA	NA	NA	NA	NA	NA	-0.412255	0.834614	0.481865	NA	NA	NA	NA	NA	NA	NA	NA	NA	NA	NA	NA	NA	NA	NA	NA	NA	NA	NA	NA	NA
tryeqlpr	P39447	Tight junction protein ZO-1 OS=Mus musculus GN=Tjp1 PE=1 SV=2 - [ZO1_MOUSE]	Y3	1145	NA	-0.617166	0.31072	0.219712	NA	NA	NA	NA	NA	NA	NA	NA	NA	0.180364	0.377714	0.168919	0.166544	0.441233	0.197325	-0.033321	0.172643	0.0863216	-0.232615	0.283508	0.141754	-0.99012	0.738954	0.426635	-1.64268	1.46319	0.844775	NA	NA	NA
tsaapggvplqpqdleftklpnglviaslenyaplsr	Q9DB77	Cytochrome b-c1 complex subunit 2, mitochondrial OS=Mus musculus GN=Uqcrc2 PE=1 SV=1 - [QCR2_MOUSE]	Y32	55	NA	NA	NA	NA	NA	NA	NA	NA	NA	NA	NA	NA	NA	-0.24145	0.396131	0.280107	0.155268	0.00685086	0.00484429	0.077007	0.24466	0.173	-0.311463	0.920359	0.650792	NA	NA	NA	NA	NA	NA	NA	NA	NA
tsidaydnfdnislaqr	Q68FD5	Clathrin heavy chain 1 OS=Mus musculus GN=Cltc PE=1 SV=3 - [CLH1_MOUSE]	Y6	1487	NA	0.0842497	0.239996	0.119998	-0.0943788	0.536747	0.268373	0.289257	0.262862	0.151763	0.325179	0.469933	0.234966	NA	NA	NA	NA	NA	NA	NA	NA	NA	NA	NA	NA	NA	NA	NA	NA	NA	NA	NA	NA	NA
tsnstseesdlhyadihvlr	Q9D8L0	Uncharacterized protein C11orf52 homolog OS=Mus musculus PE=2 SV=1 - [CK052_MOUSE]	Y13	79	NA	-0.612579	0.31974	0.130533	-0.173713	0.113706	0.0656481	-0.132703	0.296178	0.148089	-0.170939	0.273118	0.136559	-0.58808	0.351732	0.124356	-0.224969	0.203667	0.0720071	-0.145308	0.179824	0.0679671	-0.10098	0.22931	0.0936155	-0.755499	0.401654	0.151811	0.138224	0.430214	0.152104	-0.121747	0.635471	0.317736
tstilgditsipeladyik	Q8CIB5	Fermitin family homolog 2 OS=Mus musculus GN=Fermt2 PE=1 SV=1 - [FERM2_MOUSE]	Y17	378	NA	0.101581	0.393687	0.1488	-0.242773	0.263246	0.117727	0.39203	0.309799	0.126475	0.177726	0.353251	0.133516	NA	NA	NA	NA	NA	NA	NA	NA	NA	NA	NA	NA	-0.343005	0.200518	0.100259	-0.34567	0.436029	0.218015	-0.0980694	0.574178	0.25678
tsytnldgr	Q9CRB3	5-hydroxyisourate hydrolase OS=Mus musculus GN=Urah PE=1 SV=1 - [HIUH_MOUSE]	Y3	45	NA	-1.2441	0.609475	0.351881	NA	NA	NA	NA	NA	NA	-1.04226	1.47489	0.851527	-0.258373	0.553493	0.209201	-0.180564	0.503204	0.190193	-0.125523	0.400224	0.163391	-0.359231	0.629963	0.314981	-0.777634	0.245735	0.141875	-0.757113	0.79609	0.356022	NA	NA	NA
ttdgvyegvaiggdr	Q91V92	ATP-citrate synthase OS=Mus musculus GN=Acly PE=1 SV=1 - [ACLY_MOUSE]	Y6	672	NA	0.361558	0.246364	0.0871028	-0.530924	0.201328	0.0760947	0.383566	0.33943	0.138572	0.330518	0.286754	0.117067	NA	NA	NA	NA	NA	NA	NA	NA	NA	NA	NA	NA	-0.370903	0.220994	0.110497	-0.284783	0.0253969	0.0179584	-0.181103	0.241234	0.107883
ttnpfyntm	Q5SW75	Protein phosphatase Slingshot homolog 2 OS=Mus musculus GN=Ssh2 PE=1 SV=2 - [SSH2_MOUSE]	Y6	1420	M9	0.0448475	0.0952033	0.0673189	0.0659008	0.494169	0.34943	0.121043	0.290559	0.205456	0.450727	0.0711414	0.0503046	-0.0462237	0.149024	0.105376	0.0450086	0.133951	0.0947177	NA	NA	NA	NA	NA	NA	NA	NA	NA	NA	NA	NA	NA	NA	NA
ttnpfyntm	Q5SW75	Protein phosphatase Slingshot homolog 2 OS=Mus musculus GN=Ssh2 PE=1 SV=2 - [SSH2_MOUSE]	Y6	1420	NA	0.0103577	0.363019	0.256694	0.202903	0.220504	0.15592	0.291428	0.0337996	0.0239	0.0604456	0.167744	0.118613	NA	NA	NA	NA	NA	NA	NA	NA	NA	NA	NA	NA	NA	NA	NA	NA	NA	NA	NA	NA	NA
ttpsyvaftdter	P16627;P63017;Q61696;P17156;P17879	Heat shock 70 kDa protein 1-like OS=Mus musculus GN=Hspa1l PE=2 SV=4 - [HS71L_MOUSE]|Heat shock cognate 71 kDa protein OS=Mus musculus GN=Hspa8 PE=1 SV=1 - [HSP7C_MOUSE]|Heat shock 70 kDa protein 1A OS=Mus musculus GN=Hspa1a PE=1 SV=2 - [HS71A_MOUSE]|Heat shock-related 70 kDa protein 2 OS=Mus musculus GN=Hspa2 PE=1 SV=2 - [HSP72_MOUSE]|Heat shock 70 kDa protein 1B OS=Mus musculus GN=Hspa1b PE=1 S…	Y5	41;42;43;41	NA	NA	NA	NA	NA	NA	NA	NA	NA	NA	NA	NA	NA	NA	NA	NA	NA	NA	NA	NA	NA	NA	NA	NA	NA	NA	NA	NA	NA	NA	NA	-0.031411	0.285946	0.202195
tttytqgvpqnqgdleyqmsttar	Q02257	Junction plakoglobin OS=Mus musculus GN=Jup PE=1 SV=3 - [PLAK_MOUSE]	Y17	74	NA	NA	NA	NA	NA	NA	NA	NA	NA	NA	NA	NA	NA	NA	NA	NA	NA	NA	NA	NA	NA	NA	NA	NA	NA	NA	NA	NA	NA	NA	NA	-0.946828	1.25734	0.628668
tvcstylqsr	Q9ERH7	Homeodomain-interacting protein kinase 3 OS=Mus musculus GN=Hipk3 PE=1 SV=3 - [HIPK3_MOUSE]	Y6	359	C3	-0.236313	0.602688	0.213082	0.102445	0.223884	0.100124	-0.18698	0.262081	0.106994	0.0893907	0.245531	0.100238	-0.362171	0.68155	0.393493	-0.912117	0.52081	0.30069	-0.468332	0.658111	0.465355	-0.733181	0.187876	0.132848	-0.16392	0.290809	0.118722	-0.260156	0.217425	0.0821788	-0.0867787	0.226302	0.113151
tvddleiiydellhik	Q9EQZ6	Rap guanine nucleotide exchange factor 4 OS=Mus musculus GN=Rapgef4 PE=1 SV=1 - [RPGF4_MOUSE]	Y9	348	NA	NA	NA	NA	NA	NA	NA	NA	NA	NA	NA	NA	NA	NA	NA	NA	NA	NA	NA	NA	NA	NA	NA	NA	NA	-0.144082	1.14728	0.811252	-0.272726	0.471813	0.272402	NA	NA	NA
tvhdmdqfgqqqydiyer	Q68FH0	Plakophilin-4 OS=Mus musculus GN=Pkp4 PE=1 SV=1 - [PKP4_MOUSE]	Y16	371	NA	-0.145323	0.481351	0.240676	0.152028	0.0719922	0.0359961	-0.0783693	0.235389	0.117695	-0.31805	0.299738	0.149869	NA	NA	NA	NA	NA	NA	NA	NA	NA	NA	NA	NA	NA	NA	NA	NA	NA	NA	-0.323357	0.310714	0.155357
tvpppvpqdplgsppalyaepldslr	P97465	Docking protein 1 OS=Mus musculus GN=Dok1 PE=1 SV=2 - [DOK1_MOUSE]	Y18	295	NA	0.134643	0.0405061	0.0286422	NA	NA	NA	-0.0351558	0.266523	0.18846	NA	NA	NA	NA	NA	NA	NA	NA	NA	NA	NA	NA	NA	NA	NA	-0.378406	0.194951	0.112555	-0.0829864	0.317127	0.158563	-0.186044	0.252483	0.178532
tvyfaek	Q9DCT8	Cysteine-rich protein 2 OS=Mus musculus GN=Crip2 PE=1 SV=1 - [CRIP2_MOUSE]	Y3	13	NA	0.185463	0.160969	0.113822	0.570753	0.129922	0.0918686	0.737321	0.286473	0.202567	0.308426	0.145102	0.102602	NA	NA	NA	NA	NA	NA	NA	NA	NA	NA	NA	NA	NA	NA	NA	NA	NA	NA	NA	NA	NA
tydavecsr	A2A995	Uncharacterized protein C1orf168 homolog OS=Mus musculus PE=1 SV=1 - [CA168_MOUSE]	Y2	489	C7	-2.42356	1.27359	0.735307	-1.962	0.663723	0.469323	-1.83918	0.283484	0.200454	NA	NA	NA	NA	NA	NA	NA	NA	NA	NA	NA	NA	NA	NA	NA	-1.59082	1.45791	0.841724	-1.18589	0.0988352	0.0698871	-1.51497	0.499249	0.288242
tydehipythmnggk	P15208	Insulin receptor OS=Mus musculus GN=Insr PE=1 SV=2 - [INSR_MOUSE]	Y8	1351	NA	-1.20584	0.469084	0.234542	-0.258331	0.257619	0.182164	-0.395015	0.182179	0.105181	NA	NA	NA	NA	NA	NA	NA	NA	NA	NA	NA	NA	NA	NA	NA	-1.90528	0.634922	0.283946	0.290474	0.498023	0.222723	-0.890539	1.04457	0.603081
tydylfk	P55258;P61028	Ras-related protein Rab-8A OS=Mus musculus GN=Rab8a PE=1 SV=2 - [RAB8A_MOUSE]|Ras-related protein Rab-8B OS=Mus musculus GN=Rab8b PE=1 SV=1 - [RAB8B_MOUSE]	Y2	5;5	NA	-0.679187	0.156976	0.09063	-0.408444	0.260391	0.184124	-0.369582	0.016807	0.0118844	NA	NA	NA	NA	NA	NA	NA	NA	NA	NA	NA	NA	-1.41031	0.195372	0.138149	0.138046	0.444546	0.222273	-0.432219	0.949105	0.474553	-0.546223	0.152869	0.088259
tyfqgslpar	P52760	Ribonuclease UK114 OS=Mus musculus GN=Hrsp12 PE=1 SV=3 - [UK114_MOUSE]	Y2	99	NA	0.484653	0.274731	0.158616	0.306632	0.260667	0.150496	0.209013	0.141364	0.0816165	0.28509	0.171801	0.0991893	NA	NA	NA	NA	NA	NA	NA	NA	NA	NA	NA	NA	NA	NA	NA	NA	NA	NA	-0.373705	0.0302916	0.0214194
tyvdphtyedpnqavlk	Q03145	Ephrin type-A receptor 2 OS=Mus musculus GN=Epha2 PE=1 SV=3 - [EPHA2_MOUSE]	Y2	589	NA	-0.0668017	0.176531	0.0588436	0.179716	0.317593	0.129657	-0.0276009	0.332483	0.125667	-0.0446337	0.156042	0.0589782	0.0542138	0.456976	0.161565	-0.227803	0.191105	0.067566	-0.0582677	0.285508	0.107912	-0.115996	0.297394	0.121411	-0.220327	0.713929	0.252412	0.172323	0.325281	0.108427	-0.226843	0.656531	0.268028
tyvdphtyedpnqavlk	Q03145	Ephrin type-A receptor 2 OS=Mus musculus GN=Epha2 PE=1 SV=3 - [EPHA2_MOUSE]	Y2,Y8	589;595	NA	NA	NA	NA	NA	NA	NA	NA	NA	NA	NA	NA	NA	NA	NA	NA	NA	NA	NA	NA	NA	NA	-1.03771	0.143972	0.101803	NA	NA	NA	-0.279188	0.438751	0.310244	NA	NA	NA
tyvdphtyedpnqavlk	Q03145	Ephrin type-A receptor 2 OS=Mus musculus GN=Epha2 PE=1 SV=3 - [EPHA2_MOUSE]	Y8	595	NA	0.299165	0.235569	0.0785231	0.156967	0.150745	0.0615412	0.187442	0.37033	0.139971	0.134875	0.246153	0.0930371	0.41724	0.48284	0.17071	0.0644292	0.372201	0.131593	0.390368	0.167624	0.0633558	0.535612	0.153873	0.0628183	-0.140609	0.380251	0.134439	0.108084	0.286499	0.0954996	-0.38874	0.566735	0.231369
vadpdhdhtgflteyvatr	P63085	Mitogen-activated protein kinase 1 OS=Mus musculus GN=Mapk1 PE=1 SV=3 - [MK01_MOUSE]	T13,Y15	183;185	NA	0.374812	0.796654	0.459948	NA	NA	NA	NA	NA	NA	-1.59876	0.950632	0.548848	0.0332434	0.591745	0.241579	0.425032	0.642801	0.262423	0.170304	0.899882	0.402439	0.0240704	1.09732	0.447978	0.434487	1.88334	0.94167	0.228793	0.935156	0.353456	NA	NA	NA
vadpdhdhtgflteyvatr	P63085	Mitogen-activated protein kinase 1 OS=Mus musculus GN=Mapk1 PE=1 SV=3 - [MK01_MOUSE]	Y15	185	NA	0.876684	0.420025	0.140008	0.752146	0.242278	0.0989095	0.288452	0.619605	0.234189	0.214661	0.406805	0.153758	0.580357	0.435563	0.153995	0.770392	0.185401	0.065549	0.0300614	0.15212	0.0574961	-0.432671	0.245974	0.100419	0.484928	0.301224	0.106499	0.352854	0.507849	0.169283	-0.215086	0.29131	0.118927
vaedleseglmaeevqavqqqevygampr	P16546	Spectrin alpha chain, non-erythrocytic 1 OS=Mus musculus GN=Sptan1 PE=1 SV=4 - [SPTN1_MOUSE]	Y24	1176	NA	0.0523979	0.415239	0.293618	-0.100132	0.263858	0.186576	0.26162	0.557764	0.394399	0.209747	0.211177	0.149325	NA	NA	NA	NA	NA	NA	NA	NA	NA	NA	NA	NA	NA	NA	NA	NA	NA	NA	NA	NA	NA
vaevlageghlysr	P19096	Fatty acid synthase OS=Mus musculus GN=Fasn PE=1 SV=2 - [FAS_MOUSE]	Y12	1248	NA	0.0458728	0.318547	0.225247	NA	NA	NA	NA	NA	NA	NA	NA	NA	0.239283	0.089796	0.044898	0.115186	0.125064	0.062532	-0.154736	0.0957355	0.0552729	NA	NA	NA	-0.325136	0.0172688	0.0122109	NA	NA	NA	NA	NA	NA
vagllvlnysndynhwlatk	Q8C196	Carbamoyl-phosphate synthase [ammonia], mitochondrial OS=Mus musculus GN=Cps1 PE=1 SV=2 - [CPSM_MOUSE]	Y13	140	NA	0.38405	0.21134	0.14944	NA	NA	NA	NA	NA	NA	NA	NA	NA	-0.0440868	0.166743	0.0745699	0.659511	0.864456	0.386596	0.194202	0.417462	0.208731	0.0541497	0.476531	0.238266	-0.34005	0.241217	0.139267	-0.18688	0.301994	0.174357	NA	NA	NA
vamshfepseyir	Q99KI0	Aconitate hydratase, mitochondrial OS=Mus musculus GN=Aco2 PE=1 SV=1 - [ACON_MOUSE]	Y11	42	NA	NA	NA	NA	NA	NA	NA	NA	NA	NA	NA	NA	NA	NA	NA	NA	NA	NA	NA	NA	NA	NA	NA	NA	NA	-0.0975271	0.113087	0.0799645	0.202443	0.376167	0.21718	NA	NA	NA
vaqqplslvgcdvlpdpspdhlysfr	Q5DTU0	Actin filament-associated protein 1-like 2 OS=Mus musculus GN=Afap1l2 PE=1 SV=2 - [AF1L2_MOUSE]	Y23	413	C11	0.692281	0.341993	0.113998	0.515618	0.344782	0.140757	0.625187	0.407912	0.154176	0.812413	0.369778	0.139763	0.0395849	0.137589	0.0486452	0.0719487	0.330552	0.116868	0.18322	0.299523	0.113209	0.122963	0.343712	0.14032	-0.119092	0.153135	0.0541415	0.0560597	0.232127	0.0773756	-0.0498892	0.28701	0.117171
vatlnseeendpptyk	Q8VDJ3	Vigilin OS=Mus musculus GN=Hdlbp PE=1 SV=1 - [VIGLN_MOUSE]	Y15	40	NA	NA	NA	NA	NA	NA	NA	NA	NA	NA	NA	NA	NA	NA	NA	NA	NA	NA	NA	NA	NA	NA	-0.617465	0.229196	0.162066	NA	NA	NA	0.100761	0.236563	0.167275	NA	NA	NA
vcepcyeqlnk	Q99LI8	Hepatocyte growth factor-regulated tyrosine kinase substrate OS=Mus musculus GN=Hgs PE=1 SV=2 - [HGS_MOUSE]	Y6	216	C2,C5	0.0454262	0.255509	0.127755	0.259009	0.24128	0.139303	NA	NA	NA	-0.22273	0.0222506	0.0157335	NA	NA	NA	NA	NA	NA	NA	NA	NA	NA	NA	NA	-0.217999	0.294251	0.208067	NA	NA	NA	NA	NA	NA
vcmvydlyptltplavayar	Q9CWJ9	Bifunctional purine biosynthesis protein PURH OS=Mus musculus GN=Atic PE=1 SV=2 - [PUR9_MOUSE]	Y5	290	C2	0.31723	0.147686	0.0852667	-0.189991	0.538085	0.380484	0.105334	0.0199249	0.014089	NA	NA	NA	NA	NA	NA	NA	NA	NA	NA	NA	NA	NA	NA	NA	-0.0536204	0.235642	0.136048	0.0439621	0.233643	0.165211	-0.579648	0.379233	0.21895
vddvaytvlnfnsqqpnrptsapsspr	Q925P2;P31809	Carcinoembryonic antigen-related cell adhesion molecule 2 OS=Mus musculus GN=Ceacam2 PE=1 SV=3 - [CEAM2_MOUSE]|Carcinoembryonic antigen-related cell adhesion molecule 1 OS=Mus musculus GN=Ceacam1 PE=1 SV=1 - [CEAM1_MOUSE]	Y6	487;488	NA	NA	NA	NA	NA	NA	NA	NA	NA	NA	NA	NA	NA	NA	NA	NA	NA	NA	NA	NA	NA	NA	NA	NA	NA	-0.0889867	0.412793	0.291889	-0.0484325	0.116991	0.0675451	NA	NA	NA
vdnediyeskheik	Q922K9	Tyrosine-protein kinase FRK OS=Mus musculus GN=Frk PE=1 SV=3 - [FRK_MOUSE]	Y7	394	NA	NA	NA	NA	NA	NA	NA	NA	NA	NA	NA	NA	NA	NA	NA	NA	NA	NA	NA	NA	NA	NA	NA	NA	NA	-0.557424	0.846439	0.598523	0.0700696	0.380614	0.219747	NA	NA	NA
vdqetltemvkpsidyvr	Q9JJK2	LanC-like protein 2 OS=Mus musculus GN=Lancl2 PE=1 SV=1 - [LANC2_MOUSE]	Y16	295	NA	1.0913	0.130885	0.0925497	NA	NA	NA	NA	NA	NA	0.485567	0.483302	0.279035	0.165652	0.0788653	0.0557662	0.517619	0.0247752	0.0175187	0.20596	0.258127	0.182523	0.320116	0.185828	0.131401	NA	NA	NA	NA	NA	NA	NA	NA	NA
vdqlqegcsyyfr	A2ASS6	Titin OS=Mus musculus GN=Ttn PE=1 SV=1 - [TITIN_MOUSE]	Y11	23811	C8	1.22638	1.20182	0.693871	0.098723	0.64384	0.371721	-0.105644	0.830727	0.47962	0.255652	0.491465	0.283748	NA	NA	NA	NA	NA	NA	NA	NA	NA	NA	NA	NA	NA	NA	NA	NA	NA	NA	0.480461	0.929238	0.65707
vdtdgngyiscnelndlfk	Q61233	Plastin-2 OS=Mus musculus GN=Lcp1 PE=1 SV=4 - [PLSL_MOUSE]	Y8	28	C11	-0.47835	0.41578	0.185942	-0.55209	0.548964	0.316944	-0.0754527	0.190045	0.109723	-0.447092	0.205927	0.145612	-0.702436	0.102129	0.0589644	-0.545779	0.407541	0.235294	0.00254496	0.434437	0.250822	-0.045601	0.406712	0.203356	-0.525199	0.392092	0.175349	-0.5377	0.708671	0.289314	NA	NA	NA
vdwyaqtk	Q8C4S8	DENN domain-containing protein 2A OS=Mus musculus GN=Dennd2a PE=1 SV=1 - [DEN2A_MOUSE]	Y4	346	NA	-0.252578	0.291764	0.206308	NA	NA	NA	NA	NA	NA	NA	NA	NA	NA	NA	NA	NA	NA	NA	NA	NA	NA	NA	NA	NA	-0.664828	0.0496078	0.035078	NA	NA	NA	NA	NA	NA
vdyvvvdqqk	Q9QYY0	GRB2-associated-binding protein 1 OS=Mus musculus GN=Gab1 PE=1 SV=2 - [GAB1_MOUSE]	Y3	660	NA	-0.0325282	0.32433	0.122585	0.2964	0.312217	0.139628	0.0732708	0.263447	0.107552	0.225449	0.22361	0.111805	NA	NA	NA	NA	NA	NA	NA	NA	NA	-0.403755	0.296	0.209304	-0.862083	0.328925	0.124322	-0.0849132	0.358722	0.135584	-0.455683	0.917824	0.410463
veallqedllltkpemfenplygsvssfpk	Q9ES52	Phosphatidylinositol 3,4,5-trisphosphate 5-phosphatase 1 OS=Mus musculus GN=Inpp5d PE=1 SV=2 - [SHIP1_MOUSE]	Y22	1021	NA	-0.360699	0.41314	0.168664	0.147674	0.264003	0.118066	0.167437	0.171264	0.0765917	-0.0409953	0.234026	0.117013	-0.359801	0.7283	0.420484	-0.556928	0.203551	0.11752	0.143084	0.162171	0.0936295	-0.654776	0.675583	0.337791	-0.380188	0.353431	0.158059	-0.0116705	0.458554	0.229277	-0.0645638	0.181335	0.0810955
vekeenpeesiediyanipdlpssyipsr	Q9JHU2	Palmdelphin OS=Mus musculus GN=Palmd PE=1 SV=1 - [PALMD_MOUSE]	Y15	140	NA	NA	NA	NA	NA	NA	NA	NA	NA	NA	NA	NA	NA	-0.820645	0.0309256	0.0218677	-0.754622	0.0798758	0.0564807	-0.966082	0.0707435	0.0500232	-1.40565	0.620256	0.438587	NA	NA	NA	NA	NA	NA	NA	NA	NA
vfdkdgngyisaaelr	P62204	Calmodulin OS=Mus musculus GN=Calm1 PE=1 SV=2 - [CALM_MOUSE]	Y9	100	NA	-0.61275	0.586335	0.23937	0.333734	2.21552	1.27913	-0.146194	0.72431	0.362155	0.19547	1.57612	0.788061	-0.43129	1.31345	0.656723	-1.00644	0.623926	0.311963	-0.353418	0.477134	0.275473	-0.817039	0.32998	0.16499	0.111753	0.88592	0.334846	1.01384	0.378856	0.126285	0.0380799	1.19121	0.595604
vfllgeevaqydgayk	Q9D051	Pyruvate dehydrogenase E1 component subunit beta, mitochondrial OS=Mus musculus GN=Pdhb PE=1 SV=1 - [ODPB_MOUSE]	Y15	67	NA	0.627471	0.330053	0.147604	0.160296	0.223255	0.0998425	0.480341	0.287505	0.143752	0.550224	0.341078	0.152535	0.117708	0.234311	0.117156	0.283973	0.35764	0.17882	-0.293824	0.0884202	0.0510494	-0.127517	0.0756833	0.0535162	NA	NA	NA	NA	NA	NA	-0.109754	0.08086	0.0571766
vfllgeevaqydgaykvsr	Q9D051	Pyruvate dehydrogenase E1 component subunit beta, mitochondrial OS=Mus musculus GN=Pdhb PE=1 SV=1 - [ODPB_MOUSE]	Y15	67	NA	NA	NA	NA	NA	NA	NA	NA	NA	NA	NA	NA	NA	-0.0830284	0.562132	0.397488	0.085802	0.957382	0.676971	0.757928	0.533118	0.376972	0.615893	0.401176	0.283674	NA	NA	NA	NA	NA	NA	NA	NA	NA
vflrpspedeaiygpntk	Q9Z0U1	Tight junction protein ZO-2 OS=Mus musculus GN=Tjp2 PE=1 SV=2 - [ZO2_MOUSE]	Y13	486	NA	NA	NA	NA	NA	NA	NA	NA	NA	NA	NA	NA	NA	NA	NA	NA	NA	NA	NA	NA	NA	NA	NA	NA	NA	-0.16016	0.0626721	0.0443158	-0.125952	0.316908	0.182967	NA	NA	NA
vgdlvivvtgwrpgsgytnimr	P53657	Pyruvate kinase PKLR OS=Mus musculus GN=Pklr PE=2 SV=1 - [KPYR_MOUSE]	Y17	564	NA	NA	NA	NA	NA	NA	NA	NA	NA	NA	NA	NA	NA	-0.238536	0.210062	0.148537	-0.191699	0.276252	0.19534	-0.270665	0.262516	0.185627	-0.334834	0.370093	0.261695	NA	NA	NA	NA	NA	NA	NA	NA	NA
vgeeghegcsyavcsegr	Q8CGB6	Tensin-like C1 domain-containing phosphatase OS=Mus musculus GN=Tenc1 PE=1 SV=1 - [TENC1_MOUSE]	Y11	770	C9,C14	-1.42251	0.891231	0.336854	-0.420742	0.122265	0.0611324	-0.382054	0.206194	0.0922129	-0.453938	0.128899	0.0576454	0.010823	0.347398	0.141825	-1.38881	1.55681	0.635566	-0.580441	0.509579	0.208035	-0.894757	0.393941	0.160826	-0.476574	0.250777	0.088663	-0.0119919	0.395077	0.131692	-0.579572	0.445242	0.181769
vgendgymepydaqqmiteir	Q8BSD5	SH2 domain-containing adapter protein E OS=Mus musculus GN=She PE=2 SV=1 - [SHE_MOUSE]	Y7	231	NA	NA	NA	NA	NA	NA	NA	NA	NA	NA	NA	NA	NA	NA	NA	NA	NA	NA	NA	NA	NA	NA	NA	NA	NA	NA	NA	NA	NA	NA	NA	-0.199362	0.540213	0.270107
vgneyvtk	Q5SX39;Q5SX40;P13541;Q02566;P13542;Q91Z83;A2AQP0	Myosin-4 OS=Mus musculus GN=Myh4 PE=1 SV=1 - [MYH4_MOUSE]|Myosin-1 OS=Mus musculus GN=Myh1 PE=2 SV=1 - [MYH1_MOUSE]|Myosin-3 OS=Mus musculus GN=Myh3 PE=2 SV=2 - [MYH3_MOUSE]|Myosin-6 OS=Mus musculus GN=Myh6 PE=1 SV=2 - [MYH6_MOUSE]|Myosin-8 OS=Mus musculus GN=Myh8 PE=2 SV=2 - [MYH8_MOUSE]|Myosin-7 OS=Mus musculus GN=Myh7 PE=1 SV=1 - [MYH7_MOUSE]|Myosin-7B OS=Mus musculus GN=Myh7b PE=3 SV=1 - [MYH…	Y5	413;413;410;411;413;411;413	NA	1.05906	1.38798	0.620724	-1.68231	0.108792	0.062811	-0.370901	1.28645	0.742731	NA	NA	NA	NA	NA	NA	NA	NA	NA	NA	NA	NA	-0.050349	1.51404	1.07059	-0.326288	1.18279	0.447052	1.18271	2.81651	1.06454	1.93686	1.90127	0.950637
vgqgyvyeaaqteqdeydtpr	Q61140	Breast cancer anti-estrogen resistance protein 1 OS=Mus musculus GN=Bcar1 PE=1 SV=2 - [BCAR1_MOUSE]	Y17	238	NA	0.0792079	0.25435	0.0766893	-0.0435848	0.305242	0.107919	0.112236	0.329774	0.116593	-0.048997	0.274721	0.0915735	0.103262	0.404379	0.14297	-0.251526	0.553867	0.195822	-0.268634	0.42176	0.15941	-0.309748	0.612781	0.250167	-0.424251	0.320821	0.113427	-0.185997	0.279449	0.0931497	-0.536339	0.129129	0.0527166
vgqgyvyeaaqteqdeydtpr	Q61140	Breast cancer anti-estrogen resistance protein 1 OS=Mus musculus GN=Bcar1 PE=1 SV=2 - [BCAR1_MOUSE]	Y7	228	NA	-0.15351	0.183639	0.0749703	-0.247791	0.49094	0.200426	-0.0382967	0.205158	0.0917493	-0.136252	0.426964	0.174307	0.0607904	0.295037	0.131945	-0.205663	0.230958	0.103288	-0.109202	0.231711	0.115856	-0.0639758	0.155094	0.0775472	-0.341663	0.217457	0.125549	-0.169733	0.0330382	0.0190746	-0.471919	0.205186	0.102593
viedneytar	P25911	Tyrosine-protein kinase Lyn OS=Mus musculus GN=Lyn PE=1 SV=4 - [LYN_MOUSE]	Y7	397	NA	-1.70651	1.26101	0.380208	-1.34873	1.15088	0.406896	-1.15209	0.389844	0.137831	-1.06487	0.780541	0.26018	-0.117707	0.82253	0.335797	-0.51898	0.579547	0.236599	-0.932082	0.857549	0.350093	-1.43356	0.576074	0.235181	-0.613968	0.687256	0.242982	-0.567989	0.861295	0.287098	-1.36286	0.624125	0.254798
vineptaaalaygldk	P38647	Stress-70 protein, mitochondrial OS=Mus musculus GN=Hspa9 PE=1 SV=3 - [GRP75_MOUSE]	Y12	230	NA	0.391046	0.221961	0.15695	0.442471	0.204813	0.144824	0.642946	0.0499528	0.035322	0.460375	0.174038	0.123063	NA	NA	NA	NA	NA	NA	NA	NA	NA	NA	NA	NA	NA	NA	NA	NA	NA	NA	NA	NA	NA
viydfiek	Q91YD9	Neural Wiskott-Aldrich syndrome protein OS=Mus musculus GN=Wasl PE=1 SV=1 - [WASL_MOUSE]	Y3	253	NA	1.02176	0.504318	0.168106	0.809215	0.751678	0.306871	1.04162	0.542586	0.205078	0.897761	0.593742	0.224414	0.193981	0.348957	0.123375	0.397085	0.257915	0.0911868	0.636051	0.53464	0.202075	0.411745	0.514342	0.209979	0.064455	0.452005	0.159808	0.795704	0.494735	0.164912	0.186108	0.68792	0.280842
viysqpstr	O88792	Junctional adhesion molecule A OS=Mus musculus GN=F11r PE=1 SV=2 - [JAM1_MOUSE]	Y3	281	NA	-1.98874	0.789871	0.456032	-1.71927	1.5966	1.12897	-1.32964	0.489593	0.346194	NA	NA	NA	0.61854	0.388565	0.194283	-0.49688	0.434782	0.217391	-0.252509	0.414176	0.239124	NA	NA	NA	-1.52229	1.23043	0.710386	-1.76549	0.734768	0.519559	-1.49062	0.872296	0.503621
vleddpeatyttsggk	Q03145	Ephrin type-A receptor 2 OS=Mus musculus GN=Epha2 PE=1 SV=3 - [EPHA2_MOUSE]	Y10	773	NA	-0.207583	0.189807	0.057229	-0.244953	0.41609	0.14711	-0.21073	0.310307	0.10971	-0.345417	0.152148	0.0507159	0.393664	0.482679	0.170653	-0.0914826	0.560594	0.1982	-0.642733	0.62004	0.234353	-1.02716	0.421561	0.172101	-0.17791	0.119914	0.0423958	-0.0912847	0.460545	0.153515	-0.51243	0.447942	0.182872
vleddpeatyttsggkipir	Q03145	Ephrin type-A receptor 2 OS=Mus musculus GN=Epha2 PE=1 SV=3 - [EPHA2_MOUSE]	Y10	773	NA	NA	NA	NA	NA	NA	NA	NA	NA	NA	NA	NA	NA	0.277301	1.16445	0.520757	0.150302	1.99724	0.893193	0.847796	1.40474	0.628219	1.67284	1.65771	0.828853	NA	NA	NA	0.518499	0.224313	0.158614	NA	NA	NA
vlilgsgglsigqagefdysgsqavk	Q8C196	Carbamoyl-phosphate synthase [ammonia], mitochondrial OS=Mus musculus GN=Cps1 PE=1 SV=2 - [CPSM_MOUSE]	Y19	443	NA	NA	NA	NA	NA	NA	NA	NA	NA	NA	NA	NA	NA	-0.642989	0.142357	0.100661	-0.387988	0.0126705	0.00895937	-0.526382	0.334517	0.236539	-0.815209	0.439344	0.310663	NA	NA	NA	NA	NA	NA	NA	NA	NA
vllpeyggtk	Q64433	10 kDa heat shock protein, mitochondrial OS=Mus musculus GN=Hspe1 PE=1 SV=2 - [CH10_MOUSE]	Y6	76	NA	0.781439	0.306552	0.0924289	0.567587	0.779454	0.275579	0.694416	0.112156	0.0396533	0.490584	0.0476068	0.0158689	0.262396	0.207744	0.0734487	0.577628	0.249623	0.0882551	0.3243	0.223726	0.0845605	-0.0711537	0.978579	0.399503	-0.534473	0.462648	0.163571	-0.336156	0.323904	0.107968	-0.259562	0.112583	0.0459619
vlppevadgsvvddgvyavpppaer	Q61140	Breast cancer anti-estrogen resistance protein 1 OS=Mus musculus GN=Bcar1 PE=1 SV=2 - [BCAR1_MOUSE]	Y17	414	NA	0.186116	0.250186	0.0754338	-0.00893149	0.226788	0.0801818	0.148339	0.166954	0.0590273	0.0912578	0.248861	0.0829538	0.0874491	0.337	0.119148	0.0748464	0.324721	0.114806	0.170897	0.374607	0.141588	0.185913	0.422295	0.172401	-0.159806	0.215521	0.0761982	-0.0917846	0.204972	0.068324	-0.156963	0.255246	0.104204
vmeetfsyllgr	Q61176	Arginase-1 OS=Mus musculus GN=Arg1 PE=1 SV=1 - [ARGI1_MOUSE]	Y8	218	NA	0.55955	0.4385	0.146167	0.460432	0.328343	0.124102	0.50992	0.195274	0.0738066	0.297037	0.265849	0.108532	0.112767	0.0587866	0.0415684	0.329485	0.532092	0.376246	-0.305894	0.0723146	0.0511341	-0.338341	0.044379	0.0313807	-0.184183	0.322664	0.131727	-0.121273	0.293997	0.13148	-0.111076	0.225062	0.100651
vndehpaylasdeittvr	P58281	Dynamin-like 120 kDa protein, mitochondrial OS=Mus musculus GN=Opa1 PE=1 SV=1 - [OPA1_MOUSE]	Y8	808	NA	0.00238537	0.398571	0.230115	NA	NA	NA	NA	NA	NA	-0.229246	0.264591	0.152762	NA	NA	NA	NA	NA	NA	NA	NA	NA	NA	NA	NA	-0.384136	0.400642	0.283297	-0.222449	0.0389662	0.0224971	NA	NA	NA
vndstmlgasgdyadfqylk	P99026	Proteasome subunit beta type-4 OS=Mus musculus GN=Psmb4 PE=1 SV=1 - [PSB4_MOUSE]	Y13	102	NA	0.440813	0.144181	0.0720903	0.178885	0.0552725	0.0276362	0.416566	0.0356138	0.0205616	0.388895	0.25532	0.12766	NA	NA	NA	NA	NA	NA	NA	NA	NA	NA	NA	NA	NA	NA	NA	NA	NA	NA	NA	NA	NA
vpaiygvdtr	Q8C196	Carbamoyl-phosphate synthase [ammonia], mitochondrial OS=Mus musculus GN=Cps1 PE=1 SV=2 - [CPSM_MOUSE]	Y5	162	NA	-0.0839843	0.603818	0.182058	-0.30523	0.649746	0.22972	-0.145432	0.238308	0.0842546	-0.866821	0.330887	0.110296	-0.201453	0.260053	0.0919425	-0.108533	0.494607	0.17487	-0.384509	0.322235	0.121793	-0.807379	0.392224	0.160125	-0.345081	0.123773	0.0437603	-0.136442	0.270818	0.0902728	0.0234986	0.241132	0.0984419
vpdfsdyr	Q9CR68	Cytochrome b-c1 complex subunit Rieske, mitochondrial OS=Mus musculus GN=Uqcrfs1 PE=1 SV=1 - [UCRI_MOUSE]	Y7	91	NA	-0.10751	0.264943	0.132471	-0.327586	0.712788	0.504017	-0.128705	0.134416	0.0776051	-0.400156	0.185308	0.0926539	NA	NA	NA	NA	NA	NA	NA	NA	NA	NA	NA	NA	-0.630827	0.372611	0.215127	-0.297346	0.0995019	0.049751	0.0763462	0.1422	0.0820992
vpdfsdyrr	Q9CR68	Cytochrome b-c1 complex subunit Rieske, mitochondrial OS=Mus musculus GN=Uqcrfs1 PE=1 SV=1 - [UCRI_MOUSE]	Y7	91	NA	NA	NA	NA	NA	NA	NA	NA	NA	NA	NA	NA	NA	-0.80813	0.259528	0.183514	-1.20577	0.674183	0.476719	-0.399377	0.0638411	0.0451425	NA	NA	NA	NA	NA	NA	NA	NA	NA	NA	NA	NA
vpivinpnaydnlaiyk	Q69Z38	Pseudopodium-enriched atypical kinase 1 OS=Mus musculus GN=Peak1 PE=1 SV=4 - [PEAK1_MOUSE]	Y10	632	NA	0.398328	0.217999	0.0657292	0.418953	0.482639	0.170639	0.814171	0.464051	0.164067	0.619557	0.409988	0.136663	-0.398458	0.276563	0.112906	-0.106121	0.645515	0.26353	-0.0815836	0.331562	0.135359	-0.481045	0.619033	0.252719	-0.563222	0.312125	0.110353	0.253217	0.3694	0.123133	0.0017447	0.664432	0.271253
vpivinpnaydnlaiyk	Q69Z38	Pseudopodium-enriched atypical kinase 1 OS=Mus musculus GN=Peak1 PE=1 SV=4 - [PEAK1_MOUSE]	Y16	638	NA	0.701182	0.134894	0.0778812	NA	NA	NA	0.858736	0.272051	0.192369	NA	NA	NA	NA	NA	NA	NA	NA	NA	NA	NA	NA	NA	NA	NA	-0.0198958	0.555916	0.277958	0.312833	0.234572	0.117286	NA	NA	NA
vpnaydktalalevgelvk	Q64010	Adapter molecule crk OS=Mus musculus GN=Crk PE=1 SV=1 - [CRK_MOUSE]	Y5	251	NA	NA	NA	NA	NA	NA	NA	NA	NA	NA	NA	NA	NA	0.380817	0.671893	0.30048	0.72681	0.761598	0.340597	0.692755	0.91081	0.455405	0.894424	0.629822	0.314911	NA	NA	NA	-0.0486568	0.387658	0.274116	NA	NA	NA
vpvyqemgr	Q9CSB4	Partitioning defective 3 homolog B OS=Mus musculus GN=Pard3b PE=1 SV=2 - [PAR3L_MOUSE]	Y4	1170	NA	0.681604	0.0991546	0.0443433	0.515396	0.241099	0.139198	0.726853	0.419571	0.209785	0.492147	0.114986	0.0514232	0.272146	0.320196	0.226413	0.634651	0.476058	0.336624	0.531477	0.265028	0.187403	0.147535	0.735828	0.520309	-0.219879	0.344969	0.24393	0.115564	0.21833	0.126053	NA	NA	NA
vqdaytlr	P35492	Histidine ammonia-lyase OS=Mus musculus GN=Hal PE=1 SV=1 - [HUTH_MOUSE]	Y5	395	NA	-0.290784	0.157924	0.111669	NA	NA	NA	NA	NA	NA	NA	NA	NA	NA	NA	NA	NA	NA	NA	NA	NA	NA	NA	NA	NA	-1.17668	0.654359	0.462702	NA	NA	NA	NA	NA	NA
vqendgkepppvvnyeedar	P70451	Tyrosine-protein kinase Fer OS=Mus musculus GN=Fer PE=1 SV=2 - [FER_MOUSE]	Y15	402	NA	0.0416657	0.256646	0.0970032	-0.018816	0.50303	0.251515	0.408193	0.294716	0.131801	0.185431	0.261526	0.116958	-0.622657	0.545514	0.314953	-0.721898	0.50793	0.293253	-0.472184	0.296585	0.171234	-0.932399	0.491966	0.245983	-0.531386	0.162288	0.0613392	0.0714339	0.239979	0.0907034	-0.426763	0.449315	0.183432
vqgidghpyivlnnter	Q6AW69	Cingulin-like protein 1 OS=Mus musculus GN=Cgnl1 PE=1 SV=2 - [CGNL1_MOUSE]	Y9	54	NA	0.268636	0.29409	0.169793	NA	NA	NA	0.330306	0.528498	0.373705	NA	NA	NA	0.0794133	0.115639	0.0817691	0.358133	0.447537	0.316456	0.114159	0.234981	0.166157	-0.230921	0.689249	0.487373	-0.190369	0.197773	0.0988867	-0.030646	0.0972319	0.0486159	NA	NA	NA
vqpneavytk	Q00612	Glucose-6-phosphate 1-dehydrogenase X OS=Mus musculus GN=G6pdx PE=1 SV=3 - [G6PD1_MOUSE]	Y8	401	NA	-0.476283	0.778456	0.348136	-0.275623	0.971146	0.560691	0.168587	0.466227	0.233113	NA	NA	NA	NA	NA	NA	NA	NA	NA	NA	NA	NA	NA	NA	NA	-1.01672	0.597989	0.244128	-0.766339	0.364584	0.163047	-0.749777	0.359367	0.160714
vseltegvpyyfr	A2ASS6	Titin OS=Mus musculus GN=Ttn PE=1 SV=1 - [TITIN_MOUSE]	Y11	30308	NA	NA	NA	NA	NA	NA	NA	NA	NA	NA	NA	NA	NA	NA	NA	NA	NA	NA	NA	NA	NA	NA	NA	NA	NA	-0.100901	0.224038	0.158419	0.890036	0.685854	0.395978	NA	NA	NA
vsqmaqyfepltlaavgaask	P26039	Talin-1 OS=Mus musculus GN=Tln1 PE=1 SV=2 - [TLN1_MOUSE]	Y7	1737	NA	0.252824	0.156247	0.0698757	-0.128948	0.191582	0.11061	0.0887395	0.37397	0.186985	NA	NA	NA	NA	NA	NA	NA	NA	NA	NA	NA	NA	NA	NA	NA	-0.30779	0.323039	0.13188	-0.125653	0.168364	0.0752949	-0.420529	0.228576	0.102222
vsslpwllpywk	Q9DB29	Isoamyl acetate-hydrolyzing esterase 1 homolog OS=Mus musculus GN=Iah1 PE=1 SV=1 - [IAH1_MOUSE]	Y10	230	NA	0.64249	0.130437	0.0493006	0.555897	0.436798	0.218399	0.919943	0.196129	0.0877116	0.638333	0.238465	0.106645	-0.0336846	0.302506	0.135285	0.173482	0.582277	0.260402	0.356952	0.369159	0.184579	0.407929	0.429222	0.214611	-0.557472	0.473289	0.178887	-0.0815768	0.280012	0.105835	-0.172809	0.495192	0.202161
vsslpwllpywkdveeakpelsllgdgdy	Q9DB29	Isoamyl acetate-hydrolyzing esterase 1 homolog OS=Mus musculus GN=Iah1 PE=1 SV=1 - [IAH1_MOUSE]	Y10	230	NA	NA	NA	NA	NA	NA	NA	NA	NA	NA	NA	NA	NA	NA	NA	NA	NA	NA	NA	NA	NA	NA	0.251495	0.420807	0.297556	NA	NA	NA	-0.195799	0.556944	0.393819	NA	NA	NA
vssthyyllperppyldk	Q99JZ7	ERBB receptor feedback inhibitor 1 OS=Mus musculus GN=Errfi1 PE=1 SV=1 - [ERRFI_MOUSE]	Y6	393	NA	0.694939	0.223528	0.158058	NA	NA	NA	NA	NA	NA	0.494928	0.54019	0.311879	NA	NA	NA	NA	NA	NA	NA	NA	NA	NA	NA	NA	NA	NA	NA	NA	NA	NA	NA	NA	NA
vtiaddysdpfdak	Q6PD21	SH2 domain-containing adapter protein B OS=Mus musculus GN=Shb PE=1 SV=2 - [SHB_MOUSE]	Y7	240	NA	0.0250514	0.563065	0.187688	-0.151088	0.727689	0.297078	0.111653	0.560899	0.228986	-0.136623	0.280367	0.105969	NA	NA	NA	NA	NA	NA	NA	NA	NA	NA	NA	NA	-0.288018	0.450822	0.184047	-0.157821	0.358653	0.160394	0.0256045	0.970961	0.396393
vtieyysqlk	Q9JLJ2	4-trimethylaminobutyraldehyde dehydrogenase OS=Mus musculus GN=Aldh9a1 PE=1 SV=1 - [AL9A1_MOUSE]	Y5	476	NA	0.418826	0.38283	0.191415	-0.339021	0.295544	0.147772	0.205312	0.133719	0.0668595	0.253319	0.185479	0.0927396	-0.0841987	0.234843	0.105025	0.0311262	0.0916566	0.0409901	-0.0565441	0.0421636	0.0210818	0.0145391	0.0838238	0.0419119	0.140255	0.573631	0.331186	-0.157693	0.390228	0.225298	-0.299548	0.261572	0.130786
vtpealhydyvdvetltsivsagr	Q8BZI0	Actin filament-associated protein 1-like 1 OS=Mus musculus GN=Afap1l1 PE=1 SV=1 - [AF1L1_MOUSE]	Y10	524	NA	NA	NA	NA	NA	NA	NA	NA	NA	NA	NA	NA	NA	0.0642903	0.181703	0.128484	-0.0750323	0.235488	0.166515	-0.0840327	0.113609	0.0803336	-0.189198	0.330654	0.233808	NA	NA	NA	NA	NA	NA	NA	NA	NA
vvalydympmnandlqlr	P35991	Tyrosine-protein kinase BTK OS=Mus musculus GN=Btk PE=1 SV=4 - [BTK_MOUSE]	Y5	223	NA	-0.0416632	0.202123	0.142922	0.130955	0.0632824	0.0447474	0.109884	0.434807	0.307455	0.255893	0.201721	0.142639	NA	NA	NA	NA	NA	NA	NA	NA	NA	NA	NA	NA	NA	NA	NA	NA	NA	NA	NA	NA	NA
vvdlmaymask	P16858	Glyceraldehyde-3-phosphate dehydrogenase OS=Mus musculus GN=Gapdh PE=1 SV=2 - [G3P_MOUSE]	Y7	328	NA	0.439191	0.450034	0.183726	-0.125523	0.413388	0.206694	0.544146	0.339122	0.15166	0.372647	0.334231	0.192968	NA	NA	NA	NA	NA	NA	NA	NA	NA	NA	NA	NA	-0.358589	0.346065	0.154765	0.071692	0.523719	0.234214	-0.154703	0.111923	0.064619
vvdlmaymaske	P16858	Glyceraldehyde-3-phosphate dehydrogenase OS=Mus musculus GN=Gapdh PE=1 SV=2 - [G3P_MOUSE]	Y7	328	NA	1.62773	0.238584	0.137747	NA	NA	NA	0.832467	0.476602	0.275166	NA	NA	NA	0.439864	0.179357	0.103552	0.451307	0.300403	0.173438	0.754928	0.356899	0.206056	0.208817	0.589785	0.294892	0.308706	0.521301	0.233133	0.569299	0.549609	0.224377	0.213168	0.241356	0.120678
vvdslysk	Q8BG32	26S proteasome non-ATPase regulatory subunit 11 OS=Mus musculus GN=Psmd11 PE=1 SV=3 - [PSD11_MOUSE]	Y6	415	NA	-0.356692	0.42485	0.300415	-0.359421	0.344871	0.243861	-0.305278	0.358539	0.253525	-0.38967	0.230136	0.162731	NA	NA	NA	NA	NA	NA	NA	NA	NA	NA	NA	NA	NA	NA	NA	NA	NA	NA	NA	NA	NA
vvfddtydr	P16015	Carbonic anhydrase 3 OS=Mus musculus GN=Ca3 PE=1 SV=3 - [CAH3_MOUSE]	Y7	74	NA	0.979866	0.33304	0.117748	0.389255	0.224228	0.100278	1.1796	0.287154	0.128419	0.834644	0.575429	0.234918	0.574498	0.211002	0.0861411	0.606438	0.107202	0.0437651	0.432394	0.267751	0.119742	0.105155	0.765273	0.54113	-1.02597	0.167161	0.0747566	-0.677495	0.327022	0.163511	-0.229824	0.615306	0.307653
vvqdtyqimk	Q99LI8	Hepatocyte growth factor-regulated tyrosine kinase substrate OS=Mus musculus GN=Hgs PE=1 SV=2 - [HGS_MOUSE]	Y6	132	NA	0.474016	0.150398	0.0868323	0.60798	0.055659	0.0393568	0.790589	0.341153	0.241232	NA	NA	NA	NA	NA	NA	NA	NA	NA	NA	NA	NA	NA	NA	NA	-0.415817	0.166327	0.0960292	-0.163863	0.464398	0.328379	-0.114559	0.111612	0.0644391
vvqeyidafsdyanfk	P18052	Receptor-type tyrosine-protein phosphatase alpha OS=Mus musculus GN=Ptpra PE=1 SV=3 - [PTPRA_MOUSE]	Y12	825	NA	-0.888929	0.305379	0.0920752	-1.09394	0.562264	0.19879	-0.458234	0.311734	0.110215	-0.735899	0.107305	0.0357685	-0.114	0.576036	0.20366	-0.445331	0.567695	0.20071	-0.512471	0.560862	0.211986	-0.404728	0.38262	0.156204	0.383434	1.68841	0.596944	-0.436681	0.331247	0.110416	-0.589143	0.344416	0.140607
vvsssivdkyigesar	P62334	26S protease regulatory subunit 10B OS=Mus musculus GN=Psmc6 PE=1 SV=1 - [PRS10_MOUSE]	Y10	207	NA	1.25868	0.623071	0.440578	NA	NA	NA	NA	NA	NA	0.256188	0.500904	0.289197	0.154584	0.287316	0.203163	0.395283	0.274627	0.194191	0.464585	0.281817	0.199275	0.368057	0.24994	0.176734	NA	NA	NA	NA	NA	NA	NA	NA	NA
vwqlyigdtr	Q9QXF8	Glycine N-methyltransferase OS=Mus musculus GN=Gnmt PE=1 SV=3 - [GNMT_MOUSE]	Y5	34	NA	-0.203281	0.355803	0.107279	-0.514398	0.348459	0.123199	-0.262188	0.207687	0.0734283	-0.543565	0.302177	0.100726	-0.268032	0.269123	0.0951494	-0.235723	0.463347	0.163818	-0.145421	0.478601	0.180894	-0.2189	0.284888	0.116305	-0.206664	0.315471	0.111536	-0.278248	0.284725	0.0949082	-0.233557	0.255145	0.104162
vyalpedlvevnpk	Q61233	Plastin-2 OS=Mus musculus GN=Lcp1 PE=1 SV=4 - [PLSL_MOUSE]	Y2	598	NA	0.160771	0.172228	0.121784	0.438276	0.276844	0.195758	0.339764	0.0722918	0.051118	0.356024	0.233896	0.165389	NA	NA	NA	NA	NA	NA	NA	NA	NA	NA	NA	NA	NA	NA	NA	NA	NA	NA	NA	NA	NA
vyegsileadcdilipaasek	P26443	Glutamate dehydrogenase 1, mitochondrial OS=Mus musculus GN=Glud1 PE=1 SV=1 - [DHE3_MOUSE]	Y2	367	C11	NA	NA	NA	NA	NA	NA	NA	NA	NA	NA	NA	NA	-0.0117611	0.0528586	0.0373767	0.00267561	0.12899	0.09121	-0.00607046	0.0141909	0.0100345	-0.230202	0.362	0.255973	NA	NA	NA	NA	NA	NA	NA	NA	NA
vyenvglmqqqr	P35235	Tyrosine-protein phosphatase non-receptor type 11 OS=Mus musculus GN=Ptpn11 PE=1 SV=2 - [PTN11_MOUSE]	Y2	584	NA	0.289636	0.368101	0.1227	0.509534	0.253237	0.103383	0.377062	0.42802	0.161776	0.121519	0.694257	0.262404	-0.077966	0.228095	0.102007	-0.290089	0.176388	0.0788831	-0.192147	0.162901	0.0814505	-0.303364	0.176143	0.0880715	-0.123549	0.152441	0.0576171	0.0843431	0.196364	0.0742185	0.0991851	0.500069	0.204152
vyesighyggetvk	Q9JLB2	MAGUK p55 subfamily member 5 OS=Mus musculus GN=Mpp5 PE=1 SV=1 - [MPP5_MOUSE]	Y2	243	NA	0.639107	0.432383	0.193368	0.267744	0.831241	0.479917	0.498213	0.531779	0.307023	0.599163	0.779151	0.389576	0.48031	0.0669953	0.0386797	0.567434	0.395077	0.228098	-0.146714	0.0562309	0.0397613	-0.285725	0.622804	0.440389	-0.159794	0.230354	0.115177	0.163225	0.314995	0.157498	-0.222318	0.290973	0.145487
vyidpftyedpneavr	P54754;P54761	Ephrin type-B receptor 3 OS=Mus musculus GN=Ephb3 PE=1 SV=2 - [EPHB3_MOUSE]|Ephrin type-B receptor 4 OS=Mus musculus GN=Ephb4 PE=1 SV=2 - [EPHB4_MOUSE]	Y2	590;603	NA	-0.338067	0.415283	0.239764	-0.512395	0.159	0.11243	0.0187104	0.520829	0.368282	-0.113327	0.134103	0.0948252	NA	NA	NA	NA	NA	NA	NA	NA	NA	NA	NA	NA	0.362064	0.239296	0.169208	0.357866	0.284681	0.164361	NA	NA	NA
vyiggedyek	P40936	Indolethylamine N-methyltransferase OS=Mus musculus GN=Inmt PE=1 SV=1 - [INMT_MOUSE]	Y2	6	NA	-0.256199	0.264124	0.0933821	-0.02853	0.240653	0.0982462	0.167047	0.124434	0.0507999	-0.139996	0.637936	0.225544	NA	NA	NA	NA	NA	NA	NA	NA	NA	NA	NA	NA	-1.08852	0.34	0.196299	-0.277346	0.224651	0.112326	-0.2391	0.448657	0.259032
vykqsdldtlak	P11725	Ornithine carbamoyltransferase, mitochondrial OS=Mus musculus GN=Otc PE=1 SV=1 - [OTC_MOUSE]	Y2	143	NA	NA	NA	NA	NA	NA	NA	NA	NA	NA	NA	NA	NA	0.271296	0.124718	0.088189	0.141834	0.306632	0.216822	0.247943	0.193372	0.136735	0.34544	0.315927	0.223394	NA	NA	NA	NA	NA	NA	NA	NA	NA
vymdynattplepeviqavteamk	Q9JLI6	Selenocysteine lyase OS=Mus musculus GN=Scly PE=1 SV=1 - [SCLY_MOUSE]	Y5	24	NA	-0.0400064	0.206578	0.146073	0.229288	0.339003	0.239711	0.264241	0.162283	0.114751	0.102284	0.14482	0.102403	NA	NA	NA	NA	NA	NA	NA	NA	NA	NA	NA	NA	NA	NA	NA	NA	NA	NA	NA	NA	NA
vyndgydddnydyivk	Q61214	Dual specificity tyrosine-phosphorylation-regulated kinase 1A OS=Mus musculus GN=Dyrk1a PE=1 SV=1 - [DYR1A_MOUSE]	Y11	145	NA	0.0532536	0.437671	0.30948	0.438272	0.144534	0.102201	0.596098	0.676818	0.478583	0.231934	0.512621	0.362478	NA	NA	NA	NA	NA	NA	NA	NA	NA	NA	NA	NA	NA	NA	NA	NA	NA	NA	NA	NA	NA
vysqltvqk	Q99K30	Epidermal growth factor receptor kinase substrate 8-like protein 2 OS=Mus musculus GN=Eps8l2 PE=1 SV=1 - [ES8L2_MOUSE]	Y2	681	NA	0.123881	0.221902	0.128115	-0.0614223	0.164735	0.116485	0.117381	0.276145	0.195264	NA	NA	NA	NA	NA	NA	NA	NA	NA	NA	NA	NA	NA	NA	NA	-0.31592	0.315096	0.181921	-0.222496	0.252862	0.1788	-0.527438	0.172848	0.0997941
vytyiqsr	Q5U4C9;Q8BI55	Dual specificity tyrosine-phosphorylation-regulated kinase 2 OS=Mus musculus GN=Dyrk2 PE=2 SV=1 - [DYRK2_MOUSE]|Dual specificity tyrosine-phosphorylation-regulated kinase 4 OS=Mus musculus GN=Dyrk4 PE=2 SV=1 - [DYRK4_MOUSE]	Y4	380;379	NA	-0.345242	0.688833	0.344416	-0.0782173	0.417505	0.241047	0.0526678	0.0506891	0.0292653	NA	NA	NA	-0.129626	0.365491	0.149211	-0.400789	0.257769	0.105234	-0.369655	0.282827	0.126484	-0.549484	0.260721	0.13036	-0.340299	0.286752	0.117066	-0.457987	0.453996	0.185343	-0.485521	0.315662	0.141168
wddgldqyr	O88428	Bifunctional 3'-phosphoadenosine 5'-phosphosulfate synthase 2 OS=Mus musculus GN=Papss2 PE=1 SV=2 - [PAPS2_MOUSE]	Y8	392	NA	0.0290117	0.297877	0.133215	0.00759703	0.184975	0.0827233	0.286305	0.0838211	0.0419106	0.372966	0.372167	0.166438	NA	NA	NA	NA	NA	NA	NA	NA	NA	NA	NA	NA	NA	NA	NA	NA	NA	NA	-0.0168896	0.241412	0.170704
wdsyenmsadgevlhtqgpvdgslyak	Q5SSZ5	Tensin-3 OS=Mus musculus GN=Tns3 PE=1 SV=1 - [TENS3_MOUSE]	S3,Y25	332;354	NA	NA	NA	NA	NA	NA	NA	NA	NA	NA	NA	NA	NA	0.115117	0.275996	0.195158	-0.663572	0.314645	0.222488	-0.40039	0.42452	0.300181	-0.477963	0.241083	0.170472	NA	NA	NA	NA	NA	NA	NA	NA	NA
wdsyenmsadgevlhtqgpvdgslyak	Q5SSZ5	Tensin-3 OS=Mus musculus GN=Tns3 PE=1 SV=1 - [TENS3_MOUSE]	Y25	354	NA	NA	NA	NA	NA	NA	NA	NA	NA	NA	NA	NA	NA	0.379886	0.308562	0.218186	-0.184876	0.00206747	0.00146192	NA	NA	NA	NA	NA	NA	NA	NA	NA	NA	NA	NA	NA	NA	NA
wtapeaalygr	P05480;Q04736;P39688	Neuronal proto-oncogene tyrosine-protein kinase Src OS=Mus musculus GN=Src PE=1 SV=4 - [SRC_MOUSE]|Tyrosine-protein kinase Yes OS=Mus musculus GN=Yes1 PE=1 SV=3 - [YES_MOUSE]|Tyrosine-protein kinase Fyn OS=Mus musculus GN=Fyn PE=1 SV=4 - [FYN_MOUSE]	Y9	444;444;440	NA	-0.60329	0.291174	0.145587	-0.447964	0.184747	0.106663	-0.404785	0.152909	0.0882822	-0.4248	0.0128353	0.00907594	0.174429	0.14846	0.104977	-0.264346	0.613061	0.4335	NA	NA	NA	NA	NA	NA	-0.320977	0.11857	0.0838417	NA	NA	NA	NA	NA	NA
wvdevvpaapyvttletldk	Q922E4	Ethanolamine-phosphate cytidylyltransferase OS=Mus musculus GN=Pcyt2 PE=1 SV=1 - [PCY2_MOUSE]	Y11	95	NA	0.233842	0.0261532	0.0184931	-0.204743	0.600566	0.424664	NA	NA	NA	0.685763	0.0546672	0.0386556	NA	NA	NA	NA	NA	NA	NA	NA	NA	NA	NA	NA	NA	NA	NA	NA	NA	NA	NA	NA	NA
yaalanldnifsagqggdqgsgfgttgk	Q8K2K6	Arf-GAP domain and FG repeat-containing protein 1 OS=Mus musculus GN=Agfg1 PE=1 SV=2 - [AGFG1_MOUSE]	Y1	327	NA	-0.944872	0.528465	0.264233	-0.407634	0.107401	0.0620079	-0.393885	0.204656	0.102328	-0.72794	0.331292	0.191272	NA	NA	NA	NA	NA	NA	NA	NA	NA	NA	NA	NA	-0.628725	0.510165	0.294544	-0.0579157	0.25567	0.127835	-0.559839	0.747694	0.5287
yafvnwink	Q61233;Q99K51	Plastin-2 OS=Mus musculus GN=Lcp1 PE=1 SV=4 - [PLSL_MOUSE]|Plastin-3 OS=Mus musculus GN=Pls3 PE=1 SV=3 - [PLST_MOUSE]	Y1	127;124	NA	NA	NA	NA	NA	NA	NA	NA	NA	NA	NA	NA	NA	NA	NA	NA	NA	NA	NA	NA	NA	NA	NA	NA	NA	NA	NA	NA	NA	NA	NA	-0.461255	0.156427	0.110611
yahqqppsplpvysssak	Q8VI36	Paxillin OS=Mus musculus GN=Pxn PE=1 SV=1 - [PAXI_MOUSE]	S8,Y13	83;88	NA	0.338167	0.406077	0.203039	-0.110104	0.0393738	0.0278415	0.207139	0.302804	0.174824	NA	NA	NA	0.278998	0.395423	0.279606	-0.280805	0.168571	0.119198	-0.147299	0.361948	0.255936	-0.205312	0.304261	0.215145	-0.197512	0.171039	0.0764909	-0.0149185	0.0937369	0.0468685	-0.314954	0.31154	0.179868
yahqqppsplpvysssak	Q8VI36	Paxillin OS=Mus musculus GN=Pxn PE=1 SV=1 - [PAXI_MOUSE]	Y1,S8	76;83	NA	NA	NA	NA	NA	NA	NA	NA	NA	NA	NA	NA	NA	NA	NA	NA	NA	NA	NA	NA	NA	NA	NA	NA	NA	-0.53836	0.612818	0.433328	-0.190174	0.244489	0.141156	NA	NA	NA
yahqqppsplpvysssak	Q8VI36	Paxillin OS=Mus musculus GN=Pxn PE=1 SV=1 - [PAXI_MOUSE]	Y1,Y13	76;88	NA	0.342965	0.928065	0.535819	NA	NA	NA	-0.0298173	0.102073	0.0589319	NA	NA	NA	-0.753477	0.24569	0.173729	-0.485297	0.25674	0.181543	-0.114028	0.121119	0.0856441	0.0385614	0.134881	0.0953753	-0.521222	0.424213	0.212107	-0.222599	0.352087	0.176043	-0.0839101	0.277601	0.138801
yahqqppsplpvysssak	Q8VI36	Paxillin OS=Mus musculus GN=Pxn PE=1 SV=1 - [PAXI_MOUSE]	Y13	88	NA	0.0528207	0.493809	0.246904	0.416974	0.249487	0.176414	0.178693	0.121167	0.0699557	NA	NA	NA	NA	NA	NA	NA	NA	NA	NA	NA	NA	NA	NA	NA	-0.418392	0.140463	0.0628168	0.022634	0.135467	0.0605826	-0.308127	0.410498	0.237001
yasicqqnglvpivepevlpdgdhdlehcqyvsek	Q91Y97	Fructose-bisphosphate aldolase B OS=Mus musculus GN=Aldob PE=1 SV=3 - [ALDOB_MOUSE]	Y31	204	C5,C29	0.612255	0.204717	0.0682391	0.23842	0.235276	0.0960511	0.452672	0.263216	0.0994864	0.513659	0.20893	0.078968	0.0712293	0.240909	0.0851744	0.0251865	0.932975	0.329857	0.501917	0.49501	0.187096	0.344894	0.632769	0.258327	-0.528651	0.251822	0.0890325	-0.278505	0.27959	0.0931965	-0.260411	0.113762	0.0464431
yatpqviqapgpr	O54967	Activated CDC42 kinase 1 OS=Mus musculus GN=Tnk2 PE=1 SV=2 - [ACK1_MOUSE]	Y1	842	NA	-0.726259	0.568942	0.402303	-0.481705	0.402751	0.284788	-0.63766	0.201436	0.142437	-0.76248	0.104585	0.0739526	NA	NA	NA	NA	NA	NA	NA	NA	NA	NA	NA	NA	NA	NA	NA	NA	NA	NA	NA	NA	NA
ycrpesqehpeadpgsaapylk	P42227	Signal transducer and activator of transcription 3 OS=Mus musculus GN=Stat3 PE=1 SV=2 - [STAT3_MOUSE]	Y20	705	C2	-0.369125	0.374446	0.124815	0.250606	0.171105	0.0698535	-0.13154	0.594493	0.224697	0.236854	0.349548	0.132117	-0.0105286	1.03536	0.597765	-1.17153	0.720405	0.415926	-0.307197	0.395832	0.228534	-0.328356	0.136488	0.068244	-0.361267	0.373932	0.141333	-0.296388	0.36807	0.139117	-0.495641	0.333136	0.136002
ydapfvfaevnadvvdwir	P21981	Protein-glutamine gamma-glutamyltransferase 2 OS=Mus musculus GN=Tgm2 PE=1 SV=4 - [TGM2_MOUSE]	Y1	388	NA	NA	NA	NA	NA	NA	NA	NA	NA	NA	NA	NA	NA	-0.19735	0.21473	0.151837	-0.308476	0.241023	0.170429	-0.77466	0.143043	0.101146	-0.608498	0.0161154	0.0113953	NA	NA	NA	NA	NA	NA	NA	NA	NA
ydgnvyenlfewak	Q9R0H0	Peroxisomal acyl-coenzyme A oxidase 1 OS=Mus musculus GN=Acox1 PE=1 SV=5 - [ACOX1_MOUSE]	Y1	624	NA	0.526239	0.364163	0.257502	0.550522	0.346454	0.24498	NA	NA	NA	0.773467	0.0736631	0.0520877	NA	NA	NA	NA	NA	NA	NA	NA	NA	NA	NA	NA	NA	NA	NA	NA	NA	NA	NA	NA	NA
ydgnvyenlfewak	Q9R0H0	Peroxisomal acyl-coenzyme A oxidase 1 OS=Mus musculus GN=Acox1 PE=1 SV=5 - [ACOX1_MOUSE]	Y6	629	NA	-0.0187102	0.294774	0.0982578	-0.40676	0.200399	0.0757435	0.0396084	0.189532	0.0716363	-0.288565	0.182807	0.0746305	0.0242769	0.0727849	0.0325504	-0.0777597	0.189001	0.084524	0.008831	0.409142	0.204571	-0.3169	0.776959	0.388479	-0.233601	0.531984	0.201071	-0.31859	0.211332	0.0798759	-0.0336226	0.198275	0.0886714
ydvkdgeavdgr	Q3UQ44	Ras GTPase-activating-like protein IQGAP2 OS=Mus musculus GN=Iqgap2 PE=1 SV=2 - [IQGA2_MOUSE]	Y1	1286	NA	NA	NA	NA	NA	NA	NA	NA	NA	NA	NA	NA	NA	NA	NA	NA	NA	NA	NA	NA	NA	NA	NA	NA	NA	-1.48386	1.44923	1.02476	-0.594873	0.410268	0.236868	NA	NA	NA
yedicpsthnmdvpnik	P63242;Q8BGY2	Eukaryotic translation initiation factor 5A-1 OS=Mus musculus GN=Eif5a PE=1 SV=2 - [IF5A1_MOUSE]|Eukaryotic translation initiation factor 5A-2 OS=Mus musculus GN=Eif5a2 PE=2 SV=3 - [IF5A2_MOUSE]	Y1	69;69	C5	0.407015	0.366449	0.259119	NA	NA	NA	NA	NA	NA	0.288615	0.167734	0.0968414	NA	NA	NA	NA	NA	NA	NA	NA	NA	NA	NA	NA	NA	NA	NA	NA	NA	NA	NA	NA	NA
yedsnnlgtshllr	Q9DB77	Cytochrome b-c1 complex subunit 2, mitochondrial OS=Mus musculus GN=Uqcrc2 PE=1 SV=1 - [QCR2_MOUSE]	Y1	71	NA	-0.903199	0.597154	0.344767	NA	NA	NA	NA	NA	NA	-0.632032	0.682775	0.3942	NA	NA	NA	NA	NA	NA	NA	NA	NA	NA	NA	NA	-1.32289	0.227996	0.161218	0.162621	0.0945112	0.0545661	NA	NA	NA
yeeivkevstyik	P10126	Elongation factor 1-alpha 1 OS=Mus musculus GN=Eef1a1 PE=1 SV=3 - [EF1A1_MOUSE]	Y11	177	NA	NA	NA	NA	NA	NA	NA	NA	NA	NA	NA	NA	NA	-0.194662	0.760651	0.537862	-0.33597	0.906901	0.641276	0.597216	0.34446	0.24357	0.492297	0.518238	0.366449	NA	NA	NA	NA	NA	NA	NA	NA	NA
yeelqtlagk	P11679	Keratin, type II cytoskeletal 8 OS=Mus musculus GN=Krt8 PE=1 SV=4 - [K2C8_MOUSE]	Y1	292	NA	-0.325882	0.253675	0.103562	-0.116562	0.280081	0.14004	-0.14186	0.197136	0.088162	-0.19319	0.300195	0.173318	NA	NA	NA	NA	NA	NA	NA	NA	NA	-0.246539	0.285817	0.202103	-0.692595	0.420247	0.171565	-0.209624	0.244482	0.0924055	-0.502057	0.422946	0.244188
yemtysgggggggggggggtsr	E9Q557	Desmoplakin OS=Mus musculus GN=Dsp PE=1 SV=1 - [DESP_MOUSE]	Y5	32	NA	-0.943709	1.25737	0.725945	-1.21884	0.149788	0.105916	-0.198715	0.253408	0.179187	NA	NA	NA	NA	NA	NA	NA	NA	NA	NA	NA	NA	-1.53079	0.239956	0.169674	-0.674383	1.06488	0.53244	-0.795296	1.10486	0.552431	-0.988818	0.724203	0.418119
yenvpligr	Q3TH73	Protein tweety homolog 2 OS=Mus musculus GN=Ttyh2 PE=2 SV=1 - [TTYH2_MOUSE]	Y1	494	NA	NA	NA	NA	NA	NA	NA	NA	NA	NA	NA	NA	NA	-0.0811197	0.474431	0.335473	-0.5949	0.0515296	0.0364369	NA	NA	NA	NA	NA	NA	NA	NA	NA	NA	NA	NA	-0.041907	0.302214	0.213698
yeqlpr	P39447	Tight junction protein ZO-1 OS=Mus musculus GN=Tjp1 PE=1 SV=2 - [ZO1_MOUSE]	Y1	1145	NA	-1.28155	0.722797	0.361398	-0.938428	0.950203	0.5486	-0.405446	0.224227	0.129457	NA	NA	NA	-0.184511	0.360592	0.127488	-0.200724	0.41169	0.145554	-0.0138724	0.325954	0.123199	-0.319899	0.206899	0.0844662	-1.04626	0.685986	0.280052	-0.647929	0.496373	0.202643	-1.21124	0.428801	0.191766
yeslelcrpvlqqgr	Q68FD5	Clathrin heavy chain 1 OS=Mus musculus GN=Cltc PE=1 SV=3 - [CLH1_MOUSE]	Y1	430	C7	0.327277	0.317335	0.119942	0.43031	0.139035	0.0695174	0.557204	0.243002	0.108674	0.251571	0.162782	0.0727985	NA	NA	NA	NA	NA	NA	NA	NA	NA	NA	NA	NA	-0.417263	0.35462	0.144773	0.106873	0.145861	0.0652311	0.169282	0.278472	0.113686
yesltdpsk	P11499;P07901	Heat shock protein HSP 90-beta OS=Mus musculus GN=Hsp90ab1 PE=1 SV=3 - [HS90B_MOUSE]|Heat shock protein HSP 90-alpha OS=Mus musculus GN=Hsp90aa1 PE=1 SV=4 - [HS90A_MOUSE]	Y1	61;56	NA	-0.524426	0.411384	0.167947	-0.508735	0.689148	0.39788	-0.379169	0.550855	0.275427	-0.264604	0.824741	0.412371	NA	NA	NA	NA	NA	NA	NA	NA	NA	NA	NA	NA	-1.13096	0.808292	0.361479	-0.643122	0.19935	0.0996751	-0.820909	0.12692	0.0634601
yevssytdqfsr	P39447	Tight junction protein ZO-1 OS=Mus musculus GN=Tjp1 PE=1 SV=2 - [ZO1_MOUSE]	Y6	1066	NA	-0.157921	0.376789	0.168505	-0.381245	0.274144	0.137072	-0.0915731	0.297921	0.148961	-0.308199	0.374984	0.153087	-0.497324	0.207135	0.146466	-0.444326	0.0981515	0.0694036	-0.557475	0.0723541	0.0511621	-0.932803	0.720226	0.509277	NA	NA	NA	NA	NA	NA	-0.812645	0.184923	0.106765
yfagnlasggaagatslcfvypldfar	P51881;P48962	ADP/ATP translocase 2 OS=Mus musculus GN=Slc25a5 PE=1 SV=3 - [ADT2_MOUSE]|ADP/ATP translocase 1 OS=Mus musculus GN=Slc25a4 PE=1 SV=4 - [ADT1_MOUSE]	Y1	112;112	C18	-0.0323715	0.24596	0.100413	-0.448384	0.250947	0.112227	0.0740177	0.116158	0.0519475	-0.231673	0.221484	0.110742	-0.129054	0.324078	0.114579	-0.487676	0.652294	0.230621	-0.223693	0.305108	0.11532	0.129449	0.494389	0.201834	0.104563	0.265725	0.108482	0.0778581	0.363089	0.148231	-0.29968	0.0782925	0.0350135
yfavnemk	Q60991	25-hydroxycholesterol 7-alpha-hydroxylase OS=Mus musculus GN=Cyp7b1 PE=2 SV=2 - [CP7B1_MOUSE]	Y1	451	NA	-1.63023	0.0953441	0.055047	NA	NA	NA	-1.26398	0.0820689	0.0580315	NA	NA	NA	NA	NA	NA	NA	NA	NA	NA	NA	NA	-2.09229	0.187735	0.132749	0.525395	0.254477	0.113805	0.304428	0.45614	0.186219	NA	NA	NA
yfdsfgdlssasaimgnak	P02088	Hemoglobin subunit beta-1 OS=Mus musculus GN=Hbb-b1 PE=1 SV=2 - [HBB1_MOUSE]	Y1	42	NA	0.114417	0.382136	0.144434	0.244836	0.347913	0.142035	0.196211	0.307924	0.125709	0.306975	0.33535	0.136906	-0.039472	0.170606	0.0762971	0.00352014	0.233691	0.10451	0.113676	0.320109	0.160054	0.253201	0.749052	0.374526	-0.302716	0.179828	0.0804217	-0.103617	0.220805	0.0901431	-0.200428	0.369307	0.184653
yfenwsasmi	P00405	Cytochrome c oxidase subunit 2 OS=Mus musculus GN=Mtco2 PE=1 SV=1 - [COX2_MOUSE]	Y1	218	NA	NA	NA	NA	NA	NA	NA	NA	NA	NA	NA	NA	NA	NA	NA	NA	NA	NA	NA	NA	NA	NA	NA	NA	NA	-0.888693	0.0779238	0.0551005	-0.415471	1.38426	0.799205	NA	NA	NA
yfpafek	P30115	Glutathione S-transferase A3 OS=Mus musculus GN=Gsta3 PE=1 SV=2 - [GSTA3_MOUSE]	Y1	132	NA	0.365174	0.309768	0.154884	0.207691	0.67824	0.391582	0.148257	0.2685	0.155019	0.313174	0.373036	0.166827	NA	NA	NA	NA	NA	NA	NA	NA	NA	NA	NA	NA	NA	NA	NA	NA	NA	NA	NA	NA	NA
yfptqalnfafk	P51881;P48962;Q3V132	ADP/ATP translocase 2 OS=Mus musculus GN=Slc25a5 PE=1 SV=3 - [ADT2_MOUSE]|ADP/ATP translocase 1 OS=Mus musculus GN=Slc25a4 PE=1 SV=4 - [ADT1_MOUSE]|ADP/ATP translocase 4 OS=Mus musculus GN=Slc25a31 PE=2 SV=1 - [ADT4_MOUSE]	Y1	81;81;94	NA	NA	NA	NA	NA	NA	NA	NA	NA	NA	NA	NA	NA	NA	NA	NA	NA	NA	NA	NA	NA	NA	NA	NA	NA	NA	NA	NA	NA	NA	NA	-0.00912529	0.197688	0.139787
yfsmtevdk	Q61176	Arginase-1 OS=Mus musculus GN=Arg1 PE=1 SV=1 - [ARGI1_MOUSE]	Y1	197	NA	0.621635	0.403317	0.15244	0.439526	0.418297	0.209149	0.433929	0.127149	0.0568627	0.22243	0.24638	0.110185	NA	NA	NA	NA	NA	NA	NA	NA	NA	-1.29463	0.0348959	0.0246751	-0.220351	0.181099	0.0684491	0.101882	0.183565	0.0693812	2.76351e-05	0.158366	0.0646525
yghsgypalvtygyggavpsycpaygr	Q8CGB6	Tensin-like C1 domain-containing phosphatase OS=Mus musculus GN=Tenc1 PE=1 SV=1 - [TENC1_MOUSE]	Y25	802	C22	NA	NA	NA	NA	NA	NA	NA	NA	NA	NA	NA	NA	-0.587997	0.277921	0.19652	-0.68573	0.115328	0.081549	NA	NA	NA	NA	NA	NA	NA	NA	NA	NA	NA	NA	-0.15153	0.689441	0.487508
yglqdsdeeeeehppk	Q6PFD9	Nuclear pore complex protein Nup98-Nup96 OS=Mus musculus GN=Nup98 PE=1 SV=2 - [NUP98_MOUSE]	Y1	883	NA	NA	NA	NA	NA	NA	NA	NA	NA	NA	NA	NA	NA	NA	NA	NA	NA	NA	NA	NA	NA	NA	-1.87387	0.021014	0.0148591	NA	NA	NA	0.386412	0.0731292	0.0517101	NA	NA	NA
ygsivdder	Q3UQ44	Ras GTPase-activating-like protein IQGAP2 OS=Mus musculus GN=Iqgap2 PE=1 SV=2 - [IQGA2_MOUSE]	Y1	14	NA	NA	NA	NA	NA	NA	NA	NA	NA	NA	NA	NA	NA	-0.289694	0.168444	0.119108	-0.879822	0.251831	0.178072	-0.391576	0.287003	0.202942	-0.837652	0.603233	0.42655	-1.04443	0.291903	0.206407	-0.717717	0.123966	0.071572	NA	NA	NA
ygvgdpiltepaiak	A2ASS6	Titin OS=Mus musculus GN=Ttn PE=1 SV=1 - [TITIN_MOUSE]	Y1	21257	NA	NA	NA	NA	NA	NA	NA	NA	NA	NA	NA	NA	NA	NA	NA	NA	NA	NA	NA	NA	NA	NA	NA	NA	NA	NA	NA	NA	NA	NA	NA	0.0976193	0.162892	0.115182
ygyeipvdmlck	Q9QUM9	Proteasome subunit alpha type-6 OS=Mus musculus GN=Psma6 PE=1 SV=1 - [PSA6_MOUSE]	Y1	105	C11	0.711967	0.15631	0.0638134	0.521897	0.560408	0.280204	0.824308	0.29618	0.132456	0.620324	0.298403	0.121822	0.510712	0.0799115	0.0399558	0.629765	0.43767	0.218835	0.544554	0.268976	0.155293	0.656201	0.405384	0.28665	-0.200836	0.430298	0.248432	0.236319	0.327995	0.189368	0.174883	0.396113	0.228696
yhghsmsdpgvsyr	P35486	Pyruvate dehydrogenase E1 component subunit alpha, somatic form, mitochondrial OS=Mus musculus GN=Pdha1 PE=1 SV=1 - [ODPA_MOUSE]	S5,Y13	293;301	NA	0.237864	0.0659222	0.046614	NA	NA	NA	NA	NA	NA	-0.0217331	0.638781	0.3688	NA	NA	NA	NA	NA	NA	NA	NA	NA	NA	NA	NA	NA	NA	NA	NA	NA	NA	NA	NA	NA
yhghsmsdpgvsyr	P35486	Pyruvate dehydrogenase E1 component subunit alpha, somatic form, mitochondrial OS=Mus musculus GN=Pdha1 PE=1 SV=1 - [ODPA_MOUSE]	S7,Y13	295;301	NA	NA	NA	NA	NA	NA	NA	NA	NA	NA	NA	NA	NA	0.956279	0.0010161	0.000718492	1.28181	0.107204	0.075805	1.25167	0.263613	0.186402	0.379938	0.0897698	0.0634768	-0.796702	0.946405	0.669209	-0.515297	0.314146	0.181372	NA	NA	NA
yialdgdslstedlvnlgk	P35492	Histidine ammonia-lyase OS=Mus musculus GN=Hal PE=1 SV=1 - [HUTH_MOUSE]	Y1	113	NA	-0.0932974	0.230002	0.162636	-0.161281	0.105742	0.0747709	NA	NA	NA	-0.161446	0.396212	0.280164	NA	NA	NA	NA	NA	NA	NA	NA	NA	NA	NA	NA	NA	NA	NA	NA	NA	NA	NA	NA	NA
yidqeelnk	P11499;P07901	Heat shock protein HSP 90-beta OS=Mus musculus GN=Hsp90ab1 PE=1 SV=3 - [HS90B_MOUSE]|Heat shock protein HSP 90-alpha OS=Mus musculus GN=Hsp90aa1 PE=1 SV=4 - [HS90A_MOUSE]	Y1	285;276	NA	NA	NA	NA	NA	NA	NA	NA	NA	NA	NA	NA	NA	NA	NA	NA	NA	NA	NA	NA	NA	NA	NA	NA	NA	NA	NA	NA	NA	NA	NA	-0.768252	1.27985	0.90499
yieacar	O70475	UDP-glucose 6-dehydrogenase OS=Mus musculus GN=Ugdh PE=1 SV=1 - [UGDH_MOUSE]	Y1	108	C5	-0.33956	0.286147	0.143074	-0.644662	0.714235	0.412364	-0.0885952	0.622261	0.359263	NA	NA	NA	NA	NA	NA	NA	NA	NA	NA	NA	NA	NA	NA	NA	-0.80221	0.411652	0.205826	-0.408731	0.496208	0.350872	-0.678379	0.438046	0.1959
yiededyyk	Q9QVP9	Protein-tyrosine kinase 2-beta OS=Mus musculus GN=Ptk2b PE=1 SV=2 - [FAK2_MOUSE]	Y7	579	NA	-0.199457	0.287955	0.0868217	0.0848416	0.178592	0.0631419	0.303242	0.109453	0.0386976	0.0367989	0.132369	0.044123	0.0288689	0.81996	0.2899	-0.195918	1.27506	0.450803	-0.924188	1.06194	0.401375	-1.79161	0.956532	0.390503	-1.42044	0.865281	0.305923	-0.153612	0.233534	0.0778448	-0.473432	0.418738	0.170949
yiededyyk	Q9QVP9	Protein-tyrosine kinase 2-beta OS=Mus musculus GN=Ptk2b PE=1 SV=2 - [FAK2_MOUSE]	Y8	580	NA	-0.178523	0.361937	0.109128	0.153345	0.156938	0.0554859	0.331496	0.060247	0.0213005	0.134656	0.0861465	0.0287155	0.025207	0.945022	0.334116	-0.189009	1.35299	0.478353	-0.936408	1.18456	0.44772	-1.82116	1.04493	0.42659	-1.43278	0.907655	0.320904	-0.129447	0.215929	0.0719762	-0.412139	0.437785	0.178725
yiededyykasvtr	Q9QVP9	Protein-tyrosine kinase 2-beta OS=Mus musculus GN=Ptk2b PE=1 SV=2 - [FAK2_MOUSE]	Y7	579	NA	0.552665	0.357754	0.159992	0.872927	0.416578	0.208289	0.752439	0.313853	0.156927	0.225557	0.426935	0.246491	NA	NA	NA	NA	NA	NA	NA	NA	NA	1.76317	0.158011	0.111731	0.0660826	1.50486	0.752432	0.119676	0.231733	0.115867	-0.288907	0.301364	0.173993
yiededyykasvtr	Q9QVP9	Protein-tyrosine kinase 2-beta OS=Mus musculus GN=Ptk2b PE=1 SV=2 - [FAK2_MOUSE]	Y7,Y8	579;580	NA	0.584154	0.410262	0.136754	0.407169	0.577341	0.235699	0.560241	0.344003	0.130021	0.158304	0.280128	0.105878	0.293422	0.103389	0.0516944	0.422373	1.05	0.525001	-0.468785	0.6239	0.360209	-0.954964	0.166389	0.117655	-0.545585	0.48176	0.196678	0.00914424	0.319149	0.142728	-0.553469	0.514516	0.21005
yiededyykasvtr	Q9QVP9	Protein-tyrosine kinase 2-beta OS=Mus musculus GN=Ptk2b PE=1 SV=2 - [FAK2_MOUSE]	Y8	580	NA	0.689031	0.305368	0.124666	0.864893	0.305053	0.124537	0.543883	0.440642	0.197061	0.489777	0.197936	0.080807	0.420207	0.425498	0.160823	0.370959	0.527071	0.199214	0.104407	0.424369	0.173248	0.217639	0.678399	0.339199	0.484475	1.06747	0.616307	0.101303	0.242945	0.140264	-0.431094	0.335349	0.167674
yiiwspvcr	P11352	Glutathione peroxidase 1 OS=Mus musculus GN=Gpx1 PE=1 SV=2 - [GPX1_MOUSE]	Y1	147	C8	0.765497	0.203279	0.0612908	0.718141	0.212651	0.0751836	0.770081	0.132527	0.0468555	0.65902	0.153258	0.051086	0.197026	0.212082	0.0749825	0.27248	0.220145	0.0778329	0.451184	0.213262	0.0806054	0.372921	0.159665	0.0651829	0.264083	0.23653	0.0836261	0.319002	0.17475	0.05825	0.203566	0.169279	0.0691079
ykpvcnqvechpylnqgk	P70694	Estradiol 17 beta-dehydrogenase 5 OS=Mus musculus GN=Akr1c6 PE=1 SV=1 - [DHB5_MOUSE]	Y13	196	C5,C10	NA	NA	NA	NA	NA	NA	NA	NA	NA	NA	NA	NA	NA	NA	NA	NA	NA	NA	NA	NA	NA	-0.728192	0.912611	0.645313	NA	NA	NA	-0.16535	0.153806	0.108757	NA	NA	NA
ykvpdgkpenefafnaefk	Q9D819	Inorganic pyrophosphatase OS=Mus musculus GN=Ppa1 PE=1 SV=1 - [IPYR_MOUSE]	Y1	193	NA	0.841131	0.215491	0.081448	0.409761	0.235155	0.117578	0.805768	0.188936	0.0844949	0.482604	0.218571	0.0977478	0.342268	0.256975	0.0908542	0.456286	0.335748	0.118705	0.597823	0.531653	0.200946	0.659357	0.634946	0.259216	-0.0606788	0.576028	0.203657	-0.197647	0.358661	0.119554	-0.394639	0.17549	0.0716435
ykygyeipvdmlck	Q9QUM9	Proteasome subunit alpha type-6 OS=Mus musculus GN=Psma6 PE=1 SV=1 - [PSA6_MOUSE]	Y3	105	C13	1.15674	0.278752	0.124662	0.893491	0.549673	0.317354	0.886427	0.139915	0.0807797	0.788923	0.419145	0.209573	NA	NA	NA	NA	NA	NA	NA	NA	NA	0.447852	0.157693	0.111505	0.127116	0.0632402	0.0316201	0.259469	0.326652	0.163326	0.0226946	0.332347	0.166174
ylaefatgndr	P62259	14-3-3 protein epsilon OS=Mus musculus GN=Ywhae PE=1 SV=1 - [1433E_MOUSE]	Y1	131	NA	0.64566	0.518929	0.196137	0.273372	0.338229	0.138081	0.557988	0.162242	0.0725569	0.457379	0.153905	0.0544135	NA	NA	NA	NA	NA	NA	NA	NA	NA	NA	NA	NA	NA	NA	NA	NA	NA	NA	0.0553826	0.165122	0.0953333
ylatcaddr	Q9R099	Transducin beta-like protein 2 OS=Mus musculus GN=Tbl2 PE=2 SV=2 - [TBL2_MOUSE]	Y1	100	C5	NA	NA	NA	NA	NA	NA	NA	NA	NA	NA	NA	NA	-0.617427	0.395612	0.228407	-0.6528	0.355525	0.205263	-0.937387	0.727208	0.419854	-1.48512	0.991088	0.700805	-0.650091	0.665301	0.384112	-0.78619	0.799262	0.357441	NA	NA	NA
yldedtvyhlqpsgr	Q91X83	S-adenosylmethionine synthase isoform type-1 OS=Mus musculus GN=Mat1a PE=2 SV=1 - [METK1_MOUSE]	Y1	236	NA	0.432805	0.40391	0.233197	NA	NA	NA	NA	NA	NA	0.395839	0.449804	0.259695	-0.0818168	0.066585	0.0470827	0.331531	0.25842	0.182731	-0.20344	0.0270262	0.0191104	-0.377991	0.391629	0.276924	-0.226535	0.373949	0.264422	-0.0170998	0.191424	0.110519	NA	NA	NA
yldedtvyhlqpsgr	Q91X83	S-adenosylmethionine synthase isoform type-1 OS=Mus musculus GN=Mat1a PE=2 SV=1 - [METK1_MOUSE]	Y8	243	NA	0.394951	0.369842	0.184921	0.385441	0.443921	0.3139	0.120498	0.348549	0.246461	0.446812	0.137016	0.0791063	-0.240254	0.0600418	0.042456	0.17291	0.188119	0.133021	-0.348378	0.35211	0.24898	-0.453336	0.395033	0.279331	-0.447134	0.154049	0.108929	NA	NA	NA	0.0275846	0.633411	0.447889
yldipk	P57780;O88990	Alpha-actinin-4 OS=Mus musculus GN=Actn4 PE=1 SV=1 - [ACTN4_MOUSE]|Alpha-actinin-3 OS=Mus musculus GN=Actn3 PE=2 SV=1 - [ACTN3_MOUSE]	Y1	235;228	NA	-0.158991	0.0176087	0.0124512	NA	NA	NA	NA	NA	NA	NA	NA	NA	NA	NA	NA	NA	NA	NA	NA	NA	NA	NA	NA	NA	-0.663213	0.264068	0.186724	NA	NA	NA	NA	NA	NA
yledqvntdlpyeier	Q9Z2V4	Phosphoenolpyruvate carboxykinase, cytosolic [GTP] OS=Mus musculus GN=Pck1 PE=2 SV=1 - [PCKGC_MOUSE]	Y12	606	NA	-0.469257	0.262761	0.131381	-0.235215	0.35348	0.17674	0.0763564	0.27098	0.15645	-0.345737	0.343448	0.171724	NA	NA	NA	NA	NA	NA	NA	NA	NA	NA	NA	NA	NA	NA	NA	NA	NA	NA	NA	NA	NA
ylletsgnldgleyk	Q99KQ4	Nicotinamide phosphoribosyltransferase OS=Mus musculus GN=Nampt PE=1 SV=1 - [NAMPT_MOUSE]	Y1	175	NA	0.458437	0.170095	0.120276	0.276662	0.016514	0.0116772	0.646711	0.0127784	0.00903573	0.715213	0.0257656	0.018219	NA	NA	NA	NA	NA	NA	NA	NA	NA	NA	NA	NA	NA	NA	NA	NA	NA	NA	NA	NA	NA
ylmdegahlhiydpk	O70475	UDP-glucose 6-dehydrogenase OS=Mus musculus GN=Ugdh PE=1 SV=1 - [UGDH_MOUSE]	Y1	356	NA	0.270742	0.328366	0.189582	NA	NA	NA	NA	NA	NA	0.23381	0.210241	0.121383	NA	NA	NA	NA	NA	NA	NA	NA	NA	NA	NA	NA	0.108869	0.0871549	0.0616278	0.21633	0.0764444	0.0441352	NA	NA	NA
ylmgnnssedsfltantvqplaetglqlsk	Q80XL6	Acyl-CoA dehydrogenase family member 11 OS=Mus musculus GN=Acad11 PE=1 SV=2 - [ACD11_MOUSE]	Y1	326	M3	-0.263512	0.363549	0.209895	-0.592626	0.0227966	0.0161196	-0.152335	0.273171	0.157715	-0.289658	0.109072	0.0771254	0.30155	0.133029	0.0940658	-1.12425	0.206185	0.145795	-0.88561	0.358567	0.253545	-0.714418	0.17321	0.122478	0.303039	0.909328	0.642992	0.0795239	0.153443	0.0885901	NA	NA	NA
ylmgnnssedsfltantvqplaetglqlsk	Q80XL6	Acyl-CoA dehydrogenase family member 11 OS=Mus musculus GN=Acad11 PE=1 SV=2 - [ACD11_MOUSE]	Y1	326	NA	0.252794	0.322059	0.113865	-0.00379691	0.21616	0.0882469	0.302847	0.0971401	0.0396573	0.343768	0.107364	0.0480148	0.41848	0.185996	0.0759325	-0.210683	0.184954	0.0755072	0.0538726	0.202224	0.0904372	-0.0230361	0.268613	0.189938	-0.127113	0.156031	0.0697792	-0.207075	0.282687	0.126422	-0.34974	0.366857	0.211805
ylpeslk	Q91XE0;Q5FW57	Glycine N-acyltransferase OS=Mus musculus GN=Glyat PE=1 SV=1 - [GLYAT_MOUSE]|Glycine N-acyltransferase-like protein OS=Mus musculus GN=Gm4952 PE=1 SV=3 - [GLYAL_MOUSE]	Y1	21;20	NA	NA	NA	NA	NA	NA	NA	NA	NA	NA	NA	NA	NA	NA	NA	NA	NA	NA	NA	NA	NA	NA	NA	NA	NA	-0.199734	0.0171543	0.0121299	0.00833464	0.166811	0.0963081	NA	NA	NA
ylyvdk	Q8VDD5	Myosin-9 OS=Mus musculus GN=Myh9 PE=1 SV=4 - [MYH9_MOUSE]	Y1	9	NA	-2.09942	0.841548	0.376352	-1.08898	0.622842	0.359598	-0.509932	0.422122	0.211061	NA	NA	NA	NA	NA	NA	NA	NA	NA	NA	NA	NA	NA	NA	NA	-2.36341	0.863738	0.35262	-0.563481	0.322258	0.144118	-1.50056	0.546541	0.244421
ymedstyyk	P34152	Focal adhesion kinase 1 OS=Mus musculus GN=Ptk2 PE=1 SV=3 - [FAK1_MOUSE]	Y1	608	NA	NA	NA	NA	NA	NA	NA	NA	NA	NA	NA	NA	NA	0.499411	0.246299	0.17416	0.0173516	0.124485	0.088024	NA	NA	NA	NA	NA	NA	NA	NA	NA	NA	NA	NA	NA	NA	NA
ymedstyyk	P34152	Focal adhesion kinase 1 OS=Mus musculus GN=Ptk2 PE=1 SV=3 - [FAK1_MOUSE]	Y7	614	M2	-1.15384	0.71029	0.21416	-0.919454	0.507435	0.179405	-0.549911	0.185234	0.06549	-0.764253	0.29265	0.09755	-0.179885	0.286601	0.117004	-0.856596	0.151904	0.0620147	-1.21785	0.79811	0.325827	-0.972293	0.192336	0.0785207	-0.911565	0.543299	0.192085	-0.808751	0.670755	0.223585	-0.908335	0.25793	0.105299
ymedstyyk	P34152	Focal adhesion kinase 1 OS=Mus musculus GN=Ptk2 PE=1 SV=3 - [FAK1_MOUSE]	Y7	614	NA	-0.572979	0.713519	0.215134	-0.329072	0.423021	0.14956	-0.0346956	0.238761	0.0844146	-0.160472	0.284119	0.0947063	-0.150721	0.972185	0.343719	-0.415219	0.722045	0.255282	-0.59947	1.23359	0.466254	-1.38012	0.893986	0.364968	-0.85992	0.572801	0.202516	-0.658929	0.647969	0.21599	-0.325204	0.191565	0.078206
ymedstyyk	P34152	Focal adhesion kinase 1 OS=Mus musculus GN=Ptk2 PE=1 SV=3 - [FAK1_MOUSE]	Y7,Y8	614;615	NA	-0.563429	0.720854	0.227954	-0.429518	0.465985	0.176126	-0.116167	0.346398	0.130926	-0.120789	0.377557	0.133487	-0.502857	1.23707	0.618533	-0.789786	1.42338	0.711689	-0.893159	1.00427	0.502135	-1.46622	1.06666	0.435464	-1.28123	1.50163	0.567563	-0.437493	0.441973	0.147324	-0.686844	0.0534706	0.0267353
ymedstyyk	P34152	Focal adhesion kinase 1 OS=Mus musculus GN=Ptk2 PE=1 SV=3 - [FAK1_MOUSE]	Y8	615	M2	-1.39135	0.699395	0.264346	-1.08863	0.670786	0.335393	-0.705381	0.274747	0.122871	-0.934819	0.448259	0.200467	0.338856	0.257653	0.182188	-0.588361	0.266441	0.188402	-0.316114	0.217567	0.153843	-0.432394	0.0565255	0.0399695	-0.897644	0.559482	0.228408	-0.731937	0.454736	0.203364	-0.907129	0.351082	0.143329
ymedstyyk	P34152	Focal adhesion kinase 1 OS=Mus musculus GN=Ptk2 PE=1 SV=3 - [FAK1_MOUSE]	Y8	615	NA	-0.577672	0.766126	0.230996	-0.208736	0.407438	0.144051	-0.12168	0.186278	0.0658592	-0.312886	0.295268	0.0984227	0.124592	0.900448	0.318357	-0.368118	0.607979	0.214953	-0.488414	1.2004	0.453709	-1.19678	0.88956	0.363161	-0.702932	0.611857	0.216324	-0.595012	0.597217	0.199072	-0.34582	0.228786	0.0934013
ymesdgik	Q8C196	Carbamoyl-phosphate synthase [ammonia], mitochondrial OS=Mus musculus GN=Cps1 PE=1 SV=2 - [CPSM_MOUSE]	Y1	120	NA	-2.15798	1.0655	0.402719	-2.09491	1.20912	0.540736	-1.64591	0.713854	0.29143	-2.0638	1.10777	0.418697	-0.949682	1.27122	0.733937	-0.52163	1.58571	0.91551	-1.15705	0.875945	0.505727	-1.5807	1.07837	0.539187	-1.4611	1.02954	0.460423	-0.87284	0.807857	0.329806	-1.6655	0.546905	0.244583
yndlgeqhfk	P07724	Serum albumin OS=Mus musculus GN=Alb PE=1 SV=3 - [ALBU_MOUSE]	Y1	35	NA	NA	NA	NA	NA	NA	NA	NA	NA	NA	NA	NA	NA	0.149339	0.0555999	0.0393151	0.764936	0.454462	0.321353	0.467676	0.0858017	0.060671	0.402569	0.304306	0.215177	NA	NA	NA	NA	NA	NA	NA	NA	NA
ynfhgtaeqdlpfck	P41241	Tyrosine-protein kinase CSK OS=Mus musculus GN=Csk PE=1 SV=2 - [CSK_MOUSE]	Y1	18	C14	-0.287957	0.00761024	0.00538125	NA	NA	NA	NA	NA	NA	0.0541637	0.379325	0.219004	NA	NA	NA	NA	NA	NA	NA	NA	NA	NA	NA	NA	NA	NA	NA	NA	NA	NA	NA	NA	NA
ynlgldlr	P26443	Glutamate dehydrogenase 1, mitochondrial OS=Mus musculus GN=Glud1 PE=1 SV=1 - [DHE3_MOUSE]	Y1	528	NA	NA	NA	NA	NA	NA	NA	NA	NA	NA	NA	NA	NA	NA	NA	NA	NA	NA	NA	NA	NA	NA	-0.0786772	0.387094	0.273717	-0.172828	0.313228	0.180842	0.118286	0.131197	0.0586732	NA	NA	NA
ynvyptydfacpivdsiegvthalr	Q8CGC7	Bifunctional glutamate/proline--tRNA ligase OS=Mus musculus GN=Eprs PE=1 SV=4 - [SYEP_MOUSE]	Y7	377	C11	0.504843	0.330445	0.23366	0.609718	0.21122	0.149355	1.02945	0.247865	0.175267	0.674662	0.138235	0.0977472	NA	NA	NA	NA	NA	NA	NA	NA	NA	NA	NA	NA	NA	NA	NA	NA	NA	NA	NA	NA	NA
ypalhkpenqdidwgalegetr	Q61233	Plastin-2 OS=Mus musculus GN=Lcp1 PE=1 SV=4 - [PLSL_MOUSE]	Y1	374	NA	NA	NA	NA	NA	NA	NA	NA	NA	NA	NA	NA	NA	NA	NA	NA	NA	NA	NA	NA	NA	NA	NA	NA	NA	-0.10049	0.0210706	0.0148991	0.10131	0.254228	0.146779	NA	NA	NA
ypiehgiitnwddmek	P68134;P63268;P62737;P68033	Actin, alpha skeletal muscle OS=Mus musculus GN=Acta1 PE=1 SV=1 - [ACTS_MOUSE]|Actin, gamma-enteric smooth muscle OS=Mus musculus GN=Actg2 PE=1 SV=1 - [ACTH_MOUSE]|Actin, aortic smooth muscle OS=Mus musculus GN=Acta2 PE=1 SV=1 - [ACTA_MOUSE]|Actin, alpha cardiac muscle 1 OS=Mus musculus GN=Actc1 PE=1 SV=1 - [ACTC_MOUSE]	Y1	71;70;71;71	NA	NA	NA	NA	NA	NA	NA	NA	NA	NA	NA	NA	NA	NA	NA	NA	NA	NA	NA	NA	NA	NA	NA	NA	NA	-0.418945	0.707261	0.500109	0.0610113	0.206086	0.118984	NA	NA	NA
ypsppvgsvsapnlptaeenleyvr	P47941	Crk-like protein OS=Mus musculus GN=Crkl PE=1 SV=2 - [CRKL_MOUSE]	Y23	127	NA	0.230148	0.60054	0.26857	-0.305091	0.244922	0.141406	-0.0805075	0.842675	0.421337	-0.0107499	1.0691	0.478116	-0.0719091	0.276278	0.138139	-0.549166	0.21707	0.108535	-0.55836	0.0964858	0.0557061	-0.698099	0.804136	0.56861	-0.24386	0.231069	0.16339	-0.0394369	0.16947	0.0978437	NA	NA	NA
yqdvyvelnhik	Q99KW3	TRIO and F-actin-binding protein OS=Mus musculus GN=Triobp PE=1 SV=3 - [TARA_MOUSE]	Y5	1974	NA	0.156463	0.304461	0.101487	0.0314304	0.221516	0.0904335	0.318432	0.23207	0.0877141	0.0597303	0.272282	0.102913	-0.241979	0.150139	0.0530822	0.130213	0.123826	0.0437792	0.322666	0.263018	0.0994115	0.118847	0.405378	0.165495	-0.646253	0.266596	0.0942561	-0.281458	0.336099	0.112033	-0.562585	0.369093	0.150682
yqlqsqenfepfmk	P12710	Fatty acid-binding protein, liver OS=Mus musculus GN=Fabp1 PE=1 SV=2 - [FABPL_MOUSE]	Y1	7	NA	NA	NA	NA	NA	NA	NA	NA	NA	NA	NA	NA	NA	0.331048	0.329607	0.233067	0.525554	0.150658	0.106531	0.531391	0.0499424	0.0353146	0.443733	0.199822	0.141296	-0.280682	0.362588	0.256389	0.189567	0.0619492	0.0357664	NA	NA	NA
yqqpfedfr	Q62077	1-phosphatidylinositol 4,5-bisphosphate phosphodiesterase gamma-1 OS=Mus musculus GN=Plcg1 PE=1 SV=2 - [PLCG1_MOUSE]	Y1	1253	NA	-0.0341605	0.356861	0.252339	NA	NA	NA	NA	NA	NA	-0.116814	0.178957	0.103321	NA	NA	NA	NA	NA	NA	NA	NA	NA	NA	NA	NA	NA	NA	NA	NA	NA	NA	NA	NA	NA
yqtlpgr	Q3UIL6	Pleckstrin homology domain-containing family A member 7 OS=Mus musculus GN=Plekha7 PE=1 SV=2 - [PKHA7_MOUSE]	Y1	1008	NA	-1.12034	0.708572	0.409094	-0.582463	1.61155	1.13954	-0.691671	0.408105	0.288574	NA	NA	NA	-0.264019	0.705108	0.407095	-0.381719	0.352062	0.203263	-0.544824	0.678032	0.479441	-1.15699	0.127331	0.0900369	-1.29336	1.11031	0.555154	-0.632221	0.656021	0.32801	-0.812285	0.838053	0.48385
yqvgvhyelteeek	Q9JHU4	Cytoplasmic dynein 1 heavy chain 1 OS=Mus musculus GN=Dync1h1 PE=1 SV=2 - [DYHC1_MOUSE]	Y7	1008	NA	-0.0878392	0.429709	0.30385	NA	NA	NA	NA	NA	NA	0.0455865	0.473751	0.27352	NA	NA	NA	NA	NA	NA	NA	NA	NA	NA	NA	NA	NA	NA	NA	NA	NA	NA	NA	NA	NA
yrpeaqpysstgpk	P39447	Tight junction protein ZO-1 OS=Mus musculus GN=Tjp1 PE=1 SV=2 - [ZO1_MOUSE]	Y8	1177	NA	-0.582112	0.192797	0.136328	NA	NA	NA	NA	NA	NA	NA	NA	NA	NA	NA	NA	NA	NA	NA	NA	NA	NA	NA	NA	NA	-1.35975	1.11682	0.789712	NA	NA	NA	NA	NA	NA
ysddgnretder	Q148V7	LisH domain and HEAT repeat-containing protein KIAA1468 OS=Mus musculus GN=Kiaa1468 PE=1 SV=1 - [K1468_MOUSE]	Y1	192	NA	NA	NA	NA	NA	NA	NA	NA	NA	NA	NA	NA	NA	NA	NA	NA	NA	NA	NA	NA	NA	NA	-1.20667	0.137991	0.0975745	NA	NA	NA	-0.100149	0.778486	0.550473	NA	NA	NA
ysegypgqr	P50431	Serine hydroxymethyltransferase, cytosolic OS=Mus musculus GN=Shmt1 PE=1 SV=3 - [GLYC_MOUSE]	Y1	67	NA	NA	NA	NA	NA	NA	NA	NA	NA	NA	NA	NA	NA	0.356722	0.0697375	0.0493119	0.794406	0.547485	0.387131	-0.133468	0.00843886	0.00596717	-0.301337	0.176974	0.12514	NA	NA	NA	NA	NA	NA	NA	NA	NA
yslepvaaelk	P09411	Phosphoglycerate kinase 1 OS=Mus musculus GN=Pgk1 PE=1 SV=4 - [PGK1_MOUSE]	Y1	76	NA	0.190809	0.369717	0.26143	NA	NA	NA	NA	NA	NA	-0.105009	0.151559	0.0875029	NA	NA	NA	NA	NA	NA	NA	NA	NA	NA	NA	NA	NA	NA	NA	NA	NA	NA	NA	NA	NA
yssdptgavtedniddaflpvpeyvnqsvpk	Q01279	Epidermal growth factor receptor OS=Mus musculus GN=Egfr PE=1 SV=1 - [EGFR_MOUSE]	Y24	1092	NA	-0.447233	0.405996	0.165747	0.0682239	0.308549	0.137987	-0.0247983	0.476687	0.213181	-1.29621	0.706762	0.316074	0.794666	0.776339	0.274477	-0.864131	1.02115	0.361032	0.262531	0.787091	0.297492	0.134708	0.536103	0.218863	0.702686	0.242632	0.108508	0.135585	0.332839	0.125801	0.0200877	0.799659	0.565445
ysyydesqgeiyr	Q91VH6	Protein MEMO1 OS=Mus musculus GN=Memo1 PE=1 SV=1 - [MEMO1_MOUSE]	Y12	210	NA	NA	NA	NA	NA	NA	NA	NA	NA	NA	NA	NA	NA	NA	NA	NA	NA	NA	NA	NA	NA	NA	NA	NA	NA	NA	NA	NA	NA	NA	NA	-0.425988	0.131932	0.0932903
ytvqdeshsewvscvr	P68040	Guanine nucleotide-binding protein subunit beta-2-like 1 OS=Mus musculus GN=Gnb2l1 PE=1 SV=3 - [GBLP_MOUSE]	Y1	140	C14	NA	NA	NA	NA	NA	NA	NA	NA	NA	NA	NA	NA	0.066652	0.284132	0.200911	-0.00592127	0.0484577	0.0342648	0.0636612	0.0606065	0.0428553	-0.0839914	0.276633	0.195609	NA	NA	NA	NA	NA	NA	NA	NA	NA
yvdednsdgetvdhr	Q8VDQ9	Protein KRI1 homolog OS=Mus musculus GN=Kri1 PE=1 SV=3 - [KRI1_MOUSE]	Y1	136	NA	NA	NA	NA	NA	NA	NA	NA	NA	NA	NA	NA	NA	NA	NA	NA	NA	NA	NA	NA	NA	NA	-0.711761	0.242548	0.171507	NA	NA	NA	1.42927	0.0177983	0.0125853	NA	NA	NA
yvgsmvadihr	Q9QXD6	Fructose-1,6-bisphosphatase 1 OS=Mus musculus GN=Fbp1 PE=2 SV=3 - [F16P1_MOUSE]	Y1	245	NA	0.490821	0.464959	0.328776	NA	NA	NA	NA	NA	NA	NA	NA	NA	0.124539	0.238821	0.137883	0.459024	0.526155	0.303776	0.110583	0.229501	0.162282	-0.162551	0.0708102	0.0500704	-0.250593	0.161153	0.0930416	0.0147699	0.396917	0.22916	NA	NA	NA
yvlcpstapgptlsadr	Q00993	Tyrosine-protein kinase receptor UFO OS=Mus musculus GN=Axl PE=1 SV=2 - [UFO_MOUSE]	Y1	860	C4	0.0872404	0.318316	0.129952	0.24695	0.327819	0.16391	0.327828	0.251553	0.112498	0.325664	0.222765	0.128614	-0.148575	0.209229	0.0935702	-0.429493	0.37132	0.166059	-0.130488	0.154271	0.0689922	-0.295705	0.15902	0.0795101	-0.20434	0.278012	0.113498	0.168495	0.152589	0.0622942	-0.0670126	0.0947498	0.0547038
yvlddqytsssgak	P24604	Tyrosine-protein kinase Tec OS=Mus musculus GN=Tec PE=1 SV=2 - [TEC_MOUSE]	Y7	518	NA	-0.237169	0.466274	0.233137	0.303617	0.349389	0.20172	-0.143543	0.0699032	0.0403586	0.0289976	0.209533	0.148162	NA	NA	NA	NA	NA	NA	NA	NA	NA	NA	NA	NA	-0.2194	0.00552618	0.0039076	NA	NA	NA	NA	NA	NA
yvrpgggfepnftlfek	P11352	Glutathione peroxidase 1 OS=Mus musculus GN=Gpx1 PE=1 SV=2 - [GPX1_MOUSE]	Y1	96	NA	0.386659	0.284873	0.100718	0.444885	0.0488082	0.0218277	0.458376	0.121262	0.0495051	0.226949	0.231081	0.0943384	-0.0425476	0.0944009	0.0333757	0.195844	0.0888147	0.0314007	0.323534	0.231145	0.0873646	0.237519	0.191248	0.0780766	0.25743	0.241279	0.0911949	0.308547	0.194978	0.068935	0.209045	0.103613	0.0518065
yvtliytnyengk	P19157	Glutathione S-transferase P 1 OS=Mus musculus GN=Gstp1 PE=1 SV=2 - [GSTP1_MOUSE]	Y6	109	NA	-0.334725	0.658147	0.294332	0.073752	0.472679	0.236339	-0.0117176	0.58592	0.29296	-0.615471	0.569334	0.284667	-0.117104	0.207101	0.0845486	-0.169759	0.254839	0.104038	-0.255991	0.391548	0.175106	-0.260628	0.222147	0.157082	0.0053554	0.410303	0.290128	-0.00499208	0.267853	0.154645	NA	NA	NA
yvtliytnyengkndyvk	P19157	Glutathione S-transferase P 1 OS=Mus musculus GN=Gstp1 PE=1 SV=2 - [GSTP1_MOUSE]	Y6	109	NA	NA	NA	NA	NA	NA	NA	NA	NA	NA	NA	NA	NA	NA	NA	NA	NA	NA	NA	NA	NA	NA	2.07958	0.705661	0.498978	NA	NA	NA	-0.213123	0.138119	0.0976651	NA	NA	NA
yvvtcaglysdr	Q91YP0	L-2-hydroxyglutarate dehydrogenase, mitochondrial OS=Mus musculus GN=L2hgdh PE=1 SV=1 - [L2HDH_MOUSE]	Y1	255	C5	NA	NA	NA	NA	NA	NA	NA	NA	NA	NA	NA	NA	0.0287847	0.0216306	0.0152952	-0.0948628	0.340903	0.241055	-0.12687	0.0670362	0.0474017	0.0712952	0.053487	0.037821	NA	NA	NA	NA	NA	NA	NA	NA	NA
yyadgedayamk	Q9QY36;Q3UX61	N-alpha-acetyltransferase 10 OS=Mus musculus GN=Naa10 PE=1 SV=1 - [NAA10_MOUSE]|N-alpha-acetyltransferase 11 OS=Mus musculus GN=Naa11 PE=2 SV=1 - [NAA11_MOUSE]	Y1	137;137	NA	0.199381	0.254424	0.127212	0.18384	0.24483	0.122415	0.1511	0.303164	0.175032	0.0731259	0.127414	0.0637068	NA	NA	NA	NA	NA	NA	NA	NA	NA	NA	NA	NA	NA	NA	NA	NA	NA	NA	-0.251943	0.28762	0.14381
yyepyyaagpsyggr	Q8BFW7	Lipoma-preferred partner homolog OS=Mus musculus GN=Lpp PE=1 SV=1 - [LPP_MOUSE]	Y2	298	NA	NA	NA	NA	NA	NA	NA	NA	NA	NA	NA	NA	NA	-0.108829	0.257311	0.115073	0.292708	0.453396	0.202765	0.0203776	0.197485	0.0883182	-0.249612	0.201781	0.100891	-0.366479	0.0626725	0.0443162	0.0319294	0.135964	0.0784991	-0.0702455	0.433063	0.306222
yyepyyaagpsyggr	Q8BFW7	Lipoma-preferred partner homolog OS=Mus musculus GN=Lpp PE=1 SV=1 - [LPP_MOUSE]	Y5	301	NA	0.128341	0.193032	0.0643439	0.449776	0.217281	0.0887045	0.353442	0.19291	0.0729131	0.269188	0.126626	0.0478602	-0.262507	0.229991	0.081314	0.289675	0.30175	0.106685	0.018418	0.219841	0.0830922	-0.166952	0.192479	0.0785793	-0.547166	0.215984	0.0763619	-0.0955346	0.178485	0.0594951	-0.361449	0.516174	0.210727
yyepyyaagpsyggr	Q8BFW7	Lipoma-preferred partner homolog OS=Mus musculus GN=Lpp PE=1 SV=1 - [LPP_MOUSE]	Y6	302	NA	0.217096	0.331315	0.165658	0.458883	0.154998	0.0894883	0.335423	0.266765	0.133383	0.145192	0.188966	0.1091	-0.32116	0.266859	0.13343	0.227679	0.248953	0.124476	-0.0112829	0.258928	0.129464	-0.199244	0.189803	0.134211	-0.307188	0.22269	0.12857	0.0987672	0.175375	0.0876873	-0.188037	0.791353	0.559571
yyggtefidelemlcqk	P50431	Serine hydroxymethyltransferase, cytosolic OS=Mus musculus GN=Shmt1 PE=1 SV=3 - [GLYC_MOUSE]	Y1	76	C15	0.327587	0.100006	0.0447239	0.0415044	0.228063	0.114031	0.543366	0.0609297	0.0351778	0.423963	0.39338	0.227118	0.155083	0.0694101	0.0490804	-0.0970455	0.662547	0.468492	0.297052	0.167901	0.118724	-0.0150651	0.350945	0.248155	-0.361878	0.391666	0.226128	NA	NA	NA	-0.122333	0.20612	0.119003
yyggtefidelemlcqk	P50431	Serine hydroxymethyltransferase, cytosolic OS=Mus musculus GN=Shmt1 PE=1 SV=3 - [GLYC_MOUSE]	Y2	77	C15	NA	NA	NA	NA	NA	NA	NA	NA	NA	NA	NA	NA	-0.0315206	0.139313	0.0985093	-0.073273	0.188149	0.133042	NA	NA	NA	NA	NA	NA	NA	NA	NA	NA	NA	NA	-0.397504	0.0187214	0.013238
yyrptevdflqgdcsk	Q8K0C9	GDP-mannose 4,6 dehydratase OS=Mus musculus GN=Gmds PE=2 SV=1 - [GMDS_MOUSE]	Y1	323	C14	0.354289	0.417399	0.170402	0.512791	0.18559	0.0927949	0.651638	0.147397	0.0736984	0.423932	0.215573	0.0964073	-0.000501797	0.173122	0.0865611	0.0318264	0.346859	0.173429	0.116173	0.233504	0.134813	0.167032	0.659341	0.466225	0.169991	0.119903	0.0847843	NA	NA	NA	0.186061	0.295543	0.20898
yyrptevdflqgdcsk	Q8K0C9	GDP-mannose 4,6 dehydratase OS=Mus musculus GN=Gmds PE=2 SV=1 - [GMDS_MOUSE]	Y2	324	C14	NA	NA	NA	NA	NA	NA	NA	NA	NA	NA	NA	NA	NA	NA	NA	NA	NA	NA	NA	NA	NA	0.238846	0.473936	0.335123	NA	NA	NA	-0.0268133	0.217139	0.153541	NA	NA	NA
yytleeiqk	P56395	Cytochrome b5 OS=Mus musculus GN=Cyb5a PE=1 SV=2 - [CYB5_MOUSE]	Y1	11	NA	-0.0762584	0.556437	0.210313	-0.180545	0.16889	0.0755299	-0.336696	0.203692	0.0831567	-0.39466	0.195993	0.0979964	-0.539768	0.0924209	0.0462105	-0.809376	0.10136	0.0506802	-0.721184	0.107706	0.0621841	-0.90995	0.557332	0.394094	-0.39114	0.274925	0.112238	-0.488693	0.169109	0.0756281	-0.598641	0.345298	0.154422

## Sheet: Dataset EV2-description
Dataset	Experiment					Description			Relates to
EV2	In vivo pTyr study 1; tyrosine phosphorylation was quantified in male mice on normal chow or high fat diet (6 or 16 weeks) and in presence or absence of insulin stimulation; all mice were sacrificed at 24 weeks of age					Average (n>=2 ) log2 fold-changes relative to normalization sample			Figures 2A, B, D, 4C-E, 5D, EV3A, B, EV6A
Set-up individual experiments
name	126	127C	127N	128C	128N	129C	129N	130C	130N	131	comment	Instrument
in vivo experiment; NC - normal chow; HFD - high fat diet; *replicates used for global proteomics analysis; "not used" refers to samples with sub par supernatant normalization
R24_IP1_20150408-03	HFD16-0-1	HFD16-0-2	HFD16-15-1	HFD16-15-2	not used	HFD16-30-2	HFD16-60-1	HFD16-60-2	normalization sample 1	NC-30-2		QE Plus
R24_IP2_20150422-01	HFD16-0-1	HFD16-0-2	HFD16-15-1	HFD16-15-2	HFD16-30-1	HFD16-30-2	HFD16-60-1	HFD16-60-2	normalization sample 1	NC-30-2		QE Plus
R24_IP3_20150422-01	HFD16-0-3	HFD16-0-4	HFD16-15-3	HFD16-30-3	HFD16-60-3	HFD16-60-1	HFD16-60-2	NC-60-1	normalization sample 1	NC-30-2		QE Plus
R24_IP4_20150422-01	HFD16-0-3	HFD16-15-1	HFD16-30-1	HFD16-60-3	NC-0-1	not used	NC-60-1	NC-60-2	normalization sample 1	NC-30-2		QE Plus
R24_IP5_20150512-01	HFD16-0-3	HFD16-15-1	HFD16-30-1	HFD16-60-3	NC-0-1	NC-15-1	NC-60-1	NC-60-2	normalization sample 1	NC-30-2		QE Plus
R24_IP6_20150514-01	HFD16-0-1*	HFD16-0-2*	HFD16-15-2	HFD16-30-2	NC-0-2*	NC-0-3*	NC-15-2	NC-60-2	normalization sample 1	NC-30-2	fractionated and used for protein expression analysis of samples marked with *	QE Plus
R24_IP7_20150514-01	HFD16-0-4*	HFD16-30-3	NC-0-1*	NC-0-2	NC-15-1	NC-15-2	NC-15-3	NC-15-4	normalization sample 1	NC-30-2	fractionated and used for protein expression analysis of samples marked with *	QE Plus
R24_IP9_20150520-01	NC-0-3	NC-15-3	NC-15-4	HFD6-0-1	HFD6-15-1	HFD6-30-1	HFD6-60-1	HFD6-60-2	normalization sample 1	NC-30-2		QE Plus
R24_IP11_20150603-01	NC-0-3	NC-15-3	NC-15-4	HFD6-0-1	HFD6-15-1	HFD6-30-1	HFD6-60-1	HFD6-60-2	normalization sample 1	NC-30-2		QE Plus
R24_IP12_20150603-01	HFD6-0-2	HFD6-0-3	HFD6-15-2	HFD6-15-3	HFD6-30-2	HFD6-30-3	HFD6-60-1	HFD6-60-2	normalization sample 1	NC-30-2		QE Plus
R24_IP13_20150608-02	HFD6-0-1	not used	HFD6-0-3	not used	HFD6-15-2	HFD6-15-3	HFD6-30-1	HFD6-30-2	normalization sample 1	NC-30-2		QE Plus
R24_IP14_20150611-01	HFD6-0-2	HFD6-0-3	not used	HFD6-15-2	HFD6-15-3	not used	HFD6-30-2	not used	normalization sample 1	NC-30-2		QE Plus
