# Supplementary material for: High‐fat diet in a mouse insulin‐resistant model induces widespread rewiring of the phosphotyrosine signaling network
Source: Mol Syst Biol. 2019 Aug 1;15(8):e8849. doi: 10.15252/msb.20198849 (PMC6674232; doi:10.15252/msb.20198849)
Supplement: Supplementary file 4 — Dataset EV3 [file MSB-15-e8849-s004.xlsx]

## Sheet: Dataset EV3
						In vivo pTyr study 2; female mice Average (n=2 ) log2 fold-changes relative to normalization sample (sd - standard deviation; sem - standard error of the mean; NA - not quantified/identified)
						control 12 weeks			control 30 weeks			HFD 12 weeks			HFD 30 weeks
Sequence	Protein Descriptions	Uniprot Protein Accession	PhSite in Peptide	PhSite in Protein	Other Peptide Modifications (C - carbamidomethylation; M - methionine oxidation)	avg	sd	sem	avg	sd	sem	avg	sd	sem	avg	sd	sem
aadtelgpgvegpyevlk	Phosphoprotein associated with glycosphingolipid-enriched microdomains 1 OS=Mus musculus GN=Pag1 PE=1 SV=2 - [PHAG1_MOUSE]	Q3U1F9	Y14	165	NA	-0.960102	0.495393	0.350295	-0.475845	0.124521	0.0880496	-0.557962	0.056108	0.0396744	0.352145	0.625051	0.441978
aaneagyfneemapievk	3-ketoacyl-CoA thiolase, mitochondrial OS=Mus musculus GN=Acaa2 PE=1 SV=3 - [THIM_MOUSE]	Q8BWT1	Y7	198	NA	-1.05502	0.330002	0.233347	-1.0335	0.502243	0.355139	-0.359496	0.350196	0.247626	-0.695921	0.072338	0.0511507
aavpsgastgiyealelr	Alpha-enolase OS=Mus musculus GN=Eno1 PE=1 SV=3 - [ENOA_MOUSE]|Gamma-enolase OS=Mus musculus GN=Eno2 PE=1 SV=2 - [ENOG_MOUSE]|Beta-enolase OS=Mus musculus GN=Eno3 PE=1 SV=3 - [ENOB_MOUSE]	P17182;P17183;P21550	Y12	44;44;44	NA	-0.373097	0.485021	0.242511	-0.437423	0.492009	0.246005	0.0616764	0.599092	0.299546	-0.308368	0.446348	0.223174
aayfgiydtak	ADP/ATP translocase 2 OS=Mus musculus GN=Slc25a5 PE=1 SV=3 - [ADT2_MOUSE]	P51881	Y3	191	NA	0.153423	0.214211	0.107105	-0.89978	0.237846	0.118923	0.138234	0.229323	0.114661	-0.200197	0.296651	0.148325
aayfgiydtak	ADP/ATP translocase 2 OS=Mus musculus GN=Slc25a5 PE=1 SV=3 - [ADT2_MOUSE]	P51881	Y7	195	NA	0.314469	0.314231	0.222195	-0.685285	0.131203	0.0927742	0.601301	0.257287	0.181929	0.0489918	0.111956	0.0791645
acsveelyavppdadttk	Pseudopodium-enriched atypical kinase 1 OS=Mus musculus GN=Peak1 PE=1 SV=4 - [PEAK1_MOUSE]	Q69Z38	Y8	796	C2	0.0258477	0.0709341	0.050158	0.0140289	0.524064	0.370569	0.799098	0.357546	0.252823	0.448839	0.106444	0.0752673
addadefgysr	Staphylococcal nuclease domain-containing protein 1 OS=Mus musculus GN=Snd1 PE=1 SV=1 - [SND1_MOUSE]	Q78PY7	Y9	908	NA	-1.47348	0.996964	0.498482	0.0437567	0.379871	0.189935	-0.340347	0.688714	0.344357	0.129543	0.284839	0.14242
addyfllr	SEC14-like protein 4 OS=Mus musculus GN=Sec14l4 PE=2 SV=1 - [S14L4_MOUSE]	Q8R0F9	Y4	36	NA	-0.14967	0.206962	0.103481	0.328516	0.102218	0.0511092	0.0592732	0.186258	0.093129	-0.498496	0.119585	0.0597926
adfaeyasvdr	Phosphoprotein associated with glycosphingolipid-enriched microdomains 1 OS=Mus musculus GN=Pag1 PE=1 SV=2 - [PHAG1_MOUSE]	Q3U1F9	Y6	224	NA	-0.740248	0.164588	0.0822942	0.0661841	0.207982	0.103991	-0.418718	0.298481	0.149241	1.26184	0.719737	0.359868
aeerptfdylqsvlddfytategqyqqqp	Tyrosine-protein kinase Lyn OS=Mus musculus GN=Lyn PE=1 SV=4 - [LYN_MOUSE]	P25911	Y25	508	NA	-0.633355	0.43818	0.21909	-0.184854	0.482011	0.241006	0.201497	0.464043	0.232021	-0.132497	0.395767	0.197884
agdeiicmdevyggtnr	Cystathionine gamma-lyase OS=Mus musculus GN=Cth PE=1 SV=1 - [CGL_MOUSE]	Q8VCN5	Y12	113	C7	-0.38925	0.279771	0.139886	-0.35004	0.238367	0.119183	0.177543	0.375635	0.187818	-0.357189	0.264188	0.132094
agdeiicmdevyggtnr	Cystathionine gamma-lyase OS=Mus musculus GN=Cth PE=1 SV=1 - [CGL_MOUSE]	Q8VCN5	Y12	113	C7,M8	0.0929459	0.330725	0.233858	0.117468	0.452097	0.319681	0.903525	0.00566999	0.00400929	0.0868792	0.187414	0.132521
ageeehvysfpnk	Paxillin OS=Mus musculus GN=Pxn PE=1 SV=1 - [PAXI_MOUSE]	Q8VI36	Y8	118	NA	-0.238604	0.140689	0.0703443	0.140067	0.11183	0.0559149	-0.114967	0.215086	0.107543	0.124748	0.149179	0.0745897
aglenedviievngenvqeepydrvver	Na(+)/H(+) exchange regulatory cofactor NHE-RF3 OS=Mus musculus GN=Pdzk1 PE=1 SV=1 - [NHRF3_MOUSE]	Q9JIL4	Y22	436	NA	-0.0252056	0.395525	0.279678	0.395288	0.0255275	0.0180507	0.964062	0.443409	0.313537	0.566347	0.137933	0.0975335
agnvvygepiaaglgtdgr	Dihydropyrimidinase OS=Mus musculus GN=Dpys PE=2 SV=2 - [DPYS_MOUSE]	Q9EQF5	Y6	269	NA	-0.595974	0.80128	0.40064	-0.0918177	0.425191	0.212596	-0.111162	0.387689	0.193845	-0.0465471	0.182603	0.0913015
ahmvtldytvqvpgtgr	Glycine N-methyltransferase OS=Mus musculus GN=Gnmt PE=1 SV=3 - [GNMT_MOUSE]	Q9QXF8	Y8	221	M3	-0.680922	0.0535822	0.0378884	-0.641503	0.438762	0.310251	-0.413579	0.199915	0.141361	-0.618973	0.0541289	0.0382749
ahmvtldytvqvpgtgr	Glycine N-methyltransferase OS=Mus musculus GN=Gnmt PE=1 SV=3 - [GNMT_MOUSE]	Q9QXF8	Y8	221	NA	-0.591914	0.263724	0.186481	-0.508531	0.246645	0.174404	-0.306691	0.418646	0.296027	-0.203665	0.0911874	0.0644793
aisfvgsnqageyifer	Methylmalonate-semialdehyde dehydrogenase [acylating], mitochondrial OS=Mus musculus GN=Aldh6a1 PE=1 SV=1 - [MMSA_MOUSE]	Q9EQ20	Y13	268	NA	0.360263	0.280867	0.198603	-0.0794006	0.175888	0.124372	0.399796	0.300402	0.212416	0.560822	0.162515	0.114916
apaaigpysqavqvdr	Ribonuclease UK114 OS=Mus musculus GN=Hrsp12 PE=1 SV=3 - [UK114_MOUSE]	P52760	Y8	21	NA	-0.0712807	0.262447	0.131223	-0.0496871	0.170423	0.0852113	-0.0247169	0.164761	0.0823805	-0.338971	0.217965	0.108983
apcscsgdndqyvlmsspvgr	Insulin receptor substrate 2 OS=Mus musculus GN=Irs2 PE=1 SV=2 - [IRS2_MOUSE]	P81122	Y12	814	C3,C5	-0.653441	0.20827	0.104135	-0.408445	0.257555	0.128778	0.545984	0.170927	0.0854637	0.021141	0.286515	0.143257
apcscsgdndqyvlmsspvgr	Insulin receptor substrate 2 OS=Mus musculus GN=Irs2 PE=1 SV=2 - [IRS2_MOUSE]	P81122	Y12	814	C3,C5,M15	-1.01958	0.330466	0.165233	-0.619072	0.356371	0.178185	0.82053	0.422843	0.211421	0.108439	0.377973	0.188986
asspaesspedsgymr	Insulin receptor substrate 2 OS=Mus musculus GN=Irs2 PE=1 SV=2 - [IRS2_MOUSE]	P81122	S8,Y14	728;734	NA	NA	NA	NA	-0.682742	0.903469	0.638849	1.58239	0.507292	0.358709	1.42891	0.66842	0.472644
asspaesspedsgymr	Insulin receptor substrate 2 OS=Mus musculus GN=Irs2 PE=1 SV=2 - [IRS2_MOUSE]	P81122	Y14	734	NA	-1.83244	0.85238	0.42619	-1.57206	1.49014	0.74507	1.0094	0.231201	0.115601	0.171669	0.442209	0.221105
asyissaqldqpdpgavaaaaifr	Bifunctional ATP-dependent dihydroxyacetone kinase/FAD-AMP lyase (cyclizing) OS=Mus musculus GN=Dak PE=2 SV=1 - [DHAK_MOUSE]	Q8VC30	Y3	546	NA	-0.896182	0.177245	0.125331	-0.599905	0.545007	0.385378	-0.755555	0.275049	0.194489	-0.73057	0.0598012	0.0422858
atetvyseir	Platelet endothelial cell adhesion molecule OS=Mus musculus GN=Pecam1 PE=1 SV=1 - [PECA1_MOUSE]	Q08481	Y6	702	NA	-1.40752	0.482195	0.241097	-0.0831519	0.084894	0.042447	0.97576	0.902216	0.451108	0.830317	1.22853	0.614265
atetvysevk	Carcinoembryonic antigen-related cell adhesion molecule 2 OS=Mus musculus GN=Ceacam2 PE=1 SV=3 - [CEAM2_MOUSE]|Carcinoembryonic antigen-related cell adhesion molecule 1 OS=Mus musculus GN=Ceacam1 PE=1 SV=1 - [CEAM1_MOUSE]	Q925P2;P31809	Y6	514;515	NA	-0.648031	0.265718	0.132859	0.563439	0.104023	0.0520116	-0.547318	0.297397	0.148699	0.244512	0.168402	0.0842008
avcstylqsr	Homeodomain-interacting protein kinase 1 OS=Mus musculus GN=Hipk1 PE=1 SV=2 - [HIPK1_MOUSE]|Homeodomain-interacting protein kinase 2 OS=Mus musculus GN=Hipk2 PE=1 SV=2 - [HIPK2_MOUSE]	O88904;Q9QZR5	Y6	352;361	C3	-0.189205	0.21236	0.10618	-0.26537	0.0893006	0.0446503	0.246568	0.0869636	0.0434818	0.191717	0.281993	0.140996
ayefaer	Clathrin heavy chain 1 OS=Mus musculus GN=Cltc PE=1 SV=3 - [CLH1_MOUSE]	Q68FD5	Y2	1096	NA	-0.262894	0.0232565	0.0164448	-0.428102	0.06419	0.0453892	0.809969	0.17038	0.120477	0.155152	0.316252	0.223624
cefqdayvllsek	60 kDa heat shock protein, mitochondrial OS=Mus musculus GN=Hspd1 PE=1 SV=1 - [CH60_MOUSE]	P63038	Y7	243	C1	0.210886	0.131847	0.0932302	-0.0762093	0.101887	0.072045	0.46041	0.240331	0.16994	0.311523	0.207608	0.146801
daqyvmvr	Desmoglein-2 OS=Mus musculus GN=Dsg2 PE=1 SV=3 - [DSG2_MOUSE]	O55111	Y4	1016	NA	-0.511322	0.426714	0.301733	0.140635	0.0285862	0.0202135	-1.01923	0.679559	0.480521	0.42903	0.154328	0.109127
dassqdcydipr	GRB2-associated-binding protein 1 OS=Mus musculus GN=Gab1 PE=1 SV=2 - [GAB1_MOUSE]	Q9QYY0	Y8	407	C7	-0.0675395	0.308255	0.154128	-0.0858693	0.113742	0.0568711	-0.198348	0.263125	0.131562	0.395782	0.319768	0.159884
ddeydylfk	Ras-related protein Rab-11A OS=Mus musculus GN=Rab11a PE=1 SV=3 - [RB11A_MOUSE]|Ras-related protein Rab-11B OS=Mus musculus GN=Rab11b PE=1 SV=3 - [RB11B_MOUSE]	P62492;P46638	Y4	8;8	NA	-0.0538381	0.295176	0.208721	0.219792	0.0819499	0.0579473	0.63428	0.350052	0.247524	0.790689	0.137164	0.0969896
ddgsweviegyr	Glutamate dehydrogenase 1, mitochondrial OS=Mus musculus GN=Glud1 PE=1 SV=1 - [DHE3_MOUSE]	P26443	Y11	135	NA	-1.10612	0.221948	0.110974	-1.16165	0.233119	0.11656	0.56269	0.305371	0.152686	0.136539	0.239438	0.119719
dgngyisaaelr	Calmodulin OS=Mus musculus GN=Calm1 PE=1 SV=2 - [CALM_MOUSE]	P62204	Y5	100	NA	-0.252902	0.378916	0.267934	-0.284104	0.249021	0.176085	0.544911	0.0746587	0.0527917	0.377638	0.276382	0.195432
dinayngetptek	Peroxiredoxin-6 OS=Mus musculus GN=Prdx6 PE=1 SV=3 - [PRDX6_MOUSE]	O08709	Y5	89	NA	0.197336	0.115831	0.0819049	0.21358	0.129233	0.0913818	0.124509	0.283573	0.200516	-0.056327	0.198183	0.140136
diqqweyvplgpflgk	Fumarylacetoacetase OS=Mus musculus GN=Fah PE=1 SV=2 - [FAAA_MOUSE]	P35505	Y7	244	NA	-0.378613	0.193584	0.0967922	-0.0747445	0.276529	0.138264	0.287116	0.481588	0.240794	-0.00767641	0.312876	0.156438
dityfiqqllr	Actin-related protein 3 OS=Mus musculus GN=Actr3 PE=1 SV=3 - [ARP3_MOUSE]|Actin-related protein 3B OS=Mus musculus GN=Actr3b PE=2 SV=1 - [ARP3B_MOUSE]	Q99JY9;Q641P0	Y4	202;202	NA	-0.123588	0.761914	0.538754	0.669739	0.611014	0.432052	1.08998	0.639407	0.452129	0.37156	0.0723943	0.0511905
divhsglaytmer	Glutamate dehydrogenase 1, mitochondrial OS=Mus musculus GN=Glud1 PE=1 SV=1 - [DHE3_MOUSE]	P26443	Y9	512	M11	-0.283809	0.264401	0.1322	-0.329018	0.30432	0.15216	0.359027	0.436239	0.218119	0.189052	0.293436	0.146718
divhsglaytmer	Glutamate dehydrogenase 1, mitochondrial OS=Mus musculus GN=Glud1 PE=1 SV=1 - [DHE3_MOUSE]	P26443	Y9	512	NA	-0.18103	0.426869	0.301842	-0.33691	0.117929	0.0833882	0.387114	0.235482	0.166511	0.25735	0.0568725	0.0402149
diyetdyyr	Insulin-like growth factor 1 receptor OS=Mus musculus GN=Igf1r PE=1 SV=3 - [IGF1R_MOUSE]|Insulin receptor OS=Mus musculus GN=Insr PE=1 SV=2 - [INSR_MOUSE]	Q60751;P15208	Y3,Y8	1163;1168;1175;1180	NA	-0.619149	0.470156	0.235078	-0.689139	0.356974	0.178487	0.0591641	0.732618	0.366309	0.247909	0.584635	0.292317
diyetdyyr	Insulin-like growth factor 1 receptor OS=Mus musculus GN=Igf1r PE=1 SV=3 - [IGF1R_MOUSE]|Insulin receptor OS=Mus musculus GN=Insr PE=1 SV=2 - [INSR_MOUSE]	Q60751;P15208	Y7	1167;1179	NA	-2.31246	2.49449	1.24725	-0.455024	0.443801	0.2219	0.420218	0.596408	0.298204	0.492098	0.5628	0.2814
diyetdyyr	Insulin-like growth factor 1 receptor OS=Mus musculus GN=Igf1r PE=1 SV=3 - [IGF1R_MOUSE]|Insulin receptor OS=Mus musculus GN=Insr PE=1 SV=2 - [INSR_MOUSE]	Q60751;P15208	Y7,Y8	1167;1168;1179;1180	NA	-1.00203	0.879589	0.439795	-0.505189	0.458607	0.229304	0.228176	0.352436	0.176218	0.391817	0.447537	0.223768
diyetdyyr	Insulin-like growth factor 1 receptor OS=Mus musculus GN=Igf1r PE=1 SV=3 - [IGF1R_MOUSE]|Insulin receptor OS=Mus musculus GN=Insr PE=1 SV=2 - [INSR_MOUSE]	Q60751;P15208	Y8	1168;1180	NA	-1.25525	0.651124	0.375927	-0.968504	0.460305	0.230152	-0.347325	0.795581	0.397791	-0.431538	0.564912	0.282456
diyetdyyrk	Insulin-like growth factor 1 receptor OS=Mus musculus GN=Igf1r PE=1 SV=3 - [IGF1R_MOUSE]|Insulin receptor OS=Mus musculus GN=Insr PE=1 SV=2 - [INSR_MOUSE]	Q60751;P15208	Y7	1167;1179	NA	-2.02394	2.06225	1.45823	-0.375067	0.0789768	0.0558451	-0.023376	0.616428	0.435881	-0.0234318	0.298478	0.211056
diyetdyyrk	Insulin-like growth factor 1 receptor OS=Mus musculus GN=Igf1r PE=1 SV=3 - [IGF1R_MOUSE]|Insulin receptor OS=Mus musculus GN=Insr PE=1 SV=2 - [INSR_MOUSE]	Q60751;P15208	Y8	1168;1180	NA	-1.22105	0.431599	0.305187	-0.774728	0.175388	0.124018	-0.310387	0.450871	0.318814	-0.510605	0.31764	0.224606
dlgeaalneylr	Cytosolic 10-formyltetrahydrofolate dehydrogenase OS=Mus musculus GN=Aldh1l1 PE=1 SV=1 - [AL1L1_MOUSE]	Q8R0Y6	Y10	892	NA	-0.376931	0.331318	0.165659	0.13003	0.210892	0.105446	-0.177923	0.174444	0.0872221	-0.0463788	0.193167	0.0965837
dlnglitsdyellsdptpgipspr	Tyrosine-protein kinase JAK3 OS=Mus musculus GN=Jak3 PE=1 SV=2 - [JAK3_MOUSE]	Q62137	Y10	781	NA	0.290023	0.167976	0.118777	0.501746	0.388209	0.274505	0.972077	0.849395	0.600613	0.768522	0.0105469	0.00745779
dlpdpyvsvlllpdk	Extended synaptotagmin-1 OS=Mus musculus GN=Esyt1 PE=2 SV=2 - [ESYT1_MOUSE]	Q3U7R1	Y6	997	NA	0.160115	0.405075	0.286431	0.2782	0.121107	0.0856352	0.966177	0.894311	0.632373	0.353897	0.0238492	0.0168639
dlyantvlsggttmypgiadr	Actin, cytoplasmic 1 OS=Mus musculus GN=Actb PE=1 SV=1 - [ACTB_MOUSE]|Actin, cytoplasmic 2 OS=Mus musculus GN=Actg1 PE=1 SV=1 - [ACTG_MOUSE]	P60710;P63260	Y3	294;294	M14	-0.271804	0.754866	0.377433	-0.483475	0.781812	0.390906	-0.1858	0.965194	0.482597	-0.158769	0.767832	0.383916
dlyantvlsggttmypgiadr	Actin, cytoplasmic 1 OS=Mus musculus GN=Actb PE=1 SV=1 - [ACTB_MOUSE]|Actin, cytoplasmic 2 OS=Mus musculus GN=Actg1 PE=1 SV=1 - [ACTG_MOUSE]	P60710;P63260	Y3	294;294	NA	-0.530376	1.09086	0.54543	-0.439968	1.04672	0.523362	-0.0895806	1.19615	0.598076	-0.188727	1.09946	0.54973
dphyyddlr	Lipolysis-stimulated lipoprotein receptor OS=Mus musculus GN=Lsr PE=1 SV=1 - [LSR_MOUSE]	Q99KG5	Y5	495	NA	-0.584789	0.127515	0.0901664	-0.0417923	0.0811605	0.0573891	-0.00182974	0.3545	0.250669	0.506024	0.514229	0.363614
dpsiydtlesvr	General receptor for phosphoinositides 1-associated scaffold protein OS=Mus musculus GN=Grasp PE=1 SV=2 - [GRASP_MOUSE]	Q9JJA9	Y5	236	NA	-0.178462	0.43315	0.306283	0.0321372	0.243185	0.171957	0.926063	0.180415	0.127573	0.139144	0.0331078	0.0234108
dqylmwltqk	Phosphatidylinositol 3-kinase regulatory subunit alpha OS=Mus musculus GN=Pik3r1 PE=1 SV=2 - [P85A_MOUSE]	P26450	Y3	580	NA	-0.558925	0.0436759	0.0308835	-0.841674	0.325024	0.229826	-0.0974565	0.0526433	0.0372244	0.148497	0.243973	0.172515
dsdaevysiik	Serine hydroxymethyltransferase, cytosolic OS=Mus musculus GN=Shmt1 PE=1 SV=3 - [GLYC_MOUSE]	P50431	Y7	28	NA	0.0962673	0.0828794	0.0414397	0.4357	0.189512	0.094756	-0.334821	0.116001	0.0580003	-0.0810028	0.320546	0.160273
dsstspgdyvlsvsensr	Adapter molecule crk OS=Mus musculus GN=Crk PE=1 SV=1 - [CRK_MOUSE]	Q64010	Y9	47	NA	-0.258359	0.0231704	0.0163839	-0.296708	0.00494599	0.00349735	0.607621	0.100557	0.0711047	0.595112	0.475985	0.336572
dstydlpr	GRB2-associated-binding protein 2 OS=Mus musculus GN=Gab2 PE=1 SV=2 - [GAB2_MOUSE]	Q9Z1S8	Y4	263	NA	-0.375509	0.081911	0.0579198	0.107969	0.205268	0.145146	0.106518	0.115407	0.0816054	0.923277	0.456843	0.323037
dsyvgdeaqsk	Actin, alpha skeletal muscle OS=Mus musculus GN=Acta1 PE=1 SV=1 - [ACTS_MOUSE]|Actin, gamma-enteric smooth muscle OS=Mus musculus GN=Actg2 PE=1 SV=1 - [ACTH_MOUSE]|Actin, cytoplasmic 1 OS=Mus musculus GN=Actb PE=1 SV=1 - [ACTB_MOUSE]|Actin, aortic smooth muscle OS=Mus musculus GN=Acta2 PE=1 SV=1 - [ACTA_MOUSE]|Actin, alpha cardiac muscle 1 OS=Mus musculus GN=Actc1 PE=1 SV=1 - [ACTC_MOUSE]|Actin, …	P68134;P63268;P60710;P62737;P68033;P63260	Y3	55;53;53;54;55;55	NA	-0.0633072	0.314895	0.157448	-0.131894	0.103411	0.0517053	0.156574	0.172225	0.0861124	0.646385	0.404526	0.202263
dyddmspr	Heterogeneous nuclear ribonucleoprotein K OS=Mus musculus GN=Hnrnpk PE=1 SV=1 - [HNRPK_MOUSE]	P61979	Y2	280	NA	-1.65542	0.605027	0.427819	-1.06953	1.1774	0.832547	-1.19948	0.524984	0.37122	-1.03793	0.548686	0.387979
dyeiqr	Focal adhesion kinase 1 OS=Mus musculus GN=Ptk2 PE=1 SV=3 - [FAK1_MOUSE]	P34152	Y2	453	NA	-0.382887	0.157213	0.111167	-0.209385	0.0305507	0.0216026	0.308442	0.0945354	0.0668466	-0.0633452	0.0178284	0.0126066
dyvvegepyagydr	Glycosaminoglycan xylosylkinase OS=Mus musculus GN=Fam20b PE=2 SV=1 - [XYLK_MOUSE]	Q8VCS3	Y9	138	NA	-0.489021	0.807098	0.403549	-0.213468	0.146503	0.0732516	0.296652	0.478039	0.23902	0.794795	0.418603	0.209301
eaynlgvr	Betaine--homocysteine S-methyltransferase 1 OS=Mus musculus GN=Bhmt PE=2 SV=1 - [BHMT1_MOUSE]	O35490	Y3	289	NA	-0.881875	0.546313	0.273157	-0.555779	0.0869445	0.0434722	0.58736	0.110618	0.0553091	0.553237	0.828712	0.414356
ecdvlpddtvstlynr	Cytosolic 10-formyltetrahydrofolate dehydrogenase OS=Mus musculus GN=Aldh1l1 PE=1 SV=1 - [AL1L1_MOUSE]	Q8R0Y6	Y14	164	C2	0.323411	0.181713	0.12849	0.49817	0.32976	0.233176	0.415026	0.522761	0.369648	0.502548	0.221077	0.156325
ecdysidginr	Talin-2 OS=Mus musculus GN=Tln2 PE=1 SV=3 - [TLN2_MOUSE]	Q71LX4	Y4	1666	C2	-0.571161	0.191321	0.0956604	-0.211947	0.0709013	0.0354507	0.562765	0.0278683	0.0139341	0.223144	0.136611	0.0683057
edqteyleer	Heat shock protein HSP 90-beta OS=Mus musculus GN=Hsp90ab1 PE=1 SV=3 - [HS90B_MOUSE]|Heat shock protein HSP 90-alpha OS=Mus musculus GN=Hsp90aa1 PE=1 SV=4 - [HS90A_MOUSE]	P11499;P07901	Y6	197;192	NA	-0.211407	0.67196	0.475147	-0.20162	0.114371	0.0808727	-0.0374391	0.317111	0.224232	0.331731	0.351222	0.248352
edvtypqpr	Alpha-ketoglutarate-dependent dioxygenase alkB homolog 3 OS=Mus musculus GN=Alkbh3 PE=1 SV=1 - [ALKB3_MOUSE]	Q8K1E6	Y5	127	NA	-0.326376	0.590004	0.295002	-0.705869	0.455605	0.227802	0.182622	0.347961	0.17398	0.64873	0.60161	0.300805
eeadgiyaasaglr	Tyrosine-protein kinase Fes/Fps OS=Mus musculus GN=Fes PE=1 SV=2 - [FES_MOUSE]	P16879	Y7	713	NA	-0.842602	0.00221358	0.00156524	-0.347401	0.306142	0.216475	-0.139319	0.367939	0.260172	0.453335	0.45691	0.323084
eepiyiitefmak	Tyrosine-protein kinase Lyn OS=Mus musculus GN=Lyn PE=1 SV=4 - [LYN_MOUSE]	P25911	Y5	316	NA	-1.05363	0.506762	0.358335	-0.835976	0.432541	0.305853	-0.40457	0.03506	0.0247911	-0.265759	0.734679	0.519497
eetgseeymnmdlgpgr	Insulin receptor substrate 1 OS=Mus musculus GN=Irs1 PE=1 SV=1 - [IRS1_MOUSE]	P35569	Y8	935	M9	-0.0160878	0.41491	0.293385	-0.34064	0.0975319	0.0689654	0.33377	0.706911	0.499862	-0.201696	0.174401	0.12332
eevllpldnpygk	Uricase OS=Mus musculus GN=Uox PE=1 SV=2 - [URIC_MOUSE]	P25688	Y11	288	NA	-1.24442	1.03626	0.518128	-0.742933	0.251289	0.125645	0.800035	0.272433	0.136216	0.443854	0.774578	0.387289
egdlstkydapfvfaevnadvvdwir	Protein-glutamine gamma-glutamyltransferase 2 OS=Mus musculus GN=Tgm2 PE=1 SV=4 - [TGM2_MOUSE]	P21981	Y8	388	NA	0.45279	0.0170849	0.0120809	0.198629	0.19568	0.138367	0.923857	0.0797235	0.056373	1.35225	0.8127	0.574665
eglyiteeiyk	Arginase-1 OS=Mus musculus GN=Arg1 PE=1 SV=1 - [ARGI1_MOUSE]	Q61176	Y10	265	NA	-0.160403	0.167273	0.0836366	0.237485	0.180655	0.0903275	0.04132	0.315838	0.157919	-0.121767	0.281348	0.140674
eglyiteeiyk	Arginase-1 OS=Mus musculus GN=Arg1 PE=1 SV=1 - [ARGI1_MOUSE]	Q61176	Y4	259	NA	-0.0403	0.0168973	0.0119482	0.215078	0.0587945	0.041574	0.383012	0.2237	0.15818	0.0891688	0.14111	0.09978
ehallaytlgvk	Elongation factor 1-alpha 2 OS=Mus musculus GN=Eef1a2 PE=1 SV=1 - [EF1A2_MOUSE]|Elongation factor 1-alpha 1 OS=Mus musculus GN=Eef1a1 PE=1 SV=3 - [EF1A1_MOUSE]	P62631;P10126	Y7	141;141	NA	-1.38278	0.464383	0.328369	-1.25886	0.663373	0.469076	-0.475813	0.484085	0.3423	-0.802026	0.348709	0.246574
eienlilndpdfqhedynfltr	Peroxisomal acyl-coenzyme A oxidase 1 OS=Mus musculus GN=Acox1 PE=1 SV=5 - [ACOX1_MOUSE]	Q9R0H0	Y17	51	NA	0.493346	0.292869	0.20709	0.814857	0.208574	0.147484	1.31008	1.16403	0.823091	0.899362	0.365269	0.258284
elfddpsyvniqnldk	SHC-transforming protein 1 OS=Mus musculus GN=Shc1 PE=1 SV=3 - [SHC1_MOUSE]	P98083	Y8	423	NA	-0.148391	0.753561	0.376781	-0.438368	0.196562	0.098281	-0.852601	0.632501	0.31625	-0.0328797	0.201606	0.100803
elgehglyeytelk	Retinal dehydrogenase 1 OS=Mus musculus GN=Aldh1a1 PE=1 SV=5 - [AL1A1_MOUSE]|Aldehyde dehydrogenase, cytosolic 1 OS=Mus musculus GN=Aldh1a7 PE=2 SV=1 - [AL1A7_MOUSE]	P24549;O35945	Y8	484;484	NA	0.0319298	0.300971	0.150486	0.538574	0.10627	0.0531351	-0.571352	0.59709	0.298545	-0.459987	0.110936	0.0554679
elnyfak	Phosphoglycerate kinase 1 OS=Mus musculus GN=Pgk1 PE=1 SV=4 - [PGK1_MOUSE]	P09411	Y4	196	NA	-0.33957	0.201048	0.100524	-0.495453	0.229161	0.114581	0.4184	0.121515	0.0607575	0.249035	0.399187	0.199593
engvdavhpgygflser	Pyruvate carboxylase, mitochondrial OS=Mus musculus GN=Pc PE=1 SV=1 - [PYC_MOUSE]	Q05920	Y11	118	NA	-0.451797	0.450781	0.31875	-0.687876	0.214138	0.151419	0.781879	0.134817	0.0953297	0.214028	0.312954	0.221292
enpyydsr	Clathrin heavy chain 1 OS=Mus musculus GN=Cltc PE=1 SV=3 - [CLH1_MOUSE]	Q68FD5	Y4	899	NA	-0.430206	0.158646	0.0793228	-0.724793	0.119263	0.0596317	0.842679	0.080487	0.0402435	0.300572	0.369849	0.184925
entpeelqlpenpylqtsplr	Cingulin-like protein 1 OS=Mus musculus GN=Cgnl1 PE=1 SV=2 - [CGNL1_MOUSE]	Q6AW69	Y14	109	NA	-0.283077	0.0186121	0.0131608	-0.28499	0.10274	0.0726485	0.379384	0.399995	0.282839	0.106405	0.123494	0.0873234
enveyiereesdgeydefgr	Zinc finger Ran-binding domain-containing protein 2 OS=Mus musculus GN=Zranb2 PE=1 SV=2 - [ZRAB2_MOUSE]	Q9R020	Y15	124	NA	-1.28128	0.218815	0.154726	-1.19027	0.97753	0.691218	-0.933465	0.906272	0.640831	-1.25858	0.586394	0.414643
envqdvlptlpnpddyfllr	SEC14-like protein 2 OS=Mus musculus GN=Sec14l2 PE=2 SV=1 - [S14L2_MOUSE]	Q99J08	Y16	36	NA	-0.832244	1.11545	0.557723	-0.264958	1.36347	0.681737	-0.204827	1.56051	0.780254	-0.890137	1.38745	0.693724
eqeeplyenvvpmsvppqh	Scavenger receptor class F member 1 OS=Mus musculus GN=Scarf1 PE=1 SV=1 - [SREC_MOUSE]	Q5ND28	Y7	808	NA	-0.046998	0.105604	0.0746733	0.177118	0.141409	0.0999915	0.866144	0.646621	0.45723	0.622149	0.10663	0.0753985
evcdgwslpnpeyytlr	Engulfment and cell motility protein 2 OS=Mus musculus GN=Elmo2 PE=1 SV=1 - [ELMO2_MOUSE]	Q8BHL5	Y13	48	C3	-0.399992	0.406267	0.203134	-0.305621	0.590261	0.29513	0.183594	0.623962	0.311981	0.0884198	0.374814	0.187407
evdseyear	ADP-ribosylation factor GTPase-activating protein 2 OS=Mus musculus GN=Arfgap2 PE=1 SV=1 - [ARFG2_MOUSE]	Q99K28	Y6	444	NA	-1.67286	0.272842	0.136421	0.381593	0.100518	0.0502588	-1.3224	0.84681	0.423405	0.475794	0.137793	0.0688964
eveepciyesvr	Dual adapter for phosphotyrosine and 3-phosphotyrosine and 3-phosphoinositide OS=Mus musculus GN=Dapp1 PE=1 SV=1 - [DAPP1_MOUSE]	Q9QXT1	Y8	139	C6	-0.351566	0.48525	0.242625	-0.227897	0.21333	0.106665	0.208582	0.342283	0.171142	0.866105	0.55587	0.277935
evgdygqlhk	Tyrosine-protein kinase JAK2 OS=Mus musculus GN=Jak2 PE=1 SV=2 - [JAK2_MOUSE]	Q62120	Y5	570	NA	-0.760562	0.855667	0.605048	-0.247592	0.345055	0.243991	0.849482	0.638205	0.451279	0.569715	0.206443	0.145977
evstyik	Elongation factor 1-alpha 1 OS=Mus musculus GN=Eef1a1 PE=1 SV=3 - [EF1A1_MOUSE]	P10126	Y5	177	NA	-0.466805	0.356952	0.252404	-0.612779	0.175845	0.124341	0.23221	0.0151896	0.0107407	0.316391	0.45131	0.319124
eydqlyeeytr	Phosphatidylinositol 3-kinase regulatory subunit beta OS=Mus musculus GN=Pik3r2 PE=1 SV=2 - [P85B_MOUSE]	O08908	Y6	458	NA	-0.33495	0.168459	0.119119	-0.0118768	0.0681242	0.0481711	0.330052	0.02497	0.0176565	0.530389	0.169965	0.120183
eydrlyeeytr	Phosphatidylinositol 3-kinase regulatory subunit gamma OS=Mus musculus GN=Pik3r3 PE=1 SV=1 - [P55G_MOUSE]|Phosphatidylinositol 3-kinase regulatory subunit alpha OS=Mus musculus GN=Pik3r1 PE=1 SV=2 - [P85A_MOUSE]	Q64143;P26450	Y6	199;467	NA	-0.134029	0.0616573	0.0308286	-0.310371	0.153591	0.0767955	0.215174	0.161059	0.0805295	0.295477	0.214957	0.107478
eyftfpask	Afadin OS=Mus musculus GN=Mllt4 PE=1 SV=3 - [AFAD_MOUSE]	Q9QZQ1	Y2	1230	NA	-0.444199	0.566231	0.283115	-0.0454329	0.186019	0.0930094	0.205744	0.454539	0.227269	0.60148	0.259867	0.129934
eygmiylgk	Staphylococcal nuclease domain-containing protein 1 OS=Mus musculus GN=Snd1 PE=1 SV=1 - [SND1_MOUSE]	Q78PY7	Y2	109	NA	-1.78479	0.14444	0.102135	-1.59346	0.463209	0.327538	0.364585	0.464712	0.328601	-0.0988418	0.864522	0.611309
faelvytgfwhspecefvr	Argininosuccinate synthase OS=Mus musculus GN=Ass1 PE=1 SV=1 - [ASSY_MOUSE]	P16460	Y6	322	C15	0.285486	0.0820222	0.0579984	0.668078	0.371239	0.262505	1.1963	0.823539	0.58233	0.668696	0.34573	0.244468
fdnlygcr	Adenosylhomocysteinase OS=Mus musculus GN=Ahcy PE=1 SV=3 - [SAHH_MOUSE]	P50247	Y5	193	C7	-0.04882	0.0261568	0.0184957	0.3051	0.059448	0.0420361	0.141292	0.00456203	0.00322584	0.217535	0.190018	0.134363
fedgdltlyqsnailr	Glutathione S-transferase P 1 OS=Mus musculus GN=Gstp1 PE=1 SV=2 - [GSTP1_MOUSE]|Glutathione S-transferase P 2 OS=Mus musculus GN=Gstp2 PE=2 SV=2 - [GSTP2_MOUSE]	P19157;P46425	Y9	64;64	NA	0.283522	0.0996924	0.0704932	0.314049	0.181208	0.128133	0.547046	0.498265	0.352327	0.39926	0.101752	0.0719496
fhilnnteydwwear	Tyrosine-protein kinase Fgr OS=Mus musculus GN=Fgr PE=1 SV=2 - [FGR_MOUSE]	P14234	Y9	100	NA	0.269632	0.015136	0.0107027	0.274566	0.25849	0.18278	0.753753	0.616478	0.435916	0.731071	0.0411351	0.0290869
frenvqdvlptlpnpddyfllr	SEC14-like protein 2 OS=Mus musculus GN=Sec14l2 PE=2 SV=1 - [S14L2_MOUSE]	Q99J08	Y18	36	NA	0.103485	0.363018	0.256692	0.830392	0.299999	0.212131	0.94538	0.942798	0.666659	0.190203	0.69794	0.493518
fwsvddtqvhteysslr	4-hydroxyphenylpyruvate dioxygenase OS=Mus musculus GN=Hpd PE=1 SV=3 - [HPPD_MOUSE]	P49429	Y13	221	NA	-0.173629	0.324371	0.162185	0.00997839	0.321892	0.160946	-0.0714932	0.453203	0.226601	-0.221516	0.418246	0.209123
gddllpagtedyihir	Eukaryotic translation initiation factor 1 OS=Mus musculus GN=Eif1 PE=2 SV=2 - [EIF1_MOUSE]|Eukaryotic translation initiation factor 1b OS=Mus musculus GN=Eif1b PE=2 SV=2 - [EIF1B_MOUSE]	P48024;Q9CXU9	Y12	30;30	NA	-0.950197	0.175931	0.124402	-0.819623	0.12763	0.090248	-0.194429	0.393105	0.277967	0.157076	0.226947	0.160476
gepealyaavtk	Intersectin-2 OS=Mus musculus GN=Itsn2 PE=1 SV=2 - [ITSN2_MOUSE]	Q9Z0R6	Y7	922	NA	-0.408369	0.696022	0.348011	-0.0748196	0.38964	0.19482	0.540529	0.503611	0.251806	0.761226	0.667515	0.333757
gepnvsyicsr	Glycogen synthase kinase-3 alpha OS=Mus musculus GN=Gsk3a PE=1 SV=2 - [GSK3A_MOUSE]|Glycogen synthase kinase-3 beta OS=Mus musculus GN=Gsk3b PE=1 SV=2 - [GSK3B_MOUSE]	Q2NL51;Q9WV60	Y7	279;216	C9	-0.570298	0.246332	0.123166	-0.574253	0.110989	0.0554946	0.629324	0.145939	0.0729695	0.382311	0.48593	0.242965
gesagymepyeaqr	SH2 domain-containing adapter protein B OS=Mus musculus GN=Shb PE=1 SV=2 - [SHB_MOUSE]	Q6PD21	Y6	262	M7	-0.0110489	0.14596	0.10321	-0.0741373	0.466027	0.329531	-2.05271	0.135857	0.0960653	1.10706	0.242249	0.171296
gesagymepyeaqr	SH2 domain-containing adapter protein B OS=Mus musculus GN=Shb PE=1 SV=2 - [SHB_MOUSE]	Q6PD21	Y6	262	NA	-0.663497	0.309979	0.154989	-0.343366	0.073916	0.036958	-1.96178	0.857112	0.428556	1.07156	0.244284	0.122142
gevittycpannepiar	Alpha-aminoadipic semialdehyde dehydrogenase OS=Mus musculus GN=Aldh7a1 PE=1 SV=4 - [AL7A1_MOUSE]	Q9DBF1	Y7	69	C8	-0.441126	0.459731	0.229866	-1.27947	0.706911	0.353455	-0.277105	0.366118	0.183059	-0.878813	0.643756	0.321878
gfficdqpyepvspyscr	Bifunctional glutamate/proline--tRNA ligase OS=Mus musculus GN=Eprs PE=1 SV=4 - [SYEP_MOUSE]	Q8CGC7	Y15	690	C5,C17	-0.174711	0.200874	0.142039	-0.0062318	0.241383	0.170684	0.829334	0.627287	0.443559	0.329714	0.0692563	0.0489716
ggdyalapgsqssemslr	H-2 class I histocompatibility antigen, D-B alpha chain OS=Mus musculus GN=H2-D1 PE=1 SV=2 - [HA11_MOUSE]|H-2 class I histocompatibility antigen, L-D alpha chain OS=Mus musculus GN=H2-L PE=1 SV=2 - [HA1L_MOUSE]|H-2 class I histocompatibility antigen, alpha chain (Fragment) OS=Mus musculus PE=2 SV=1 - [HA1Z_MOUSE]	P01899;P01897;P01896	Y4	344	NA	-1.53306	0.975938	0.487969	-0.854769	0.556823	0.278412	0.24956	0.357244	0.178622	-0.00957397	0.584088	0.292044
ggdyalapgsqtsdlslpdck	H-2 class I histocompatibility antigen, K-B alpha chain OS=Mus musculus GN=H2-K1 PE=1 SV=1 - [HA1B_MOUSE]|H-2 class I histocompatibility antigen, K-K alpha chain OS=Mus musculus GN=H2-K1 PE=1 SV=1 - [HA1K_MOUSE]|H-2 class I histocompatibility antigen, K-Q alpha chain (Fragment) OS=Mus musculus GN=H2-K1 PE=1 SV=1 - [HA1Q_MOUSE]|H-2 class I histocompatibility antigen, K-W28 alpha chain OS=Mus muscu…	P01901;P04223;P14428;P03991	Y4	342	C20	-0.741318	0.351696	0.248687	-0.577541	0.332646	0.235216	-0.15081	0.325454	0.230131	0.0809376	0.178228	0.126026
glctspaehqyfmteyvatr	Mitogen-activated protein kinase 7 OS=Mus musculus GN=Mapk7 PE=1 SV=1 - [MK07_MOUSE]	Q9WVS8	Y16	221	C3	-1.21388	0.86689	0.612984	-1.4007	0.89714	0.634374	-0.340561	0.045316	0.0320432	-0.518876	0.261612	0.184988
gldqedygr	Tight junction protein ZO-2 OS=Mus musculus GN=Tjp2 PE=1 SV=2 - [ZO2_MOUSE]	Q9Z0U1	Y7	183	NA	-0.873258	1.0176	0.719555	0.0224829	0.185971	0.131501	0.30333	0.648163	0.458321	0.462324	0.307441	0.217394
gllpnqygqevydtppmavk	Breast cancer anti-estrogen resistance protein 1 OS=Mus musculus GN=Bcar1 PE=1 SV=2 - [BCAR1_MOUSE]	Q61140	Y12	271	NA	-0.820683	0.110233	0.0779465	-0.182919	0.205853	0.14556	-0.623385	0.281062	0.198741	-0.313649	0.0285467	0.0201855
glydlpqepr	Docking protein 1 OS=Mus musculus GN=Dok1 PE=1 SV=2 - [DOK1_MOUSE]	P97465	Y3	376	NA	-0.456187	0.0871263	0.0435632	-0.0786621	0.165617	0.0828086	0.0945641	0.401717	0.200859	0.776082	0.450394	0.225197
gniyslnegyak	Fructose-1,6-bisphosphatase 1 OS=Mus musculus GN=Fbp1 PE=2 SV=3 - [F16P1_MOUSE]	Q9QXD6	Y10	216	NA	-1.05304	0.435471	0.217736	-0.760206	0.164769	0.0823846	0.537263	0.128222	0.0641109	0.59446	0.134704	0.0673521
gniyslnegyakdfdpaineylqr	Fructose-1,6-bisphosphatase 1 OS=Mus musculus GN=Fbp1 PE=2 SV=3 - [F16P1_MOUSE]	Q9QXD6	Y10	216	NA	-0.845856	0.259022	0.129511	-1.08486	0.282112	0.141056	0.547597	0.314023	0.157011	0.176366	0.0780922	0.0390461
gnptvevdlytak	Alpha-enolase OS=Mus musculus GN=Eno1 PE=1 SV=3 - [ENOA_MOUSE]|Gamma-enolase OS=Mus musculus GN=Eno2 PE=1 SV=2 - [ENOG_MOUSE]	P17182;P17183	Y10	25;25	NA	-0.14507	0.0769326	0.0543996	-0.616629	0.378421	0.267584	-0.587805	0.341986	0.241821	-0.500234	0.189284	0.133844
gpldgspyaqvqr	Tensin-like C1 domain-containing phosphatase OS=Mus musculus GN=Tenc1 PE=1 SV=1 - [TENC1_MOUSE]	Q8CGB6	Y8	483	NA	-0.00340929	0.10762	0.0538098	-0.29418	0.103249	0.0516243	0.411457	0.320039	0.16002	-0.00389908	0.146954	0.0734771
gptaenaeylr	Epidermal growth factor receptor OS=Mus musculus GN=Egfr PE=1 SV=1 - [EGFR_MOUSE]	Q01279	Y9	1197	NA	-2.22907	1.67116	0.835581	-2.2655	0.242264	0.121132	0.489717	0.195376	0.0976882	1.29484	0.59585	0.297925
gqnnpqvcpynlyaeqlsgsaftcpr	Homogentisate 1,2-dioxygenase OS=Mus musculus GN=Hgd PE=1 SV=2 - [HGD_MOUSE]	O09173	Y13	40	C8,C24	-0.0724917	0.325723	0.162862	-0.233017	0.342771	0.171386	0.156916	0.417845	0.208922	-0.0736179	0.257895	0.128948
gshqmsldnpdyqqdffpk	Epidermal growth factor receptor OS=Mus musculus GN=Egfr PE=1 SV=1 - [EGFR_MOUSE]	Q01279	Y12	1172	NA	-1.17972	0.539754	0.381664	-1.4892	0.471973	0.333735	-0.195945	0.123418	0.0872699	0.464378	0.246904	0.174588
gysftttaer	Actin, cytoplasmic 1 OS=Mus musculus GN=Actb PE=1 SV=1 - [ACTB_MOUSE]|Actin, cytoplasmic 2 OS=Mus musculus GN=Actg1 PE=1 SV=1 - [ACTG_MOUSE]	P60710;P63260	Y2	198;198	NA	-0.0206762	0.167451	0.0837257	-0.13457	0.0745528	0.0372764	0.295142	0.0978004	0.0489002	0.512225	0.36298	0.18149
hllapgpqdiydvppvr	Breast cancer anti-estrogen resistance protein 1 OS=Mus musculus GN=Bcar1 PE=1 SV=2 - [BCAR1_MOUSE]	Q61140	Y11	253	NA	-0.737223	0.0413794	0.0292597	-0.681436	0.271628	0.19207	-0.532194	0.149809	0.105931	-0.576724	0.213271	0.150805
htddemtgyvatr	Mitogen-activated protein kinase 14 OS=Mus musculus GN=Mapk14 PE=1 SV=3 - [MK14_MOUSE]	P47811	Y9	182	M6	0.902957	0.230326	0.115163	-0.414029	0.187943	0.0939715	0.0292717	0.144809	0.0724043	0.177807	0.3131	0.15655
htddemtgyvatr	Mitogen-activated protein kinase 14 OS=Mus musculus GN=Mapk14 PE=1 SV=3 - [MK14_MOUSE]	P47811	Y9	182	NA	0.755351	0.136848	0.0684242	-0.412095	0.190009	0.0950045	0.0467141	0.0765634	0.0382817	0.306715	0.422899	0.21145
hyedgypggsdnygslsr	Catenin delta-1 OS=Mus musculus GN=Ctnnd1 PE=1 SV=2 - [CTND1_MOUSE]	P30999	Y13	228	NA	-0.30254	0.351352	0.248443	0.0444107	0.059902	0.0423571	0.111267	0.164438	0.116275	0.587616	0.0260466	0.0184177
iadpehdhtgflteyvatr	Mitogen-activated protein kinase 3 OS=Mus musculus GN=Mapk3 PE=1 SV=5 - [MK03_MOUSE]	Q63844	Y15	205	NA	0.0275782	0.330111	0.165055	-0.16742	0.304208	0.152104	0.179124	0.445357	0.222678	0.186381	0.274738	0.137369
iandnslnheylpilglaefr	Aspartate aminotransferase, cytoplasmic OS=Mus musculus GN=Got1 PE=1 SV=3 - [AATC_MOUSE]	P05201	Y11	71	NA	-0.693816	0.982162	0.491081	-0.440572	1.11806	0.559028	-0.297397	1.16101	0.580505	-0.675651	1.35361	0.676805
iedneytar	Neuronal proto-oncogene tyrosine-protein kinase Src OS=Mus musculus GN=Src PE=1 SV=4 - [SRC_MOUSE]|Proto-oncogene tyrosine-protein kinase LCK OS=Mus musculus GN=Lck PE=1 SV=4 - [LCK_MOUSE]|Tyrosine-protein kinase Yes OS=Mus musculus GN=Yes1 PE=1 SV=3 - [YES_MOUSE]|Tyrosine-protein kinase Fyn OS=Mus musculus GN=Fyn PE=1 SV=4 - [FYN_MOUSE]|Tyrosine-protein kinase HCK OS=Mus musculus GN=Hck PE=1 SV=…	P05480;P06240;Q04736;P39688;P08103	Y7	410;425;425;395;421	NA	-0.502275	0.155557	0.0777786	-0.00908933	0.0946539	0.047327	0.150886	0.337431	0.168716	0.587862	0.35218	0.17609
iedpvygvyyvdhinr	Membrane-associated guanylate kinase, WW and PDZ domain-containing protein 1 OS=Mus musculus GN=Magi1 PE=1 SV=1 - [MAGI1_MOUSE]	Q6RHR9	Y6	373	NA	-0.316696	0.715178	0.357589	-0.222758	0.768683	0.384342	0.0699198	0.926645	0.463323	-0.219142	0.748412	0.374206
igegtygvvyk	Cyclin-dependent kinase 2 OS=Mus musculus GN=Cdk2 PE=1 SV=2 - [CDK2_MOUSE]|Cyclin-dependent kinase 1 OS=Mus musculus GN=Cdk1 PE=1 SV=3 - [CDK1_MOUSE]|Cyclin-dependent kinase 3 OS=Mus musculus GN=Cdk3 PE=1 SV=2 - [CDK3_MOUSE]	P97377;P11440;Q80YP0	Y6	15;15;15	NA	0.850726	0.58748	0.29374	-0.383	0.159652	0.0798262	0.252956	0.481116	0.240558	2.30195	1.64922	0.824609
igghgaeygaealer	Hemoglobin subunit alpha OS=Mus musculus GN=Hba PE=1 SV=2 - [HBA_MOUSE]	P01942	Y8	25	NA	-0.0534707	0.327932	0.163966	-0.305648	0.370084	0.185042	0.401737	0.30672	0.15336	0.0292356	0.377991	0.188996
igivggcqeytgapyfagisalk	ATP-dependent (S)-NAD(P)H-hydrate dehydratase OS=Mus musculus GN=Carkd PE=1 SV=1 - [NNRD_MOUSE]	Q9CZ42	Y10	81	C7	-0.151081	0.228372	0.114186	-0.121908	0.235179	0.117589	0.242103	0.466694	0.233347	-0.172996	0.379732	0.189866
igtaepdygalyegr	1-phosphatidylinositol 4,5-bisphosphate phosphodiesterase gamma-1 OS=Mus musculus GN=Plcg1 PE=1 SV=2 - [PLCG1_MOUSE]	Q62077	Y8	771	NA	-0.958762	0.565196	0.282598	-0.0128197	0.135052	0.0675259	-0.0394919	0.344312	0.172156	-0.0625733	0.112243	0.0561217
iqntgdyydlyggek	Tyrosine-protein phosphatase non-receptor type 11 OS=Mus musculus GN=Ptpn11 PE=1 SV=2 - [PTN11_MOUSE]	P35235	Y7	62	NA	-0.294507	0.173792	0.0868961	-0.463754	0.059284	0.029642	0.361405	0.188871	0.0944356	0.264952	0.244205	0.122102
iqssapqeeeehpyellltaetk	Ankyrin repeat and SAM domain-containing protein 1A OS=Mus musculus GN=Anks1a PE=1 SV=3 - [ANS1A_MOUSE]	P59672	Y14	472	NA	-1.02028	0.451371	0.319168	-0.697392	0.553645	0.391486	-0.917309	0.361863	0.255875	-0.322194	0.033838	0.0239271
iyidsnnnper	Clathrin heavy chain 1 OS=Mus musculus GN=Cltc PE=1 SV=3 - [CLH1_MOUSE]	Q68FD5	Y2	883	NA	0.619211	0.558099	0.279049	-0.0260169	0.523756	0.261878	0.40309	0.411128	0.205564	0.411905	0.452125	0.226062
iyngdyyr	Tyrosine-protein kinase receptor UFO OS=Mus musculus GN=Axl PE=1 SV=2 - [UFO_MOUSE]	Q00993	Y6	696	NA	0.169257	0.395659	0.279773	-0.00693403	0.123665	0.0874441	0.435456	0.505332	0.357324	1.34479	0.497335	0.351669
iyqyiqsr	Dual specificity tyrosine-phosphorylation-regulated kinase 1B OS=Mus musculus GN=Dyrk1b PE=1 SV=3 - [DYR1B_MOUSE]|Dual specificity tyrosine-phosphorylation-regulated kinase 1A OS=Mus musculus GN=Dyrk1a PE=1 SV=1 - [DYR1A_MOUSE]	Q9Z188;Q61214	Y4	273;321	NA	0.0461905	0.181478	0.0907388	-0.33593	0.163232	0.081616	0.335533	0.186912	0.0934562	0.518278	0.432687	0.216343
lagisqgvyr	Acyl-CoA dehydrogenase family member 11 OS=Mus musculus GN=Acad11 PE=1 SV=2 - [ACD11_MOUSE]	Q80XL6	Y9	323	NA	-0.147425	0.331051	0.234089	-0.341132	0.113049	0.0799379	-0.332144	0.0989367	0.0699588	0.0693727	0.0794735	0.0561962
lalptaalyglr	Tensin-like C1 domain-containing phosphatase OS=Mus musculus GN=Tenc1 PE=1 SV=1 - [TENC1_MOUSE]	Q8CGB6	Y9	705	NA	-0.851313	1.13932	0.569661	-0.597236	1.14457	0.572287	-0.179909	1.17355	0.586773	-0.560893	1.15113	0.575563
lcdfgsashvadnditpylvsr	Serine/threonine-protein kinase PRP4 homolog OS=Mus musculus GN=Prpf4b PE=1 SV=3 - [PRP4B_MOUSE]	Q61136	Y18	849	C2	-0.210256	0.259663	0.129831	-0.71301	0.142028	0.0710142	1.07896	0.108522	0.0542609	0.382383	0.566988	0.283494
lcyvaldfeqemataasssslek	Actin, cytoplasmic 1 OS=Mus musculus GN=Actb PE=1 SV=1 - [ACTB_MOUSE]|Actin, cytoplasmic 2 OS=Mus musculus GN=Actg1 PE=1 SV=1 - [ACTG_MOUSE]	P60710;P63260	Y3	218;218	C2	0.381498	0.204077	0.144304	0.767183	0.293103	0.207255	1.01411	0.847024	0.598936	0.876785	0.182919	0.129343
ldnggyyittr	Tyrosine-protein kinase Yes OS=Mus musculus GN=Yes1 PE=1 SV=3 - [YES_MOUSE]|Tyrosine-protein kinase Fyn OS=Mus musculus GN=Fyn PE=1 SV=4 - [FYN_MOUSE]	Q04736;P39688	Y6	220;213	NA	-0.663684	0.402897	0.284891	-0.351786	0.0290012	0.0205069	0.0674539	0.133144	0.0941469	0.0509344	0.310447	0.219519
ldqeqeyr	Afadin OS=Mus musculus GN=Mllt4 PE=1 SV=3 - [AFAD_MOUSE]	Q9QZQ1	Y7	584	NA	-0.577173	0.347679	0.200732	-0.471387	0.413972	0.239007	-0.215431	0.647518	0.323759	0.411425	0.508346	0.254173
ldtngpythlief	Probable D-tyrosyl-tRNA(Tyr) deacylase 2 OS=Mus musculus GN=Dtd2 PE=2 SV=1 - [DTD2_MOUSE]	Q8BHA3	Y7	162	NA	0.146564	0.166731	0.117897	0.195022	0.14661	0.103669	0.73921	0.322797	0.228252	0.812981	0.00998534	0.0070607
lieltaeyactr	Acyl-CoA dehydrogenase family member 9, mitochondrial OS=Mus musculus GN=Acad9 PE=1 SV=2 - [ACAD9_MOUSE]	Q8JZN5	Y8	329	C10	-0.118992	0.629781	0.445323	-0.677636	0.0863253	0.0610412	0.591043	0.150079	0.106122	0.361387	0.244443	0.172847
lilpyveldlhsydlgienr	Isocitrate dehydrogenase [NADP] cytoplasmic OS=Mus musculus GN=Idh1 PE=1 SV=2 - [IDHC_MOUSE]	O88844	Y13	42	NA	0.0721893	0.714023	0.50489	0.717769	0.482095	0.340893	0.947108	1.13898	0.805382	0.242067	0.855671	0.605051
liswydneygysnr	Glyceraldehyde-3-phosphate dehydrogenase OS=Mus musculus GN=Gapdh PE=1 SV=2 - [G3P_MOUSE]	P16858	Y9	316	NA	-0.895866	0.838287	0.419144	-0.691505	0.854318	0.427159	0.010899	0.995791	0.497895	-0.52124	0.937213	0.468606
llddfdgtyetqggk	Ephrin type-A receptor 1 OS=Mus musculus GN=Epha1 PE=1 SV=2 - [EPHA1_MOUSE]	Q60750	Y9	782	NA	0.0376918	0.329737	0.164868	-0.18233	0.222395	0.111198	-0.395962	0.344891	0.172445	0.432209	0.278292	0.139146
llgeiaqgnenyagiaar	Talin-1 OS=Mus musculus GN=Tln1 PE=1 SV=2 - [TLN1_MOUSE]	P26039	Y12	1116	NA	-0.189355	0.495885	0.247943	-0.291712	0.443528	0.221764	0.0518642	0.529017	0.264509	-0.100265	0.544649	0.272325
lpqdddrpadeydqpwewnr	SH2 domain-containing adapter protein B OS=Mus musculus GN=Shb PE=1 SV=2 - [SHB_MOUSE]	Q6PD21	Y12	330	NA	-0.626079	0.270854	0.135427	-0.447355	0.251076	0.125538	-0.966026	1.01556	0.507781	0.647854	0.119808	0.0599039
lseaysr	Breast cancer anti-estrogen resistance protein 3 OS=Mus musculus GN=Bcar3 PE=1 SV=1 - [BCAR3_MOUSE]	Q9QZK2	Y5	206	NA	-0.974798	0.797799	0.398899	-1.08068	0.261538	0.130769	0.52225	0.451469	0.225734	0.392403	0.760894	0.380447
ltdskedpiydepeglapappr	Docking protein 1 OS=Mus musculus GN=Dok1 PE=1 SV=2 - [DOK1_MOUSE]	P97465	Y10	361	NA	-0.753899	0.319775	0.226115	-0.247381	0.264627	0.18712	-0.798722	0.164383	0.116236	-0.154931	0.0039938	0.00282404
lvnadgeavyck	Catalase OS=Mus musculus GN=Cat PE=1 SV=4 - [CATA_MOUSE]	P24270	Y10	231	C11	0.29777	0.193005	0.0965025	0.373239	0.166312	0.0831561	-0.428052	0.293484	0.146742	-0.564256	0.221828	0.110914
lvqaaqmlqsdpysvpar	Vinculin OS=Mus musculus GN=Vcl PE=1 SV=4 - [VINC_MOUSE]	Q64727	Y13	100	NA	0.344046	0.113471	0.0802361	0.185694	0.159	0.11243	0.946537	0.671971	0.475155	1.00798	0.11703	0.0827524
lvydgir	Catenin alpha-1 OS=Mus musculus GN=Ctnna1 PE=1 SV=1 - [CTNA1_MOUSE]	P26231	Y3	619	NA	-0.717836	0.476366	0.336841	-0.821125	0.272239	0.192502	0.702113	0.566333	0.400458	0.334902	0.716303	0.506503
lydayelk	Annexin A5 OS=Mus musculus GN=Anxa5 PE=1 SV=1 - [ANXA5_MOUSE]	P48036	Y5	92	NA	0.218633	0.0294633	0.0208337	-0.0912109	0.0615858	0.0435478	0.120201	0.078166	0.0552717	0.225225	0.528489	0.373698
lydlnmpafvk	Cytoplasmic protein NCK1 OS=Mus musculus GN=Nck1 PE=1 SV=1 - [NCK1_MOUSE]	Q99M51	Y2	105	M6	0.0628267	0.153445	0.108502	-0.603784	0.348034	0.246097	-0.485121	0.127203	0.0899459	-0.219674	0.211837	0.149791
lydlnmpafvk	Cytoplasmic protein NCK1 OS=Mus musculus GN=Nck1 PE=1 SV=1 - [NCK1_MOUSE]	Q99M51	Y2	105	NA	-0.0447047	0.214542	0.107271	-0.264313	0.185038	0.0925188	-0.43764	0.550867	0.275433	0.316087	0.0994359	0.0497179
lyeeytr	Phosphatidylinositol 3-kinase regulatory subunit gamma OS=Mus musculus GN=Pik3r3 PE=1 SV=1 - [P55G_MOUSE]|Phosphatidylinositol 3-kinase regulatory subunit alpha OS=Mus musculus GN=Pik3r1 PE=1 SV=2 - [P85A_MOUSE]	Q64143;P26450	Y2	199;467	NA	-0.183127	0.173795	0.0868976	-0.129495	0.130092	0.0650462	0.226418	0.267866	0.133933	0.489544	0.294418	0.147209
lyeeytr	Phosphatidylinositol 3-kinase regulatory subunit gamma OS=Mus musculus GN=Pik3r3 PE=1 SV=1 - [P55G_MOUSE]|Phosphatidylinositol 3-kinase regulatory subunit alpha OS=Mus musculus GN=Pik3r1 PE=1 SV=2 - [P85A_MOUSE]	Q64143;P26450	Y5	202;470	NA	-0.637797	0.043379	0.0306736	-0.922063	0.108407	0.0766555	-0.027139	0.254874	0.180223	-0.0599461	0.592578	0.419016
lyqdtr	Protein O-linked-mannose beta-1,4-N-acetylglucosaminyltransferase 2 OS=Mus musculus GN=Pomgnt2 PE=1 SV=1 - [PMGT2_MOUSE]|Tight junction protein ZO-2 OS=Mus musculus GN=Tjp2 PE=1 SV=2 - [ZO2_MOUSE]	Q8BW41;Q9Z0U1	Y2	1;1127	NA	-0.631458	0.0321552	0.0227371	-0.0572978	0.101802	0.0719849	-0.518048	0.0198693	0.0140497	0.222024	0.0897507	0.0634634
mdyveinidhk	Vigilin OS=Mus musculus GN=Hdlbp PE=1 SV=1 - [VIGLN_MOUSE]	Q8VDJ3	Y3	437	NA	NA	NA	NA	-1.40111	0.179578	0.126981	0.204054	0.881898	0.623596	-0.108165	0.634545	0.448691
medvyqtlvvhgqvldsgr	Breast cancer anti-estrogen resistance protein 1 OS=Mus musculus GN=Bcar1 PE=1 SV=2 - [BCAR1_MOUSE]	Q61140	Y5	556	NA	-0.375108	0.650998	0.325499	-0.308717	0.627034	0.313517	-0.22995	1.09767	0.548834	-0.379687	0.762039	0.38102
mglinkeevllpldnpygk	Uricase OS=Mus musculus GN=Uox PE=1 SV=2 - [URIC_MOUSE]	P25688	Y17	288	NA	-0.239269	0.670559	0.474156	0.165066	0.348651	0.246534	1.23599	0.617326	0.436516	0.660802	0.331016	0.234064
mlleytdssydek	Glutathione S-transferase Mu 1 OS=Mus musculus GN=Gstm1 PE=1 SV=2 - [GSTM1_MOUSE]	P10649	Y5	23	NA	0.12884	0.501951	0.250976	-0.181926	0.20917	0.104585	-0.58612	0.376125	0.188062	-0.655298	0.168556	0.0842778
mlleytdssydekr	Glutathione S-transferase Mu 1 OS=Mus musculus GN=Gstm1 PE=1 SV=2 - [GSTM1_MOUSE]	P10649	Y5	23	NA	0.202073	0.35806	0.253187	-0.27471	0.215692	0.152518	-0.5427	0.328458	0.232255	-0.498658	0.116082	0.0820824
mpycwavavdnlr	NAD kinase 2, mitochondrial OS=Mus musculus GN=Nadk2 PE=1 SV=2 - [NAKD2_MOUSE]	Q8C5H8	Y3	278	C4	0.0484747	0.142064	0.100455	0.242206	0.258156	0.182544	0.694701	0.485739	0.343469	0.120123	0.0378215	0.0267438
neeeniysvphdstqgk	Rho GTPase-activating protein 35 OS=Mus musculus GN=Arhgap35 PE=1 SV=3 - [RHG35_MOUSE]	Q91YM2	Y7	1105	NA	-1.32923	0.490286	0.346684	-1.50991	0.0217365	0.01537	0.293752	0.116145	0.082127	-1.27717	0.30194	0.213504
negfyadpylyhegr	Sickle tail protein OS=Mus musculus GN=Skt PE=1 SV=1 - [SKT_MOUSE]	A2AQ25	Y5	393	NA	-1.35232	0.331871	0.234668	-0.319733	0.155464	0.10993	-0.274742	0.482258	0.341008	-0.458267	0.193254	0.136651
nldnggfyispr	Proto-oncogene tyrosine-protein kinase LCK OS=Mus musculus GN=Lck PE=1 SV=4 - [LCK_MOUSE]	P06240	Y8	192	NA	-0.00603951	0.330807	0.165403	-0.222849	0.360697	0.180348	-0.750429	0.896742	0.448371	1.33361	1.68776	0.84388
nlsegnnanyteyvatr	Cyclin-dependent kinase-like 5 OS=Mus musculus GN=Cdkl5 PE=2 SV=1 - [CDKL5_MOUSE]	Q3UTQ8	Y13	171	NA	-1.13592	0.176646	0.124908	-0.526347	0.25635	0.181267	0.286673	0.244722	0.173044	0.232204	0.00886389	0.00626771
nmaeqiiqeiysqvqsk	Transketolase OS=Mus musculus GN=Tkt PE=1 SV=1 - [TKT_MOUSE]	P40142	Y11	275	NA	-0.899022	0.131678	0.0931104	-0.766443	0.565368	0.399776	-0.992291	0.609741	0.431152	-0.928097	0.054361	0.038439
nplsdplydciftvegagltk	Protein-glutamine gamma-glutamyltransferase 2 OS=Mus musculus GN=Tgm2 PE=1 SV=4 - [TGM2_MOUSE]	P21981	Y8	617	C10	-0.199199	0.631216	0.315608	-0.322419	0.753152	0.376576	0.365439	0.823048	0.411524	0.550924	0.85664	0.42832
nsqeaevacpfidstyscpgk	RanBP-type and C3HC4-type zinc finger-containing protein 1 OS=Mus musculus GN=Rbck1 PE=1 SV=2 - [HOIL1_MOUSE]	Q9WUB0	Y16	328	C9,C18	0.0838094	0.206336	0.145901	0.159932	0.0638463	0.0451462	0.0920557	0.0246639	0.01744	0.449578	0.263496	0.18632
ntynqtaldivnqfttsqasr	Caskin-2 OS=Mus musculus GN=Caskin2 PE=1 SV=3 - [CSKI2_MOUSE]	Q8VHK1	Y3	253	NA	0.104406	0.211263	0.149385	-0.118592	0.274317	0.193971	0.373758	0.144249	0.101999	0.304017	0.0657662	0.0465037
nvyyelndvr	Sickle tail protein OS=Mus musculus GN=Skt PE=1 SV=1 - [SKT_MOUSE]	A2AQ25	Y3	244	NA	-0.727395	0.455554	0.227777	-0.512833	0.16884	0.0844202	0.404584	0.275777	0.137888	0.209935	0.378647	0.189324
qalspdmlatdlayylvr	Argininosuccinate lyase OS=Mus musculus GN=Asl PE=2 SV=1 - [ARLY_MOUSE]	Q91YI0	Y14	375	NA	-1.94217	0.201348	0.142374	-1.40405	1.13048	0.799372	-1.41266	0.53666	0.379476	-1.79418	0.157438	0.111326
qddpsyr	Catenin beta-1 OS=Mus musculus GN=Ctnnb1 PE=1 SV=1 - [CTNB1_MOUSE]	Q02248	Y6	716	NA	-0.212652	0.153554	0.0767768	0.260742	0.079165	0.0395825	0.0422211	0.406815	0.203407	0.410511	0.361019	0.180509
qdfpgqssgfeysr	Cystathionine gamma-lyase OS=Mus musculus GN=Cth PE=1 SV=1 - [CGL_MOUSE]	Q8VCN5	Y12	59	NA	0.130476	0.272931	0.192991	0.317136	0.192112	0.135844	0.681197	0.203457	0.143866	0.369058	0.234716	0.165969
qeeaeyvr	Adapter molecule crk OS=Mus musculus GN=Crk PE=1 SV=1 - [CRK_MOUSE]	Q64010	Y6	136	NA	0.118632	0.164788	0.0823941	0.0747928	0.0849666	0.0424833	-0.155182	0.0837164	0.0418582	-0.11861	0.0889593	0.0444796
qeegyysr	Afadin OS=Mus musculus GN=Mllt4 PE=1 SV=3 - [AFAD_MOUSE]	Q9QZQ1	Y6	1655	NA	NA	NA	NA	1.15826	0.119496	0.0844967	-0.838287	0.29373	0.207698	1.25675	0.0485822	0.0343528
qfadiaynyr	Phenylalanine-4-hydroxylase OS=Mus musculus GN=Pah PE=1 SV=4 - [PH4H_MOUSE]	P16331	Y7	166	NA	-0.203075	0.29008	0.205118	-0.319812	0.21293	0.150565	-0.134057	0.118675	0.0839157	-0.553586	0.0277424	0.0196168
qhyidlk	Nucleoside diphosphate kinase B OS=Mus musculus GN=Nme2 PE=1 SV=1 - [NDKB_MOUSE]	Q01768	Y3	52	NA	0.152645	0.580861	0.410731	0.657128	0.186801	0.132088	0.47959	0.294771	0.208435	0.571164	0.36358	0.25709
qlevytsggdpesvageygr	Eukaryotic translation initiation factor 3 subunit L OS=Mus musculus GN=Eif3l PE=1 SV=1 - [EIF3L_MOUSE]	Q8QZY1	Y5	247	NA	-0.141595	1.33956	0.94721	0.401733	0.155655	0.110064	0.617725	0.246918	0.174597	-0.00273022	0.576667	0.407765
qnstpesdydntacdpepddtgstr	ARF GTPase-activating protein GIT2 OS=Mus musculus GN=Git2 PE=1 SV=2 - [GIT2_MOUSE]	Q9JLQ2	Y9	541	C14	-1.0447	0.413112	0.206556	0.491217	0.123408	0.0617038	-0.209966	0.341068	0.170534	-0.292054	0.91091	0.455455
qvddppepvyanver	Rho GTPase-activating protein 27 OS=Mus musculus GN=Arhgap27 PE=1 SV=1 - [RHG27_MOUSE]	A2AB59	Y10	227	NA	-0.124878	0.23935	0.119675	0.00907194	0.430725	0.215363	0.594062	0.900273	0.450136	0.489039	0.125528	0.062764
qveelyqsllelgek	Spectrin alpha chain, non-erythrocytic 1 OS=Mus musculus GN=Sptan1 PE=1 SV=4 - [SPTN1_MOUSE]	P16546	Y6	1073	NA	2.27019e-05	0.19076	0.134888	0.584403	0.224157	0.158503	0.853246	0.61258	0.433159	0.37273	0.156726	0.110822
qvvdsayevik	L-lactate dehydrogenase A chain OS=Mus musculus GN=Ldha PE=1 SV=3 - [LDHA_MOUSE]	P06151	Y7	239	NA	-0.485468	0.365722	0.182861	-0.643319	0.20251	0.101255	0.419983	0.164279	0.0821396	0.321175	0.263299	0.13165
sddympmsptsvsapk	Insulin receptor substrate 2 OS=Mus musculus GN=Irs2 PE=1 SV=2 - [IRS2_MOUSE]	P81122	Y4	671	M7	-0.658783	0.399349	0.199674	-0.356226	0.29544	0.14772	0.698325	0.436111	0.218056	0.193102	0.384033	0.192016
sddympmsptsvsapk	Insulin receptor substrate 2 OS=Mus musculus GN=Irs2 PE=1 SV=2 - [IRS2_MOUSE]	P81122	Y4	671	NA	-0.948221	0.154435	0.0772175	-0.504483	0.2575	0.12875	0.484274	0.298268	0.149134	0.0912885	0.290089	0.145044
sediyadpaayvmr	Pleckstrin homology domain-containing family A member 6 OS=Mus musculus GN=Plekha6 PE=1 SV=1 - [PKHA6_MOUSE]	Q7TQG1	Y5	492	NA	-0.0788603	0.300519	0.212499	-0.0173367	0.13915	0.0983936	0.886839	0.561376	0.396953	0.4501	0.0470534	0.0332718
segdtaygqqvqpntwk	Lipoma-preferred partner homolog OS=Mus musculus GN=Lpp PE=1 SV=1 - [LPP_MOUSE]	Q8BFW7	Y7	318	NA	-0.915004	0.44136	0.312089	0.13233	0.266756	0.188625	-0.500687	0.822917	0.581891	0.110404	0.146673	0.103714
segtyccgpvsvr	Protein-glutamine gamma-glutamyltransferase 2 OS=Mus musculus GN=Tgm2 PE=1 SV=4 - [TGM2_MOUSE]	P21981	Y5	369	C6,C7	0.363573	0.132126	0.0660628	-0.41094	0.163957	0.0819784	0.504719	0.640767	0.320384	0.916212	0.860811	0.430406
sfldsgyr	Vinculin OS=Mus musculus GN=Vcl PE=1 SV=4 - [VINC_MOUSE]	Q64727	Y7	822	NA	0.0591612	0.107315	0.0536573	-0.312028	0.0715141	0.035757	0.329351	0.0785408	0.0392704	0.0688744	0.302428	0.151214
sglsspvyidlr	Uridine 5'-monophosphate synthase OS=Mus musculus GN=Umps PE=2 SV=3 - [UMPS_MOUSE]	P13439	Y8	37	NA	-0.184748	0.171246	0.121089	-0.65546	0.329749	0.233168	-0.180215	0.0851913	0.0602394	-0.403823	0.187287	0.132432
siityvsslydampr	Plectin OS=Mus musculus GN=Plec PE=1 SV=3 - [PLEC_MOUSE]	Q9QXS1	Y10	407	NA	-2.08612	0.454145	0.321129	-1.60251	1.32257	0.935198	-1.57914	0.632805	0.44746	-1.8422	0.459009	0.324568
silyder	Proteasome subunit alpha type-2 OS=Mus musculus GN=Psma2 PE=1 SV=3 - [PSA2_MOUSE]	P49722	Y4	57	NA	-0.666129	0.664704	0.470016	-0.925725	0.158818	0.112301	0.258854	0.30393	0.214911	0.180416	0.39961	0.282567
sivvtnyeesik	4-hydroxyphenylpyruvate dioxygenase OS=Mus musculus GN=Hpd PE=1 SV=3 - [HPPD_MOUSE]	P49429	Y7	232	NA	-0.317472	0.276354	0.138177	-0.0912105	0.0798932	0.0399466	0.0783933	0.217774	0.108887	0.121863	0.116565	0.0582824
siyeyqpgk	Sorbin and SH3 domain-containing protein 1 OS=Mus musculus GN=Sorbs1 PE=1 SV=2 - [SRBS1_MOUSE]	Q62417	Y3	325	NA	0.0226095	0.237866	0.168197	-0.580352	0.0400617	0.0283279	-0.824236	0.24277	0.171665	-0.30896	0.00540673	0.00382314
siyyitgesk	Heat shock protein HSP 90-beta OS=Mus musculus GN=Hsp90ab1 PE=1 SV=3 - [HS90B_MOUSE]	P11499	Y3	484	NA	-0.22242	0.327357	0.231476	-0.21075	0.191779	0.135608	-0.0745877	0.00732041	0.00517631	0.331554	0.461619	0.326414
sldnggyyispr	Tyrosine-protein kinase Blk OS=Mus musculus GN=Blk PE=1 SV=4 - [BLK_MOUSE]|Tyrosine-protein kinase Lyn OS=Mus musculus GN=Lyn PE=1 SV=4 - [LYN_MOUSE]	P16277;P25911	Y8	194;182	NA	-1.22749	0.622119	0.31106	-1.02005	0.810543	0.405272	0.257259	0.60862	0.30431	-0.126296	0.821337	0.410668
sldnnystlner	Catenin delta-1 OS=Mus musculus GN=Ctnnd1 PE=1 SV=2 - [CTND1_MOUSE]	P30999	Y6	904	NA	-0.750607	0.192569	0.0962845	0.190387	0.0778868	0.0389434	-0.111036	0.297009	0.148504	0.142355	0.0972978	0.0486489
sleatdsafdnpdywhsr	Receptor tyrosine-protein kinase erbB-3 OS=Mus musculus GN=Erbb3 PE=1 SV=2 - [ERBB3_MOUSE]	Q61526	Y14	1325	NA	-0.0880873	0.138281	0.0977791	0.341047	0.127815	0.0903791	0.777536	0.270963	0.1916	0.632089	0.0193993	0.0137174
slgvaaeglpdqyadgeaar	Glycine N-methyltransferase OS=Mus musculus GN=Gnmt PE=1 SV=3 - [GNMT_MOUSE]	Q9QXF8	Y13	22	NA	-0.55868	0.709491	0.354746	-0.145485	0.267989	0.133995	0.0132077	0.44032	0.22016	-0.0731454	0.370056	0.185028
sqpiddeiyeelpeeeedtasvk	Src kinase-associated phosphoprotein 2 OS=Mus musculus GN=Skap2 PE=1 SV=2 - [SKAP2_MOUSE]	Q3UND0	Y9	260	NA	-0.6827	0.18959	0.13406	0.404825	0.401463	0.283877	1.14575	1.10343	0.780243	1.32087	0.693924	0.490678
ssssdeeyiymnk	Actin filament-associated protein 1-like 2 OS=Mus musculus GN=Afap1l2 PE=1 SV=2 - [AF1L2_MOUSE]	Q5DTU0	Y8	54	NA	-0.41664	0.0455666	0.0322204	-0.145166	0.014832	0.0104878	0.303315	0.0355896	0.0251656	0.350297	0.125619	0.0888261
ssssnlgaddgympmtpgaalr	Insulin receptor substrate 2 OS=Mus musculus GN=Irs2 PE=1 SV=2 - [IRS2_MOUSE]	P81122	Y12	649	M13	-0.574758	0.176832	0.0884162	-0.53007	0.323371	0.161686	0.858363	0.246301	0.123151	0.117086	0.332319	0.16616
ssssnlgaddgympmtpgaalr	Insulin receptor substrate 2 OS=Mus musculus GN=Irs2 PE=1 SV=2 - [IRS2_MOUSE]	P81122	Y12	649	M15	-0.676042	0.274253	0.137127	-0.65347	0.233199	0.116599	0.684836	0.413805	0.206903	-0.0340039	0.383566	0.191783
ssssnlgaddgympmtpgaalr	Insulin receptor substrate 2 OS=Mus musculus GN=Irs2 PE=1 SV=2 - [IRS2_MOUSE]	P81122	Y12	649	NA	-0.875952	0.197029	0.0985144	-0.589357	0.207814	0.103907	0.582249	0.231136	0.115568	0.0751239	0.312524	0.156262
sttfstnyr	Keratin, type I cytoskeletal 18 OS=Mus musculus GN=Krt18 PE=1 SV=5 - [K1C18_MOUSE]	P05784	Y8	14	NA	-1.13526	0.198217	0.140161	-1.32672	0.145841	0.103125	0.492982	0.386205	0.273088	0.140445	1.00096	0.707788
svdqdsqpvycnleslgr	Leucine-rich repeat-containing protein 25 OS=Mus musculus GN=Lrrc25 PE=1 SV=1 - [LRC25_MOUSE]	Q8K1T1	Y10	289	C11	-0.886826	0.41496	0.20748	-0.100568	0.55392	0.27696	-0.502543	0.776548	0.388274	1.20244	0.558191	0.279096
svlgnnfyeyyvndppr	GTP cyclohydrolase 1 feedback regulatory protein OS=Mus musculus GN=Gchfr PE=1 SV=3 - [GFRP_MOUSE]	P99025	Y10	47	NA	-1.64801	0.0886798	0.0627061	-1.011	0.50468	0.356863	-1.03884	0.186344	0.131765	-1.50715	0.572319	0.404691
svlgnnfyeyyvndppr	GTP cyclohydrolase 1 feedback regulatory protein OS=Mus musculus GN=Gchfr PE=1 SV=3 - [GFRP_MOUSE]	P99025	Y11	48	NA	-0.371688	0.501973	0.250987	-0.191361	0.789892	0.394946	-0.0548937	0.947373	0.473686	-0.407596	0.682171	0.341085
svlgnnfyeyyvndppr	GTP cyclohydrolase 1 feedback regulatory protein OS=Mus musculus GN=Gchfr PE=1 SV=3 - [GFRP_MOUSE]	P99025	Y8	45	NA	0.293585	0.0965634	0.0682806	0.777895	0.0876606	0.0619854	0.932083	0.529805	0.374629	0.488062	0.441748	0.312363
svneslnnlfiteedyqalr	Clathrin heavy chain 1 OS=Mus musculus GN=Cltc PE=1 SV=3 - [CLH1_MOUSE]	Q68FD5	Y16	1477	NA	-0.345024	0.513662	0.256831	-0.308163	0.581395	0.290697	0.151405	0.866394	0.433197	-0.485218	0.546466	0.273233
svtyatvvfpggdk	Trem-like transcript 1 protein OS=Mus musculus GN=Treml1 PE=1 SV=2 - [TRML1_MOUSE]	Q8K558	Y4	286	NA	-1.13475	1.20026	0.848713	-0.747495	0.521833	0.368992	-0.0300558	0.434513	0.307247	-0.479444	0.14527	0.102721
syedpycddr	Plakophilin-4 OS=Mus musculus GN=Pkp4 PE=1 SV=1 - [PKP4_MOUSE]	Q68FH0	Y2	1137	C7	-1.10036	1.09061	0.771178	-0.35454	0.127255	0.089983	-0.575843	0.611314	0.432264	0.824293	0.101878	0.0720386
syedpycddr	Plakophilin-4 OS=Mus musculus GN=Pkp4 PE=1 SV=1 - [PKP4_MOUSE]	Q68FH0	Y6	1141	C7	NA	NA	NA	-1.65995	0.0403547	0.0285351	0.0389034	0.132066	0.0933849	-0.184952	1.64023	1.15982
syelpdgqvitigner	Actin, alpha skeletal muscle OS=Mus musculus GN=Acta1 PE=1 SV=1 - [ACTS_MOUSE]|Actin, gamma-enteric smooth muscle OS=Mus musculus GN=Actg2 PE=1 SV=1 - [ACTH_MOUSE]|Actin, cytoplasmic 1 OS=Mus musculus GN=Actb PE=1 SV=1 - [ACTB_MOUSE]|Actin, aortic smooth muscle OS=Mus musculus GN=Acta2 PE=1 SV=1 - [ACTA_MOUSE]|Actin, alpha cardiac muscle 1 OS=Mus musculus GN=Actc1 PE=1 SV=1 - [ACTC_MOUSE]|Actin, …	P68134;P63268;P60710;P62737;P68033;P63260;Q8BFZ3	Y2	242;240;241;240;241;242;242	NA	-0.774966	0.208238	0.147246	-0.312783	0.370315	0.261852	-0.468757	0.62575	0.442472	-0.933186	0.103382	0.0731019
syqylvesir	2-methoxy-6-polyprenyl-1,4-benzoquinol methylase, mitochondrial OS=Mus musculus GN=Coq5 PE=2 SV=2 - [COQ5_MOUSE]	Q9CXI0	Y4	283	NA	-0.444504	0.25977	0.183685	-0.0664846	0.12857	0.0909124	0.374563	0.164765	0.116506	0.149819	0.0432373	0.0305734
tactnfmmtpyvvtr	Mitogen-activated protein kinase 9 OS=Mus musculus GN=Mapk9 PE=1 SV=2 - [MK09_MOUSE]	Q9WTU6	Y11	185	C3	-0.244819	0.191903	0.0959513	-0.261106	0.392065	0.196033	0.128956	0.319181	0.159591	0.356224	0.525723	0.262861
tactnfmmtpyvvtr	Mitogen-activated protein kinase 9 OS=Mus musculus GN=Mapk9 PE=1 SV=2 - [MK09_MOUSE]	Q9WTU6	Y11	185	C3,M8	-0.592675	0.195087	0.137947	-0.329273	0.214305	0.151537	0.114233	0.158809	0.112295	-0.0992866	0.124775	0.088229
tdpeeltydyvdaer	Actin filament-associated protein 1-like 2 OS=Mus musculus GN=Afap1l2 PE=1 SV=2 - [AF1L2_MOUSE]	Q5DTU0	Y10	459	NA	-0.28315	0.971558	0.686995	0.642872	0.231396	0.163622	0.619066	0.158783	0.112277	0.484849	0.29997	0.212111
tegdylsyr	Protein LAP2 OS=Mus musculus GN=Erbb2ip PE=1 SV=3 - [LAP2_MOUSE]	Q80TH2	Y5	1097	NA	-0.573615	0.261662	0.130831	-0.0318054	0.0721222	0.0360611	0.326218	0.329692	0.164846	0.701004	0.318542	0.159271
tipidgdffsytr	Aldehyde dehydrogenase, mitochondrial OS=Mus musculus GN=Aldh2 PE=1 SV=1 - [ALDH2_MOUSE]	P47738	Y11	172	NA	-0.725418	0.120538	0.0852331	-0.637655	0.26797	0.189483	-0.671926	0.246767	0.174491	-0.601843	0.0431686	0.0305248
titpvynr	Tight junction protein ZO-1 OS=Mus musculus GN=Tjp1 PE=1 SV=2 - [ZO1_MOUSE]	P39447	Y6	1521	NA	-0.476333	0.110452	0.0781011	-0.229134	0.136129	0.0962578	-0.161562	0.03475	0.024572	0.0391478	0.135443	0.0957729
tlvyggiflypank	Fructose-1,6-bisphosphatase 1 OS=Mus musculus GN=Fbp1 PE=2 SV=3 - [F16P1_MOUSE]	Q9QXD6	Y10	265	NA	-0.820417	0.51929	0.259645	-0.687565	0.380075	0.190037	0.49321	0.444146	0.222073	0.34576	0.325829	0.162915
tlvyggiflypank	Fructose-1,6-bisphosphatase 1 OS=Mus musculus GN=Fbp1 PE=2 SV=3 - [F16P1_MOUSE]	Q9QXD6	Y4	259	NA	-1.03648	0.484266	0.342428	-1.04175	0.00549977	0.00388893	0.218923	8.61553e-05	6.0921e-05	0.204715	0.126384	0.0893669
tlydfpgndaedlpfk	Crk-like protein OS=Mus musculus GN=Crkl PE=1 SV=2 - [CRKL_MOUSE]	P47941	Y3	132	NA	-0.117098	0.194524	0.0972621	-0.137679	0.1754	0.0876998	-0.134294	0.368512	0.184256	-0.214549	0.231584	0.115792
tmqfepstmvydacr	Talin-1 OS=Mus musculus GN=Tln1 PE=1 SV=2 - [TLN1_MOUSE]	P26039	Y11	26	C14	-0.406482	0.345179	0.172589	-0.311074	0.35815	0.179075	0.556138	0.322418	0.161209	0.453485	0.297193	0.148596
tmqfepstmvydacr	Talin-1 OS=Mus musculus GN=Tln1 PE=1 SV=2 - [TLN1_MOUSE]	P26039	Y11	26	M2,C14	-0.484149	0.203146	0.143646	-0.142292	0.20466	0.144717	0.515296	0.268769	0.190049	0.243913	0.0820608	0.0580257
tnyydgyqaqplatr	Claudin-2 OS=Mus musculus GN=Cldn2 PE=1 SV=1 - [CLD2_MOUSE]	O88552	Y4	195	NA	0.00321521	0.0445217	0.0314816	0.179044	0.272865	0.192944	1.15211	0.205679	0.145437	1.03154	0.0252532	0.0178567
tnyydgyqaqplatr	Claudin-2 OS=Mus musculus GN=Cldn2 PE=1 SV=1 - [CLD2_MOUSE]	O88552	Y7	198	NA	-1.78116	0.57354	0.405554	-0.187288	0.109795	0.0776365	0.332891	0.0934509	0.0660798	0.216923	0.256517	0.181385
tppspspwltseanycelnpafavgcdr	Breast cancer anti-estrogen resistance protein 3 OS=Mus musculus GN=Bcar3 PE=1 SV=1 - [BCAR3_MOUSE]	Q9QZK2	Y15	424	C16,C26	-0.539158	1.00428	0.502138	-0.164934	1.06961	0.534807	-0.0750682	1.24501	0.622505	-0.39596	1.23018	0.615089
tpvdyidlpyssspsr	Sorbin and SH3 domain-containing protein 1 OS=Mus musculus GN=Sorbs1 PE=1 SV=2 - [SRBS1_MOUSE]	Q62417	Y10	1198	NA	-0.382959	0.785351	0.392676	-0.420068	0.687834	0.343917	0.171142	0.644483	0.322241	-0.108326	0.641764	0.320882
tpvdyidlpyssspsr	Sorbin and SH3 domain-containing protein 1 OS=Mus musculus GN=Sorbs1 PE=1 SV=2 - [SRBS1_MOUSE]	Q62417	Y5	1193	NA	-0.518022	0.358649	0.179324	-0.378557	0.356103	0.178051	-0.188297	0.649438	0.324719	-0.244103	0.432227	0.216114
tqptdeemlfiyshfk	Acyl-CoA-binding protein OS=Mus musculus GN=Dbi PE=1 SV=2 - [ACBP_MOUSE]	P31786	Y12	29	M8	0.0679275	0.587956	0.293978	-0.130802	0.735586	0.367793	-0.0163928	0.889602	0.444801	-0.268275	0.710727	0.355364
tqptdeemlfiyshfk	Acyl-CoA-binding protein OS=Mus musculus GN=Dbi PE=1 SV=2 - [ACBP_MOUSE]	P31786	Y12	29	NA	0.0717892	0.240183	0.120092	-0.190054	0.296664	0.148332	-0.211026	0.479073	0.239536	-0.102475	0.302073	0.151037
tsidaydnfdnislaqr	Clathrin heavy chain 1 OS=Mus musculus GN=Cltc PE=1 SV=3 - [CLH1_MOUSE]	Q68FD5	Y6	1487	NA	-0.321615	0.466769	0.233384	-0.697721	0.386569	0.193285	0.244673	0.566354	0.283177	-0.0977783	0.483696	0.241848
tsytnldgr	5-hydroxyisourate hydrolase OS=Mus musculus GN=Urah PE=1 SV=1 - [HIUH_MOUSE]	Q9CRB3	Y3	45	NA	-0.0464423	0.0250522	0.0125261	-0.355092	0.0640415	0.0320208	0.0611568	0.102604	0.0513018	0.0442459	0.107392	0.053696
ttaveidydslk	FYN-binding protein OS=Mus musculus GN=Fyb PE=1 SV=2 - [FYB_MOUSE]	O35601	Y8	559	NA	-0.717428	0.130408	0.065204	-0.200937	0.159215	0.0796076	-0.191026	0.241561	0.120781	1.24662	0.503696	0.251848
ttdgvyegvaiggdr	ATP-citrate synthase OS=Mus musculus GN=Acly PE=1 SV=1 - [ACLY_MOUSE]	Q91V92	Y6	672	NA	0.156351	0.591147	0.295574	-0.0518867	0.559916	0.279958	-0.283991	0.61042	0.30521	0.281725	0.356307	0.178154
tvcstylqsr	Homeodomain-interacting protein kinase 3 OS=Mus musculus GN=Hipk3 PE=1 SV=3 - [HIPK3_MOUSE]	Q9ERH7	Y6	359	C3	-0.365304	0.381437	0.190719	-0.466805	0.264972	0.132486	0.410829	0.104727	0.0523636	0.41621	0.173336	0.0866679
tvtfey	Cytosolic 10-formyltetrahydrofolate dehydrogenase OS=Mus musculus GN=Aldh1l1 PE=1 SV=1 - [AL1L1_MOUSE]	Q8R0Y6	Y6	902	NA	-0.319161	0.183096	0.129469	-0.131121	0.0152112	0.0107559	-0.210018	0.155697	0.110094	0.0156511	0.0662997	0.046881
tyvdphtyedpnqavlk	Ephrin type-A receptor 2 OS=Mus musculus GN=Epha2 PE=1 SV=3 - [EPHA2_MOUSE]	Q03145	Y2	589	NA	-1.11535	0.29169	0.206256	-0.752697	0.303172	0.214375	-0.213762	0.090737	0.0641608	0.461097	0.421889	0.29832
vadpdhdhtgflteyvatr	Mitogen-activated protein kinase 1 OS=Mus musculus GN=Mapk1 PE=1 SV=3 - [MK01_MOUSE]	P63085	Y15	185	NA	-0.0840987	0.525361	0.262681	-0.15797	0.259216	0.129608	0.0359679	0.476555	0.238278	0.221493	0.242202	0.121101
vaqqplslvgcdvlpdpspdhlysfr	Actin filament-associated protein 1-like 2 OS=Mus musculus GN=Afap1l2 PE=1 SV=2 - [AF1L2_MOUSE]	Q5DTU0	Y23	413	C11	-0.178123	0.521414	0.260707	-0.324398	0.805991	0.402996	0.292531	0.734414	0.367207	-0.0988047	0.627613	0.313806
vdtdgngyiscnelndlfk	Plastin-2 OS=Mus musculus GN=Lcp1 PE=1 SV=4 - [PLSL_MOUSE]	Q61233	Y8	28	C11	0.174919	0.0911515	0.0644538	0.135039	0.0931298	0.0658527	0.154331	0.547454	0.387108	0.721434	0.446493	0.315718
vfdkdgngyisaaelr	Calmodulin OS=Mus musculus GN=Calm1 PE=1 SV=2 - [CALM_MOUSE]	P62204	Y9	100	NA	-0.0326064	0.269929	0.190868	0.0222534	0.0284511	0.020118	0.631881	0.348613	0.246506	0.743675	0.199445	0.141029
vgeeghegcsyavcsegr	Tensin-like C1 domain-containing phosphatase OS=Mus musculus GN=Tenc1 PE=1 SV=1 - [TENC1_MOUSE]	Q8CGB6	Y11	770	C9,C14	-1.1038	0.795411	0.397706	0.00571966	0.229756	0.114878	0.01772	0.355733	0.177867	0.0555791	0.259942	0.129971
vgendgymepydaqqmiteir	SH2 domain-containing adapter protein E OS=Mus musculus GN=She PE=2 SV=1 - [SHE_MOUSE]	Q8BSD5	Y7	231	NA	-0.118049	0.0339584	0.0240122	0.260115	0.0936985	0.0662548	0.661201	0.614663	0.434632	0.152071	0.042738	0.0302204
vgqgyvyeaaqteqdeydtpr	Breast cancer anti-estrogen resistance protein 1 OS=Mus musculus GN=Bcar1 PE=1 SV=2 - [BCAR1_MOUSE]	Q61140	Y17	238	NA	-0.135677	0.221786	0.110893	0.0331566	0.279384	0.139692	-0.15248	0.0851935	0.0425968	0.167543	0.150857	0.0754285
viedneytar	Tyrosine-protein kinase Lyn OS=Mus musculus GN=Lyn PE=1 SV=4 - [LYN_MOUSE]	P25911	Y7	397	NA	-1.64213	0.675927	0.337963	0.468708	0.0279299	0.013965	-0.653948	0.835163	0.417581	1.32217	0.479742	0.239871
viydfiek	Neural Wiskott-Aldrich syndrome protein OS=Mus musculus GN=Wasl PE=1 SV=1 - [WASL_MOUSE]	Q91YD9	Y3	253	NA	-1.22977	0.559542	0.279771	-1.41159	0.43971	0.219855	0.60063	0.575345	0.287673	0.0183301	0.752478	0.376239
vleddpeaayttr	Ephrin type-A receptor 4 OS=Mus musculus GN=Epha4 PE=1 SV=2 - [EPHA4_MOUSE]|Ephrin type-A receptor 5 OS=Mus musculus GN=Epha5 PE=1 SV=2 - [EPHA5_MOUSE]|Ephrin type-A receptor 3 OS=Mus musculus GN=Epha3 PE=1 SV=1 - [EPHA3_MOUSE]	Q03137;Q60629;P29319	Y10	672;779;779	NA	-0.743739	0.0380481	0.0269041	-0.637873	0.0983055	0.0695125	0.218552	0.197213	0.13945	0.48131	0.596298	0.421646
vleddpeatyttsggk	Ephrin type-A receptor 2 OS=Mus musculus GN=Epha2 PE=1 SV=3 - [EPHA2_MOUSE]	Q03145	Y10	773	NA	-0.529613	0.209943	0.104972	-0.192986	0.0968271	0.0484135	-0.401544	0.0870224	0.0435112	0.842127	0.229654	0.114827
vllpeyggtk	10 kDa heat shock protein, mitochondrial OS=Mus musculus GN=Hspe1 PE=1 SV=2 - [CH10_MOUSE]	Q64433	Y6	76	NA	0.264428	0.325051	0.162526	-0.910416	0.204003	0.102001	0.173368	0.140302	0.0701508	-0.34742	0.364903	0.182452
vndstmlgasgdyadfqylk	Proteasome subunit beta type-4 OS=Mus musculus GN=Psmb4 PE=1 SV=1 - [PSB4_MOUSE]	P99026	Y13	102	NA	0.0503749	0.282219	0.199559	0.109564	0.0505814	0.0357665	0.281386	0.40166	0.284016	0.580602	0.403096	0.285032
vpaiygvdtr	Carbamoyl-phosphate synthase [ammonia], mitochondrial OS=Mus musculus GN=Cps1 PE=1 SV=2 - [CPSM_MOUSE]	Q8C196	Y5	162	NA	-0.260416	0.189027	0.0945134	0.00935922	0.10019	0.0500949	0.134501	0.285168	0.142584	-0.633493	0.228541	0.11427
vpdfsdyr	Cytochrome b-c1 complex subunit Rieske, mitochondrial OS=Mus musculus GN=Uqcrfs1 PE=1 SV=1 - [UCRI_MOUSE]	Q9CR68	Y7	91	NA	-0.452814	0.76745	0.542669	-0.533223	0.0160846	0.0113735	0.570593	0.210844	0.149089	-0.277256	0.0140835	0.00995852
vpivinpnaydnlaiyk	Pseudopodium-enriched atypical kinase 1 OS=Mus musculus GN=Peak1 PE=1 SV=4 - [PEAK1_MOUSE]	Q69Z38	Y10	632	NA	-1.33419	0.222538	0.157358	-1.04196	0.715372	0.505844	-0.348145	0.13734	0.0971139	-0.649164	0.324636	0.229552
vtiaddysdpfdak	SH2 domain-containing adapter protein B OS=Mus musculus GN=Shb PE=1 SV=2 - [SHB_MOUSE]	Q6PD21	Y7	240	NA	-0.374735	0.333626	0.166813	-0.473758	0.219921	0.10996	-0.912929	0.486216	0.243108	0.650929	0.199353	0.0996763
vtieyysqlk	4-trimethylaminobutyraldehyde dehydrogenase OS=Mus musculus GN=Aldh9a1 PE=1 SV=1 - [AL9A1_MOUSE]	Q9JLJ2	Y5	476	NA	-0.103334	0.239762	0.169537	0.0804962	0.149786	0.105914	-0.106105	0.237666	0.168055	-0.268469	0.190476	0.134687
vvfddtydr	Carbonic anhydrase 3 OS=Mus musculus GN=Ca3 PE=1 SV=3 - [CAH3_MOUSE]	P16015	Y7	74	NA	0.768735	0.417612	0.295296	0.676387	0.167452	0.118407	-1.12657	0.35623	0.251892	-0.709176	0.0431613	0.0305196
vvqeyidafsdyanfk	Receptor-type tyrosine-protein phosphatase alpha OS=Mus musculus GN=Ptpra PE=1 SV=3 - [PTPRA_MOUSE]	P18052	Y12	825	NA	-0.0814291	0.279434	0.139717	-0.485314	0.321739	0.16087	0.159251	0.308531	0.154266	-0.0540691	0.327676	0.163838
vwqlyigdtr	Glycine N-methyltransferase OS=Mus musculus GN=Gnmt PE=1 SV=3 - [GNMT_MOUSE]	Q9QXF8	Y5	34	NA	0.0538374	0.20775	0.103875	0.120484	0.252167	0.126083	0.0248314	0.225738	0.112869	-0.049389	0.282654	0.141327
vyenvglmqqqr	Tyrosine-protein phosphatase non-receptor type 11 OS=Mus musculus GN=Ptpn11 PE=1 SV=2 - [PTN11_MOUSE]	P35235	Y2	584	NA	-0.491491	0.380799	0.269265	-0.287338	0.00231495	0.00163692	-1.01321	0.12803	0.0905308	0.14488	0.154629	0.109339
vyqler	Afadin OS=Mus musculus GN=Mllt4 PE=1 SV=3 - [AFAD_MOUSE]	Q9QZQ1	Y2	1285	NA	-0.642707	0.118703	0.0839354	0.148829	0.127843	0.0903989	-0.142216	0.0210434	0.0148799	0.456758	0.2439	0.172463
wdsyenmsadgevlhtqgpvdgslyak	Tensin-3 OS=Mus musculus GN=Tns3 PE=1 SV=1 - [TENS3_MOUSE]	Q5SSZ5	S3,Y25	332;354	NA	0.594743	0.0399352	0.0282384	-0.0354236	0.0293454	0.0207503	0.479003	0.316439	0.223756	0.624556	0.300718	0.21264
wtapeaalygr	Neuronal proto-oncogene tyrosine-protein kinase Src OS=Mus musculus GN=Src PE=1 SV=4 - [SRC_MOUSE]|Tyrosine-protein kinase Yes OS=Mus musculus GN=Yes1 PE=1 SV=3 - [YES_MOUSE]|Tyrosine-protein kinase Fyn OS=Mus musculus GN=Fyn PE=1 SV=4 - [FYN_MOUSE]	P05480;Q04736;P39688	Y9	444;444;440	NA	-0.434778	0.3879	0.19395	-0.183556	0.188946	0.0944732	0.463975	0.271878	0.135939	0.0872151	0.280292	0.140146
yasicqqnglvpivepevlpdgdhdlehcqyvsek	Fructose-bisphosphate aldolase B OS=Mus musculus GN=Aldob PE=1 SV=3 - [ALDOB_MOUSE]	Q91Y97	Y31	204	C5,C29	-0.11591	0.389576	0.194788	-0.195173	0.463393	0.231697	0.46776	0.550201	0.275101	-0.0670531	0.341456	0.170728
ycrpesqehpeadpgsaapylk	Signal transducer and activator of transcription 3 OS=Mus musculus GN=Stat3 PE=1 SV=2 - [STAT3_MOUSE]	P42227	Y20	705	C2	-1.19504	0.32222	0.227844	-1.74376	0.9867	0.697702	0.355008	0.0364196	0.0257525	1.50942	0.395359	0.279561
yeedsynr	Farnesyl pyrophosphate synthase OS=Mus musculus GN=Fdps PE=1 SV=1 - [FPPS_MOUSE]	Q920E5	Y6	322	NA	1.00709	0.723507	0.511597	0.210823	0.232428	0.164351	-1.15038	0.185931	0.131473	0.173612	0.213727	0.151128
yeqlpr	Tight junction protein ZO-1 OS=Mus musculus GN=Tjp1 PE=1 SV=2 - [ZO1_MOUSE]	P39447	Y1	1145	NA	-0.527581	0.302349	0.213793	0.0272634	0.123088	0.0870365	-0.289105	0.0612311	0.0432969	0.244728	0.0825048	0.0583397
yevssytdqfsr	Tight junction protein ZO-1 OS=Mus musculus GN=Tjp1 PE=1 SV=2 - [ZO1_MOUSE]	P39447	Y6	1066	NA	-0.679468	0.197731	0.0988655	0.0276508	0.179566	0.089783	0.0278329	0.387754	0.193877	0.113659	0.151821	0.0759105
yfagnlasggaagatslcfvypldfar	ADP/ATP translocase 2 OS=Mus musculus GN=Slc25a5 PE=1 SV=3 - [ADT2_MOUSE]|ADP/ATP translocase 1 OS=Mus musculus GN=Slc25a4 PE=1 SV=4 - [ADT1_MOUSE]	P51881;P48962	Y1	112;112	C18	-0.379247	0.926954	0.463477	-0.00150681	1.18985	0.594923	0.213826	1.47888	0.739442	-0.329274	1.29536	0.64768
ygyeipvdmlck	Proteasome subunit alpha type-6 OS=Mus musculus GN=Psma6 PE=1 SV=1 - [PSA6_MOUSE]	Q9QUM9	Y1	105	C11	-0.756653	0.147118	0.104028	-0.820605	0.643008	0.454675	-0.67618	0.45119	0.319039	-0.694667	0.0349191	0.0246915
yiededyyk	Protein-tyrosine kinase 2-beta OS=Mus musculus GN=Ptk2b PE=1 SV=2 - [FAK2_MOUSE]	Q9QVP9	Y7	579	NA	-0.260142	0.377824	0.188912	-0.0564899	0.0101547	0.00507734	-0.372659	0.204	0.102	0.420702	0.0702567	0.0351284
yiededyyk	Protein-tyrosine kinase 2-beta OS=Mus musculus GN=Ptk2b PE=1 SV=2 - [FAK2_MOUSE]	Q9QVP9	Y8	580	NA	-0.350614	0.145227	0.0726133	-0.0390672	0.0701478	0.0350739	-0.417179	0.270068	0.135034	0.445045	0.100541	0.0502707
yiededyykasvtr	Protein-tyrosine kinase 2-beta OS=Mus musculus GN=Ptk2b PE=1 SV=2 - [FAK2_MOUSE]	Q9QVP9	Y7	579	NA	0.0456687	0.110866	0.0783942	-0.114464	0.122497	0.0866183	0.0268924	0.0329698	0.0233132	0.463795	0.00819594	0.0057954
yiededyykasvtr	Protein-tyrosine kinase 2-beta OS=Mus musculus GN=Ptk2b PE=1 SV=2 - [FAK2_MOUSE]	Q9QVP9	Y7,Y8	579;580	NA	-0.158671	0.265789	0.187941	0.316361	0.26777	0.189342	0.0402669	0.0508377	0.0359476	0.35006	0.584467	0.413281
yiededyykasvtr	Protein-tyrosine kinase 2-beta OS=Mus musculus GN=Ptk2b PE=1 SV=2 - [FAK2_MOUSE]	Q9QVP9	Y8	580	NA	-0.137735	0.0883927	0.0441963	-0.170243	0.122785	0.0613925	-0.0885794	0.170792	0.085396	0.561739	0.110826	0.0554132
yigesar	26S protease regulatory subunit 10B OS=Mus musculus GN=Psmc6 PE=1 SV=1 - [PRS10_MOUSE]	P62334	Y1	207	NA	0.0368548	0.187144	0.132331	0.0672446	0.0507683	0.0358986	0.0490659	0.0463265	0.0327578	0.603076	0.335654	0.237343
yiiwspvcr	Glutathione peroxidase 1 OS=Mus musculus GN=Gpx1 PE=1 SV=2 - [GPX1_MOUSE]	P11352	Y1	147	C8	-0.082691	0.164161	0.0820807	-0.0623694	0.112335	0.0561676	0.0868043	0.19158	0.09579	0.0425009	0.124767	0.0623837
ylatcaddr	Transducin beta-like protein 2 OS=Mus musculus GN=Tbl2 PE=2 SV=2 - [TBL2_MOUSE]	Q9R099	Y1	100	C5	-1.95229	1.00938	0.504691	-1.04908	0.125621	0.0628106	0.82552	0.11896	0.0594801	0.595638	0.480863	0.240432
yledqvntdlpyeier	Phosphoenolpyruvate carboxykinase, cytosolic [GTP] OS=Mus musculus GN=Pck1 PE=2 SV=1 - [PCKGC_MOUSE]	Q9Z2V4	Y12	606	NA	-0.0304207	0.52017	0.367816	0.117733	0.0488992	0.034577	0.944694	0.643734	0.455189	0.423101	0.0387261	0.0273835
ylmgnnssedsfltantvqplaetglqlsk	Acyl-CoA dehydrogenase family member 11 OS=Mus musculus GN=Acad11 PE=1 SV=2 - [ACD11_MOUSE]	Q80XL6	Y1	326	NA	0.126937	0.286568	0.202634	0.258909	0.2694	0.190495	0.593727	0.718995	0.508406	0.286219	0.00803584	0.0056822
ymedstyyk	Focal adhesion kinase 1 OS=Mus musculus GN=Ptk2 PE=1 SV=3 - [FAK1_MOUSE]	P34152	Y7	614	M2	0.0624102	0.0506032	0.0253016	0.0162003	0.0848302	0.0424151	0.40004	0.300345	0.150173	0.153305	0.211013	0.105507
ymedstyyk	Focal adhesion kinase 1 OS=Mus musculus GN=Ptk2 PE=1 SV=3 - [FAK1_MOUSE]	P34152	Y7	614	NA	-0.384286	0.094383	0.0471915	-0.154235	0.056207	0.0281035	0.295532	0.142055	0.0710273	0.242785	0.349487	0.174743
ymedstyyk	Focal adhesion kinase 1 OS=Mus musculus GN=Ptk2 PE=1 SV=3 - [FAK1_MOUSE]	P34152	Y7,Y8	614;615	NA	-0.225576	0.0408466	0.0288829	-0.019485	0.0156993	0.0111011	0.45768	0.0381658	0.0269873	0.571448	0.201008	0.142134
ymedstyyk	Focal adhesion kinase 1 OS=Mus musculus GN=Ptk2 PE=1 SV=3 - [FAK1_MOUSE]	P34152	Y8	615	M2	0.0833142	0.0753356	0.0376678	0.0218736	0.106654	0.0533271	0.382679	0.288026	0.144013	0.130748	0.204654	0.102327
ymedstyyk	Focal adhesion kinase 1 OS=Mus musculus GN=Ptk2 PE=1 SV=3 - [FAK1_MOUSE]	P34152	Y8	615	NA	-0.343411	0.138096	0.0690479	-0.192475	0.0543232	0.0271616	0.256786	0.144716	0.072358	0.218351	0.300805	0.150402
ysegypgqr	Serine hydroxymethyltransferase, cytosolic OS=Mus musculus GN=Shmt1 PE=1 SV=3 - [GLYC_MOUSE]	P50431	Y1	67	NA	0.396684	0.149736	0.105879	0.151299	0.00418904	0.0029621	0.191284	0.0984925	0.0696447	0.095049	0.0175487	0.0124088
yssdptgavtedniddaflpvpeyvnqsvpk	Epidermal growth factor receptor OS=Mus musculus GN=Egfr PE=1 SV=1 - [EGFR_MOUSE]	Q01279	Y24	1092	NA	-1.51392	0.994756	0.497378	-1.43291	0.476141	0.238071	0.445153	0.473138	0.236569	0.823649	0.553098	0.276549
ysyydesqgeiyr	Protein MEMO1 OS=Mus musculus GN=Memo1 PE=1 SV=1 - [MEMO1_MOUSE]	Q91VH6	Y12	210	NA	-0.211125	0.181469	0.128318	-0.478113	0.0989411	0.0699619	0.0602785	0.255811	0.180885	-0.350007	0.0349174	0.0246904
yvlcpstapgptlsadr	Tyrosine-protein kinase receptor UFO OS=Mus musculus GN=Axl PE=1 SV=2 - [UFO_MOUSE]	Q00993	Y1	860	C4	-0.259586	0.40841	0.204205	-0.185213	0.432326	0.216163	0.15482	0.552402	0.276201	0.46557	0.48736	0.24368
yvtliytnyengk	Glutathione S-transferase P 1 OS=Mus musculus GN=Gstp1 PE=1 SV=2 - [GSTP1_MOUSE]	P19157	Y6	109	NA	-0.289051	0.16223	0.114714	0.0606144	0.0460215	0.0325421	0.0339625	0.458377	0.324121	0.456343	0.00303437	0.00214563
yyepyyaagpsyggr	Lipoma-preferred partner homolog OS=Mus musculus GN=Lpp PE=1 SV=1 - [LPP_MOUSE]	Q8BFW7	Y2	298	NA	-0.232061	1.03237	0.516186	-0.0824567	0.535524	0.267762	0.156278	0.653	0.3265	-0.00693101	0.736039	0.368019
yyepyyaagpsyggr	Lipoma-preferred partner homolog OS=Mus musculus GN=Lpp PE=1 SV=1 - [LPP_MOUSE]	Q8BFW7	Y5	301	NA	-1.00804	0.931313	0.465657	-0.356119	0.537271	0.268636	0.24516	0.344549	0.172274	0.0561941	0.241584	0.120792
yyrptevdflqgdcsk	GDP-mannose 4,6 dehydratase OS=Mus musculus GN=Gmds PE=2 SV=1 - [GMDS_MOUSE]	Q8K0C9	Y2	324	C14	-0.718681	0.0739142	0.0522652	-0.623368	0.130556	0.0923169	-0.24693	0.00330441	0.00233657	-0.255614	0.170224	0.120367
yytleeiqk	Cytochrome b5 OS=Mus musculus GN=Cyb5a PE=1 SV=2 - [CYB5_MOUSE]	P56395	Y1	11	NA	-0.241542	0.0625931	0.04426	-0.250115	0.244818	0.173112	-0.445425	0.124805	0.0882506	-0.164403	0.340427	0.240718
yyyvpadfvecek	Phosphorylase b kinase regulatory subunit beta OS=Mus musculus GN=Phkb PE=1 SV=1 - [KPBB_MOUSE]	Q7TSH2	Y1	401	C11	-0.397827	0.106093	0.0750188	-0.585506	0.443577	0.313656	-0.728354	0.210656	0.148956	-0.735065	0.0276073	0.0195213

## Sheet: Dataset EV3-description
Dataset	Experiment					Description			Relates to
EV3	In vivo pTyr study 2; tyrosine phosphorylation was quantified in female mice on normal chow or high fat diet (12 or 30 weeks) with different diets, housing and time points compared to data set 1					Average (n=2 ) log2 fold-changes relative to normalization sample			Figures 2C, D, EV2D
Set-up individual experiments
name	126	127C	127N	128C	128N	129C	129N	130C	130N	131	comment	Instrument
in vivo experiment; NC - normal chow; HFD - high fat diet; "not used" refers to samples with sub par supernatant normalization
OY_IP01_20170210	HFD30-1	HFD30-2	HFD12-1	HFD12-2	NC30-1	NC30-2	NC12-1	NC12-2	not used	normalization sample		QE Plus
OY_IP02_20170215	HFD30-1	HFD30-2	HFD12-1	HFD12-2	NC30-1	NC30-2	NC12-1	NC12-2	not used	normalization sample		QE Plus
