# Supplementary material for: High‐fat diet in a mouse insulin‐resistant model induces widespread rewiring of the phosphotyrosine signaling network
Source: Mol Syst Biol. 2019 Aug 1;15(8):e8849. doi: 10.15252/msb.20198849 (PMC6674232; doi:10.15252/msb.20198849)
Supplement: Supplementary file 5 — Dataset EV4 [file MSB-15-e8849-s005.xlsx]

## Sheet: Dataset EV4
		in vivo protein expression study 1; male mice Average (n=2 ) log2 fold-changes relative to normalization sample (n >=2; sd - standard deviation; sem - standard error of the mean; NA - not ided/quantified)
		HFD16			NC
Uniprot Protein Accession	Protein Descriptions	avg	sd	sem	avg	sd	sem
A0JNU3	60 kDa lysophospholipase OS=Mus musculus GN=Aspg PE=2 SV=1 - [LPP60_MOUSE]	0.225343	0.0622341	0.0359308	-0.0919921	0.239373	0.119686
A2A432	Cullin-4B OS=Mus musculus GN=Cul4b PE=1 SV=1 - [CUL4B_MOUSE]	-0.298262	0.119564	0.0690303	0.0788388	0.17465	0.0873252
A2A4P0	ATP-dependent RNA helicase DHX8 OS=Mus musculus GN=Dhx8 PE=2 SV=1 - [DHX8_MOUSE]	0.159745	0.161367	0.114103	0.245644	0.0877612	0.0620565
A2A5R2	Brefeldin A-inhibited guanine nucleotide-exchange protein 2 OS=Mus musculus GN=Arfgef2 PE=1 SV=1 - [BIG2_MOUSE]	-0.214011	0.214504	0.123844	-0.0522465	0.228478	0.114239
A2A6A1	G patch domain-containing protein 8 OS=Mus musculus GN=Gpatch8 PE=1 SV=1 - [GPTC8_MOUSE]	-1.28858	0.276827	0.195746	-1.09279	0.879944	0.622215
A2A7S8	Uncharacterized protein KIAA1522 OS=Mus musculus GN=Kiaa1522 PE=1 SV=1 - [K1522_MOUSE]	-0.0851903	0.108741	0.0768917	-0.184388	0.177503	0.125514
A2A8L5	Receptor-type tyrosine-protein phosphatase F OS=Mus musculus GN=Ptprf PE=1 SV=1 - [PTPRF_MOUSE]	-0.343647	0.14401	0.101831	-0.611905	0.336275	0.237782
A2A8Z1	Oxysterol-binding protein-related protein 9 OS=Mus musculus GN=Osbpl9 PE=1 SV=1 - [OSBL9_MOUSE]	-0.0674995	0.116962	0.082705	-0.150025	0.0991155	0.0700852
A2AAJ9	Obscurin OS=Mus musculus GN=Obscn PE=2 SV=2 - [OBSCN_MOUSE]	0.574402	0.65417	0.462568	-0.140112	0.289959	0.205032
A2ABU4	Myomesin-3 OS=Mus musculus GN=Myom3 PE=1 SV=1 - [MYOM3_MOUSE]	0.11375	0.300108	0.212208	1.15639	0.0848001	0.0599627
A2ADY9	Protein DDI1 homolog 2 OS=Mus musculus GN=Ddi2 PE=1 SV=1 - [DDI2_MOUSE]	0.450298	0.148209	0.0855682	0.00619222	0.111789	0.0558943
A2AGT5	Cytoskeleton-associated protein 5 OS=Mus musculus GN=Ckap5 PE=2 SV=1 - [CKAP5_MOUSE]	-0.216345	0.120924	0.085506	0.23447	0.118817	0.084016
A2AIL4	NADH dehydrogenase (ubiquinone) complex I, assembly factor 6 OS=Mus musculus GN=Ndufaf6 PE=3 SV=1 - [NDUF6_MOUSE]	-0.122452	0.105618	0.0746833	0.386804	0.194691	0.137668
A2AJ15	Endoplasmic reticulum mannosyl-oligosaccharide 1,2-alpha-mannosidase OS=Mus musculus GN=Man1b1 PE=2 SV=1 - [MA1B1_MOUSE]	-0.900035	0.0143275	0.0101311	-0.222984	0.401257	0.283732
A2AJI0	MAP7 domain-containing protein 1 OS=Mus musculus GN=Map7d1 PE=1 SV=1 - [MA7D1_MOUSE]	-0.170979	0.0238987	0.0168989	-0.288958	0.637531	0.450803
A2AJL3	FGGY carbohydrate kinase domain-containing protein OS=Mus musculus GN=Fggy PE=2 SV=1 - [FGGY_MOUSE]	0.290855	0.215576	0.124463	-0.154092	0.143705	0.0718526
A2AKK5	Acyl-coenzyme A amino acid N-acyltransferase 1 OS=Mus musculus GN=Acnat1 PE=1 SV=1 - [ACNT1_MOUSE]	-0.071465	0.154946	0.0894582	-0.0694197	0.226488	0.113244
A2ALU4	Protein Shroom2 OS=Mus musculus GN=Shroom2 PE=1 SV=1 - [SHRM2_MOUSE]	-0.124742	0.0717518	0.0507362	-0.489059	0.438376	0.309979
A2ALW5	DnaJ homolog subfamily C member 25 OS=Mus musculus GN=Dnajc25 PE=2 SV=1 - [DJC25_MOUSE]	-1.26426	0.405803	0.286946	-0.096805	0.111404	0.0787742
A2AN08	E3 ubiquitin-protein ligase UBR4 OS=Mus musculus GN=Ubr4 PE=1 SV=1 - [UBR4_MOUSE]	-0.443801	0.197172	0.113837	-0.196736	0.0815775	0.0407888
A2APY7	NADH dehydrogenase [ubiquinone] 1 alpha subcomplex assembly factor 5 OS=Mus musculus GN=Ndufaf5 PE=2 SV=1 - [NDUF5_MOUSE]	0.18129	0.161943	0.0934978	0.0928432	0.11047	0.055235
A2AQ07	Tubulin beta-1 chain OS=Mus musculus GN=Tubb1 PE=1 SV=1 - [TBB1_MOUSE]	0.241244	0.0585664	0.0414127	0.17607	0.173661	0.122797
A2AQ19	RNA polymerase-associated protein RTF1 homolog OS=Mus musculus GN=Rtf1 PE=1 SV=1 - [RTF1_MOUSE]	0.190558	0.0409616	0.0289643	0.23949	0.113409	0.0801922
A2AQ25	Sickle tail protein OS=Mus musculus GN=Skt PE=1 SV=1 - [SKT_MOUSE]	-0.0218167	0.0353016	0.024962	0.0126332	0.144625	0.102265
A2AR02	Peptidyl-prolyl cis-trans isomerase G OS=Mus musculus GN=Ppig PE=2 SV=1 - [PPIG_MOUSE]	-0.41969	0.272013	0.157047	-0.392945	0.196255	0.0981273
A2ARA8	Integrin alpha-8 OS=Mus musculus GN=Itga8 PE=1 SV=1 - [ITA8_MOUSE]	-0.119085	0.172854	0.122227	-0.0274121	0.150437	0.106375
A2AS89	Agmatinase, mitochondrial OS=Mus musculus GN=Agmat PE=1 SV=1 - [SPEB_MOUSE]	0.730889	0.0580703	0.0335269	-0.0555484	0.0482604	0.0241302
A2ASQ1	Agrin OS=Mus musculus GN=Agrn PE=1 SV=1 - [AGRIN_MOUSE]	-0.0351182	0.043654	0.0252037	-0.00886277	0.131429	0.0657146
A2ASS6	Titin OS=Mus musculus GN=Ttn PE=1 SV=1 - [TITIN_MOUSE]	0.483161	0.732459	0.422885	0.22578	0.53809	0.269045
A2ASZ8	Calcium-binding mitochondrial carrier protein SCaMC-2 OS=Mus musculus GN=Slc25a25 PE=2 SV=1 - [SCMC2_MOUSE]	-0.853231	0.209505	0.120958	0.0361514	0.361428	0.180714
A2ATU0	Probable 2-oxoglutarate dehydrogenase E1 component DHKTD1, mitochondrial OS=Mus musculus GN=Dhtkd1 PE=1 SV=1 - [DHTK1_MOUSE]	-0.496006	0.159287	0.0919646	-0.0982517	0.124818	0.062409
A2AWA9	Rab GTPase-activating protein 1 OS=Mus musculus GN=Rabgap1 PE=1 SV=1 - [RBGP1_MOUSE]	-0.223414	0.0133598	0.0094468	-0.232437	0.0969206	0.0685332
A2AWP8	Rho guanine nucleotide exchange factor 10-like protein OS=Mus musculus GN=Arhgef10l PE=1 SV=1 - [ARGAL_MOUSE]	-0.0303531	0.00783975	0.00554354	0.0124043	0.0535347	0.0378548
A2BDX3	Adenylyltransferase and sulfurtransferase MOCS3 OS=Mus musculus GN=Mocs3 PE=3 SV=1 - [MOCS3_MOUSE]	0.111615	0.106102	0.0612579	-0.0184602	0.219597	0.109799
A2BE28	Ribosomal biogenesis protein LAS1L OS=Mus musculus GN=Las1l PE=1 SV=1 - [LAS1L_MOUSE]	0.0165664	0.124405	0.0879679	0.00395513	0.0706597	0.0499639
A2BH40	AT-rich interactive domain-containing protein 1A OS=Mus musculus GN=Arid1a PE=1 SV=1 - [ARI1A_MOUSE]	-0.0488273	0.0455888	0.0322362	-0.100226	0.125838	0.0889809
A2RSJ4	UHRF1-binding protein 1-like OS=Mus musculus GN=Uhrf1bp1l PE=1 SV=2 - [UH1BL_MOUSE]	0.0537826	0.0563226	0.0398261	0.0533019	0.048101	0.0340125
A2RSY6	TRMT1-like protein OS=Mus musculus GN=Trmt1l PE=2 SV=1 - [TRM1L_MOUSE]	-0.380168	0.00370475	0.00261966	-0.474047	0.245891	0.173871
A2RTL5	Arginine/serine-rich coiled-coil protein 2 OS=Mus musculus GN=Rsrc2 PE=2 SV=1 - [RSRC2_MOUSE]	0.115525	0.164497	0.116317	-0.0561848	0.0424468	0.0300144
A3KGB4	TBC1 domain family member 8B OS=Mus musculus GN=Tbc1d8b PE=2 SV=1 - [TBC8B_MOUSE]	-0.190992	0.404617	0.233605	-0.223935	0.556011	0.278006
A3KGS3	Ral GTPase-activating protein subunit alpha-2 OS=Mus musculus GN=Ralgapa2 PE=1 SV=2 - [RGPA2_MOUSE]	-1.58282	0.725281	0.512851	-0.768474	0.685961	0.485048
A3KMP2	Tetratricopeptide repeat protein 38 OS=Mus musculus GN=Ttc38 PE=2 SV=2 - [TTC38_MOUSE]	0.407137	0.17856	0.103092	0.0349285	0.082217	0.0411085
A6H584	Collagen alpha-5(VI) chain OS=Mus musculus GN=Col6a5 PE=1 SV=4 - [CO6A5_MOUSE]	-0.832104	0.478956	0.276525	0.389355	1.00596	0.50298
A6H5Y3	Methionine synthase OS=Mus musculus GN=Mtr PE=2 SV=1 - [METH_MOUSE]	0.229438	0.0590463	0.0417521	-0.104817	0.00319716	0.00226073
A6H611	Mitochondrial intermediate peptidase OS=Mus musculus GN=Mipep PE=2 SV=1 - [MIPEP_MOUSE]	-0.256241	0.40233	0.28449	-0.250281	0.0148176	0.0104776
A6H630	Protein-glutamate O-methyltransferase OS=Mus musculus GN=Armt1 PE=2 SV=1 - [ARMT1_MOUSE]	0.0123855	0.205236	0.118493	-0.0215193	0.327869	0.163934
A6H6A9	Rab GTPase-activating protein 1-like OS=Mus musculus GN=Rabgap1l PE=1 SV=1 - [RBG1L_MOUSE]	-0.105352	0.224689	0.158879	-0.370697	0.285478	0.201863
A6H6E2	Multimerin-2 OS=Mus musculus GN=Mmrn2 PE=2 SV=1 - [MMRN2_MOUSE]	-0.194472	0.0910429	0.064377	-0.201136	0.269709	0.190713
A6H8H2	DENN domain-containing protein 4C OS=Mus musculus GN=Dennd4c PE=1 SV=1 - [DEN4C_MOUSE]	-0.301487	0.171926	0.12157	-0.160541	0.0338828	0.0239587
A6X919	Probable C-mannosyltransferase DPY19L1 OS=Mus musculus GN=Dpy19l1 PE=2 SV=1 - [D19L1_MOUSE]	-1.17853	0.522078	0.301422	0.0309906	0.482504	0.241252
A6X935	Inter alpha-trypsin inhibitor, heavy chain 4 OS=Mus musculus GN=Itih4 PE=1 SV=2 - [ITIH4_MOUSE]	0.414795	0.153045	0.0883605	0.0802889	0.225348	0.112674
A7MCT6	Ethanolamine kinase 2 OS=Mus musculus GN=Etnk2 PE=1 SV=1 - [EKI2_MOUSE]	-0.454958	0.256649	0.148176	-0.0962866	0.17026	0.0851302
B1AR13	CDGSH iron-sulfur domain-containing protein 3, mitochondrial OS=Mus musculus GN=Cisd3 PE=1 SV=1 - [CISD3_MOUSE]	-0.699065	0.0842837	0.0486612	-0.242882	0.538319	0.26916
B1ARW8	Uncharacterized protein C1orf122 homolog OS=Mus musculus PE=4 SV=1 - [CA122_MOUSE]	-0.208114	0.274934	0.194407	-0.502754	0.39314	0.277992
B1AVZ0	Uracil phosphoribosyltransferase homolog OS=Mus musculus GN=Uprt PE=2 SV=1 - [UPP_MOUSE]	0.0886486	0.109708	0.077575	0.0791597	0.00343197	0.00242677
B1AXP6	Mitochondrial import receptor subunit TOM5 homolog OS=Mus musculus GN=Tomm5 PE=3 SV=1 - [TOM5_MOUSE]	-1.35955	0.528822	0.373934	-0.738272	0.533816	0.377465
B1AY10	Transcriptional repressor NF-X1 OS=Mus musculus GN=Nfx1 PE=2 SV=1 - [NFX1_MOUSE]	-0.569279	0.195816	0.138463	-0.12091	0.229267	0.162116
B1AY13	Ubiquitin carboxyl-terminal hydrolase 24 OS=Mus musculus GN=Usp24 PE=1 SV=1 - [UBP24_MOUSE]	-0.114459	0.231655	0.133746	-0.0422079	0.160121	0.0800605
B1AZ99	OTU domain-containing protein 3 OS=Mus musculus GN=Otud3 PE=3 SV=1 - [OTUD3_MOUSE]	-0.0723652	0.119056	0.084185	-0.077751	0.130053	0.0919611
B1AZI6	THO complex subunit 2 OS=Mus musculus GN=Thoc2 PE=1 SV=1 - [THOC2_MOUSE]	-0.496067	0.542884	0.383877	0.0978483	0.130911	0.0925684
B1AZP2	Disks large-associated protein 4 OS=Mus musculus GN=Dlgap4 PE=1 SV=1 - [DLGP4_MOUSE]	0.284783	0.0022946	0.00162253	0.255259	0.0620242	0.0438577
B2RPV6	Multimerin-1 OS=Mus musculus GN=Mmrn1 PE=2 SV=2 - [MMRN1_MOUSE]	-0.312436	0.106774	0.0755006	-0.354512	0.171566	0.121315
B2RQC6	CAD protein OS=Mus musculus GN=Cad PE=2 SV=1 - [PYR1_MOUSE]	-0.100912	0.0494495	0.0285497	0.037469	0.0413337	0.0206669
B2RRE7	OTU domain-containing protein 4 OS=Mus musculus GN=Otud4 PE=1 SV=1 - [OTUD4_MOUSE]	-0.0719212	0.0118391	0.0083715	-0.1058	0.064006	0.0452591
B2RWS6	Histone acetyltransferase p300 OS=Mus musculus GN=Ep300 PE=1 SV=2 - [EP300_MOUSE]	-0.379683	0.0450549	0.0318586	-0.384497	0.275569	0.194857
B2RX12	Canalicular multispecific organic anion transporter 2 OS=Mus musculus GN=Abcc3 PE=1 SV=1 - [MRP3_MOUSE]	-1.04466	0.526757	0.304123	-0.119334	0.495353	0.247676
B2RX14	Terminal uridylyltransferase 4 OS=Mus musculus GN=Zcchc11 PE=1 SV=2 - [TUT4_MOUSE]	-0.48904	0.454418	0.321322	-0.496516	0.369059	0.260964
B2RXC1	Trafficking protein particle complex subunit 11 OS=Mus musculus GN=Trappc11 PE=2 SV=1 - [TPC11_MOUSE]	-0.048287	0.0934033	0.0660461	0.095857	0.11222	0.0793516
B2RXS4	Plexin-B2 OS=Mus musculus GN=Plxnb2 PE=1 SV=1 - [PLXB2_MOUSE]	0.00629186	0.119944	0.0692496	0.0321266	0.0233847	0.0116923
B2RY56	RNA-binding protein 25 OS=Mus musculus GN=Rbm25 PE=1 SV=2 - [RBM25_MOUSE]	0.0154054	0.210552	0.121563	-0.016319	0.202457	0.101228
B5X0G2	Major urinary protein 17 OS=Mus musculus GN=Mup17 PE=2 SV=2 - [MUP17_MOUSE]	-0.688565	0.61929	0.357547	0.675874	0.312621	0.15631
B7ZMP1	Probable Xaa-Pro aminopeptidase 3 OS=Mus musculus GN=Xpnpep3 PE=2 SV=1 - [XPP3_MOUSE]	0.100731	0.140331	0.0810204	-0.0576506	0.215566	0.107783
B9EKI3	TATA element modulatory factor OS=Mus musculus GN=Tmf1 PE=1 SV=2 - [TMF1_MOUSE]	0.0131347	0.0872522	0.0503751	-0.117968	0.150906	0.075453
D0QMC3	Myeloid cell nuclear differentiation antigen-like protein OS=Mus musculus GN=Mndal PE=1 SV=1 - [MNDAL_MOUSE]	-0.124787	0.0449007	0.0317496	-0.0423837	0.204754	0.144783
D3YXK2	Scaffold attachment factor B1 OS=Mus musculus GN=Safb PE=1 SV=2 - [SAFB1_MOUSE]	-0.156448	0.0371874	0.0214702	-0.204155	0.303	0.1515
D3YZP9	Coiled-coil domain-containing protein 6 OS=Mus musculus GN=Ccdc6 PE=1 SV=1 - [CCDC6_MOUSE]	0.248355	0.0752324	0.0531974	0.0796011	0.0143511	0.0101477
D3Z4S3	Putative peptidyl-tRNA hydrolase PTRHD1 OS=Mus musculus GN=Ptrhd1 PE=3 SV=1 - [PTRD1_MOUSE]	-0.0732613	0.0966935	0.0683726	-0.590965	0.139872	0.0989045
D3Z6P0	Protein disulfide-isomerase A2 OS=Mus musculus GN=Pdia2 PE=1 SV=1 - [PDIA2_MOUSE]	1.69451	1.49672	0.864129	1.23994	0.722354	0.361177
D3Z6Q9	Bridging integrator 2 OS=Mus musculus GN=Bin2 PE=1 SV=1 - [BIN2_MOUSE]	0.0821456	0.258246	0.149098	0.0479378	0.372602	0.186301
D3Z7P3	Glutaminase kidney isoform, mitochondrial OS=Mus musculus GN=Gls PE=1 SV=1 - [GLSK_MOUSE]	0.125182	0.0913014	0.0645598	0.0582135	0.0420574	0.0297391
E9PV24	Fibrinogen alpha chain OS=Mus musculus GN=Fga PE=2 SV=1 - [FIBA_MOUSE]	-0.00917265	0.182407	0.105313	-0.104437	0.0653929	0.0326965
E9PVB5	Tetratricopeptide repeat protein 17 OS=Mus musculus GN=Ttc17 PE=2 SV=1 - [TTC17_MOUSE]	-0.627052	0.0922829	0.0652539	-0.497564	0.410667	0.290385
E9PZJ8	Activating signal cointegrator 1 complex subunit 3 OS=Mus musculus GN=Ascc3 PE=1 SV=1 - [ASCC3_MOUSE]	-0.279464	0.1412	0.0815221	-0.0501146	0.165221	0.0826105
E9Q1P8	Interferon regulatory factor 2-binding protein 2 OS=Mus musculus GN=Irf2bp2 PE=1 SV=1 - [I2BP2_MOUSE]	-0.303804	0.0783932	0.0452603	-0.149105	0.403786	0.201893
E9Q414	Apolipoprotein B-100 OS=Mus musculus GN=Apob PE=1 SV=1 - [APOB_MOUSE]	-0.223399	0.0864981	0.0499397	-0.0259219	0.0814232	0.0407116
E9Q4Z2	Acetyl-CoA carboxylase 2 OS=Mus musculus GN=Acacb PE=1 SV=1 - [ACACB_MOUSE]	-0.221894	0.327488	0.189076	0.0296047	0.137749	0.0688745
E9Q555	E3 ubiquitin-protein ligase RNF213 OS=Mus musculus GN=Rnf213 PE=2 SV=1 - [RN213_MOUSE]	-0.0325494	0.145196	0.102669	0.231567	0.0738592	0.0522264
E9Q557	Desmoplakin OS=Mus musculus GN=Dsp PE=1 SV=1 - [DESP_MOUSE]	-0.0767118	0.0542419	0.0313166	-0.116484	0.211335	0.105668
E9Q5K9	YTH domain-containing protein 1 OS=Mus musculus GN=Ythdc1 PE=2 SV=2 - [YTDC1_MOUSE]	-0.568681	0.151335	0.10701	0.029211	0.0678932	0.0480077
E9Q634	Unconventional myosin-Ie OS=Mus musculus GN=Myo1e PE=1 SV=1 - [MYO1E_MOUSE]	-0.423303	0.174271	0.100615	0.0372063	0.0903426	0.0451713
E9Q735	Ubiquitin conjugation factor E4 A OS=Mus musculus GN=Ube4a PE=1 SV=1 - [UBE4A_MOUSE]	-0.372392	0.506007	0.292143	-0.247457	0.326341	0.163171
E9QAM5	Helicase with zinc finger domain 2 OS=Mus musculus GN=Helz2 PE=1 SV=1 - [HELZ2_MOUSE]	-0.607388	0.233257	0.134671	0.166188	0.253375	0.126687
F6ZDS4	Nucleoprotein TPR OS=Mus musculus GN=Tpr PE=1 SV=1 - [TPR_MOUSE]	0.010957	0.0982963	0.0567514	-0.0669954	0.0918716	0.0459358
F8VPU2	FERM, RhoGEF and pleckstrin domain-containing protein 1 OS=Mus musculus GN=Farp1 PE=1 SV=1 - [FARP1_MOUSE]	-0.474991	0.156535	0.0903754	0.148218	0.150275	0.0751375
G3X982	Aldehyde oxidase 3 OS=Mus musculus GN=Aox3 PE=1 SV=1 - [AOXC_MOUSE]	0.285218	0.212795	0.122857	0.24921	0.0659421	0.0329711
G3X9K3	Brefeldin A-inhibited guanine nucleotide-exchange protein 1 OS=Mus musculus GN=Arfgef1 PE=2 SV=1 - [BIG1_MOUSE]	-0.258704	0.355756	0.205396	-0.115402	0.162146	0.0810729
G5E829	Plasma membrane calcium-transporting ATPase 1 OS=Mus musculus GN=Atp2b1 PE=1 SV=1 - [AT2B1_MOUSE]	-0.598874	0.237534	0.167962	0.146714	0.0090755	0.00641734
G5E870	E3 ubiquitin-protein ligase TRIP12 OS=Mus musculus GN=Trip12 PE=1 SV=1 - [TRIPC_MOUSE]	-0.270105	0.2386	0.137756	-0.151324	0.0607637	0.0303819
G5E8K5	Ankyrin-3 OS=Mus musculus GN=Ank3 PE=1 SV=1 - [ANK3_MOUSE]	0.103664	0.172322	0.09949	0.0231358	0.0480807	0.0240404
O08529	Calpain-2 catalytic subunit OS=Mus musculus GN=Capn2 PE=2 SV=4 - [CAN2_MOUSE]	0.13348	0.280212	0.161781	0.0412298	0.0670565	0.0335283
O08539	Myc box-dependent-interacting protein 1 OS=Mus musculus GN=Bin1 PE=1 SV=1 - [BIN1_MOUSE]	0.292281	0.125912	0.0726956	0.201347	0.318971	0.159486
O08547	Vesicle-trafficking protein SEC22b OS=Mus musculus GN=Sec22b PE=1 SV=3 - [SC22B_MOUSE]	-0.909064	0.476145	0.274903	0.0419456	0.303025	0.151512
O08553	Dihydropyrimidinase-related protein 2 OS=Mus musculus GN=Dpysl2 PE=1 SV=2 - [DPYL2_MOUSE]	0.175085	0.134186	0.0774725	0.0384352	0.132647	0.0663236
O08573	Galectin-9 OS=Mus musculus GN=Lgals9 PE=1 SV=1 - [LEG9_MOUSE]	-0.716298	0.15646	0.0903322	-0.110336	0.341469	0.170734
O08579	Emerin OS=Mus musculus GN=Emd PE=1 SV=1 - [EMD_MOUSE]	-0.490916	0.351661	0.248662	0.34479	0.176797	0.125014
O08582	GTP-binding protein 1 OS=Mus musculus GN=Gtpbp1 PE=1 SV=2 - [GTPB1_MOUSE]	-0.263899	0.242397	0.139948	0.0488184	0.12255	0.0612751
O08583	THO complex subunit 4 OS=Mus musculus GN=Alyref PE=1 SV=3 - [THOC4_MOUSE]	0.0951408	0.23322	0.13465	0.4741	0.342758	0.171379
O08585	Clathrin light chain A OS=Mus musculus GN=Clta PE=1 SV=2 - [CLCA_MOUSE]	-0.247792	0.351987	0.20322	-0.551092	0.675252	0.337626
O08600	Endonuclease G, mitochondrial OS=Mus musculus GN=Endog PE=2 SV=1 - [NUCG_MOUSE]	0.217298	0.27906	0.161116	0.057321	0.172721	0.0863603
O08601	Microsomal triglyceride transfer protein large subunit OS=Mus musculus GN=Mttp PE=2 SV=2 - [MTP_MOUSE]	0.191611	0.122422	0.0706804	0.144726	0.0330253	0.0165127
O08609	Max-like protein X OS=Mus musculus GN=Mlx PE=1 SV=1 - [MLX_MOUSE]	0.186099	0.0438534	0.0253188	0.145391	0.140712	0.0703558
O08638	Myosin-11 OS=Mus musculus GN=Myh11 PE=1 SV=1 - [MYH11_MOUSE]	-0.178659	0.357216	0.206239	0.211362	0.397689	0.198844
O08663	Methionine aminopeptidase 2 OS=Mus musculus GN=Metap2 PE=1 SV=1 - [MAP2_MOUSE]	0.12953	0.115462	0.0666621	0.148664	0.146832	0.073416
O08677	Kininogen-1 OS=Mus musculus GN=Kng1 PE=1 SV=1 - [KNG1_MOUSE]	-0.00391457	0.113248	0.0653837	0.0708684	0.154152	0.077076
O08692	Neutrophilic granule protein OS=Mus musculus GN=Ngp PE=1 SV=1 - [NGP_MOUSE]	0.353174	0.181798	0.104961	-0.0457076	0.202687	0.101343
O08705	Sodium/bile acid cotransporter OS=Mus musculus GN=Slc10a1 PE=1 SV=1 - [NTCP_MOUSE]	-1.36801	0.631811	0.364776	-0.135492	0.531089	0.265545
O08709	Peroxiredoxin-6 OS=Mus musculus GN=Prdx6 PE=1 SV=3 - [PRDX6_MOUSE]	0.569518	0.175334	0.101229	-0.170274	0.14375	0.0718751
O08715	A-kinase anchor protein 1, mitochondrial OS=Mus musculus GN=Akap1 PE=1 SV=4 - [AKAP1_MOUSE]	-0.703965	0.344414	0.198848	0.0991211	0.229959	0.11498
O08738	Caspase-6 OS=Mus musculus GN=Casp6 PE=2 SV=1 - [CASP6_MOUSE]	0.288323	0.139225	0.0803818	-0.159885	0.291623	0.145811
O08740	DNA-directed RNA polymerase II subunit RPB11 OS=Mus musculus GN=Polr2j PE=3 SV=1 - [RPB11_MOUSE]	0.716194	0.243436	0.172135	0.208524	0.238963	0.168972
O08749	Dihydrolipoyl dehydrogenase, mitochondrial OS=Mus musculus GN=Dld PE=1 SV=2 - [DLDH_MOUSE]	-0.134832	0.272183	0.157145	-0.144515	0.223259	0.11163
O08756	3-hydroxyacyl-CoA dehydrogenase type-2 OS=Mus musculus GN=Hsd17b10 PE=1 SV=4 - [HCD2_MOUSE]	0.488909	0.188173	0.108642	-0.238917	0.213479	0.10674
O08759	Ubiquitin-protein ligase E3A OS=Mus musculus GN=Ube3a PE=1 SV=2 - [UBE3A_MOUSE]	0.034051	0.0808499	0.0466787	0.0163801	0.0628052	0.0314026
O08784	Treacle protein OS=Mus musculus GN=Tcof1 PE=1 SV=1 - [TCOF_MOUSE]	0.0593205	0.0596147	0.0344186	0.0695664	0.493744	0.246872
O08785	Circadian locomoter output cycles protein kaput OS=Mus musculus GN=Clock PE=1 SV=1 - [CLOCK_MOUSE]	-0.572918	0.00375848	0.00265764	-0.838295	0.54408	0.384723
O08788	Dynactin subunit 1 OS=Mus musculus GN=Dctn1 PE=1 SV=3 - [DCTN1_MOUSE]	0.0970876	0.12886	0.0743971	-0.0290427	0.0646428	0.0323214
O08795	Glucosidase 2 subunit beta OS=Mus musculus GN=Prkcsh PE=1 SV=1 - [GLU2B_MOUSE]	0.137075	0.0982402	0.056719	-0.0233891	0.217414	0.108707
O08796	Eukaryotic elongation factor 2 kinase OS=Mus musculus GN=Eef2k PE=1 SV=1 - [EF2K_MOUSE]	-0.170985	0.0781077	0.0552305	0.0805555	0.136442	0.0964792
O08800	Serpin B8 OS=Mus musculus GN=Serpinb8 PE=2 SV=2 - [SPB8_MOUSE]	0.0506116	0.0825634	0.0583811	-0.810048	0.0133149	0.00941506
O08807	Peroxiredoxin-4 OS=Mus musculus GN=Prdx4 PE=1 SV=1 - [PRDX4_MOUSE]	0.240042	0.330983	0.191093	-0.0553831	0.353329	0.176664
O08808	Protein diaphanous homolog 1 OS=Mus musculus GN=Diaph1 PE=1 SV=1 - [DIAP1_MOUSE]	-0.035726	0.040653	0.023471	-0.00186256	0.101383	0.0506915
O08810	116 kDa U5 small nuclear ribonucleoprotein component OS=Mus musculus GN=Eftud2 PE=2 SV=1 - [U5S1_MOUSE]	0.154956	0.102085	0.0589388	0.0808918	0.167106	0.0835531
O08856	RNA polymerase II elongation factor ELL OS=Mus musculus GN=Ell PE=2 SV=2 - [ELL_MOUSE]	-0.405464	0.033826	0.0239186	-0.520924	0.394351	0.278848
O08912	Polypeptide N-acetylgalactosaminyltransferase 1 OS=Mus musculus GN=Galnt1 PE=1 SV=1 - [GALT1_MOUSE]	-0.270273	0.188589	0.133353	-0.2162	0.339193	0.239846
O08914	Fatty-acid amide hydrolase 1 OS=Mus musculus GN=Faah PE=2 SV=1 - [FAAH1_MOUSE]	-0.637316	0.438657	0.253259	0.342061	0.377864	0.188932
O08915	AH receptor-interacting protein OS=Mus musculus GN=Aip PE=1 SV=1 - [AIP_MOUSE]	0.25329	0.071301	0.0411656	0.0447447	0.186144	0.0930722
O08917	Flotillin-1 OS=Mus musculus GN=Flot1 PE=1 SV=1 - [FLOT1_MOUSE]	-0.409171	0.102781	0.0593408	0.249626	0.0541492	0.0270746
O08966	Solute carrier family 22 member 1 OS=Mus musculus GN=Slc22a1 PE=2 SV=2 - [S22A1_MOUSE]	-0.696671	0.516241	0.298052	0.127984	0.404521	0.20226
O08997	Copper transport protein ATOX1 OS=Mus musculus GN=Atox1 PE=1 SV=1 - [ATOX1_MOUSE]	0.324877	0.192787	0.111306	0.0870012	0.202357	0.101179
O09012	Peroxisomal targeting signal 1 receptor OS=Mus musculus GN=Pex5 PE=2 SV=2 - [PEX5_MOUSE]	0.321227	0.0657479	0.0379596	0.0729837	0.185186	0.0925932
O09044	Synaptosomal-associated protein 23 OS=Mus musculus GN=Snap23 PE=1 SV=1 - [SNP23_MOUSE]	-0.440172	0.421325	0.243252	-0.0680445	0.183713	0.0918564
O09061	Proteasome subunit beta type-1 OS=Mus musculus GN=Psmb1 PE=1 SV=1 - [PSB1_MOUSE]	0.0245716	0.0661974	0.0382191	0.136776	0.128555	0.0642776
O09106	Histone deacetylase 1 OS=Mus musculus GN=Hdac1 PE=1 SV=1 - [HDAC1_MOUSE]	-0.0490223	0.0995657	0.0574843	-0.0452257	0.330238	0.165119
O09110	Dual specificity mitogen-activated protein kinase kinase 3 OS=Mus musculus GN=Map2k3 PE=1 SV=2 - [MP2K3_MOUSE]	0.148405	0.104296	0.0602151	0.0854189	0.0976219	0.048811
O09111	NADH dehydrogenase [ubiquinone] 1 beta subcomplex subunit 11, mitochondrial OS=Mus musculus GN=Ndufb11 PE=1 SV=2 - [NDUBB_MOUSE]	-0.613393	0.151968	0.087739	0.0304965	0.403969	0.201985
O09131	Glutathione S-transferase omega-1 OS=Mus musculus GN=Gsto1 PE=2 SV=2 - [GSTO1_MOUSE]	0.0875478	0.0938161	0.0541648	-0.072902	0.183465	0.0917324
O09158	Cytochrome P450 3A25 OS=Mus musculus GN=Cyp3a25 PE=2 SV=1 - [CP3AP_MOUSE]	-1.38102	0.499723	0.288515	-0.062504	0.357848	0.178924
O09159	Lysosomal alpha-mannosidase OS=Mus musculus GN=Man2b1 PE=2 SV=4 - [MA2B1_MOUSE]	-0.353627	0.202055	0.116656	-0.0420639	0.107745	0.0538727
O09164	Extracellular superoxide dismutase [Cu-Zn] OS=Mus musculus GN=Sod3 PE=1 SV=1 - [SODE_MOUSE]	0.330479	0.242734	0.140142	-0.0435765	0.0288307	0.0144154
O09165	Calsequestrin-1 OS=Mus musculus GN=Casq1 PE=1 SV=3 - [CASQ1_MOUSE]	1.07304	0.952369	0.549851	0.373027	1.16176	0.580879
O09167	60S ribosomal protein L21 OS=Mus musculus GN=Rpl21 PE=2 SV=3 - [RL21_MOUSE]	-0.521236	0.287462	0.165966	-0.0119416	0.255371	0.127685
O09172	Glutamate--cysteine ligase regulatory subunit OS=Mus musculus GN=Gclm PE=2 SV=1 - [GSH0_MOUSE]	0.252512	0.205032	0.118375	0.190803	0.324632	0.162316
O09173	Homogentisate 1,2-dioxygenase OS=Mus musculus GN=Hgd PE=1 SV=2 - [HGD_MOUSE]	0.349657	0.256985	0.14837	0.0645972	0.111842	0.0559211
O09174	Alpha-methylacyl-CoA racemase OS=Mus musculus GN=Amacr PE=1 SV=4 - [AMACR_MOUSE]	0.0150173	0.214025	0.123567	-0.128757	0.0663222	0.0331611
O35071	Kinesin-like protein KIF1C OS=Mus musculus GN=Kif1c PE=2 SV=2 - [KIF1C_MOUSE]	0.211473	0.16192	0.0934845	0.0537677	0.136607	0.0683036
O35075	Down syndrome critical region protein 3 homolog OS=Mus musculus GN=Dscr3 PE=2 SV=1 - [DSCR3_MOUSE]	0.261979	0.117786	0.0832873	0.416431	0.193669	0.136945
O35099	Mitogen-activated protein kinase kinase kinase 5 OS=Mus musculus GN=Map3k5 PE=1 SV=3 - [M3K5_MOUSE]	0.0875644	0.274252	0.158339	0.125879	0.225659	0.112829
O35114	Lysosome membrane protein 2 OS=Mus musculus GN=Scarb2 PE=1 SV=3 - [SCRB2_MOUSE]	-0.489306	0.118108	0.0681897	0.0856788	0.159283	0.0796416
O35129	Prohibitin-2 OS=Mus musculus GN=Phb2 PE=1 SV=1 - [PHB2_MOUSE]	-0.261685	0.08005	0.0462169	-0.255763	0.145895	0.0729477
O35143	ATPase inhibitor, mitochondrial OS=Mus musculus GN=Atpif1 PE=1 SV=2 - [ATIF1_MOUSE]	-0.993041	0.116448	0.082341	-1.45934	0.575094	0.406653
O35166	Golgi SNAP receptor complex member 2 OS=Mus musculus GN=Gosr2 PE=2 SV=2 - [GOSR2_MOUSE]	-1.2429	0.266423	0.188389	-0.492667	0.297612	0.210444
O35215	D-dopachrome decarboxylase OS=Mus musculus GN=Ddt PE=1 SV=3 - [DOPD_MOUSE]	0.533121	0.205446	0.118614	-0.0436212	0.203124	0.101562
O35218	Cleavage and polyadenylation specificity factor subunit 2 OS=Mus musculus GN=Cpsf2 PE=1 SV=1 - [CPSF2_MOUSE]	0.254693	0.230178	0.132893	0.146439	0.115784	0.0578921
O35226	26S proteasome non-ATPase regulatory subunit 4 OS=Mus musculus GN=Psmd4 PE=1 SV=1 - [PSMD4_MOUSE]	0.511097	0.137971	0.0796574	0.0271739	0.15875	0.079375
O35239	Tyrosine-protein phosphatase non-receptor type 9 OS=Mus musculus GN=Ptpn9 PE=1 SV=2 - [PTN9_MOUSE]	-0.23178	0.0450496	0.0318549	-0.145847	0.153022	0.108203
O35250	Exocyst complex component 7 OS=Mus musculus GN=Exoc7 PE=1 SV=2 - [EXOC7_MOUSE]	0.0494131	0.0913227	0.0645749	0.101437	0.00495907	0.00350659
O35286	Putative pre-mRNA-splicing factor ATP-dependent RNA helicase DHX15 OS=Mus musculus GN=Dhx15 PE=1 SV=2 - [DHX15_MOUSE]	-0.232478	0.120414	0.0695212	0.0234544	0.0650559	0.0325279
O35295	Transcriptional activator protein Pur-beta OS=Mus musculus GN=Purb PE=1 SV=3 - [PURB_MOUSE]	0.421179	0.115034	0.0664147	-0.172606	0.196625	0.0983126
O35309	N-myc-interactor OS=Mus musculus GN=Nmi PE=2 SV=1 - [NMI_MOUSE]	0.215325	0.146596	0.0846375	-0.104638	0.0727565	0.0363783
O35326	Serine/arginine-rich splicing factor 5 OS=Mus musculus GN=Srsf5 PE=1 SV=2 - [SRSF5_MOUSE]	0.0376112	0.0378799	0.02187	-0.042116	0.180164	0.0900821
O35343	Importin subunit alpha-3 OS=Mus musculus GN=Kpna4 PE=1 SV=1 - [IMA3_MOUSE]	0.320498	0.102317	0.0590729	0.158828	0.129633	0.0648163
O35344	Importin subunit alpha-4 OS=Mus musculus GN=Kpna3 PE=1 SV=1 - [IMA4_MOUSE]	0.307278	0.0566246	0.0326922	-0.0300663	0.171135	0.0855675
O35345	Importin subunit alpha-7 OS=Mus musculus GN=Kpna6 PE=1 SV=2 - [IMA7_MOUSE]	0.242193	0.164928	0.0952213	0.0265814	0.126528	0.0632638
O35350	Calpain-1 catalytic subunit OS=Mus musculus GN=Capn1 PE=1 SV=1 - [CAN1_MOUSE]	-0.0592275	0.333738	0.192684	0.00458017	0.219557	0.109778
O35381	Acidic leucine-rich nuclear phosphoprotein 32 family member A OS=Mus musculus GN=Anp32a PE=1 SV=1 - [AN32A_MOUSE]	0.306974	0.187211	0.108087	-0.101191	0.130603	0.0653017
O35382	Exocyst complex component 4 OS=Mus musculus GN=Exoc4 PE=1 SV=2 - [EXOC4_MOUSE]	-0.530822	0.472153	0.272598	-0.0283574	0.360692	0.180346
O35386	Phytanoyl-CoA dioxygenase, peroxisomal OS=Mus musculus GN=Phyh PE=1 SV=1 - [PAHX_MOUSE]	-0.335185	0.139289	0.0804188	-0.0298813	0.0373042	0.0186521
O35387	HCLS1-associated protein X-1 OS=Mus musculus GN=Hax1 PE=1 SV=1 - [HAX1_MOUSE]	0.0155483	0.321686	0.185725	0.254061	0.509726	0.254863
O35405	Phospholipase D3 OS=Mus musculus GN=Pld3 PE=2 SV=1 - [PLD3_MOUSE]	-0.269231	0.274362	0.194003	0.401875	0.200411	0.141712
O35423	Serine--pyruvate aminotransferase, mitochondrial OS=Mus musculus GN=Agxt PE=1 SV=3 - [SPYA_MOUSE]	0.169616	0.643092	0.37129	-0.110638	0.480348	0.240174
O35435	Dihydroorotate dehydrogenase (quinone), mitochondrial OS=Mus musculus GN=Dhodh PE=2 SV=2 - [PYRD_MOUSE]	-0.306593	0.19236	0.136019	0.100851	0.0165606	0.0117101
O35448	Lysosomal thioesterase PPT2 OS=Mus musculus GN=Ppt2 PE=2 SV=1 - [PPT2_MOUSE]	-0.357283	0.212928	0.150563	-0.0113631	0.0941845	0.0665985
O35453	Serine protease hepsin OS=Mus musculus GN=Hpn PE=2 SV=3 - [HEPS_MOUSE]	-0.587998	0.103078	0.072887	-0.394824	0.0690642	0.0488357
O35459	Delta(3,5)-Delta(2,4)-dienoyl-CoA isomerase, mitochondrial OS=Mus musculus GN=Ech1 PE=1 SV=1 - [ECH1_MOUSE]	0.404067	0.0857854	0.0495282	-0.120884	0.230731	0.115365
O35465	Peptidyl-prolyl cis-trans isomerase FKBP8 OS=Mus musculus GN=Fkbp8 PE=1 SV=2 - [FKBP8_MOUSE]	-0.459683	0.175903	0.101558	0.0530324	0.0619508	0.0309754
O35488	Very long-chain acyl-CoA synthetase OS=Mus musculus GN=Slc27a2 PE=1 SV=2 - [S27A2_MOUSE]	-1.36558	0.506043	0.292164	-0.0132142	0.221379	0.110689
O35490	Betaine--homocysteine S-methyltransferase 1 OS=Mus musculus GN=Bhmt PE=2 SV=1 - [BHMT1_MOUSE]	-0.0300073	0.153489	0.0886167	-0.238376	0.203142	0.101571
O35516	Neurogenic locus notch homolog protein 2 OS=Mus musculus GN=Notch2 PE=1 SV=1 - [NOTC2_MOUSE]	-0.391506	0.0382855	0.0270719	-0.283185	0.086581	0.061222
O35551	Rab GTPase-binding effector protein 1 OS=Mus musculus GN=Rabep1 PE=1 SV=2 - [RABE1_MOUSE]	0.154637	0.0903173	0.0521447	0.0483911	0.12613	0.0630649
O35593	26S proteasome non-ATPase regulatory subunit 14 OS=Mus musculus GN=Psmd14 PE=1 SV=2 - [PSDE_MOUSE]	0.0963556	0.108546	0.0626688	-0.0733229	0.0233642	0.0116821
O35598	Disintegrin and metalloproteinase domain-containing protein 10 OS=Mus musculus GN=Adam10 PE=1 SV=2 - [ADA10_MOUSE]	-0.630446	0.0487026	0.0344379	-0.260895	0.0710026	0.0502064
O35601	FYN-binding protein OS=Mus musculus GN=Fyb PE=1 SV=2 - [FYB_MOUSE]	-0.243082	0.0542582	0.0383663	-0.300975	0.139476	0.0986246
O35604	Niemann-Pick C1 protein OS=Mus musculus GN=Npc1 PE=1 SV=2 - [NPC1_MOUSE]	-0.535736	0.194347	0.112206	-0.432465	0.445985	0.222992
O35609	Secretory carrier-associated membrane protein 3 OS=Mus musculus GN=Scamp3 PE=1 SV=3 - [SCAM3_MOUSE]	-0.20851	0.129052	0.074508	0.202702	0.179768	0.0898842
O35615	Zinc finger protein ZFPM1 OS=Mus musculus GN=Zfpm1 PE=1 SV=1 - [FOG1_MOUSE]	-0.813046	0.0187075	0.0132282	-0.936264	0.349891	0.247411
O35638	Cohesin subunit SA-2 OS=Mus musculus GN=Stag2 PE=1 SV=3 - [STAG2_MOUSE]	-0.680266	0.161211	0.113993	-0.809179	0.406535	0.287463
O35639	Annexin A3 OS=Mus musculus GN=Anxa3 PE=1 SV=4 - [ANXA3_MOUSE]	0.238215	0.186831	0.107867	-0.119563	0.178218	0.0891088
O35643	AP-1 complex subunit beta-1 OS=Mus musculus GN=Ap1b1 PE=1 SV=2 - [AP1B1_MOUSE]	0.0804694	0.0554412	0.032009	0.00778804	0.186181	0.0930906
O35657	Sialidase-1 OS=Mus musculus GN=Neu1 PE=1 SV=1 - [NEUR1_MOUSE]	-0.300941	0.108398	0.0625839	0.0183261	0.264719	0.13236
O35658	Complement component 1 Q subcomponent-binding protein, mitochondrial OS=Mus musculus GN=C1qbp PE=1 SV=1 - [C1QBP_MOUSE]	0.0147818	0.0974668	0.0562725	-0.0124837	0.321394	0.160697
O35660	Glutathione S-transferase Mu 6 OS=Mus musculus GN=Gstm6 PE=2 SV=4 - [GSTM6_MOUSE]	-0.181085	0.0107567	0.00621037	-0.212604	0.167472	0.083736
O35678	Monoglyceride lipase OS=Mus musculus GN=Mgll PE=1 SV=1 - [MGLL_MOUSE]	0.438347	0.42194	0.243607	-0.0889604	0.217144	0.108572
O35683	NADH dehydrogenase [ubiquinone] 1 alpha subcomplex subunit 1 OS=Mus musculus GN=Ndufa1 PE=3 SV=1 - [NDUA1_MOUSE]	-0.197164	0.0532366	0.0376439	-0.0441103	0.0159703	0.0112927
O35685	Nuclear migration protein nudC OS=Mus musculus GN=Nudc PE=1 SV=1 - [NUDC_MOUSE]	-0.176229	0.0723602	0.0417772	-0.150258	0.21575	0.107875
O35691	Pinin OS=Mus musculus GN=Pnn PE=1 SV=4 - [PININ_MOUSE]	-0.270566	0.270558	0.156207	-0.243792	0.236761	0.118381
O35711	Liprin-beta-2 OS=Mus musculus GN=Ppfibp2 PE=1 SV=3 - [LIPB2_MOUSE]	0.19908	0.105118	0.06069	0.0468812	0.203328	0.101664
O35728	Cytochrome P450 4A14 OS=Mus musculus GN=Cyp4a14 PE=2 SV=1 - [CP4AE_MOUSE]	-2.09784	0.415129	0.239675	-0.333712	0.433832	0.216916
O35730	E3 ubiquitin-protein ligase RING1 OS=Mus musculus GN=Ring1 PE=1 SV=2 - [RING1_MOUSE]	-0.113911	0.0564084	0.0398868	-0.132889	0.0565443	0.0399828
O35737	Heterogeneous nuclear ribonucleoprotein H OS=Mus musculus GN=Hnrnph1 PE=1 SV=3 - [HNRH1_MOUSE]	0.0237826	0.116898	0.0674909	0.0062289	0.24799	0.123995
O35744	Chitinase-like protein 3 OS=Mus musculus GN=Chil3 PE=1 SV=2 - [CHIL3_MOUSE]	0.774509	0.429304	0.247859	0.410138	0.140721	0.0703604
O35841	Apoptosis inhibitor 5 OS=Mus musculus GN=Api5 PE=1 SV=2 - [API5_MOUSE]	-0.0335401	0.0617616	0.0356581	0.122209	0.157263	0.0786316
O35855	Branched-chain-amino-acid aminotransferase, mitochondrial OS=Mus musculus GN=Bcat2 PE=2 SV=2 - [BCAT2_MOUSE]	0.594515	0.442798	0.313105	0.36926	0.205814	0.145532
O35857	Mitochondrial import inner membrane translocase subunit TIM44 OS=Mus musculus GN=Timm44 PE=1 SV=2 - [TIM44_MOUSE]	-0.186045	0.0449898	0.0259749	-0.133496	0.0955792	0.0477896
O35864	COP9 signalosome complex subunit 5 OS=Mus musculus GN=Cops5 PE=1 SV=3 - [CSN5_MOUSE]	0.210127	0.141982	0.0819732	-0.20745	0.207129	0.103564
O35887	Calumenin OS=Mus musculus GN=Calu PE=1 SV=1 - [CALU_MOUSE]	-0.080258	0.3281	0.189429	0.0372871	0.230203	0.115102
O35892	Nuclear autoantigen Sp-100 OS=Mus musculus GN=Sp100 PE=1 SV=2 - [SP100_MOUSE]	-0.549055	0.157001	0.111017	-0.456312	0.190756	0.134885
O35900	U6 snRNA-associated Sm-like protein LSm2 OS=Mus musculus GN=Lsm2 PE=3 SV=1 - [LSM2_MOUSE]	0.107819	0.196739	0.113587	0.1394	0.23027	0.115135
O35943	Frataxin, mitochondrial OS=Mus musculus GN=Fxn PE=1 SV=1 - [FRDA_MOUSE]	0.0753472	0.358765	0.253685	0.386986	0.195178	0.138011
O35945	Aldehyde dehydrogenase, cytosolic 1 OS=Mus musculus GN=Aldh1a7 PE=2 SV=1 - [AL1A7_MOUSE]	0.14615	0.15791	0.0911693	0.132855	0.20472	0.10236
O35955	Proteasome subunit beta type-10 OS=Mus musculus GN=Psmb10 PE=1 SV=1 - [PSB10_MOUSE]	0.237885	0.0902618	0.0521127	0.052841	0.547904	0.273952
O35969	Guanidinoacetate N-methyltransferase OS=Mus musculus GN=Gamt PE=2 SV=1 - [GAMT_MOUSE]	0.870596	0.133313	0.0769684	0.0774157	0.154911	0.0774556
O35972	39S ribosomal protein L23, mitochondrial OS=Mus musculus GN=Mrpl23 PE=2 SV=1 - [RM23_MOUSE]	0.104598	0.138131	0.0797498	0.107743	0.201454	0.100727
O35988	Syndecan-4 OS=Mus musculus GN=Sdc4 PE=1 SV=1 - [SDC4_MOUSE]	-1.08404	0.533113	0.307793	-0.191266	0.267329	0.133664
O54692	Centromere/kinetochore protein zw10 homolog OS=Mus musculus GN=Zw10 PE=2 SV=3 - [ZW10_MOUSE]	-0.0693931	0.119576	0.0845531	0.184522	0.0332622	0.0235199
O54724	Polymerase I and transcript release factor OS=Mus musculus GN=Ptrf PE=1 SV=1 - [PTRF_MOUSE]	0.188557	0.332148	0.191766	-0.000302481	0.184126	0.0920631
O54734	Dolichyl-diphosphooligosaccharide--protein glycosyltransferase 48 kDa subunit OS=Mus musculus GN=Ddost PE=1 SV=2 - [OST48_MOUSE]	-0.403281	0.156668	0.0904522	0.3621	0.254899	0.127449
O54749	Cytochrome P450 2J5 OS=Mus musculus GN=Cyp2j5 PE=2 SV=1 - [CP2J5_MOUSE]	-0.779935	0.386729	0.223278	-0.00998701	0.179804	0.0899021
O54754	Aldehyde oxidase 1 OS=Mus musculus GN=Aox1 PE=1 SV=2 - [AOXA_MOUSE]	0.108177	0.335195	0.193525	-0.146401	0.155034	0.0775172
O54774	AP-3 complex subunit delta-1 OS=Mus musculus GN=Ap3d1 PE=1 SV=1 - [AP3D1_MOUSE]	-0.215998	0.240535	0.138873	0.0186558	0.0704195	0.0352098
O54782	Epididymis-specific alpha-mannosidase OS=Mus musculus GN=Man2b2 PE=2 SV=2 - [MA2B2_MOUSE]	-0.247402	0.109587	0.0632701	0.191968	0.0463836	0.0231918
O54786	DNA fragmentation factor subunit alpha OS=Mus musculus GN=Dffa PE=1 SV=2 - [DFFA_MOUSE]	0.333387	0.194173	0.137301	0.144016	0.221725	0.156783
O54804	Choline kinase alpha OS=Mus musculus GN=Chka PE=1 SV=3 - [CHKA_MOUSE]	-0.204681	0.573507	0.40553	-0.329254	0.343183	0.242667
O54824	Pro-interleukin-16 OS=Mus musculus GN=Il16 PE=1 SV=3 - [IL16_MOUSE]	0.47183	0.277638	0.19632	0.0990103	0.123897	0.0876086
O54825	Bystin OS=Mus musculus GN=Bysl PE=1 SV=3 - [BYST_MOUSE]	-0.263561	0.0565163	0.0326297	0.164215	0.0345939	0.017297
O54833	Casein kinase II subunit alpha' OS=Mus musculus GN=Csnk2a2 PE=2 SV=1 - [CSK22_MOUSE]	-0.0911338	0.0801818	0.0566971	-0.0867743	0.0767031	0.0542373
O54865	Guanylate cyclase soluble subunit beta-1 OS=Mus musculus GN=Gucy1b3 PE=2 SV=1 - [GCYB1_MOUSE]	0.251282	0.130724	0.0924358	0.11959	0.232709	0.16455
O54879	High mobility group protein B3 OS=Mus musculus GN=Hmgb3 PE=2 SV=3 - [HMGB3_MOUSE]	0.194936	0.0617067	0.0356264	0.17166	0.191732	0.0958662
O54890	Integrin beta-3 OS=Mus musculus GN=Itgb3 PE=1 SV=2 - [ITB3_MOUSE]	-0.130411	0.218079	0.154205	0.0385381	0.0428093	0.0302708
O54916	RalBP1-associated Eps domain-containing protein 1 OS=Mus musculus GN=Reps1 PE=1 SV=2 - [REPS1_MOUSE]	0.0140557	0.204274	0.144444	-0.0421471	0.232143	0.16415
O54931	A-kinase anchor protein 2 OS=Mus musculus GN=Akap2 PE=1 SV=3 - [AKAP2_MOUSE]	0.0874364	0.136213	0.0786426	-0.0744092	0.0945777	0.0472889
O54941	SWI/SNF-related matrix-associated actin-dependent regulator of chromatin subfamily E member 1 OS=Mus musculus GN=Smarce1 PE=1 SV=1 - [SMCE1_MOUSE]	0.181081	0.161885	0.11447	0.126987	0.0446034	0.0315394
O54946	DnaJ homolog subfamily B member 6 OS=Mus musculus GN=Dnajb6 PE=1 SV=4 - [DNJB6_MOUSE]	-0.222254	0.0893508	0.0631805	-0.199637	0.0890846	0.0629924
O54950	5'-AMP-activated protein kinase subunit gamma-1 OS=Mus musculus GN=Prkag1 PE=1 SV=2 - [AAKG1_MOUSE]	0.257843	0.253424	0.146314	0.161257	0.156814	0.0784072
O54962	Barrier-to-autointegration factor OS=Mus musculus GN=Banf1 PE=1 SV=1 - [BAF_MOUSE]	-0.403622	0.39063	0.22553	0.0851612	0.281929	0.140965
O54974	Galectin-7 OS=Mus musculus GN=Lgals7 PE=2 SV=3 - [LEG7_MOUSE]	-0.164397	0.865889	0.612276	-0.153546	0.8205	0.580181
O54984	ATPase Asna1 OS=Mus musculus GN=Asna1 PE=1 SV=2 - [ASNA_MOUSE]	0.282149	0.0376927	0.0217619	0.00645572	0.124796	0.0623982
O54988	STE20-like serine/threonine-protein kinase OS=Mus musculus GN=Slk PE=1 SV=2 - [SLK_MOUSE]	-0.43464	0.203508	0.117495	-0.268921	0.390371	0.195186
O55003	BCL2/adenovirus E1B 19 kDa protein-interacting protein 3 OS=Mus musculus GN=Bnip3 PE=1 SV=1 - [BNIP3_MOUSE]	-1.20377	0.604493	0.349004	-0.462871	0.535399	0.2677
O55013	Trafficking protein particle complex subunit 3 OS=Mus musculus GN=Trappc3 PE=1 SV=1 - [TPPC3_MOUSE]	-0.362124	0.556049	0.321035	-0.435508	0.269882	0.134941
O55022	Membrane-associated progesterone receptor component 1 OS=Mus musculus GN=Pgrmc1 PE=1 SV=4 - [PGRC1_MOUSE]	-1.08918	0.820685	0.473823	-0.0633222	0.442127	0.221064
O55023	Inositol monophosphatase 1 OS=Mus musculus GN=Impa1 PE=1 SV=1 - [IMPA1_MOUSE]	0.208352	0.0742181	0.0428498	0.0464075	0.149752	0.074876
O55028	[3-methyl-2-oxobutanoate dehydrogenase [lipoamide]] kinase, mitochondrial OS=Mus musculus GN=Bckdk PE=1 SV=1 - [BCKD_MOUSE]	-0.0605539	0.145962	0.103211	0.0315418	0.0242937	0.0171782
O55029	Coatomer subunit beta' OS=Mus musculus GN=Copb2 PE=2 SV=2 - [COPB2_MOUSE]	0.0903341	0.0802347	0.0463235	-0.0390455	0.153903	0.0769514
O55042	Alpha-synuclein OS=Mus musculus GN=Snca PE=1 SV=2 - [SYUA_MOUSE]	-0.0472067	0.113258	0.0653893	-0.0814656	0.338149	0.169074
O55060	Thiopurine S-methyltransferase OS=Mus musculus GN=Tpmt PE=1 SV=1 - [TPMT_MOUSE]	0.056491	0.184647	0.106606	-0.001968	0.104131	0.0520656
O55102	Biogenesis of lysosome-related organelles complex 1 subunit 1 OS=Mus musculus GN=Bloc1s1 PE=1 SV=2 - [BL1S1_MOUSE]	0.337408	0.111223	0.0786468	0.249072	0.133116	0.0941271
O55106	Striatin OS=Mus musculus GN=Strn PE=1 SV=2 - [STRN_MOUSE]	-0.11121	0.336583	0.194326	-0.20835	0.296428	0.148214
O55111	Desmoglein-2 OS=Mus musculus GN=Dsg2 PE=1 SV=3 - [DSG2_MOUSE]	-0.581551	0.214399	0.123783	0.173892	0.086574	0.043287
O55125	Protein NipSnap homolog 1 OS=Mus musculus GN=Nipsnap1 PE=1 SV=1 - [NIPS1_MOUSE]	-0.800138	0.658074	0.379939	0.130542	0.149091	0.0745456
O55126	Protein NipSnap homolog 2 OS=Mus musculus GN=Gbas PE=2 SV=1 - [NIPS2_MOUSE]	-0.334456	0.305824	0.176567	0.191108	0.125165	0.0625823
O55128	Histone deacetylase complex subunit SAP18 OS=Mus musculus GN=Sap18 PE=1 SV=1 - [SAP18_MOUSE]	-0.704451	0.262349	0.151468	-0.283817	0.848668	0.424334
O55131	Septin-7 OS=Mus musculus GN=Sept7 PE=1 SV=1 - [SEPT7_MOUSE]	-0.000747287	0.0683162	0.0394424	0.0461239	0.0698375	0.0349187
O55135	Eukaryotic translation initiation factor 6 OS=Mus musculus GN=Eif6 PE=1 SV=2 - [IF6_MOUSE]	0.152243	0.0505553	0.0291881	0.0857319	0.108604	0.054302
O55137	Acyl-coenzyme A thioesterase 1 OS=Mus musculus GN=Acot1 PE=1 SV=1 - [ACOT1_MOUSE]	0.00603177	0.185663	0.107193	-0.190386	0.236121	0.118061
O55142	60S ribosomal protein L35a OS=Mus musculus GN=Rpl35a PE=1 SV=2 - [RL35A_MOUSE]	-1.01264	0.311697	0.179959	1.22721	1.47389	0.736943
O55143	Sarcoplasmic/endoplasmic reticulum calcium ATPase 2 OS=Mus musculus GN=Atp2a2 PE=1 SV=2 - [AT2A2_MOUSE]	-1.14583	0.3546	0.204729	0.0763769	0.254566	0.127283
O55176	E3 ubiquitin-protein ligase Praja-1 OS=Mus musculus GN=Pja1 PE=1 SV=3 - [PJA1_MOUSE]	-0.549372	0.188824	0.133519	-0.633129	0.235113	0.16625
O55201	Transcription elongation factor SPT5 OS=Mus musculus GN=Supt5h PE=1 SV=1 - [SPT5H_MOUSE]	-0.124369	0.113724	0.0656586	-0.0122185	0.100307	0.0501534
O55222	Integrin-linked protein kinase OS=Mus musculus GN=Ilk PE=1 SV=2 - [ILK_MOUSE]	-0.395001	0.165278	0.0954233	-0.189908	0.140775	0.0703873
O55229	Choline/ethanolamine kinase OS=Mus musculus GN=Chkb PE=1 SV=3 - [CHKB_MOUSE]	-0.152693	0.189094	0.109173	0.0142438	0.276034	0.138017
O55234	Proteasome subunit beta type-5 OS=Mus musculus GN=Psmb5 PE=1 SV=3 - [PSB5_MOUSE]	-0.531307	0.154171	0.0890104	-0.428121	0.212126	0.106063
O55239	Nicotinamide N-methyltransferase OS=Mus musculus GN=Nnmt PE=1 SV=1 - [NNMT_MOUSE]	-0.139837	0.508575	0.293626	0.0297727	0.159132	0.079566
O70133	ATP-dependent RNA helicase A OS=Mus musculus GN=Dhx9 PE=1 SV=2 - [DHX9_MOUSE]	-0.321656	0.155374	0.0897052	-0.0394342	0.0759338	0.0379669
O70152	Dolichol-phosphate mannosyltransferase subunit 1 OS=Mus musculus GN=Dpm1 PE=2 SV=1 - [DPM1_MOUSE]	-0.101102	0.18638	0.107606	0.166597	0.144709	0.0723545
O70165	Ficolin-1 OS=Mus musculus GN=Fcn1 PE=1 SV=1 - [FCN1_MOUSE]	-0.0508063	0.00766302	0.00541858	-0.14137	0.120765	0.0853935
O70172	Phosphatidylinositol 5-phosphate 4-kinase type-2 alpha OS=Mus musculus GN=Pip4k2a PE=1 SV=1 - [PI42A_MOUSE]	0.17663	0.113873	0.0805204	0.0376291	0.188944	0.133603
O70194	Eukaryotic translation initiation factor 3 subunit D OS=Mus musculus GN=Eif3d PE=1 SV=2 - [EIF3D_MOUSE]	-0.162489	0.173427	0.100128	0.121086	0.168532	0.0842658
O70200	Allograft inflammatory factor 1 OS=Mus musculus GN=Aif1 PE=1 SV=1 - [AIF1_MOUSE]	0.353473	0.0896227	0.0633728	-0.0726584	0.0348509	0.0246433
O70250	Phosphoglycerate mutase 2 OS=Mus musculus GN=Pgam2 PE=1 SV=3 - [PGAM2_MOUSE]	0.311268	0.683941	0.48362	0.52176	0.183926	0.130055
O70251	Elongation factor 1-beta OS=Mus musculus GN=Eef1b PE=1 SV=5 - [EF1B_MOUSE]	0.0327343	0.148208	0.0855681	0.17683	0.116138	0.0580691
O70252	Heme oxygenase 2 OS=Mus musculus GN=Hmox2 PE=2 SV=1 - [HMOX2_MOUSE]	-0.804674	0.28229	0.16298	0.253041	0.141431	0.0707154
O70303	Cell death activator CIDE-B OS=Mus musculus GN=Cideb PE=1 SV=2 - [CIDEB_MOUSE]	-0.103875	0.142427	0.100711	0.137127	0.00667762	0.00472179
O70305	Ataxin-2 OS=Mus musculus GN=Atxn2 PE=1 SV=1 - [ATX2_MOUSE]	-0.135433	0.0588803	0.0339945	-0.164054	0.28576	0.14288
O70309	Integrin beta-5 OS=Mus musculus GN=Itgb5 PE=1 SV=2 - [ITB5_MOUSE]	-0.94501	0.0429882	0.0303972	-0.312384	0.518414	0.366574
O70310	Glycylpeptide N-tetradecanoyltransferase 1 OS=Mus musculus GN=Nmt1 PE=1 SV=1 - [NMT1_MOUSE]	-0.0653442	0.161948	0.0935009	-0.116877	0.12075	0.0603752
O70311	Glycylpeptide N-tetradecanoyltransferase 2 OS=Mus musculus GN=Nmt2 PE=2 SV=1 - [NMT2_MOUSE]	0.3145	0.3438	0.198493	0.126091	0.246157	0.123079
O70318	Band 4.1-like protein 2 OS=Mus musculus GN=Epb41l2 PE=1 SV=2 - [E41L2_MOUSE]	-0.234215	0.125003	0.0721704	-0.109375	0.321239	0.160619
O70325	Phospholipid hydroperoxide glutathione peroxidase, mitochondrial OS=Mus musculus GN=Gpx4 PE=1 SV=4 - [GPX41_MOUSE]	0.0531725	0.113826	0.0657172	0.169162	0.0158427	0.00792133
O70362	Phosphatidylinositol-glycan-specific phospholipase D OS=Mus musculus GN=Gpld1 PE=1 SV=1 - [PHLD_MOUSE]	-0.0384979	0.0956295	0.0552117	-0.223455	0.0447384	0.0223692
O70370	Cathepsin S OS=Mus musculus GN=Ctss PE=1 SV=2 - [CATS_MOUSE]	0.351754	0.200833	0.115951	0.142291	0.327666	0.163833
O70378	ER membrane protein complex subunit 8 OS=Mus musculus GN=Emc8 PE=1 SV=1 - [EMC8_MOUSE]	0.189182	0.0488763	0.0282188	0.0305249	0.16312	0.0815598
O70400	PDZ and LIM domain protein 1 OS=Mus musculus GN=Pdlim1 PE=2 SV=4 - [PDLI1_MOUSE]	0.238428	0.145637	0.0840838	0.148958	0.15267	0.0763351
O70404	Vesicle-associated membrane protein 8 OS=Mus musculus GN=Vamp8 PE=1 SV=1 - [VAMP8_MOUSE]	-0.385719	0.218303	0.126037	-0.0344863	0.450294	0.225147
O70435	Proteasome subunit alpha type-3 OS=Mus musculus GN=Psma3 PE=1 SV=3 - [PSA3_MOUSE]	0.112647	0.0477183	0.0275502	-0.0703921	0.114261	0.0571306
O70439	Syntaxin-7 OS=Mus musculus GN=Stx7 PE=1 SV=3 - [STX7_MOUSE]	-0.19397	0.0988753	0.0699154	-0.269408	0.0703873	0.0497714
O70456	14-3-3 protein sigma OS=Mus musculus GN=Sfn PE=1 SV=2 - [1433S_MOUSE]	0.781879	1.2698	0.897884	0.399995	1.56669	1.10781
O70475	UDP-glucose 6-dehydrogenase OS=Mus musculus GN=Ugdh PE=1 SV=1 - [UGDH_MOUSE]	-0.15469	0.143455	0.0828237	0.0166215	0.0643803	0.0321901
O70481	E3 ubiquitin-protein ligase UBR1 OS=Mus musculus GN=Ubr1 PE=1 SV=2 - [UBR1_MOUSE]	-0.154892	0.295013	0.208606	0.0288237	0.16542	0.116969
O70492	Sorting nexin-3 OS=Mus musculus GN=Snx3 PE=1 SV=3 - [SNX3_MOUSE]	0.145667	0.19516	0.112676	-0.0288425	0.0884943	0.0442472
O70493	Sorting nexin-12 OS=Mus musculus GN=Snx12 PE=1 SV=1 - [SNX12_MOUSE]	0.154495	0.253627	0.146432	0.0133363	0.38862	0.19431
O70503	Very-long-chain 3-oxoacyl-CoA reductase OS=Mus musculus GN=Hsd17b12 PE=2 SV=1 - [DHB12_MOUSE]	-1.34894	0.607183	0.350557	0.00777887	0.447976	0.223988
O70551	SRSF protein kinase 1 OS=Mus musculus GN=Srpk1 PE=1 SV=2 - [SRPK1_MOUSE]	-0.654632	0.183126	0.12949	-0.943493	0.159873	0.113047
O70566	Protein diaphanous homolog 2 OS=Mus musculus GN=Diaph2 PE=1 SV=2 - [DIAP2_MOUSE]	-0.224218	0.206597	0.119279	0.311691	0.238119	0.119059
O70570	Polymeric immunoglobulin receptor OS=Mus musculus GN=Pigr PE=1 SV=1 - [PIGR_MOUSE]	0.129727	0.28956	0.167177	-0.119469	0.123574	0.061787
O70571	[Pyruvate dehydrogenase (acetyl-transferring)] kinase isozyme 4, mitochondrial OS=Mus musculus GN=Pdk4 PE=2 SV=1 - [PDK4_MOUSE]	-0.340746	0.170149	0.0982353	0.0577412	0.177523	0.0887617
O70572	Sphingomyelin phosphodiesterase 2 OS=Mus musculus GN=Smpd2 PE=1 SV=1 - [NSMA_MOUSE]	-0.726384	0.367577	0.212221	0.416269	0.362544	0.181272
O70589	Peripheral plasma membrane protein CASK OS=Mus musculus GN=Cask PE=1 SV=2 - [CSKP_MOUSE]	-0.547934	0.251929	0.145451	-0.0871151	0.317427	0.158714
O70591	Prefoldin subunit 2 OS=Mus musculus GN=Pfdn2 PE=2 SV=2 - [PFD2_MOUSE]	0.341937	0.104198	0.0601587	-0.0948707	0.307765	0.153883
O88271	Craniofacial development protein 1 OS=Mus musculus GN=Cfdp1 PE=1 SV=1 - [CFDP1_MOUSE]	0.488175	0.302054	0.213584	0.192827	0.142549	0.100797
O88291	DBIRD complex subunit ZNF326 OS=Mus musculus GN=Znf326 PE=2 SV=1 - [ZN326_MOUSE]	0.021344	0.119101	0.0687631	0.0297568	0.184909	0.0924545
O88322	Nidogen-2 OS=Mus musculus GN=Nid2 PE=1 SV=2 - [NID2_MOUSE]	0.245224	0.12322	0.0711414	-0.00338786	0.158395	0.0791977
O88342	WD repeat-containing protein 1 OS=Mus musculus GN=Wdr1 PE=1 SV=3 - [WDR1_MOUSE]	-0.0568078	0.124946	0.0721377	-0.0219394	0.303231	0.151615
O88343	Electrogenic sodium bicarbonate cotransporter 1 OS=Mus musculus GN=Slc4a4 PE=1 SV=2 - [S4A4_MOUSE]	-1.25103	0.298098	0.172107	-0.0967573	0.512945	0.256473
O88351	Inhibitor of nuclear factor kappa-B kinase subunit beta OS=Mus musculus GN=Ikbkb PE=1 SV=1 - [IKKB_MOUSE]	-0.108866	0.0283356	0.0200363	0.092627	0.125789	0.088946
O88384	Vesicle transport through interaction with t-SNAREs homolog 1B OS=Mus musculus GN=Vti1b PE=1 SV=1 - [VTI1B_MOUSE]	-1.06622	0.376869	0.266486	-1.27828	0.584648	0.413408
O88425	Nucleoside diphosphate kinase 6 OS=Mus musculus GN=Nme6 PE=2 SV=1 - [NDK6_MOUSE]	-0.239359	0.424635	0.300263	-0.36588	0.0945596	0.0668638
O88428	Bifunctional 3'-phosphoadenosine 5'-phosphosulfate synthase 2 OS=Mus musculus GN=Papss2 PE=1 SV=2 - [PAPS2_MOUSE]	0.0141595	0.176166	0.101709	-0.113009	0.116151	0.0580754
O88441	Metaxin-2 OS=Mus musculus GN=Mtx2 PE=1 SV=1 - [MTX2_MOUSE]	0.27073	0.0782466	0.0451757	0.115583	0.128248	0.0641239
O88447	Kinesin light chain 1 OS=Mus musculus GN=Klc1 PE=1 SV=3 - [KLC1_MOUSE]	0.266218	0.186429	0.131825	0.222688	0.0418697	0.0296063
O88448	Kinesin light chain 2 OS=Mus musculus GN=Klc2 PE=1 SV=1 - [KLC2_MOUSE]	-0.0605883	0.0415044	0.029348	-0.425587	0.374905	0.265098
O88451	Retinol dehydrogenase 7 OS=Mus musculus GN=Rdh7 PE=2 SV=1 - [RDH7_MOUSE]	-1.10105	0.470416	0.271595	-0.00772204	0.30202	0.15101
O88455	7-dehydrocholesterol reductase OS=Mus musculus GN=Dhcr7 PE=2 SV=1 - [DHCR7_MOUSE]	-0.589781	0.579931	0.334823	0.221555	0.281312	0.140656
O88456	Calpain small subunit 1 OS=Mus musculus GN=Capns1 PE=2 SV=1 - [CPNS1_MOUSE]	0.389354	0.205559	0.11868	-0.0422326	0.0668394	0.0334197
O88487	Cytoplasmic dynein 1 intermediate chain 2 OS=Mus musculus GN=Dync1i2 PE=1 SV=1 - [DC1I2_MOUSE]	-0.202438	0.082081	0.0473895	0.0212831	0.420684	0.210342
O88492	Perilipin-4 OS=Mus musculus GN=Plin4 PE=1 SV=2 - [PLIN4_MOUSE]	1.29526	0.910113	0.525454	-0.0872259	0.198537	0.0992687
O88520	Leucine-rich repeat protein SHOC-2 OS=Mus musculus GN=Shoc2 PE=2 SV=2 - [SHOC2_MOUSE]	0.161644	0.186599	0.131946	-0.03496	0.0809224	0.0572207
O88522	NF-kappa-B essential modulator OS=Mus musculus GN=Ikbkg PE=1 SV=2 - [NEMO_MOUSE]	-0.0404404	0.172355	0.0995094	-0.194243	0.177434	0.0887169
O88531	Palmitoyl-protein thioesterase 1 OS=Mus musculus GN=Ppt1 PE=2 SV=2 - [PPT1_MOUSE]	0.384189	0.290556	0.167752	0.304637	0.28663	0.143315
O88532	Zinc finger RNA-binding protein OS=Mus musculus GN=Zfr PE=1 SV=2 - [ZFR_MOUSE]	-0.14291	0.140369	0.0810422	-0.342095	0.146659	0.0733295
O88533	Aromatic-L-amino-acid decarboxylase OS=Mus musculus GN=Ddc PE=2 SV=1 - [DDC_MOUSE]	-0.465421	0.040241	0.0232332	-0.126944	0.293292	0.146646
O88543	COP9 signalosome complex subunit 3 OS=Mus musculus GN=Cops3 PE=1 SV=3 - [CSN3_MOUSE]	-0.133336	0.0683082	0.0394378	-0.220302	0.297555	0.148778
O88544	COP9 signalosome complex subunit 4 OS=Mus musculus GN=Cops4 PE=1 SV=1 - [CSN4_MOUSE]	0.314192	0.116157	0.0670631	0.0348507	0.133438	0.0667188
O88545	COP9 signalosome complex subunit 6 OS=Mus musculus GN=Cops6 PE=1 SV=1 - [CSN6_MOUSE]	0.237957	0.346581	0.200099	-0.0606061	0.177531	0.0887654
O88569	Heterogeneous nuclear ribonucleoproteins A2/B1 OS=Mus musculus GN=Hnrnpa2b1 PE=1 SV=2 - [ROA2_MOUSE]	0.205863	0.2068	0.119396	-0.041257	0.161119	0.0805597
O88587	Catechol O-methyltransferase OS=Mus musculus GN=Comt PE=1 SV=2 - [COMT_MOUSE]	-0.388113	0.162478	0.0938068	0.078135	0.174255	0.0871273
O88630	Golgi SNAP receptor complex member 1 OS=Mus musculus GN=Gosr1 PE=1 SV=2 - [GOSR1_MOUSE]	-0.522391	0.256485	0.181362	0.155736	0.0405619	0.0286816
O88653	Ragulator complex protein LAMTOR3 OS=Mus musculus GN=Lamtor3 PE=1 SV=1 - [LTOR3_MOUSE]	-0.137327	0.306588	0.177008	0.0535102	0.509937	0.254968
O88665	Bromodomain-containing protein 7 OS=Mus musculus GN=Brd7 PE=1 SV=1 - [BRD7_MOUSE]	-0.315269	0.0486027	0.0343673	-0.53016	0.404016	0.285682
O88668	Protein CREG1 OS=Mus musculus GN=Creg1 PE=2 SV=1 - [CREG1_MOUSE]	-0.720564	0.246584	0.142365	-0.163029	0.0976843	0.0488421
O88685	26S protease regulatory subunit 6A OS=Mus musculus GN=Psmc3 PE=1 SV=2 - [PRS6A_MOUSE]	0.21384	0.0684351	0.039511	-0.0231052	0.0383076	0.0191538
O88696	ATP-dependent Clp protease proteolytic subunit, mitochondrial OS=Mus musculus GN=Clpp PE=1 SV=1 - [CLPP_MOUSE]	-0.348447	0.143719	0.0829765	-0.109127	0.204737	0.102368
O88697	Serine/threonine-protein kinase 16 OS=Mus musculus GN=Stk16 PE=1 SV=3 - [STK16_MOUSE]	-0.538734	0.0938899	0.0663902	-0.0809737	0.175921	0.124395
O88712	C-terminal-binding protein 1 OS=Mus musculus GN=Ctbp1 PE=1 SV=2 - [CTBP1_MOUSE]	0.0822942	0.228923	0.161873	0.298472	0.253916	0.179545
O88735	Ensconsin OS=Mus musculus GN=Map7 PE=1 SV=1 - [MAP7_MOUSE]	-0.352232	0.00232637	0.00164499	-0.526996	0.311654	0.220373
O88736	3-keto-steroid reductase OS=Mus musculus GN=Hsd17b7 PE=2 SV=1 - [DHB7_MOUSE]	-0.822996	0.161097	0.0930095	0.0299267	0.109984	0.0549918
O88738	Baculoviral IAP repeat-containing protein 6 OS=Mus musculus GN=Birc6 PE=1 SV=2 - [BIRC6_MOUSE]	-0.305704	0.24712	0.142675	0.0688357	0.302613	0.151306
O88746	Target of Myb protein 1 OS=Mus musculus GN=Tom1 PE=1 SV=1 - [TOM1_MOUSE]	0.176892	0.171303	0.0989019	-0.200143	0.123449	0.0617245
O88783	Coagulation factor V OS=Mus musculus GN=F5 PE=1 SV=1 - [FA5_MOUSE]	0.102758	0.0741635	0.0428183	0.00269349	0.243379	0.12169
O88792	Junctional adhesion molecule A OS=Mus musculus GN=F11r PE=1 SV=2 - [JAM1_MOUSE]	-0.373747	0.317158	0.183111	0.0843356	0.295811	0.147906
O88796	Ribonuclease P protein subunit p30 OS=Mus musculus GN=Rpp30 PE=2 SV=1 - [RPP30_MOUSE]	-0.442649	0.0197191	0.0139435	-0.498153	0.285803	0.202093
O88811	Signal transducing adapter molecule 2 OS=Mus musculus GN=Stam2 PE=1 SV=1 - [STAM2_MOUSE]	0.258996	0.12765	0.073699	0.0706569	0.261121	0.130561
O88829	Lactosylceramide alpha-2,3-sialyltransferase OS=Mus musculus GN=St3gal5 PE=2 SV=2 - [SIAT9_MOUSE]	-0.478362	0.307915	0.177775	0.0286801	0.110411	0.0552057
O88833	Cytochrome P450 4A10 OS=Mus musculus GN=Cyp4a10 PE=2 SV=2 - [CP4AA_MOUSE]	-1.80855	0.398717	0.2302	-0.145087	0.406655	0.203328
O88844	Isocitrate dehydrogenase [NADP] cytoplasmic OS=Mus musculus GN=Idh1 PE=1 SV=2 - [IDHC_MOUSE]	0.373102	0.0686728	0.0396483	-0.0326901	0.0189665	0.00948325
O88845	A-kinase anchor protein 10, mitochondrial OS=Mus musculus GN=Akap10 PE=1 SV=3 - [AKA10_MOUSE]	-0.0974676	0.115777	0.081867	0.095484	0.0416885	0.0294782
O88851	Putative hydrolase RBBP9 OS=Mus musculus GN=Rbbp9 PE=1 SV=2 - [RBBP9_MOUSE]	0.559746	0.102118	0.0589581	0.145808	0.135468	0.067734
O88874	Cyclin-K OS=Mus musculus GN=Ccnk PE=1 SV=3 - [CCNK_MOUSE]	-0.0903984	0.0318235	0.0225026	0.227969	0.115974	0.0820063
O88876	Short-chain dehydrogenase/reductase 3 OS=Mus musculus GN=Dhrs3 PE=2 SV=2 - [DHRS3_MOUSE]	-0.283632	0.198154	0.114404	0.0862893	0.282802	0.141401
O88888	Amyloid beta A4 precursor protein-binding family A member 3 OS=Mus musculus GN=Apba3 PE=2 SV=1 - [APBA3_MOUSE]	-0.541853	0.0320777	0.0226823	-0.56862	0.162079	0.114607
O88908	Sterol O-acyltransferase 2 OS=Mus musculus GN=Soat2 PE=1 SV=2 - [SOAT2_MOUSE]	-0.992253	0.49642	0.286608	-0.0373534	0.33888	0.16944
O88939	Zinc finger and BTB domain-containing protein 7A OS=Mus musculus GN=Zbtb7a PE=1 SV=2 - [ZBT7A_MOUSE]	0.159204	0.0344288	0.0243448	-0.218798	0.211752	0.149732
O88947	Coagulation factor X OS=Mus musculus GN=F10 PE=1 SV=1 - [FA10_MOUSE]	0.144102	0.116726	0.0673919	-0.175344	0.204458	0.102229
O88952	Protein lin-7 homolog C OS=Mus musculus GN=Lin7c PE=1 SV=2 - [LIN7C_MOUSE]	-0.00840524	0.137139	0.0791772	-0.11978	0.108541	0.0542704
O88958	Glucosamine-6-phosphate isomerase 1 OS=Mus musculus GN=Gnpda1 PE=2 SV=3 - [GNPI1_MOUSE]	0.821102	0.233552	0.134841	-0.231691	0.424409	0.212204
O88962	7-alpha-hydroxycholest-4-en-3-one 12-alpha-hydroxylase OS=Mus musculus GN=Cyp8b1 PE=2 SV=1 - [CP8B1_MOUSE]	-1.27359	0.277185	0.160033	-0.0129542	0.362633	0.181317
O88967	ATP-dependent zinc metalloprotease YME1L1 OS=Mus musculus GN=Yme1l1 PE=2 SV=1 - [YMEL1_MOUSE]	-0.713261	0.231771	0.133813	0.0319789	0.184481	0.0922404
O88968	Transcobalamin-2 OS=Mus musculus GN=Tcn2 PE=2 SV=1 - [TCO2_MOUSE]	0.236055	0.115468	0.0816482	0.180191	0.0475825	0.0336459
O88983	Syntaxin-8 OS=Mus musculus GN=Stx8 PE=1 SV=1 - [STX8_MOUSE]	-0.392894	0.091615	0.0647816	-0.464827	0.065261	0.0461465
O88986	2-amino-3-ketobutyrate coenzyme A ligase, mitochondrial OS=Mus musculus GN=Gcat PE=1 SV=2 - [KBL_MOUSE]	-0.269725	0.385143	0.222362	0.0827985	0.1296	0.0647999
O88990	Alpha-actinin-3 OS=Mus musculus GN=Actn3 PE=2 SV=1 - [ACTN3_MOUSE]	0.866054	1.2085	0.697729	0.246403	0.921629	0.460814
O89017	Legumain OS=Mus musculus GN=Lgmn PE=1 SV=1 - [LGMN_MOUSE]	-0.33178	0.155442	0.0897443	-0.263759	0.42289	0.211445
O89020	Afamin OS=Mus musculus GN=Afm PE=1 SV=2 - [AFAM_MOUSE]	0.0567077	0.337525	0.19487	-0.428007	0.114327	0.0571634
O89023	Tripeptidyl-peptidase 1 OS=Mus musculus GN=Tpp1 PE=1 SV=2 - [TPP1_MOUSE]	-0.690975	0.381112	0.220035	-0.528242	0.608781	0.30439
O89050	Muskelin OS=Mus musculus GN=Mkln1 PE=2 SV=1 - [MKLN1_MOUSE]	-0.106881	0.0913305	0.0645804	-0.266629	0.0174832	0.0123625
O89051	Integral membrane protein 2B OS=Mus musculus GN=Itm2b PE=2 SV=1 - [ITM2B_MOUSE]	-0.0201296	0.431993	0.305465	0.207009	0.219547	0.155243
O89053	Coronin-1A OS=Mus musculus GN=Coro1a PE=1 SV=5 - [COR1A_MOUSE]	0.0528663	0.237363	0.137041	-0.290877	0.283895	0.141948
O89079	Coatomer subunit epsilon OS=Mus musculus GN=Cope PE=2 SV=3 - [COPE_MOUSE]	0.20921	0.151235	0.0873158	0.153147	0.288144	0.144072
O89086	Putative RNA-binding protein 3 OS=Mus musculus GN=Rbm3 PE=2 SV=1 - [RBM3_MOUSE]	-0.817368	0.55275	0.31913	-0.685483	0.530309	0.265155
O89106	Bis(5'-adenosyl)-triphosphatase OS=Mus musculus GN=Fhit PE=2 SV=3 - [FHIT_MOUSE]	0.0213554	0.0696999	0.0402413	0.212687	0.118316	0.0591581
O89110	Caspase-8 OS=Mus musculus GN=Casp8 PE=1 SV=1 - [CASP8_MOUSE]	0.0345803	0.0998698	0.0576598	-0.0323996	0.172991	0.0864954
O89112	LanC-like protein 1 OS=Mus musculus GN=Lancl1 PE=1 SV=1 - [LANC1_MOUSE]	-0.296781	0.0245521	0.0141751	-0.00594744	0.243155	0.121577
P00186	Cytochrome P450 1A2 OS=Mus musculus GN=Cyp1a2 PE=1 SV=1 - [CP1A2_MOUSE]	-2.55425	0.271561	0.156786	-0.54776	0.247632	0.123816
P00329	Alcohol dehydrogenase 1 OS=Mus musculus GN=Adh1 PE=2 SV=2 - [ADH1_MOUSE]	0.366493	0.0926673	0.0535015	0.00415832	0.084708	0.042354
P00375	Dihydrofolate reductase OS=Mus musculus GN=Dhfr PE=1 SV=3 - [DYR_MOUSE]	0.709135	0.258452	0.149217	-0.0358942	0.0801839	0.040092
P00405	Cytochrome c oxidase subunit 2 OS=Mus musculus GN=Mtco2 PE=1 SV=1 - [COX2_MOUSE]	-1.42508	0.576129	0.332628	0.00895928	0.395151	0.197576
P00493	Hypoxanthine-guanine phosphoribosyltransferase OS=Mus musculus GN=Hprt1 PE=1 SV=3 - [HPRT_MOUSE]	-0.132415	0.235466	0.135947	-0.0145725	0.149943	0.0749715
P00683	Ribonuclease pancreatic OS=Mus musculus GN=Rnase1 PE=1 SV=2 - [RNAS1_MOUSE]	1.30493	0.838689	0.593043	0.475074	0.00138819	0.000981599
P00687	Alpha-amylase 1 OS=Mus musculus GN=Amy1 PE=1 SV=2 - [AMY1_MOUSE]	0.204026	0.0810231	0.057292	0.126651	0.125758	0.0889244
P00688	Pancreatic alpha-amylase OS=Mus musculus GN=Amy2 PE=1 SV=2 - [AMYP_MOUSE]	1.86291	0.99616	0.575133	0.759472	0.278331	0.139165
P00920	Carbonic anhydrase 2 OS=Mus musculus GN=Ca2 PE=1 SV=4 - [CAH2_MOUSE]	-0.616252	0.389832	0.225069	-0.599701	0.133899	0.0669493
P01027	Complement C3 OS=Mus musculus GN=C3 PE=1 SV=3 - [CO3_MOUSE]	-0.128786	0.073133	0.0422234	-0.119115	0.115723	0.0578616
P01029	Complement C4-B OS=Mus musculus GN=C4b PE=1 SV=3 - [CO4B_MOUSE]	-0.00919848	0.146877	0.0847995	0.0551593	0.146862	0.0734309
P01631	Ig kappa chain V-II region 26-10 OS=Mus musculus PE=1 SV=1 - [KV2A7_MOUSE]	-0.200871	0.629862	0.363651	-0.383998	0.293381	0.14669
P01635	Ig kappa chain V-V region K2 (Fragment) OS=Mus musculus PE=1 SV=1 - [KV5A3_MOUSE]	-0.0826585	0.659736	0.466504	-0.331849	0.571648	0.404216
P01642	Ig kappa chain V-V region L7 (Fragment) OS=Mus musculus GN=Gm10881 PE=1 SV=1 - [KV5A9_MOUSE]	-0.00489197	0.000125861	8.89971e-05	-0.325047	0.0491412	0.0347481
P01837	Ig kappa chain C region OS=Mus musculus PE=1 SV=1 - [IGKC_MOUSE]	0.492447	0.627349	0.443603	0.322771	0.473106	0.334536
P01843	Ig lambda-1 chain C region OS=Mus musculus PE=1 SV=1 - [LAC1_MOUSE]	-0.0108937	0.369669	0.213428	-0.14069	0.228843	0.114422
P01864	Ig gamma-2A chain C region secreted form OS=Mus musculus PE=1 SV=1 - [GCAB_MOUSE]	0.201342	0.31021	0.1791	-0.319436	0.212873	0.106436
P01867	Ig gamma-2B chain C region OS=Mus musculus GN=Igh-3 PE=1 SV=3 - [IGG2B_MOUSE]	0.304174	0.592602	0.342139	0.0393857	0.105502	0.052751
P01872	Ig mu chain C region OS=Mus musculus GN=Ighm PE=1 SV=2 - [IGHM_MOUSE]	0.488171	0.423065	0.244256	-0.566675	0.159011	0.0795054
P01878	Ig alpha chain C region OS=Mus musculus PE=1 SV=1 - [IGHA_MOUSE]	0.0901292	0.472631	0.272873	0.111803	0.498543	0.249272
P01887	Beta-2-microglobulin OS=Mus musculus GN=B2m PE=1 SV=2 - [B2MG_MOUSE]	0.23516	0.0887666	0.0512494	-0.319791	0.135205	0.0676027
P01898	H-2 class I histocompatibility antigen, Q10 alpha chain OS=Mus musculus GN=H2-Q10 PE=1 SV=3 - [HA10_MOUSE]	0.0291989	0.156637	0.0904341	-0.227765	0.0949742	0.0474871
P01901	H-2 class I histocompatibility antigen, K-B alpha chain OS=Mus musculus GN=H2-K1 PE=1 SV=1 - [HA1B_MOUSE]	-0.570155	0.338048	0.195172	-0.209944	0.284304	0.142152
P01942	Hemoglobin subunit alpha OS=Mus musculus GN=Hba PE=1 SV=2 - [HBA_MOUSE]	-0.101244	0.2068	0.119396	-0.535775	0.11407	0.057035
P02088	Hemoglobin subunit beta-1 OS=Mus musculus GN=Hbb-b1 PE=1 SV=2 - [HBB1_MOUSE]	-0.405319	0.305646	0.176465	-0.349998	0.729323	0.364662
P02463	Collagen alpha-1(IV) chain OS=Mus musculus GN=Col4a1 PE=2 SV=4 - [CO4A1_MOUSE]	-1.13765	0.154615	0.10933	-0.878736	0.370709	0.262131
P02468	Laminin subunit gamma-1 OS=Mus musculus GN=Lamc1 PE=1 SV=2 - [LAMC1_MOUSE]	0.0661235	0.147191	0.0849807	0.165588	0.0685786	0.0342893
P02469	Laminin subunit beta-1 OS=Mus musculus GN=Lamb1 PE=1 SV=3 - [LAMB1_MOUSE]	0.354238	0.0565423	0.0399815	0.266476	0.146392	0.103515
P02535	Keratin, type I cytoskeletal 10 OS=Mus musculus GN=Krt10 PE=1 SV=3 - [K1C10_MOUSE]	-0.0427252	0.264095	0.186743	1.18268	0.338619	0.23944
P02798	Metallothionein-2 OS=Mus musculus GN=Mt2 PE=1 SV=2 - [MT2_MOUSE]	-0.903758	0.358127	0.253234	-0.852968	0.833225	0.589179
P02802	Metallothionein-1 OS=Mus musculus GN=Mt1 PE=1 SV=1 - [MT1_MOUSE]	-1.3496	0.342169	0.197551	-0.233554	0.898752	0.449376
P03888	NADH-ubiquinone oxidoreductase chain 1 OS=Mus musculus GN=Mtnd1 PE=1 SV=3 - [NU1M_MOUSE]	-0.776413	0.497298	0.287115	0.282193	0.359837	0.179919
P03899	NADH-ubiquinone oxidoreductase chain 3 OS=Mus musculus GN=Mtnd3 PE=3 SV=3 - [NU3M_MOUSE]	-0.941936	0.703143	0.497197	-0.098353	0.0865831	0.0612235
P03911	NADH-ubiquinone oxidoreductase chain 4 OS=Mus musculus GN=Mtnd4 PE=1 SV=1 - [NU4M_MOUSE]	-0.485519	0.530665	0.30638	0.223879	0.456976	0.228488
P03921	NADH-ubiquinone oxidoreductase chain 5 OS=Mus musculus GN=Mtnd5 PE=3 SV=3 - [NU5M_MOUSE]	-1.35957	0.739199	0.426777	0.128437	0.257329	0.128664
P03930	ATP synthase protein 8 OS=Mus musculus GN=Mtatp8 PE=1 SV=1 - [ATP8_MOUSE]	-0.807234	0.638389	0.368574	0.222469	0.190032	0.0950162
P03958	Adenosine deaminase OS=Mus musculus GN=Ada PE=1 SV=3 - [ADA_MOUSE]	0.159672	0.528667	0.305226	0.107896	0.459763	0.229881
P03987	Ig gamma-3 chain C region OS=Mus musculus PE=1 SV=2 - [IGHG3_MOUSE]	-0.507219	0.573195	0.330935	-0.873801	0.529057	0.264528
P03995	Glial fibrillary acidic protein OS=Mus musculus GN=Gfap PE=1 SV=4 - [GFAP_MOUSE]	0.153044	0.346574	0.245065	-0.335916	0.28589	0.202155
P04117	Fatty acid-binding protein, adipocyte OS=Mus musculus GN=Fabp4 PE=1 SV=3 - [FABP4_MOUSE]	1.17332	0.344999	0.199185	0.153935	0.124208	0.0621038
P04186	Complement factor B OS=Mus musculus GN=Cfb PE=1 SV=2 - [CFAB_MOUSE]	0.0614764	0.186936	0.107928	-0.0683441	0.174423	0.0872116
P04247	Myoglobin OS=Mus musculus GN=Mb PE=1 SV=3 - [MYG_MOUSE]	0.866037	1.17947	0.680968	0.420426	1.09413	0.547067
P04627	Serine/threonine-protein kinase A-Raf OS=Mus musculus GN=Araf PE=2 SV=2 - [ARAF_MOUSE]	-0.398766	0.56145	0.324153	-0.260502	0.15885	0.0794248
P04919	Band 3 anion transport protein OS=Mus musculus GN=Slc4a1 PE=1 SV=1 - [B3AT_MOUSE]	-1.3121	0.569537	0.328822	-0.312599	0.0363845	0.0181923
P04939	Major urinary protein 3 OS=Mus musculus GN=Mup3 PE=1 SV=1 - [MUP3_MOUSE]	0.118717	0.304904	0.176036	0.304916	0.299534	0.149767
P04945	Ig kappa chain V-VI region NQ2-6.1 OS=Mus musculus PE=2 SV=1 - [KV6AB_MOUSE]	0.308318	0.28263	0.19985	0.0994021	0.359068	0.253899
P05063	Fructose-bisphosphate aldolase C OS=Mus musculus GN=Aldoc PE=1 SV=4 - [ALDOC_MOUSE]	-0.33197	0.394111	0.22754	0.113678	0.0487135	0.0243567
P05064	Fructose-bisphosphate aldolase A OS=Mus musculus GN=Aldoa PE=1 SV=2 - [ALDOA_MOUSE]	0.270003	0.260455	0.150374	-0.116737	0.0732151	0.0366076
P05132	cAMP-dependent protein kinase catalytic subunit alpha OS=Mus musculus GN=Prkaca PE=1 SV=3 - [KAPCA_MOUSE]	0.124457	0.541009	0.382551	0.362411	0.224875	0.159011
P05201	Aspartate aminotransferase, cytoplasmic OS=Mus musculus GN=Got1 PE=1 SV=3 - [AATC_MOUSE]	0.323499	0.769197	0.444096	-0.157976	0.13284	0.0664198
P05202	Aspartate aminotransferase, mitochondrial OS=Mus musculus GN=Got2 PE=1 SV=1 - [AATM_MOUSE]	-0.0687928	0.216862	0.125206	0.0807732	0.0250814	0.0125407
P05208	Chymotrypsin-like elastase family member 2A OS=Mus musculus GN=Cela2a PE=2 SV=1 - [CEL2A_MOUSE]	1.7282	1.28787	0.74355	0.320901	0.208823	0.104412
P05366	Serum amyloid A-1 protein OS=Mus musculus GN=Saa1 PE=2 SV=2 - [SAA1_MOUSE]	0.504512	0.769774	0.444429	1.38019	0.714424	0.357212
P05367	Serum amyloid A-2 protein OS=Mus musculus GN=Saa2 PE=1 SV=1 - [SAA2_MOUSE]	0.574534	0.280236	0.198157	1.20057	0.445899	0.315299
P05784	Keratin, type I cytoskeletal 18 OS=Mus musculus GN=Krt18 PE=1 SV=5 - [K1C18_MOUSE]	-0.43403	0.0924217	0.0533597	-0.107844	0.143714	0.071857
P05977	Myosin light chain 1/3, skeletal muscle isoform OS=Mus musculus GN=Myl1 PE=1 SV=2 - [MYL1_MOUSE]	0.789677	0.774221	0.446997	0.150797	0.562165	0.281083
P06151	L-lactate dehydrogenase A chain OS=Mus musculus GN=Ldha PE=1 SV=3 - [LDHA_MOUSE]	0.60554	0.0420849	0.0242977	0.156264	0.158921	0.0794607
P06330	Ig heavy chain V region AC38 205.12 OS=Mus musculus PE=1 SV=1 - [HVM51_MOUSE]	0.393483	0.622263	0.440006	0.385444	0.540249	0.382013
P06537	Glucocorticoid receptor OS=Mus musculus GN=Nr3c1 PE=1 SV=1 - [GCR_MOUSE]	-0.361099	0.375553	0.216826	-0.155032	0.396739	0.198369
P06683	Complement component C9 OS=Mus musculus GN=C9 PE=1 SV=2 - [CO9_MOUSE]	-0.31758	0.175759	0.101475	-0.0711606	0.106764	0.0533819
P06684	Complement C5 OS=Mus musculus GN=C5 PE=1 SV=2 - [CO5_MOUSE]	-0.226988	0.0293289	0.016933	0.0812542	0.107456	0.0537279
P06728	Apolipoprotein A-IV OS=Mus musculus GN=Apoa4 PE=1 SV=3 - [APOA4_MOUSE]	0.687305	0.808235	0.466635	-0.264699	0.157499	0.0787496
P06745	Glucose-6-phosphate isomerase OS=Mus musculus GN=Gpi PE=1 SV=4 - [G6PI_MOUSE]	0.0174755	0.330914	0.191053	0.121415	0.0483206	0.0241603
P06797	Cathepsin L1 OS=Mus musculus GN=Ctsl PE=1 SV=2 - [CATL1_MOUSE]	-0.530762	0.198238	0.114453	-0.155094	0.207935	0.103968
P06801	NADP-dependent malic enzyme OS=Mus musculus GN=Me1 PE=1 SV=2 - [MAOX_MOUSE]	-0.0917684	0.878554	0.507233	-0.483731	0.147723	0.0738615
P06802	Ectonucleotide pyrophosphatase/phosphodiesterase family member 1 OS=Mus musculus GN=Enpp1 PE=1 SV=4 - [ENPP1_MOUSE]	-0.199323	0.217996	0.12586	0.061975	0.137689	0.0688445
P06909	Complement factor H OS=Mus musculus GN=Cfh PE=1 SV=2 - [CFAH_MOUSE]	-0.0565307	0.164947	0.0952321	-0.0123459	0.145795	0.0728975
P07091	Protein S100-A4 OS=Mus musculus GN=S100a4 PE=1 SV=1 - [S10A4_MOUSE]	-0.406856	0.062956	0.0445166	-1.02077	0.300584	0.212545
P07146	Anionic trypsin-2 OS=Mus musculus GN=Prss2 PE=2 SV=1 - [TRY2_MOUSE]	2.38427	1.46743	0.847219	0.290222	0.232204	0.116102
P07214	SPARC OS=Mus musculus GN=Sparc PE=1 SV=1 - [SPRC_MOUSE]	0.273575	0.0983678	0.0695565	-0.227525	0.208262	0.147263
P07309	Transthyretin OS=Mus musculus GN=Ttr PE=1 SV=1 - [TTHY_MOUSE]	0.39455	0.234945	0.135645	-1.00842	0.867979	0.43399
P07310	Creatine kinase M-type OS=Mus musculus GN=Ckm PE=1 SV=1 - [KCRM_MOUSE]	0.981574	1.48128	0.855218	0.14981	0.981832	0.490916
P07356	Annexin A2 OS=Mus musculus GN=Anxa2 PE=1 SV=2 - [ANXA2_MOUSE]	-0.227784	0.301399	0.174013	-0.148745	0.0704002	0.0352001
P07724	Serum albumin OS=Mus musculus GN=Alb PE=1 SV=3 - [ALBU_MOUSE]	0.199513	0.170612	0.0985031	-0.343968	0.06765	0.033825
P07742	Ribonucleoside-diphosphate reductase large subunit OS=Mus musculus GN=Rrm1 PE=1 SV=2 - [RIR1_MOUSE]	0.293896	0.0929428	0.0657205	0.219524	0.184675	0.130585
P07744	Keratin, type II cytoskeletal 4 OS=Mus musculus GN=Krt4 PE=1 SV=2 - [K2C4_MOUSE]	0.459708	1.70418	0.983911	0.179749	1.27702	0.638509
P07759	Serine protease inhibitor A3K OS=Mus musculus GN=Serpina3k PE=1 SV=2 - [SPA3K_MOUSE]	-0.54077	0.265398	0.153228	-0.0487979	0.324994	0.162497
P07901	Heat shock protein HSP 90-alpha OS=Mus musculus GN=Hsp90aa1 PE=1 SV=4 - [HS90A_MOUSE]	0.135663	0.0998911	0.0576722	0.0863799	0.0916453	0.0458226
P08003	Protein disulfide-isomerase A4 OS=Mus musculus GN=Pdia4 PE=1 SV=3 - [PDIA4_MOUSE]	0.0376733	0.152201	0.0878732	0.0695142	0.166412	0.083206
P08030	Adenine phosphoribosyltransferase OS=Mus musculus GN=Aprt PE=1 SV=2 - [APT_MOUSE]	-0.414015	0.157816	0.091115	-0.0179576	0.087713	0.0438565
P08032	Spectrin alpha chain, erythrocytic 1 OS=Mus musculus GN=Spta1 PE=2 SV=3 - [SPTA1_MOUSE]	-0.22058	0.198148	0.114401	-0.409648	0.133155	0.0665777
P08071	Lactotransferrin OS=Mus musculus GN=Ltf PE=2 SV=4 - [TRFL_MOUSE]	0.20919	0.160079	0.0924217	0.13301	0.381348	0.190674
P08101	Low affinity immunoglobulin gamma Fc region receptor II OS=Mus musculus GN=Fcgr2 PE=1 SV=2 - [FCGR2_MOUSE]	-0.32667	0.392658	0.226701	0.0137357	0.358511	0.179255
P08113	Endoplasmin OS=Mus musculus GN=Hsp90b1 PE=1 SV=2 - [ENPL_MOUSE]	0.0193136	0.183829	0.106134	-0.0437845	0.242371	0.121186
P08122	Collagen alpha-2(IV) chain OS=Mus musculus GN=Col4a2 PE=2 SV=4 - [CO4A2_MOUSE]	-0.702806	0.205353	0.118561	-0.0432907	0.718757	0.359379
P08226	Apolipoprotein E OS=Mus musculus GN=Apoe PE=1 SV=2 - [APOE_MOUSE]	0.243223	0.30188	0.17429	-0.307277	0.156178	0.0780892
P08228	Superoxide dismutase [Cu-Zn] OS=Mus musculus GN=Sod1 PE=1 SV=2 - [SODC_MOUSE]	0.417699	0.105433	0.0608717	-0.0220911	0.138355	0.0691777
P08249	Malate dehydrogenase, mitochondrial OS=Mus musculus GN=Mdh2 PE=1 SV=3 - [MDHM_MOUSE]	0.207217	0.10616	0.0612915	0.0872452	0.120315	0.0601573
P08607	C4b-binding protein OS=Mus musculus GN=C4bpa PE=1 SV=3 - [C4BPA_MOUSE]	0.293097	0.293809	0.169631	0.114785	0.188115	0.0940573
P08680	5-aminolevulinate synthase, erythroid-specific, mitochondrial OS=Mus musculus GN=Alas2 PE=1 SV=3 - [HEM0_MOUSE]	0.372415	0.252441	0.178502	0.297462	0.133964	0.0947268
P08730	Keratin, type I cytoskeletal 13 OS=Mus musculus GN=Krt13 PE=1 SV=2 - [K1C13_MOUSE]	0.585253	1.71292	0.988955	0.21505	1.59809	0.799044
P08752	Guanine nucleotide-binding protein G(i) subunit alpha-2 OS=Mus musculus GN=Gnai2 PE=1 SV=5 - [GNAI2_MOUSE]	-0.299977	0.108697	0.0627562	0.0743441	0.0385406	0.0192703
P08775	DNA-directed RNA polymerase II subunit RPB1 OS=Mus musculus GN=Polr2a PE=1 SV=3 - [RPB1_MOUSE]	-0.219608	0.0393366	0.022711	-0.119103	0.114161	0.0570807
P08905	Lysozyme C-2 OS=Mus musculus GN=Lyz2 PE=1 SV=2 - [LYZ2_MOUSE]	0.0541726	0.0403967	0.0285648	0.168126	0.168469	0.119126
P09036	Serine protease inhibitor Kazal-type 3 OS=Mus musculus GN=Spink3 PE=1 SV=1 - [ISK3_MOUSE]	1.97707	1.10121	0.778673	-0.380598	0.0278895	0.0197208
P09055	Integrin beta-1 OS=Mus musculus GN=Itgb1 PE=1 SV=1 - [ITB1_MOUSE]	-0.46519	0.156739	0.0904935	0.0569221	0.210716	0.105358
P09103	Protein disulfide-isomerase OS=Mus musculus GN=P4hb PE=1 SV=2 - [PDIA1_MOUSE]	0.422083	0.085744	0.0495043	-0.116826	0.128922	0.0644611
P09405	Nucleolin OS=Mus musculus GN=Ncl PE=1 SV=2 - [NUCL_MOUSE]	-0.10856	0.171927	0.0992623	-0.00755935	0.100627	0.0503136
P09411	Phosphoglycerate kinase 1 OS=Mus musculus GN=Pgk1 PE=1 SV=4 - [PGK1_MOUSE]	0.307155	0.0990133	0.0571653	-0.0180379	0.130206	0.065103
P09528	Ferritin heavy chain OS=Mus musculus GN=Fth1 PE=1 SV=2 - [FRIH_MOUSE]	0.330322	0.112301	0.0648368	-0.359785	0.362878	0.181439
P09542	Myosin light chain 3 OS=Mus musculus GN=Myl3 PE=1 SV=4 - [MYL3_MOUSE]	0.672319	1.73974	1.00444	0.157195	1.39433	0.697163
P09671	Superoxide dismutase [Mn], mitochondrial OS=Mus musculus GN=Sod2 PE=1 SV=3 - [SODM_MOUSE]	0.0453865	0.10992	0.0634626	-0.0361515	0.245098	0.122549
P09803	Cadherin-1 OS=Mus musculus GN=Cdh1 PE=1 SV=1 - [CADH1_MOUSE]	0.0526106	0.304558	0.215355	-0.355756	0.16089	0.113767
P09813	Apolipoprotein A-II OS=Mus musculus GN=Apoa2 PE=1 SV=2 - [APOA2_MOUSE]	0.282463	0.570915	0.329618	-0.427804	0.307577	0.153788
P09925	Surfeit locus protein 1 OS=Mus musculus GN=Surf1 PE=2 SV=3 - [SURF1_MOUSE]	-1.10563	0.242985	0.171816	-0.84521	0.0600206	0.042441
P09926	Surfeit locus protein 2 OS=Mus musculus GN=Surf2 PE=3 SV=1 - [SURF2_MOUSE]	-0.625447	0.16494	0.11663	-0.698515	0.451393	0.319183
P10107	Annexin A1 OS=Mus musculus GN=Anxa1 PE=1 SV=2 - [ANXA1_MOUSE]	-0.0177706	0.124019	0.0716027	0.0363285	0.24729	0.123645
P10126	Elongation factor 1-alpha 1 OS=Mus musculus GN=Eef1a1 PE=1 SV=3 - [EF1A1_MOUSE]	-0.488774	0.0686433	0.0396312	0.00022819	0.155576	0.0777881
P10493	Nidogen-1 OS=Mus musculus GN=Nid1 PE=1 SV=2 - [NID1_MOUSE]	0.279829	0.204008	0.117784	0.151702	0.0771459	0.0385729
P10518	Delta-aminolevulinic acid dehydratase OS=Mus musculus GN=Alad PE=1 SV=1 - [HEM2_MOUSE]	0.200492	0.162659	0.0939113	-0.150297	0.0675967	0.0337983
P10605	Cathepsin B OS=Mus musculus GN=Ctsb PE=1 SV=2 - [CATB_MOUSE]	-0.152616	0.0603457	0.0348406	0.0120795	0.194914	0.097457
P10630	Eukaryotic initiation factor 4A-II OS=Mus musculus GN=Eif4a2 PE=2 SV=2 - [IF4A2_MOUSE]	0.389078	0.101611	0.0586652	-0.0829954	0.127174	0.063587
P10637	Microtubule-associated protein tau OS=Mus musculus GN=Mapt PE=1 SV=3 - [TAU_MOUSE]	0.0159494	0.017158	0.0121326	-0.36122	0.0485537	0.0343326
P10639	Thioredoxin OS=Mus musculus GN=Txn PE=1 SV=3 - [THIO_MOUSE]	0.293173	0.140287	0.0809948	0.0547796	0.081783	0.0408915
P10649	Glutathione S-transferase Mu 1 OS=Mus musculus GN=Gstm1 PE=1 SV=2 - [GSTM1_MOUSE]	-0.491745	0.121443	0.0701154	-0.251258	0.27685	0.138425
P10711	Transcription elongation factor A protein 1 OS=Mus musculus GN=Tcea1 PE=1 SV=2 - [TCEA1_MOUSE]	0.352278	0.164239	0.0948237	-0.0871244	0.116939	0.0584695
P10833	Ras-related protein R-Ras OS=Mus musculus GN=Rras PE=2 SV=1 - [RRAS_MOUSE]	-0.155252	0.0656254	0.0464042	0.311059	0.0802626	0.0567542
P10852	4F2 cell-surface antigen heavy chain OS=Mus musculus GN=Slc3a2 PE=1 SV=1 - [4F2_MOUSE]	-0.258234	0.207661	0.119893	0.26341	0.333196	0.166598
P10922	Histone H1.0 OS=Mus musculus GN=H1f0 PE=2 SV=4 - [H10_MOUSE]	-2.63816	0.34801	0.200924	-0.376787	0.927474	0.463737
P11031	Activated RNA polymerase II transcriptional coactivator p15 OS=Mus musculus GN=Sub1 PE=1 SV=3 - [TCP4_MOUSE]	0.111229	0.11673	0.067394	0.00174946	0.149758	0.0748789
P11087	Collagen alpha-1(I) chain OS=Mus musculus GN=Col1a1 PE=1 SV=4 - [CO1A1_MOUSE]	-0.919891	0.889288	0.513431	0.791402	2.59723	1.29861
P11103	Poly [ADP-ribose] polymerase 1 OS=Mus musculus GN=Parp1 PE=1 SV=3 - [PARP1_MOUSE]	-0.500596	0.269195	0.15542	-0.0189381	0.170449	0.0852244
P11276	Fibronectin OS=Mus musculus GN=Fn1 PE=1 SV=4 - [FINC_MOUSE]	-0.149203	0.148622	0.0858072	-0.11011	0.0977922	0.0488961
P11352	Glutathione peroxidase 1 OS=Mus musculus GN=Gpx1 PE=1 SV=2 - [GPX1_MOUSE]	0.4458	0.0321248	0.0185473	0.0497728	0.480362	0.240181
P11404	Fatty acid-binding protein, heart OS=Mus musculus GN=Fabp3 PE=1 SV=5 - [FABPH_MOUSE]	1.35584	0.943327	0.54463	0.224927	0.325714	0.162857
P11438	Lysosome-associated membrane glycoprotein 1 OS=Mus musculus GN=Lamp1 PE=1 SV=2 - [LAMP1_MOUSE]	0.0456805	0.0240047	0.0138591	0.0967788	0.075733	0.0378665
P11499	Heat shock protein HSP 90-beta OS=Mus musculus GN=Hsp90ab1 PE=1 SV=3 - [HS90B_MOUSE]	0.321562	0.213103	0.123035	0.0696956	0.0294754	0.0147377
P11531	Dystrophin OS=Mus musculus GN=Dmd PE=1 SV=3 - [DMD_MOUSE]	-0.20543	0.243127	0.140369	-0.241334	0.403603	0.201802
P11588	Major urinary protein 1 OS=Mus musculus GN=Mup1 PE=1 SV=1 - [MUP1_MOUSE]	-2.6725	0.396745	0.280541	-1.21905	0.450857	0.318804
P11589	Major urinary protein 2 OS=Mus musculus GN=Mup2 PE=1 SV=1 - [MUP2_MOUSE]	0.128689	0.161793	0.0934112	0.285821	0.152091	0.0760456
P11672	Neutrophil gelatinase-associated lipocalin OS=Mus musculus GN=Lcn2 PE=1 SV=1 - [NGAL_MOUSE]	0.394876	0.00332835	0.0023535	0.15046	0.140095	0.0990625
P11679	Keratin, type II cytoskeletal 8 OS=Mus musculus GN=Krt8 PE=1 SV=4 - [K2C8_MOUSE]	-0.105554	0.115059	0.0664293	0.0717492	0.140585	0.0702923
P11680	Properdin OS=Mus musculus GN=Cfp PE=2 SV=2 - [PROP_MOUSE]	-0.116847	0.047175	0.0272365	-0.448291	0.226933	0.113466
P11688	Integrin alpha-5 OS=Mus musculus GN=Itga5 PE=1 SV=3 - [ITA5_MOUSE]	-0.560495	0.180479	0.104199	0.119609	0.0459468	0.0229734
P11714	Cytochrome P450 2D9 OS=Mus musculus GN=Cyp2d9 PE=2 SV=2 - [CP2D9_MOUSE]	-0.648934	0.397551	0.229526	0.156968	0.308535	0.154267
P11725	Ornithine carbamoyltransferase, mitochondrial OS=Mus musculus GN=Otc PE=1 SV=1 - [OTC_MOUSE]	0.125997	0.23839	0.137634	-0.0293207	0.124652	0.0623259
P11835	Integrin beta-2 OS=Mus musculus GN=Itgb2 PE=1 SV=2 - [ITB2_MOUSE]	-0.0549491	0.112044	0.0792272	0.19483	0.0133184	0.00941752
P11859	Angiotensinogen OS=Mus musculus GN=Agt PE=1 SV=1 - [ANGT_MOUSE]	0.342214	0.0432313	0.0249596	0.0205642	0.250386	0.125193
P11862	Growth arrest-specific protein 2 OS=Mus musculus GN=Gas2 PE=1 SV=1 - [GAS2_MOUSE]	0.521642	0.293613	0.169518	0.119565	0.230937	0.115468
P11881	Inositol 1,4,5-trisphosphate receptor type 1 OS=Mus musculus GN=Itpr1 PE=1 SV=2 - [ITPR1_MOUSE]	-0.545467	0.231892	0.133883	0.0762529	0.0625833	0.0312916
P11930	Nucleoside diphosphate-linked moiety X motif 19, mitochondrial OS=Mus musculus GN=Nudt19 PE=1 SV=2 - [NUD19_MOUSE]	0.0744937	0.224778	0.129775	0.0466683	0.155089	0.0775443
P11983	T-complex protein 1 subunit alpha OS=Mus musculus GN=Tcp1 PE=1 SV=3 - [TCPA_MOUSE]	0.0627553	0.0466575	0.0269377	-0.0983451	0.112878	0.0564389
P12265	Beta-glucuronidase OS=Mus musculus GN=Gusb PE=2 SV=2 - [BGLR_MOUSE]	-0.219875	0.316208	0.182563	-0.820637	0.516748	0.258374
P12367	cAMP-dependent protein kinase type II-alpha regulatory subunit OS=Mus musculus GN=Prkar2a PE=1 SV=2 - [KAP2_MOUSE]	0.232751	0.16172	0.0933689	-0.0763738	0.131411	0.0657054
P12382	ATP-dependent 6-phosphofructokinase, liver type OS=Mus musculus GN=Pfkl PE=1 SV=4 - [PFKAL_MOUSE]	0.0492664	0.0640594	0.0369847	-0.202676	0.112463	0.0562315
P12710	Fatty acid-binding protein, liver OS=Mus musculus GN=Fabp1 PE=1 SV=2 - [FABPL_MOUSE]	0.203752	0.221068	0.127634	0.0667722	0.103109	0.0515545
P12787	Cytochrome c oxidase subunit 5A, mitochondrial OS=Mus musculus GN=Cox5a PE=1 SV=2 - [COX5A_MOUSE]	0.106635	0.179213	0.103468	-0.325728	0.13146	0.0657298
P12790	Cytochrome P450 2B9 OS=Mus musculus GN=Cyp2b9 PE=2 SV=2 - [CP2B9_MOUSE]	1.72182	2.32295	1.64257	-0.162577	0.465223	0.328962
P12815	Programmed cell death protein 6 OS=Mus musculus GN=Pdcd6 PE=1 SV=2 - [PDCD6_MOUSE]	0.247756	0.114164	0.0659124	0.0719049	0.122335	0.0611675
P12970	60S ribosomal protein L7a OS=Mus musculus GN=Rpl7a PE=2 SV=2 - [RL7A_MOUSE]	-1.53219	0.41471	0.239433	0.0988693	0.525921	0.262961
P13020	Gelsolin OS=Mus musculus GN=Gsn PE=1 SV=3 - [GELS_MOUSE]	-0.161251	0.178037	0.10279	-0.343505	0.462247	0.231124
P13412	Troponin I, fast skeletal muscle OS=Mus musculus GN=Tnni2 PE=1 SV=2 - [TNNI2_MOUSE]	1.64354	1.44716	1.02329	0.506687	1.99679	1.41194
P13439	Uridine 5'-monophosphate synthase OS=Mus musculus GN=Umps PE=2 SV=3 - [UMPS_MOUSE]	0.155828	0.190577	0.11003	-0.00855991	0.535718	0.267859
P13542	Myosin-8 OS=Mus musculus GN=Myh8 PE=2 SV=2 - [MYH8_MOUSE]	0.509761	1.50179	0.86706	0.258813	1.30119	0.650594
P13597	Intercellular adhesion molecule 1 OS=Mus musculus GN=Icam1 PE=1 SV=1 - [ICAM1_MOUSE]	-0.301923	0.102305	0.0590656	0.478956	0.141504	0.0707522
P13634	Carbonic anhydrase 1 OS=Mus musculus GN=Ca1 PE=2 SV=4 - [CAH1_MOUSE]	-0.728298	0.320584	0.185089	-0.69088	0.420903	0.210452
P13707	Glycerol-3-phosphate dehydrogenase [NAD(+)], cytoplasmic OS=Mus musculus GN=Gpd1 PE=1 SV=3 - [GPDA_MOUSE]	0.169374	0.38194	0.220513	-0.131475	0.319584	0.159792
P14069	Protein S100-A6 OS=Mus musculus GN=S100a6 PE=1 SV=3 - [S10A6_MOUSE]	-0.614497	0.15768	0.111497	-1.55392	0.11954	0.0845278
P14094	Sodium/potassium-transporting ATPase subunit beta-1 OS=Mus musculus GN=Atp1b1 PE=1 SV=1 - [AT1B1_MOUSE]	-0.941704	0.282362	0.163022	0.193553	0.363039	0.181519
P14106	Complement C1q subcomponent subunit B OS=Mus musculus GN=C1qb PE=1 SV=2 - [C1QB_MOUSE]	-0.186552	0.331191	0.234187	-0.16383	0.0332723	0.0235271
P14115	60S ribosomal protein L27a OS=Mus musculus GN=Rpl27a PE=2 SV=5 - [RL27A_MOUSE]	-0.447912	0.253493	0.146354	0.0803493	0.0777505	0.0388752
P14131	40S ribosomal protein S16 OS=Mus musculus GN=Rps16 PE=2 SV=4 - [RS16_MOUSE]	-0.570364	0.205654	0.118734	-0.19819	0.258218	0.129109
P14148	60S ribosomal protein L7 OS=Mus musculus GN=Rpl7 PE=2 SV=2 - [RL7_MOUSE]	-1.84757	0.432114	0.249481	0.174119	0.330301	0.165151
P14152	Malate dehydrogenase, cytoplasmic OS=Mus musculus GN=Mdh1 PE=1 SV=3 - [MDHC_MOUSE]	0.259783	0.0406619	0.0234762	0.0764731	0.131657	0.0658285
P14206	40S ribosomal protein SA OS=Mus musculus GN=Rpsa PE=1 SV=4 - [RSSA_MOUSE]	0.0185978	0.168389	0.0972192	0.00628118	0.257192	0.128596
P14211	Calreticulin OS=Mus musculus GN=Calr PE=1 SV=1 - [CALR_MOUSE]	0.026241	0.166345	0.0960396	-0.085898	0.331327	0.165664
P14246	Solute carrier family 2, facilitated glucose transporter member 2 OS=Mus musculus GN=Slc2a2 PE=1 SV=3 - [GTR2_MOUSE]	-1.07366	0.337276	0.194727	0.053074	0.683177	0.341588
P14576	Signal recognition particle 54 kDa protein OS=Mus musculus GN=Srp54 PE=1 SV=2 - [SRP54_MOUSE]	-0.10918	0.11622	0.0670996	0.097959	0.0462312	0.0231156
P14602	Heat shock protein beta-1 OS=Mus musculus GN=Hspb1 PE=1 SV=3 - [HSPB1_MOUSE]	-0.0611828	0.469941	0.271321	0.475975	0.362128	0.181064
P14685	26S proteasome non-ATPase regulatory subunit 3 OS=Mus musculus GN=Psmd3 PE=1 SV=3 - [PSMD3_MOUSE]	-0.28882	0.207848	0.120001	-0.0209276	0.0458267	0.0229133
P14733	Lamin-B1 OS=Mus musculus GN=Lmnb1 PE=1 SV=3 - [LMNB1_MOUSE]	-0.14162	0.0886883	0.0512042	-0.181473	0.161319	0.0806597
P14824	Annexin A6 OS=Mus musculus GN=Anxa6 PE=1 SV=3 - [ANXA6_MOUSE]	0.143966	0.0840238	0.0485112	-0.120017	0.077953	0.0389765
P14847	C-reactive protein OS=Mus musculus GN=Crp PE=2 SV=2 - [CRP_MOUSE]	0.186053	0.105793	0.0748068	0.421762	0.31677	0.22399
P14869	60S acidic ribosomal protein P0 OS=Mus musculus GN=Rplp0 PE=1 SV=3 - [RLA0_MOUSE]	-0.0164089	0.114131	0.0658935	0.112631	0.109891	0.0549456
P14901	Heme oxygenase 1 OS=Mus musculus GN=Hmox1 PE=1 SV=1 - [HMOX1_MOUSE]	-0.173416	0.0878001	0.062084	0.0941065	0.123841	0.0875689
P15092	Interferon-activable protein 204 OS=Mus musculus GN=Ifi204 PE=1 SV=2 - [IFI4_MOUSE]	0.124197	0.0328291	0.0232137	0.327956	0.0712318	0.0503685
P15105	Glutamine synthetase OS=Mus musculus GN=Glul PE=1 SV=6 - [GLNA_MOUSE]	0.350132	0.676354	0.390493	-0.00990426	0.205058	0.102529
P15116	Cadherin-2 OS=Mus musculus GN=Cdh2 PE=1 SV=2 - [CADH2_MOUSE]	-0.494177	0.164073	0.0947276	-0.0393084	0.096186	0.048093
P15208	Insulin receptor OS=Mus musculus GN=Insr PE=1 SV=2 - [INSR_MOUSE]	-0.688757	0.17911	0.103409	-0.00939049	0.210295	0.105148
P15327	Bisphosphoglycerate mutase OS=Mus musculus GN=Bpgm PE=2 SV=2 - [PMGE_MOUSE]	-0.445757	0.183713	0.106067	-0.387808	0.0507602	0.0253801
P15331	Peripherin OS=Mus musculus GN=Prph PE=1 SV=2 - [PERI_MOUSE]	-0.0791643	0.484095	0.279492	-0.00699891	0.512693	0.256347
P15379	CD44 antigen OS=Mus musculus GN=Cd44 PE=1 SV=3 - [CD44_MOUSE]	-0.0852983	0.401007	0.283555	-0.373598	0.0436565	0.0308698
P15508	Spectrin beta chain, erythrocytic OS=Mus musculus GN=Sptb PE=1 SV=4 - [SPTB1_MOUSE]	-0.343245	0.246214	0.142151	-0.233831	0.149148	0.074574
P15532	Nucleoside diphosphate kinase A OS=Mus musculus GN=Nme1 PE=1 SV=1 - [NDKA_MOUSE]	0.143945	0.108175	0.0624551	0.305822	0.167347	0.0836737
P15626	Glutathione S-transferase Mu 2 OS=Mus musculus GN=Gstm2 PE=1 SV=2 - [GSTM2_MOUSE]	0.166804	0.171812	0.0991956	-0.25742	0.157942	0.078971
P15864	Histone H1.2 OS=Mus musculus GN=Hist1h1c PE=1 SV=2 - [H12_MOUSE]	-2.45295	0.680429	0.481136	-0.553314	0.174023	0.123053
P16015	Carbonic anhydrase 3 OS=Mus musculus GN=Ca3 PE=1 SV=3 - [CAH3_MOUSE]	0.544216	0.398774	0.230232	-0.372178	0.199699	0.0998493
P16045	Galectin-1 OS=Mus musculus GN=Lgals1 PE=1 SV=3 - [LEG1_MOUSE]	0.96256	0.847335	0.489209	-0.0141669	0.153857	0.0769286
P16056	Hepatocyte growth factor receptor OS=Mus musculus GN=Met PE=1 SV=1 - [MET_MOUSE]	-0.832512	0.398859	0.282036	-0.0415588	0.205349	0.145203
P16110	Galectin-3 OS=Mus musculus GN=Lgals3 PE=1 SV=3 - [LEG3_MOUSE]	0.50272	0.0229215	0.016208	0.0789745	0.0192678	0.0136244
P16125	L-lactate dehydrogenase B chain OS=Mus musculus GN=Ldhb PE=1 SV=2 - [LDHB_MOUSE]	0.357576	0.261402	0.15092	0.130737	0.192851	0.0964254
P16254	Signal recognition particle 14 kDa protein OS=Mus musculus GN=Srp14 PE=1 SV=1 - [SRP14_MOUSE]	-0.00968118	0.0817142	0.0471777	0.280864	0.160797	0.0803984
P16294	Coagulation factor IX OS=Mus musculus GN=F9 PE=2 SV=3 - [FA9_MOUSE]	0.235259	0.0451071	0.0260426	0.207516	0.132669	0.0663345
P16301	Phosphatidylcholine-sterol acyltransferase OS=Mus musculus GN=Lcat PE=1 SV=2 - [LCAT_MOUSE]	-0.147527	0.199123	0.114964	-0.25363	0.224589	0.112294
P16331	Phenylalanine-4-hydroxylase OS=Mus musculus GN=Pah PE=1 SV=4 - [PH4H_MOUSE]	-0.0117104	0.256952	0.148352	-0.16399	0.136227	0.0681136
P16332	Methylmalonyl-CoA mutase, mitochondrial OS=Mus musculus GN=Mut PE=1 SV=2 - [MUTA_MOUSE]	0.0472414	0.155904	0.0900114	0.110346	0.0476741	0.023837
P16406	Glutamyl aminopeptidase OS=Mus musculus GN=Enpep PE=1 SV=1 - [AMPE_MOUSE]	-0.421792	0.237462	0.137099	-0.0083352	0.0439882	0.0219941
P16460	Argininosuccinate synthase OS=Mus musculus GN=Ass1 PE=1 SV=1 - [ASSY_MOUSE]	-0.105216	0.362775	0.209448	-0.217381	0.295576	0.147788
P16546	Spectrin alpha chain, non-erythrocytic 1 OS=Mus musculus GN=Sptan1 PE=1 SV=4 - [SPTN1_MOUSE]	0.0879332	0.0911455	0.0526229	0.0336557	0.100764	0.0503822
P16675	Lysosomal protective protein OS=Mus musculus GN=Ctsa PE=1 SV=1 - [PPGB_MOUSE]	-0.453787	0.173211	0.100003	-0.111315	0.183463	0.0917316
P16858	Glyceraldehyde-3-phosphate dehydrogenase OS=Mus musculus GN=Gapdh PE=1 SV=2 - [G3P_MOUSE]	0.490037	0.108982	0.0629209	0.0180772	0.0968116	0.0484058
P17047	Lysosome-associated membrane glycoprotein 2 OS=Mus musculus GN=Lamp2 PE=2 SV=2 - [LAMP2_MOUSE]	-0.0649047	0.3849	0.222222	-0.279612	0.332295	0.166148
P17095	High mobility group protein HMG-I/HMG-Y OS=Mus musculus GN=Hmga1 PE=1 SV=4 - [HMGA1_MOUSE]	-0.39771	0.24133	0.139332	0.0178553	1.03857	0.519283
P17156	Heat shock-related 70 kDa protein 2 OS=Mus musculus GN=Hspa2 PE=1 SV=2 - [HSP72_MOUSE]	-0.529137	0.0131372	0.00928944	-0.532627	0.0886319	0.0626722
P17182	Alpha-enolase OS=Mus musculus GN=Eno1 PE=1 SV=3 - [ENOA_MOUSE]	0.421652	0.287763	0.16614	-0.152546	0.265344	0.132672
P17183	Gamma-enolase OS=Mus musculus GN=Eno2 PE=1 SV=2 - [ENOG_MOUSE]	-0.111003	0.0179595	0.0126993	-0.507441	0.135498	0.0958118
P17225	Polypyrimidine tract-binding protein 1 OS=Mus musculus GN=Ptbp1 PE=1 SV=2 - [PTBP1_MOUSE]	0.368222	0.213405	0.123209	0.260274	0.361727	0.180864
P17426	AP-2 complex subunit alpha-1 OS=Mus musculus GN=Ap2a1 PE=1 SV=1 - [AP2A1_MOUSE]	-0.193013	0.125463	0.0724363	0.156688	0.127094	0.063547
P17427	AP-2 complex subunit alpha-2 OS=Mus musculus GN=Ap2a2 PE=1 SV=2 - [AP2A2_MOUSE]	-0.148201	0.0725839	0.0419063	0.028279	0.126534	0.0632669
P17439	Glucosylceramidase OS=Mus musculus GN=Gba PE=1 SV=1 - [GLCM_MOUSE]	-0.375405	0.211025	0.121835	0.128987	0.196119	0.0980596
P17563	Selenium-binding protein 1 OS=Mus musculus GN=Selenbp1 PE=1 SV=2 - [SBP1_MOUSE]	0.483687	0.092945	0.0536618	-0.104045	0.256253	0.128127
P17665	Cytochrome c oxidase subunit 7C, mitochondrial OS=Mus musculus GN=Cox7c PE=1 SV=1 - [COX7C_MOUSE]	-0.595539	0.0969734	0.0559876	-0.143087	0.185354	0.092677
P17710	Hexokinase-1 OS=Mus musculus GN=Hk1 PE=1 SV=3 - [HXK1_MOUSE]	-0.0566436	0.0457427	0.0323449	0.0920044	0.109378	0.0773416
P17717	UDP-glucuronosyltransferase 2B17 OS=Mus musculus GN=Ugt2b17 PE=2 SV=1 - [UDB17_MOUSE]	-2.03626	0.546329	0.315423	0.227558	0.247802	0.123901
P17742	Peptidyl-prolyl cis-trans isomerase A OS=Mus musculus GN=Ppia PE=1 SV=2 - [PPIA_MOUSE]	0.130053	0.137787	0.0795513	-0.00919184	0.401588	0.200794
P17751	Triosephosphate isomerase OS=Mus musculus GN=Tpi1 PE=1 SV=4 - [TPIS_MOUSE]	0.353605	0.165948	0.0958102	-0.102395	0.0778663	0.0389332
P17879	Heat shock 70 kDa protein 1B OS=Mus musculus GN=Hspa1b PE=1 SV=3 - [HS71B_MOUSE]	0.186567	0.00493489	0.00348949	0.542074	0.042743	0.0302239
P17918	Proliferating cell nuclear antigen OS=Mus musculus GN=Pcna PE=1 SV=2 - [PCNA_MOUSE]	-0.0128918	0.548663	0.31677	-0.495532	0.623742	0.311871
P18052	Receptor-type tyrosine-protein phosphatase alpha OS=Mus musculus GN=Ptpra PE=1 SV=3 - [PTPRA_MOUSE]	-0.569769	0.244819	0.173113	0.286049	0.242097	0.171188
P18242	Cathepsin D OS=Mus musculus GN=Ctsd PE=1 SV=1 - [CATD_MOUSE]	0.117005	0.27425	0.158338	-0.0232899	0.0951917	0.0475958
P18419	Seminal vesicle secretory protein 4 OS=Mus musculus GN=Svs4 PE=1 SV=2 - [SVS4_MOUSE]	1.40285	1.7095	0.986978	-0.252245	0.407178	0.203589
P18572	Basigin OS=Mus musculus GN=Bsg PE=1 SV=2 - [BASI_MOUSE]	-0.741263	0.452865	0.261462	-0.152187	0.338996	0.169498
P18581	Low affinity cationic amino acid transporter 2 OS=Mus musculus GN=Slc7a2 PE=1 SV=3 - [CTR2_MOUSE]	-0.964032	0.121803	0.0703228	-0.136205	0.311127	0.155564
P18608	Non-histone chromosomal protein HMG-14 OS=Mus musculus GN=Hmgn1 PE=1 SV=2 - [HMGN1_MOUSE]	0.244574	0.212174	0.122499	0.580621	0.596321	0.29816
P18760	Cofilin-1 OS=Mus musculus GN=Cfl1 PE=1 SV=3 - [COF1_MOUSE]	0.466599	0.107082	0.0618236	0.136504	0.0799081	0.0399541
P19001	Keratin, type I cytoskeletal 19 OS=Mus musculus GN=Krt19 PE=1 SV=1 - [K1C19_MOUSE]	-0.522656	0.233554	0.134842	-0.312236	0.314267	0.157133
P19096	Fatty acid synthase OS=Mus musculus GN=Fasn PE=1 SV=2 - [FAS_MOUSE]	0.574827	0.270916	0.156414	0.0970408	0.160855	0.0804275
P19157	Glutathione S-transferase P 1 OS=Mus musculus GN=Gstp1 PE=1 SV=2 - [GSTP1_MOUSE]	-0.393217	0.729891	0.421403	0.305514	0.405536	0.202768
P19221	Prothrombin OS=Mus musculus GN=F2 PE=1 SV=1 - [THRB_MOUSE]	0.238886	0.159582	0.0921349	-0.168302	0.0614208	0.0307104
P19253	60S ribosomal protein L13a OS=Mus musculus GN=Rpl13a PE=1 SV=4 - [RL13A_MOUSE]	-1.3143	0.177962	0.102747	0.00696318	0.494891	0.247446
P19324	Serpin H1 OS=Mus musculus GN=Serpinh1 PE=1 SV=3 - [SERPH_MOUSE]	0.40335	0.0979081	0.0565273	0.134215	0.118656	0.0593282
P19426	Negative elongation factor E OS=Mus musculus GN=Nelfe PE=1 SV=2 - [NELFE_MOUSE]	0.189783	0.152769	0.108024	0.0324998	0.036423	0.025755
P19536	Cytochrome c oxidase subunit 5B, mitochondrial OS=Mus musculus GN=Cox5b PE=1 SV=1 - [COX5B_MOUSE]	-0.0126647	0.0709456	0.0409604	0.163534	0.248198	0.124099
P19639	Glutathione S-transferase Mu 3 OS=Mus musculus GN=Gstm3 PE=1 SV=2 - [GSTM4_MOUSE]	-0.952966	0.361892	0.208939	-0.0314841	0.493083	0.246542
P19783	Cytochrome c oxidase subunit 4 isoform 1, mitochondrial OS=Mus musculus GN=Cox4i1 PE=1 SV=2 - [COX41_MOUSE]	-0.958325	0.5191	0.299703	0.0533625	0.306171	0.153086
P19973	Lymphocyte-specific protein 1 OS=Mus musculus GN=Lsp1 PE=1 SV=2 - [LSP1_MOUSE]	0.237377	0.180271	0.127471	-0.0925984	0.0223478	0.0158023
P20029	78 kDa glucose-regulated protein OS=Mus musculus GN=Hspa5 PE=1 SV=3 - [GRP78_MOUSE]	0.157048	0.184602	0.10658	0.176262	0.10846	0.0542298
P20060	Beta-hexosaminidase subunit beta OS=Mus musculus GN=Hexb PE=2 SV=2 - [HEXB_MOUSE]	0.138191	0.061258	0.0353673	0.0229736	0.0695378	0.0347689
P20108	Thioredoxin-dependent peroxide reductase, mitochondrial OS=Mus musculus GN=Prdx3 PE=1 SV=1 - [PRDX3_MOUSE]	0.0657219	0.0556798	0.0321468	-0.0206673	0.0949432	0.0474716
P20152	Vimentin OS=Mus musculus GN=Vim PE=1 SV=3 - [VIME_MOUSE]	0.311855	0.126604	0.0730947	-0.0314071	0.15509	0.0775452
P20491	High affinity immunoglobulin epsilon receptor subunit gamma OS=Mus musculus GN=Fcer1g PE=1 SV=1 - [FCERG_MOUSE]	-0.967367	0.44752	0.316444	-0.744605	0.480618	0.339848
P20801	Troponin C, skeletal muscle OS=Mus musculus GN=Tnnc2 PE=2 SV=2 - [TNNC2_MOUSE]	1.08687	0.906679	0.641119	0.645009	1.1354	0.802852
P20852	Cytochrome P450 2A5 OS=Mus musculus GN=Cyp2a5 PE=2 SV=1 - [CP2A5_MOUSE]	-1.48899	0.521572	0.301129	-0.0425474	0.307976	0.153988
P20918	Plasminogen OS=Mus musculus GN=Plg PE=1 SV=3 - [PLMN_MOUSE]	-0.0812746	0.101092	0.0583657	-0.185467	0.0456184	0.0228092
P21107	Tropomyosin alpha-3 chain OS=Mus musculus GN=Tpm3 PE=1 SV=3 - [TPM3_MOUSE]	0.410503	0.126432	0.0729958	0.0602355	0.373269	0.186634
P21126	Ubiquitin-like protein 4A OS=Mus musculus GN=Ubl4a PE=2 SV=1 - [UBL4A_MOUSE]	-0.163777	0.0446868	0.0315984	-0.417639	0.173463	0.122657
P21180	Complement C2 OS=Mus musculus GN=C2 PE=2 SV=2 - [CO2_MOUSE]	-0.33823	0.143921	0.101768	0.0840704	0.00630879	0.00446099
P21278	Guanine nucleotide-binding protein subunit alpha-11 OS=Mus musculus GN=Gna11 PE=1 SV=1 - [GNA11_MOUSE]	-1.04191	0.228049	0.161255	-0.493026	0.130104	0.0919972
P21279	Guanine nucleotide-binding protein G(q) subunit alpha OS=Mus musculus GN=Gnaq PE=1 SV=4 - [GNAQ_MOUSE]	-0.517462	0.262126	0.185351	0.287301	0.220832	0.156152
P21440	Multidrug resistance protein 3 OS=Mus musculus GN=Abcb4 PE=2 SV=2 - [MDR3_MOUSE]	-0.4813	0.359772	0.207714	0.0616531	0.144911	0.0724554
P21460	Cystatin-C OS=Mus musculus GN=Cst3 PE=2 SV=2 - [CYTC_MOUSE]	-0.0632797	0.0364676	0.0257865	-0.195504	0.00234484	0.00165805
P21550	Beta-enolase OS=Mus musculus GN=Eno3 PE=1 SV=3 - [ENOB_MOUSE]	0.751585	1.05105	0.606822	0.206406	0.713869	0.356934
P21570	Angiogenin OS=Mus musculus GN=Ang PE=1 SV=1 - [ANGI_MOUSE]	-0.593069	0.306026	0.216393	-0.808854	0.168384	0.119065
P21614	Vitamin D-binding protein OS=Mus musculus GN=Gc PE=1 SV=2 - [VTDB_MOUSE]	-0.0618121	0.167651	0.0967931	-0.14124	0.182153	0.0910767
P21619	Lamin-B2 OS=Mus musculus GN=Lmnb2 PE=1 SV=2 - [LMNB2_MOUSE]	-0.139219	0.0182016	0.0105087	-0.130059	0.12593	0.0629651
P21981	Protein-glutamine gamma-glutamyltransferase 2 OS=Mus musculus GN=Tgm2 PE=1 SV=4 - [TGM2_MOUSE]	0.0285921	0.0702667	0.0405685	0.265443	0.148836	0.0744178
P22315	Ferrochelatase, mitochondrial OS=Mus musculus GN=Fech PE=1 SV=2 - [HEMH_MOUSE]	-0.401737	0.152889	0.0882704	0.0655054	0.0588974	0.0294487
P22361	Hepatocyte nuclear factor 1-alpha OS=Mus musculus GN=Hnf1a PE=1 SV=2 - [HNF1A_MOUSE]	0.0446593	0.129236	0.0913838	-0.297854	0.123283	0.0871745
P22437	Prostaglandin G/H synthase 1 OS=Mus musculus GN=Ptgs1 PE=2 SV=1 - [PGH1_MOUSE]	-0.114448	0.248046	0.175395	0.38242	0.291046	0.2058
P22599	Alpha-1-antitrypsin 1-2 OS=Mus musculus GN=Serpina1b PE=1 SV=2 - [A1AT2_MOUSE]	0.0897824	0.119809	0.0691717	-0.281951	0.433007	0.216503
P22682	E3 ubiquitin-protein ligase CBL OS=Mus musculus GN=Cbl PE=1 SV=3 - [CBL_MOUSE]	-0.257496	0.0616043	0.0435608	-0.128616	0.0400303	0.0283057
P22892	AP-1 complex subunit gamma-1 OS=Mus musculus GN=Ap1g1 PE=1 SV=3 - [AP1G1_MOUSE]	0.123391	0.0527221	0.0304391	0.047204	0.166013	0.0830067
P22907	Porphobilinogen deaminase OS=Mus musculus GN=Hmbs PE=1 SV=2 - [HEM3_MOUSE]	0.15899	0.194118	0.112074	-0.0748262	0.107868	0.0539342
P23116	Eukaryotic translation initiation factor 3 subunit A OS=Mus musculus GN=Eif3a PE=1 SV=5 - [EIF3A_MOUSE]	-0.101719	0.0891643	0.0514791	0.0902771	0.205796	0.102898
P23198	Chromobox protein homolog 3 OS=Mus musculus GN=Cbx3 PE=1 SV=2 - [CBX3_MOUSE]	0.285672	0.17428	0.10062	0.0720572	0.408648	0.204324
P23249	Putative helicase MOV-10 OS=Mus musculus GN=Mov10 PE=1 SV=2 - [MOV10_MOUSE]	-0.418257	0.143887	0.0830732	0.0219095	0.255572	0.127786
P23475	X-ray repair cross-complementing protein 6 OS=Mus musculus GN=Xrcc6 PE=1 SV=5 - [XRCC6_MOUSE]	-0.0734365	0.181829	0.104979	-0.0135224	0.146044	0.073022
P23492	Purine nucleoside phosphorylase OS=Mus musculus GN=Pnp PE=1 SV=2 - [PNPH_MOUSE]	-0.290067	0.200405	0.115704	-0.101217	0.0830877	0.0415438
P23506	Protein-L-isoaspartate(D-aspartate) O-methyltransferase OS=Mus musculus GN=Pcmt1 PE=1 SV=3 - [PIMT_MOUSE]	-0.027648	0.110705	0.0639155	-0.135183	0.136241	0.0681205
P23589	Carbonic anhydrase 5A, mitochondrial OS=Mus musculus GN=Ca5a PE=1 SV=2 - [CAH5A_MOUSE]	0.166666	0.0469411	0.0271015	-0.09837	0.109061	0.0545305
P23591	GDP-L-fucose synthase OS=Mus musculus GN=Tsta3 PE=2 SV=3 - [FCL_MOUSE]	0.200497	0.20196	0.116602	0.117671	0.108385	0.0541927
P23780	Beta-galactosidase OS=Mus musculus GN=Glb1 PE=2 SV=1 - [BGAL_MOUSE]	-0.0683491	0.14047	0.0811005	0.0166205	0.107543	0.0537716
P23881	Transcription elongation factor A protein 3 OS=Mus musculus GN=Tcea3 PE=1 SV=3 - [TCEA3_MOUSE]	0.327724	0.0162662	0.0115019	-0.0585111	0.0818106	0.0578488
P23927	Alpha-crystallin B chain OS=Mus musculus GN=Cryab PE=1 SV=2 - [CRYAB_MOUSE]	1.23803	0.575556	0.40698	0.292905	0.809877	0.572669
P23950	Zinc finger protein 36, C3H1 type-like 1 OS=Mus musculus GN=Zfp36l1 PE=2 SV=1 - [TISB_MOUSE]	-0.571532	0.179402	0.126856	-0.924661	0.522363	0.369366
P23953	Carboxylesterase 1C OS=Mus musculus GN=Ces1c PE=1 SV=4 - [EST1C_MOUSE]	0.131692	0.109781	0.063382	-0.261076	0.289481	0.14474
P24063	Integrin alpha-L OS=Mus musculus GN=Itgal PE=1 SV=2 - [ITAL_MOUSE]	-0.0617221	0.079832	0.0564497	0.198649	0.140417	0.0992901
P24270	Catalase OS=Mus musculus GN=Cat PE=1 SV=4 - [CATA_MOUSE]	0.0208879	0.080944	0.046733	-0.182767	0.144691	0.0723453
P24369	Peptidyl-prolyl cis-trans isomerase B OS=Mus musculus GN=Ppib PE=1 SV=2 - [PPIB_MOUSE]	0.220742	0.3116	0.179903	0.0858996	0.316398	0.158199
P24452	Macrophage-capping protein OS=Mus musculus GN=Capg PE=1 SV=2 - [CAPG_MOUSE]	0.467741	0.0439069	0.0253497	0.177735	0.155654	0.0778272
P24456	Cytochrome P450 2D10 OS=Mus musculus GN=Cyp2d10 PE=2 SV=2 - [CP2DA_MOUSE]	-0.915094	0.275529	0.159077	0.144769	0.387626	0.193813
P24457	Cytochrome P450 2D11 OS=Mus musculus GN=Cyp2d11 PE=2 SV=2 - [CP2DB_MOUSE]	-1.32832	0.48546	0.343272	0.23069	0.0404192	0.0285807
P24472	Glutathione S-transferase A4 OS=Mus musculus GN=Gsta4 PE=1 SV=3 - [GSTA4_MOUSE]	-0.240106	0.0122694	0.00708372	-0.253773	0.287933	0.143966
P24527	Leukotriene A-4 hydrolase OS=Mus musculus GN=Lta4h PE=1 SV=4 - [LKHA4_MOUSE]	-0.152983	0.13267	0.0765971	-0.131245	0.355737	0.177868
P24547	Inosine-5'-monophosphate dehydrogenase 2 OS=Mus musculus GN=Impdh2 PE=1 SV=2 - [IMDH2_MOUSE]	0.365189	0.157216	0.0907684	0.00946298	0.234755	0.117377
P24549	Retinal dehydrogenase 1 OS=Mus musculus GN=Aldh1a1 PE=1 SV=5 - [AL1A1_MOUSE]	0.222463	0.58432	0.337357	-0.202706	0.0922128	0.0461064
P24638	Lysosomal acid phosphatase OS=Mus musculus GN=Acp2 PE=2 SV=2 - [PPAL_MOUSE]	-0.160298	0.113536	0.0802824	-0.159828	0.159375	0.112695
P24668	Cation-dependent mannose-6-phosphate receptor OS=Mus musculus GN=M6pr PE=1 SV=1 - [MPRD_MOUSE]	-0.0633039	0.072599	0.041915	0.0512258	0.220431	0.110216
P24721	Asialoglycoprotein receptor 2 OS=Mus musculus GN=Asgr2 PE=2 SV=1 - [ASGR2_MOUSE]	-0.702152	0.323761	0.186923	-0.386154	0.418434	0.209217
P24788	Cyclin-dependent kinase 11B OS=Mus musculus GN=Cdk11b PE=1 SV=2 - [CD11B_MOUSE]	0.200461	0.160716	0.113643	0.125834	0.0926987	0.0655479
P25444	40S ribosomal protein S2 OS=Mus musculus GN=Rps2 PE=2 SV=3 - [RS2_MOUSE]	-0.477176	0.138189	0.0797837	0.08665	0.318741	0.159371
P25446	Tumor necrosis factor receptor superfamily member 6 OS=Mus musculus GN=Fas PE=1 SV=2 - [TNR6_MOUSE]	-0.566148	0.427177	0.30206	0.116103	0.0999502	0.0706754
P25688	Uricase OS=Mus musculus GN=Uox PE=1 SV=2 - [URIC_MOUSE]	-0.28238	0.324552	0.18738	-0.102262	0.124292	0.062146
P25799	Nuclear factor NF-kappa-B p105 subunit OS=Mus musculus GN=Nfkb1 PE=1 SV=2 - [NFKB1_MOUSE]	0.205673	0.0940579	0.066509	0.0337221	0.0461453	0.0326297
P25911	Tyrosine-protein kinase Lyn OS=Mus musculus GN=Lyn PE=1 SV=4 - [LYN_MOUSE]	-0.769159	0.264557	0.18707	-0.134345	0.114565	0.0810096
P25976	Nucleolar transcription factor 1 OS=Mus musculus GN=Ubtf PE=1 SV=1 - [UBF1_MOUSE]	-0.18593	0.104046	0.0600711	-0.0681022	0.116173	0.0580864
P26039	Talin-1 OS=Mus musculus GN=Tln1 PE=1 SV=2 - [TLN1_MOUSE]	0.162442	0.0798519	0.0461025	0.0564464	0.103995	0.0519976
P26040	Ezrin OS=Mus musculus GN=Ezr PE=1 SV=3 - [EZRI_MOUSE]	-0.475992	0.228864	0.132135	-0.417327	0.365129	0.182565
P26041	Moesin OS=Mus musculus GN=Msn PE=1 SV=3 - [MOES_MOUSE]	-0.0509453	0.0339962	0.0196277	-0.0985475	0.137611	0.0688054
P26043	Radixin OS=Mus musculus GN=Rdx PE=1 SV=3 - [RADI_MOUSE]	0.221802	0.15522	0.0896165	-0.178971	0.152348	0.0761741
P26150	3 beta-hydroxysteroid dehydrogenase/Delta 5-->4-isomerase type 3 OS=Mus musculus GN=Hsd3b3 PE=2 SV=3 - [3BHS3_MOUSE]	-0.186274	0.201146	0.116132	0.180767	0.161965	0.0809826
P26187	Methylated-DNA--protein-cysteine methyltransferase OS=Mus musculus GN=Mgmt PE=1 SV=3 - [MGMT_MOUSE]	0.0829889	0.398269	0.281619	-0.493864	0.0136381	0.00964358
P26231	Catenin alpha-1 OS=Mus musculus GN=Ctnna1 PE=1 SV=1 - [CTNA1_MOUSE]	-0.290277	0.0544755	0.0314515	0.00650058	0.0505646	0.0252823
P26262	Plasma kallikrein OS=Mus musculus GN=Klkb1 PE=1 SV=2 - [KLKB1_MOUSE]	-0.279568	0.0315256	0.022292	-0.502837	0.0527789	0.0373203
P26350	Prothymosin alpha OS=Mus musculus GN=Ptma PE=1 SV=2 - [PTMA_MOUSE]	-1.12089	0.101976	0.0588759	-1.02401	0.823936	0.411968
P26369	Splicing factor U2AF 65 kDa subunit OS=Mus musculus GN=U2af2 PE=1 SV=3 - [U2AF2_MOUSE]	0.110727	0.310251	0.179124	0.0241662	0.283511	0.141756
P26443	Glutamate dehydrogenase 1, mitochondrial OS=Mus musculus GN=Glud1 PE=1 SV=1 - [DHE3_MOUSE]	0.424263	0.179815	0.103816	-0.0125704	0.0570297	0.0285148
P26450	Phosphatidylinositol 3-kinase regulatory subunit alpha OS=Mus musculus GN=Pik3r1 PE=1 SV=2 - [P85A_MOUSE]	-0.422454	0.421618	0.243421	-0.498942	0.596789	0.298394
P26516	26S proteasome non-ATPase regulatory subunit 7 OS=Mus musculus GN=Psmd7 PE=1 SV=2 - [PSMD7_MOUSE]	-0.165965	0.205195	0.118469	-0.332178	0.234008	0.117004
P26638	Serine--tRNA ligase, cytoplasmic OS=Mus musculus GN=Sars PE=2 SV=3 - [SYSC_MOUSE]	0.291687	0.166751	0.0962739	0.231701	0.0526805	0.0263403
P26645	Myristoylated alanine-rich C-kinase substrate OS=Mus musculus GN=Marcks PE=1 SV=2 - [MARCS_MOUSE]	0.0690353	0.328121	0.189441	-0.792615	0.537988	0.268994
P26883	Peptidyl-prolyl cis-trans isomerase FKBP1A OS=Mus musculus GN=Fkbp1a PE=1 SV=2 - [FKB1A_MOUSE]	0.119532	0.0559297	0.032291	0.176609	0.116001	0.0580003
P26928	Hepatocyte growth factor-like protein OS=Mus musculus GN=Mst1 PE=2 SV=2 - [HGFL_MOUSE]	-0.492736	0.0796844	0.0563454	-0.555741	0.341875	0.241742
P27005	Protein S100-A8 OS=Mus musculus GN=S100a8 PE=1 SV=3 - [S10A8_MOUSE]	0.806434	0.145727	0.103045	0.118377	0.305612	0.2161
P27046	Alpha-mannosidase 2 OS=Mus musculus GN=Man2a1 PE=1 SV=2 - [MA2A1_MOUSE]	-0.30358	0.0531559	0.0306896	0.226597	0.160921	0.0804606
P27546	Microtubule-associated protein 4 OS=Mus musculus GN=Map4 PE=1 SV=3 - [MAP4_MOUSE]	-0.140514	0.112556	0.064984	0.125466	0.157857	0.0789286
P27601	Guanine nucleotide-binding protein subunit alpha-13 OS=Mus musculus GN=Gna13 PE=1 SV=1 - [GNA13_MOUSE]	-0.511374	0.303029	0.174954	-0.00167157	0.215804	0.107902
P27612	Phospholipase A-2-activating protein OS=Mus musculus GN=Plaa PE=1 SV=4 - [PLAP_MOUSE]	-0.148678	0.107631	0.0621408	-0.114514	0.138619	0.0693096
P27641	X-ray repair cross-complementing protein 5 OS=Mus musculus GN=Xrcc5 PE=2 SV=4 - [XRCC5_MOUSE]	0.195191	0.0686267	0.0396216	-0.0622012	0.275637	0.137818
P27659	60S ribosomal protein L3 OS=Mus musculus GN=Rpl3 PE=1 SV=3 - [RL3_MOUSE]	-0.981306	0.547323	0.315997	-0.044003	0.401186	0.200593
P27773	Protein disulfide-isomerase A3 OS=Mus musculus GN=Pdia3 PE=1 SV=2 - [PDIA3_MOUSE]	0.0745906	0.133061	0.0768227	-0.113418	0.223068	0.111534
P27808	Alpha-1,3-mannosyl-glycoprotein 2-beta-N-acetylglucosaminyltransferase OS=Mus musculus GN=Mgat1 PE=2 SV=1 - [MGAT1_MOUSE]	-0.113535	0.0178323	0.0126093	0.152515	0.046791	0.0330862
P28028	Serine/threonine-protein kinase B-raf OS=Mus musculus GN=Braf PE=1 SV=3 - [BRAF_MOUSE]	0.109673	0.0318913	0.0225505	0.160787	0.0544576	0.0385073
P28033	CCAAT/enhancer-binding protein beta OS=Mus musculus GN=Cebpb PE=1 SV=1 - [CEBPB_MOUSE]	-0.0595122	0.162402	0.0937631	0.0690447	0.394129	0.197065
P28063	Proteasome subunit beta type-8 OS=Mus musculus GN=Psmb8 PE=1 SV=2 - [PSB8_MOUSE]	0.216064	0.069395	0.0400652	0.174729	0.10143	0.050715
P28230	Gap junction beta-1 protein OS=Mus musculus GN=Gjb1 PE=1 SV=3 - [CXB1_MOUSE]	-1.0797	0.624327	0.441466	-0.140264	0.341627	0.241566
P28271	Cytoplasmic aconitate hydratase OS=Mus musculus GN=Aco1 PE=1 SV=3 - [ACOC_MOUSE]	0.297221	0.259445	0.14979	-0.117019	0.201894	0.100947
P28352	DNA-(apurinic or apyrimidinic site) lyase OS=Mus musculus GN=Apex1 PE=1 SV=2 - [APEX1_MOUSE]	-0.170987	0.147324	0.0850575	0.0605055	0.196602	0.0983011
P28474	Alcohol dehydrogenase class-3 OS=Mus musculus GN=Adh5 PE=1 SV=3 - [ADHX_MOUSE]	0.0420499	0.0922768	0.053276	-0.119106	0.243475	0.121737
P28650	Adenylosuccinate synthetase isozyme 1 OS=Mus musculus GN=Adssl1 PE=1 SV=2 - [PURA1_MOUSE]	0.0469778	0.0392443	0.0226577	0.140157	0.107991	0.0539954
P28651	Carbonic anhydrase-related protein OS=Mus musculus GN=Ca8 PE=1 SV=5 - [CAH8_MOUSE]	0.405604	0.148679	0.0858396	0.0393725	0.308173	0.154087
P28653	Biglycan OS=Mus musculus GN=Bgn PE=2 SV=1 - [PGS1_MOUSE]	-0.39395	0.16829	0.0971622	0.334159	0.29004	0.14502
P28654	Decorin OS=Mus musculus GN=Dcn PE=2 SV=1 - [PGS2_MOUSE]	-0.525507	0.356353	0.20574	0.0121187	0.239197	0.119599
P28656	Nucleosome assembly protein 1-like 1 OS=Mus musculus GN=Nap1l1 PE=1 SV=2 - [NP1L1_MOUSE]	0.313093	0.0966736	0.0558145	0.0446858	0.250463	0.125232
P28658	Ataxin-10 OS=Mus musculus GN=Atxn10 PE=1 SV=2 - [ATX10_MOUSE]	0.0105602	0.0122422	0.00706803	0.0375923	0.129104	0.0645518
P28659	CUGBP Elav-like family member 1 OS=Mus musculus GN=Celf1 PE=1 SV=2 - [CELF1_MOUSE]	0.272376	0.207573	0.119843	-0.110925	0.190543	0.0952717
P28660	Nck-associated protein 1 OS=Mus musculus GN=Nckap1 PE=1 SV=2 - [NCKP1_MOUSE]	-0.626685	0.500568	0.353955	-0.251097	0.165658	0.117138
P28661	Septin-4 OS=Mus musculus GN=Sept4 PE=1 SV=1 - [SEPT4_MOUSE]	0.0125955	0.269731	0.155729	-0.0619045	0.13751	0.0687551
P28665	Murinoglobulin-1 OS=Mus musculus GN=Mug1 PE=1 SV=3 - [MUG1_MOUSE]	-0.0887458	0.126508	0.0730396	0.052195	0.164632	0.0823161
P28666	Murinoglobulin-2 OS=Mus musculus GN=Mug2 PE=2 SV=2 - [MUG2_MOUSE]	0.19905	0.178745	0.103198	0.170988	0.164159	0.0820795
P28667	MARCKS-related protein OS=Mus musculus GN=Marcksl1 PE=1 SV=2 - [MRP_MOUSE]	0.0377886	0.0682948	0.03943	-0.0525478	0.272332	0.136166
P28740	Kinesin-like protein KIF2A OS=Mus musculus GN=Kif2a PE=1 SV=2 - [KIF2A_MOUSE]	0.133721	0.0888386	0.0628183	0.446288	0.159108	0.112506
P28798	Granulins OS=Mus musculus GN=Grn PE=1 SV=2 - [GRN_MOUSE]	0.0412023	0.444632	0.256709	-0.175904	0.757061	0.378531
P28843	Dipeptidyl peptidase 4 OS=Mus musculus GN=Dpp4 PE=1 SV=3 - [DPP4_MOUSE]	-0.492314	0.161674	0.0933427	-0.0251756	0.403512	0.201756
P29341	Polyadenylate-binding protein 1 OS=Mus musculus GN=Pabpc1 PE=1 SV=2 - [PABP1_MOUSE]	0.31398	0.0844376	0.0487501	0.0663767	0.113097	0.0565487
P29351	Tyrosine-protein phosphatase non-receptor type 6 OS=Mus musculus GN=Ptpn6 PE=1 SV=2 - [PTN6_MOUSE]	0.0908769	0.0789591	0.045587	-0.0279464	0.113851	0.0569255
P29387	Guanine nucleotide-binding protein subunit beta-4 OS=Mus musculus GN=Gnb4 PE=2 SV=4 - [GBB4_MOUSE]	-0.34957	0.00621201	0.00439255	-0.502929	0.236476	0.167214
P29391	Ferritin light chain 1 OS=Mus musculus GN=Ftl1 PE=1 SV=2 - [FRIL1_MOUSE]	0.235195	0.271508	0.156755	-0.301797	0.267272	0.133636
P29416	Beta-hexosaminidase subunit alpha OS=Mus musculus GN=Hexa PE=2 SV=2 - [HEXA_MOUSE]	0.012781	0.0628907	0.0363099	0.0280655	0.119184	0.059592
P29533	Vascular cell adhesion protein 1 OS=Mus musculus GN=Vcam1 PE=1 SV=1 - [VCAM1_MOUSE]	0.293776	0.0119871	0.00847617	0.261938	0.0640216	0.0452701
P29595	NEDD8 OS=Mus musculus GN=Nedd8 PE=1 SV=2 - [NEDD8_MOUSE]	0.47731	0.257895	0.182359	-0.0711788	0.153778	0.108738
P29699	Alpha-2-HS-glycoprotein OS=Mus musculus GN=Ahsg PE=1 SV=1 - [FETUA_MOUSE]	-0.0625301	0.105678	0.0610131	-0.321974	0.16598	0.0829898
P29758	Ornithine aminotransferase, mitochondrial OS=Mus musculus GN=Oat PE=1 SV=1 - [OAT_MOUSE]	-0.107717	0.335807	0.193878	-0.0417116	0.210893	0.105447
P29788	Vitronectin OS=Mus musculus GN=Vtn PE=1 SV=2 - [VTNC_MOUSE]	-0.108124	0.200511	0.115765	0.0677648	0.117645	0.0588223
P30115	Glutathione S-transferase A3 OS=Mus musculus GN=Gsta3 PE=1 SV=2 - [GSTA3_MOUSE]	-0.0081196	0.0846673	0.0488827	-0.449301	0.435746	0.217873
P30204	Macrophage scavenger receptor types I and II OS=Mus musculus GN=Msr1 PE=1 SV=3 - [MSRE_MOUSE]	-0.442856	0.321317	0.185512	0.0285014	0.440645	0.220322
P30416	Peptidyl-prolyl cis-trans isomerase FKBP4 OS=Mus musculus GN=Fkbp4 PE=1 SV=5 - [FKBP4_MOUSE]	0.197623	0.112179	0.0647665	-0.059347	0.153985	0.0769926
P30681	High mobility group protein B2 OS=Mus musculus GN=Hmgb2 PE=1 SV=3 - [HMGB2_MOUSE]	0.232158	0.0147186	0.0104076	0.0107087	0.0646114	0.0456871
P30933	Seminal vesicle secretory protein 5 OS=Mus musculus GN=Svs5 PE=2 SV=1 - [SVS5_MOUSE]	1.7348	1.76211	1.01735	-0.0397367	0.819415	0.409707
P30999	Catenin delta-1 OS=Mus musculus GN=Ctnnd1 PE=1 SV=2 - [CTND1_MOUSE]	-0.382357	0.17344	0.100136	0.0626326	0.0314067	0.0157034
P31001	Desmin OS=Mus musculus GN=Des PE=1 SV=3 - [DESM_MOUSE]	0.049891	0.205019	0.118368	-0.170907	0.182405	0.0912025
P31230	Aminoacyl tRNA synthase complex-interacting multifunctional protein 1 OS=Mus musculus GN=Aimp1 PE=1 SV=2 - [AIMP1_MOUSE]	-0.46074	0.34913	0.20157	-0.140898	0.45999	0.229995
P31428	Dipeptidase 1 OS=Mus musculus GN=Dpep1 PE=1 SV=2 - [DPEP1_MOUSE]	-0.487042	0.041361	0.0292467	0.0713783	0.133037	0.0940715
P31649	Sodium- and chloride-dependent GABA transporter 2 OS=Mus musculus GN=Slc6a13 PE=1 SV=1 - [S6A13_MOUSE]	-1.53473	0.221	0.127594	0.0291993	0.504931	0.252465
P31750	RAC-alpha serine/threonine-protein kinase OS=Mus musculus GN=Akt1 PE=1 SV=2 - [AKT1_MOUSE]	-0.028567	0.738031	0.426102	0.0693702	0.302648	0.151324
P31786	Acyl-CoA-binding protein OS=Mus musculus GN=Dbi PE=1 SV=2 - [ACBP_MOUSE]	0.391119	0.148627	0.0858099	0.197541	0.455578	0.227789
P31809	Carcinoembryonic antigen-related cell adhesion molecule 1 OS=Mus musculus GN=Ceacam1 PE=1 SV=1 - [CEAM1_MOUSE]	-0.190935	0.167606	0.0967674	0.138119	0.194533	0.0972664
P31938	Dual specificity mitogen-activated protein kinase kinase 1 OS=Mus musculus GN=Map2k1 PE=1 SV=2 - [MP2K1_MOUSE]	0.347119	0.0425099	0.0245431	0.15647	0.108852	0.0544262
P32020	Non-specific lipid-transfer protein OS=Mus musculus GN=Scp2 PE=1 SV=3 - [NLTP_MOUSE]	0.444815	0.166402	0.0960725	-0.0133147	0.271169	0.135585
P32067	Lupus La protein homolog OS=Mus musculus GN=Ssb PE=1 SV=1 - [LA_MOUSE]	-0.212731	0.164607	0.0950362	-0.0502461	0.0564138	0.0282069
P32233	Developmentally-regulated GTP-binding protein 1 OS=Mus musculus GN=Drg1 PE=1 SV=1 - [DRG1_MOUSE]	-0.366535	0.13554	0.0782539	0.0102582	0.175737	0.0878685
P32261	Antithrombin-III OS=Mus musculus GN=Serpinc1 PE=1 SV=1 - [ANT3_MOUSE]	0.00644895	0.0389231	0.0224722	-0.321154	0.196967	0.0984836
P32507	Nectin-2 OS=Mus musculus GN=Pvrl2 PE=1 SV=2 - [PVRL2_MOUSE]	-0.485371	0.15157	0.0875089	0.170132	0.304649	0.152324
P32883	GTPase KRas OS=Mus musculus GN=Kras PE=1 SV=1 - [RASK_MOUSE]	-0.68625	0.274558	0.194142	0.0724421	0.105397	0.074527
P32921	Tryptophan--tRNA ligase, cytoplasmic OS=Mus musculus GN=Wars PE=1 SV=2 - [SYWC_MOUSE]	-0.166205	0.138711	0.0800851	-0.00633385	0.246811	0.123406
P33267	Cytochrome P450 2F2 OS=Mus musculus GN=Cyp2f2 PE=2 SV=1 - [CP2F2_MOUSE]	-1.4011	0.396348	0.228832	0.43139	0.200201	0.100101
P33587	Vitamin K-dependent protein C OS=Mus musculus GN=Proc PE=1 SV=2 - [PROC_MOUSE]	-0.211442	0.359967	0.207827	-0.168417	0.217627	0.108814
P33622	Apolipoprotein C-III OS=Mus musculus GN=Apoc3 PE=1 SV=2 - [APOC3_MOUSE]	0.433951	0.458621	0.264785	-0.043748	0.168592	0.084296
P34022	Ran-specific GTPase-activating protein OS=Mus musculus GN=Ranbp1 PE=1 SV=2 - [RANG_MOUSE]	0.194085	0.152922	0.0882894	-0.0245268	0.110502	0.0552508
P34152	Focal adhesion kinase 1 OS=Mus musculus GN=Ptk2 PE=1 SV=3 - [FAK1_MOUSE]	0.0615626	0.0197216	0.0139453	0.420167	0.191643	0.135512
P34884	Macrophage migration inhibitory factor OS=Mus musculus GN=Mif PE=1 SV=2 - [MIF_MOUSE]	0.702726	0.575449	0.332235	0.0278718	0.595652	0.297826
P34914	Bifunctional epoxide hydrolase 2 OS=Mus musculus GN=Ephx2 PE=1 SV=2 - [HYES_MOUSE]	0.607597	0.0577841	0.0333617	-0.0441949	0.0407492	0.0203746
P34927	Asialoglycoprotein receptor 1 OS=Mus musculus GN=Asgr1 PE=2 SV=4 - [ASGR1_MOUSE]	-0.40002	0.169585	0.0979097	-0.174797	0.310226	0.155113
P34928	Apolipoprotein C-I OS=Mus musculus GN=Apoc1 PE=1 SV=1 - [APOC1_MOUSE]	0.521087	0.508222	0.293422	-0.564783	0.387297	0.193649
P35123	Ubiquitin carboxyl-terminal hydrolase 4 OS=Mus musculus GN=Usp4 PE=1 SV=3 - [UBP4_MOUSE]	0.233166	0.150583	0.0869393	0.0572066	0.190536	0.0952681
P35235	Tyrosine-protein phosphatase non-receptor type 11 OS=Mus musculus GN=Ptpn11 PE=1 SV=2 - [PTN11_MOUSE]	0.0177067	0.0765431	0.0441922	0.047518	0.0377627	0.0188813
P35278	Ras-related protein Rab-5C OS=Mus musculus GN=Rab5c PE=1 SV=2 - [RAB5C_MOUSE]	-0.474365	0.133854	0.0772804	0.14554	0.502616	0.251308
P35279	Ras-related protein Rab-6A OS=Mus musculus GN=Rab6a PE=1 SV=4 - [RAB6A_MOUSE]	-0.429202	0.345751	0.19962	-0.00488847	0.198545	0.0992726
P35282	Ras-related protein Rab-21 OS=Mus musculus GN=Rab21 PE=1 SV=4 - [RAB21_MOUSE]	-0.234366	0.233596	0.165177	0.598456	0.19043	0.134654
P35292	Ras-related protein Rab-17 OS=Mus musculus GN=Rab17 PE=1 SV=1 - [RAB17_MOUSE]	-0.768643	0.0904655	0.0639687	-0.660702	0.397746	0.281249
P35293	Ras-related protein Rab-18 OS=Mus musculus GN=Rab18 PE=2 SV=2 - [RAB18_MOUSE]	-0.111745	0.246335	0.142222	0.205911	0.229141	0.114571
P35441	Thrombospondin-1 OS=Mus musculus GN=Thbs1 PE=1 SV=1 - [TSP1_MOUSE]	-0.0399664	0.10476	0.0604831	-0.0598568	0.13613	0.0680651
P35486	Pyruvate dehydrogenase E1 component subunit alpha, somatic form, mitochondrial OS=Mus musculus GN=Pdha1 PE=1 SV=1 - [ODPA_MOUSE]	0.0331288	0.159337	0.091993	-0.00878807	0.0802819	0.040141
P35492	Histidine ammonia-lyase OS=Mus musculus GN=Hal PE=1 SV=1 - [HUTH_MOUSE]	0.354981	0.347365	0.200551	0.103693	0.216173	0.108087
P35505	Fumarylacetoacetase OS=Mus musculus GN=Fah PE=1 SV=2 - [FAAA_MOUSE]	0.216667	0.119298	0.068877	-0.143126	0.259922	0.129961
P35550	rRNA 2'-O-methyltransferase fibrillarin OS=Mus musculus GN=Fbl PE=2 SV=2 - [FBRL_MOUSE]	-0.400999	0.151067	0.0872188	0.155114	0.139618	0.0698091
P35564	Calnexin OS=Mus musculus GN=Canx PE=1 SV=1 - [CALX_MOUSE]	-1.3259	0.507578	0.29305	0.00557263	0.109399	0.0546996
P35569	Insulin receptor substrate 1 OS=Mus musculus GN=Irs1 PE=1 SV=1 - [IRS1_MOUSE]	-0.285319	0.127164	0.0899185	-0.568701	0.337347	0.238541
P35576	Glucose-6-phosphatase OS=Mus musculus GN=G6pc PE=2 SV=2 - [G6PC_MOUSE]	-0.873185	0.136934	0.0968268	-0.542869	0.114546	0.0809964
P35585	AP-1 complex subunit mu-1 OS=Mus musculus GN=Ap1m1 PE=1 SV=3 - [AP1M1_MOUSE]	-0.226571	0.160105	0.0924364	0.188381	0.167782	0.083891
P35689	DNA repair protein complementing XP-G cells homolog OS=Mus musculus GN=Ercc5 PE=1 SV=4 - [ERCC5_MOUSE]	-0.612107	0.044043	0.0311431	-0.508673	0.668596	0.472769
P35700	Peroxiredoxin-1 OS=Mus musculus GN=Prdx1 PE=1 SV=1 - [PRDX1_MOUSE]	0.0902273	0.0900435	0.0519866	-0.00914797	0.0898504	0.0449252
P35762	CD81 antigen OS=Mus musculus GN=Cd81 PE=1 SV=2 - [CD81_MOUSE]	-0.417588	0.357281	0.206276	0.320104	0.30114	0.15057
P35821	Tyrosine-protein phosphatase non-receptor type 1 OS=Mus musculus GN=Ptpn1 PE=1 SV=2 - [PTN1_MOUSE]	-0.561	0.104304	0.0737541	-0.0492895	0.109083	0.0771332
P35822	Receptor-type tyrosine-protein phosphatase kappa OS=Mus musculus GN=Ptprk PE=1 SV=1 - [PTPRK_MOUSE]	0.239783	0.0378907	0.0267928	-0.00405347	0.0847516	0.0599284
P35831	Tyrosine-protein phosphatase non-receptor type 12 OS=Mus musculus GN=Ptpn12 PE=1 SV=3 - [PTN12_MOUSE]	-0.0585307	0.0162725	0.0115064	-0.389025	0.226821	0.160387
P35922	Fragile X mental retardation protein 1 homolog OS=Mus musculus GN=Fmr1 PE=1 SV=1 - [FMR1_MOUSE]	0.0975959	0.0193031	0.0111447	-0.135068	0.169796	0.0848979
P35951	Low-density lipoprotein receptor OS=Mus musculus GN=Ldlr PE=1 SV=2 - [LDLR_MOUSE]	-0.34022	0.0727147	0.0419818	-0.0525165	0.399475	0.199737
P35979	60S ribosomal protein L12 OS=Mus musculus GN=Rpl12 PE=1 SV=2 - [RL12_MOUSE]	0.172377	0.27373	0.158038	0.295229	0.243645	0.121823
P35980	60S ribosomal protein L18 OS=Mus musculus GN=Rpl18 PE=2 SV=3 - [RL18_MOUSE]	-1.59281	0.273903	0.158138	0.261086	0.315353	0.157676
P36371	Antigen peptide transporter 2 OS=Mus musculus GN=Tap2 PE=2 SV=1 - [TAP2_MOUSE]	-0.472658	0.130392	0.0922008	-0.0195145	0.04777	0.0337785
P36536	GTP-binding protein SAR1a OS=Mus musculus GN=Sar1a PE=2 SV=1 - [SAR1A_MOUSE]	0.23706	0.180638	0.104292	0.19828	0.126887	0.0634435
P36552	Oxygen-dependent coproporphyrinogen-III oxidase, mitochondrial OS=Mus musculus GN=Cpox PE=1 SV=2 - [HEM6_MOUSE]	0.232545	0.082791	0.0477994	0.0429594	0.0622367	0.0311183
P36916	Guanine nucleotide-binding protein-like 1 OS=Mus musculus GN=Gnl1 PE=2 SV=4 - [GNL1_MOUSE]	-0.774593	0.613792	0.434016	-0.484426	0.273191	0.193175
P36993	Protein phosphatase 1B OS=Mus musculus GN=Ppm1b PE=1 SV=1 - [PPM1B_MOUSE]	-0.212052	0.243087	0.140346	-0.135729	0.495686	0.247843
P37040	NADPH--cytochrome P450 reductase OS=Mus musculus GN=Por PE=1 SV=2 - [NCPR_MOUSE]	-1.45343	0.376499	0.217372	-0.234	0.256817	0.128409
P37804	Transgelin OS=Mus musculus GN=Tagln PE=1 SV=3 - [TAGL_MOUSE]	0.31074	0.370126	0.213692	-0.16212	0.187644	0.0938221
P38060	Hydroxymethylglutaryl-CoA lyase, mitochondrial OS=Mus musculus GN=Hmgcl PE=1 SV=2 - [HMGCL_MOUSE]	0.394103	0.0471345	0.0272131	0.0854426	0.0561897	0.0280949
P38647	Stress-70 protein, mitochondrial OS=Mus musculus GN=Hspa9 PE=1 SV=3 - [GRP75_MOUSE]	0.0244782	0.268354	0.154934	-0.268042	0.195733	0.0978664
P39039	Mannose-binding protein A OS=Mus musculus GN=Mbl1 PE=2 SV=1 - [MBL1_MOUSE]	0.136916	0.213121	0.123046	0.0486182	0.0547828	0.0273914
P39054	Dynamin-2 OS=Mus musculus GN=Dnm2 PE=1 SV=2 - [DYN2_MOUSE]	-0.0679339	0.104179	0.0601479	-0.0423415	0.146943	0.0734713
P39061	Collagen alpha-1(XVIII) chain OS=Mus musculus GN=Col18a1 PE=1 SV=4 - [COIA1_MOUSE]	-0.205105	0.265935	0.153538	0.293529	0.383683	0.191841
P39098	Mannosyl-oligosaccharide 1,2-alpha-mannosidase IB OS=Mus musculus GN=Man1a2 PE=2 SV=1 - [MA1A2_MOUSE]	-0.399966	0.079759	0.0563981	0.0531498	0.0488871	0.0345684
P39429	TNF receptor-associated factor 2 OS=Mus musculus GN=Traf2 PE=1 SV=1 - [TRAF2_MOUSE]	0.238366	0.0287922	0.0203592	0.32482	0.113879	0.0805246
P39447	Tight junction protein ZO-1 OS=Mus musculus GN=Tjp1 PE=1 SV=2 - [ZO1_MOUSE]	0.0203827	0.120807	0.0697482	-0.0253323	0.0764654	0.0382327
P40124	Adenylyl cyclase-associated protein 1 OS=Mus musculus GN=Cap1 PE=1 SV=4 - [CAP1_MOUSE]	0.161827	0.0956737	0.0552372	0.163684	0.152368	0.076184
P40142	Transketolase OS=Mus musculus GN=Tkt PE=1 SV=1 - [TKT_MOUSE]	-0.312407	0.266534	0.153884	-0.116002	0.298423	0.149212
P40237	CD82 antigen OS=Mus musculus GN=Cd82 PE=1 SV=1 - [CD82_MOUSE]	-1.39499	0.594427	0.420324	0.00316097	0.0713126	0.0504256
P40336	Vacuolar protein sorting-associated protein 26A OS=Mus musculus GN=Vps26a PE=1 SV=1 - [VP26A_MOUSE]	0.110365	0.025319	0.0146179	0.0967599	0.133162	0.066581
P40630	Transcription factor A, mitochondrial OS=Mus musculus GN=Tfam PE=1 SV=2 - [TFAM_MOUSE]	0.270934	0.254914	0.147175	-0.230593	0.175517	0.0877583
P40936	Indolethylamine N-methyltransferase OS=Mus musculus GN=Inmt PE=1 SV=1 - [INMT_MOUSE]	0.0932393	0.156019	0.0900776	-0.249155	0.143974	0.0719871
P41105	60S ribosomal protein L28 OS=Mus musculus GN=Rpl28 PE=1 SV=2 - [RL28_MOUSE]	-1.71781	0.413863	0.238944	-0.0341042	0.592419	0.29621
P41216	Long-chain-fatty-acid--CoA ligase 1 OS=Mus musculus GN=Acsl1 PE=1 SV=2 - [ACSL1_MOUSE]	0.0545683	0.0847536	0.0489325	0.0550529	0.0261362	0.0130681
P41241	Tyrosine-protein kinase CSK OS=Mus musculus GN=Csk PE=1 SV=2 - [CSK_MOUSE]	0.0429866	0.0520716	0.0300635	0.0150032	0.0836071	0.0418036
P41317	Mannose-binding protein C OS=Mus musculus GN=Mbl2 PE=2 SV=2 - [MBL2_MOUSE]	0.523031	0.087602	0.050577	0.119114	0.236664	0.118332
P42125	Enoyl-CoA delta isomerase 1, mitochondrial OS=Mus musculus GN=Eci1 PE=1 SV=2 - [ECI1_MOUSE]	0.000520076	0.225081	0.129951	-0.0813492	0.0700996	0.0350498
P42208	Septin-2 OS=Mus musculus GN=Sept2 PE=1 SV=2 - [SEPT2_MOUSE]	-0.267842	0.29048	0.167709	-0.217576	0.297023	0.148512
P42225	Signal transducer and activator of transcription 1 OS=Mus musculus GN=Stat1 PE=1 SV=1 - [STAT1_MOUSE]	0.397523	0.0479482	0.0276829	0.139076	0.157747	0.0788733
P42227	Signal transducer and activator of transcription 3 OS=Mus musculus GN=Stat3 PE=1 SV=2 - [STAT3_MOUSE]	-0.0824794	0.116974	0.0675348	-0.0437156	0.14165	0.0708248
P42230	Signal transducer and activator of transcription 5A OS=Mus musculus GN=Stat5a PE=1 SV=1 - [STA5A_MOUSE]	-0.0916264	0.0422481	0.0298739	-0.205557	0.110092	0.0778466
P42232	Signal transducer and activator of transcription 5B OS=Mus musculus GN=Stat5b PE=1 SV=1 - [STA5B_MOUSE]	0.238299	0.0340928	0.0241073	0.183517	0.158086	0.111784
P42337	Phosphatidylinositol 4,5-bisphosphate 3-kinase catalytic subunit alpha isoform OS=Mus musculus GN=Pik3ca PE=1 SV=2 - [PK3CA_MOUSE]	-0.325498	0.205894	0.145589	0.196887	0.0608916	0.0430569
P42567	Epidermal growth factor receptor substrate 15 OS=Mus musculus GN=Eps15 PE=1 SV=1 - [EPS15_MOUSE]	0.0611441	0.114785	0.0662712	0.0381483	0.157965	0.0789825
P42669	Transcriptional activator protein Pur-alpha OS=Mus musculus GN=Pura PE=1 SV=1 - [PURA_MOUSE]	0.559713	0.148318	0.0856317	-0.153406	0.17747	0.0887349
P42703	Leukemia inhibitory factor receptor OS=Mus musculus GN=Lifr PE=1 SV=1 - [LIFR_MOUSE]	-0.947562	0.181213	0.104624	-0.297749	0.594841	0.29742
P42859	Huntingtin OS=Mus musculus GN=Htt PE=1 SV=2 - [HD_MOUSE]	-0.704448	0.33291	0.235403	-0.360522	0.339042	0.239739
P42925	Peroxisomal membrane protein 2 OS=Mus musculus GN=Pxmp2 PE=2 SV=2 - [PXMP2_MOUSE]	-0.971511	0.887876	0.627823	0.365685	0.180505	0.127637
P42932	T-complex protein 1 subunit theta OS=Mus musculus GN=Cct8 PE=1 SV=3 - [TCPQ_MOUSE]	0.0980384	0.0568963	0.0328491	-0.0254073	0.044793	0.0223965
P43006	Excitatory amino acid transporter 2 OS=Mus musculus GN=Slc1a2 PE=1 SV=1 - [EAA2_MOUSE]	-1.99676	0.454272	0.321219	-1.11603	0.539916	0.381778
P43024	Cytochrome c oxidase subunit 6A1, mitochondrial OS=Mus musculus GN=Cox6a1 PE=1 SV=2 - [CX6A1_MOUSE]	0.16097	0.451987	0.260955	-0.212918	0.348431	0.174215
P43025	Tetranectin OS=Mus musculus GN=Clec3b PE=1 SV=2 - [TETN_MOUSE]	0.200646	0.466086	0.269095	-0.231979	0.66876	0.33438
P43142	G-protein coupled receptor 182 OS=Mus musculus GN=Gpr182 PE=2 SV=1 - [GP182_MOUSE]	-0.259406	0.0951446	0.0672774	-0.00838276	0.207141	0.146471
P43247	DNA mismatch repair protein Msh2 OS=Mus musculus GN=Msh2 PE=1 SV=1 - [MSH2_MOUSE]	-0.191274	0.0530621	0.0375206	-0.385388	0.122261	0.0864513
P43274	Histone H1.4 OS=Mus musculus GN=Hist1h1e PE=1 SV=2 - [H14_MOUSE]	-1.86255	0.314694	0.181688	-0.0540315	0.400381	0.20019
P43276	Histone H1.5 OS=Mus musculus GN=Hist1h1b PE=1 SV=2 - [H15_MOUSE]	-1.6162	0.403751	0.233105	-0.0611346	0.443657	0.221828
P43406	Integrin alpha-V OS=Mus musculus GN=Itgav PE=1 SV=2 - [ITAV_MOUSE]	-0.0723107	0.038876	0.0224451	0.260448	0.200785	0.100392
P43883	Perilipin-2 OS=Mus musculus GN=Plin2 PE=2 SV=2 - [PLIN2_MOUSE]	0.0902008	0.219082	0.126487	-0.31666	0.394166	0.197083
P45376	Aldose reductase OS=Mus musculus GN=Akr1b1 PE=1 SV=3 - [ALDR_MOUSE]	0.0839957	0.0969343	0.055965	0.0460947	0.116808	0.058404
P45377	Aldose reductase-related protein 2 OS=Mus musculus GN=Akr1b8 PE=1 SV=2 - [ALD2_MOUSE]	-0.315437	0.0737785	0.0521693	0.0794987	0.111449	0.0788062
P45591	Cofilin-2 OS=Mus musculus GN=Cfl2 PE=1 SV=1 - [COF2_MOUSE]	0.0876352	0.311822	0.18003	0.0906405	0.174717	0.0873584
P45700	Mannosyl-oligosaccharide 1,2-alpha-mannosidase IA OS=Mus musculus GN=Man1a1 PE=1 SV=1 - [MA1A1_MOUSE]	-0.162155	0.0820258	0.0473576	-0.0595248	0.134405	0.0672023
P45878	Peptidyl-prolyl cis-trans isomerase FKBP2 OS=Mus musculus GN=Fkbp2 PE=1 SV=1 - [FKBP2_MOUSE]	0.348145	0.259461	0.1498	0.120356	0.287936	0.143968
P45952	Medium-chain specific acyl-CoA dehydrogenase, mitochondrial OS=Mus musculus GN=Acadm PE=1 SV=1 - [ACADM_MOUSE]	0.493925	0.213963	0.123532	-0.122144	0.097682	0.048841
P46061	Ran GTPase-activating protein 1 OS=Mus musculus GN=Rangap1 PE=1 SV=2 - [RAGP1_MOUSE]	-0.203935	0.0784094	0.0452697	-0.0314829	0.155701	0.0778503
P46412	Glutathione peroxidase 3 OS=Mus musculus GN=Gpx3 PE=2 SV=2 - [GPX3_MOUSE]	0.106371	0.299669	0.211898	0.0765506	0.218548	0.154537
P46414	Cyclin-dependent kinase inhibitor 1B OS=Mus musculus GN=Cdkn1b PE=1 SV=2 - [CDN1B_MOUSE]	0.23463	0.181135	0.128082	-0.107266	0.0323789	0.0228953
P46460	Vesicle-fusing ATPase OS=Mus musculus GN=Nsf PE=1 SV=2 - [NSF_MOUSE]	-0.00556744	0.0306371	0.0176884	-0.113683	0.149959	0.0749794
P46467	Vacuolar protein sorting-associated protein 4B OS=Mus musculus GN=Vps4b PE=1 SV=2 - [VPS4B_MOUSE]	0.308064	0.223616	0.129105	-0.0935299	0.205841	0.10292
P46471	26S protease regulatory subunit 7 OS=Mus musculus GN=Psmc2 PE=1 SV=5 - [PRS7_MOUSE]	0.143686	0.0494149	0.0285297	-0.0677926	0.164283	0.0821413
P46638	Ras-related protein Rab-11B OS=Mus musculus GN=Rab11b PE=1 SV=3 - [RB11B_MOUSE]	0.204276	0.173948	0.123	0.491531	0.177847	0.125757
P46656	Adrenodoxin, mitochondrial OS=Mus musculus GN=Fdx1 PE=1 SV=1 - [ADX_MOUSE]	-0.286206	0.159707	0.092207	-0.237932	0.473643	0.236821
P46664	Adenylosuccinate synthetase isozyme 2 OS=Mus musculus GN=Adss PE=1 SV=2 - [PURA2_MOUSE]	0.312255	0.0810856	0.0468148	0.0830983	0.120448	0.0602239
P46735	Unconventional myosin-Ib OS=Mus musculus GN=Myo1b PE=2 SV=3 - [MYO1B_MOUSE]	-0.776414	0.18001	0.103929	0.11623	0.134791	0.0673953
P46737	Lys-63-specific deubiquitinase BRCC36 OS=Mus musculus GN=Brcc3 PE=2 SV=1 - [BRCC3_MOUSE]	-0.0332403	0.0469869	0.0332248	-0.0860995	0.107828	0.0762461
P46935	E3 ubiquitin-protein ligase NEDD4 OS=Mus musculus GN=Nedd4 PE=1 SV=3 - [NEDD4_MOUSE]	-0.0782759	0.109823	0.0634065	0.147545	0.20899	0.104495
P46938	Transcriptional coactivator YAP1 OS=Mus musculus GN=Yap1 PE=1 SV=2 - [YAP1_MOUSE]	0.00498989	0.136494	0.0788047	-0.16351	0.226496	0.113248
P46978	Dolichyl-diphosphooligosaccharide--protein glycosyltransferase subunit STT3A OS=Mus musculus GN=Stt3a PE=1 SV=1 - [STT3A_MOUSE]	-1.37042	0.575957	0.332529	0.0928426	0.66747	0.333735
P47199	Quinone oxidoreductase OS=Mus musculus GN=Cryz PE=1 SV=1 - [QOR_MOUSE]	0.590141	0.190245	0.109838	0.0340926	0.239786	0.119893
P47226	Testin OS=Mus musculus GN=Tes PE=1 SV=1 - [TES_MOUSE]	-0.845258	0.0219664	0.0155326	-0.396702	0.559958	0.39595
P47738	Aldehyde dehydrogenase, mitochondrial OS=Mus musculus GN=Aldh2 PE=1 SV=1 - [ALDH2_MOUSE]	0.342782	0.0809882	0.0467586	-0.102845	0.0520035	0.0260017
P47739	Aldehyde dehydrogenase, dimeric NADP-preferring OS=Mus musculus GN=Aldh3a1 PE=2 SV=2 - [AL3A1_MOUSE]	-0.0317284	1.54302	1.09108	-0.0358492	0.799316	0.565202
P47740	Fatty aldehyde dehydrogenase OS=Mus musculus GN=Aldh3a2 PE=2 SV=2 - [AL3A2_MOUSE]	-0.560391	1.0695	0.617478	-0.099462	0.100555	0.0502777
P47753	F-actin-capping protein subunit alpha-1 OS=Mus musculus GN=Capza1 PE=1 SV=4 - [CAZA1_MOUSE]	0.168491	0.105435	0.060873	0.116033	0.207297	0.103649
P47754	F-actin-capping protein subunit alpha-2 OS=Mus musculus GN=Capza2 PE=1 SV=3 - [CAZA2_MOUSE]	0.0866392	0.112183	0.0647686	0.0185994	0.0866498	0.0433249
P47757	F-actin-capping protein subunit beta OS=Mus musculus GN=Capzb PE=1 SV=3 - [CAPZB_MOUSE]	0.0536504	0.109787	0.0633855	-0.0403614	0.18406	0.0920302
P47758	Signal recognition particle receptor subunit beta OS=Mus musculus GN=Srprb PE=1 SV=1 - [SRPRB_MOUSE]	-1.02382	0.294943	0.170285	0.315659	0.242713	0.121357
P47791	Glutathione reductase, mitochondrial OS=Mus musculus GN=Gsr PE=1 SV=3 - [GSHR_MOUSE]	0.116601	0.0899089	0.0519089	0.236907	0.117162	0.0585809
P47802	Metaxin-1 OS=Mus musculus GN=Mtx1 PE=1 SV=1 - [MTX1_MOUSE]	-0.52574	0.328661	0.189753	0.127638	0.26775	0.133875
P47809	Dual specificity mitogen-activated protein kinase kinase 4 OS=Mus musculus GN=Map2k4 PE=1 SV=2 - [MP2K4_MOUSE]	-0.769095	0.380689	0.219791	-0.507276	0.521226	0.260613
P47811	Mitogen-activated protein kinase 14 OS=Mus musculus GN=Mapk14 PE=1 SV=3 - [MK14_MOUSE]	0.116609	0.0344696	0.019901	0.137927	0.145509	0.0727545
P47856	Glutamine--fructose-6-phosphate aminotransferase [isomerizing] 1 OS=Mus musculus GN=Gfpt1 PE=1 SV=3 - [GFPT1_MOUSE]	-0.27085	0.301967	0.174341	0.064004	0.330244	0.165122
P47857	ATP-dependent 6-phosphofructokinase, muscle type OS=Mus musculus GN=Pfkm PE=1 SV=3 - [PFKAM_MOUSE]	-0.0739143	0.341154	0.196965	-0.0445798	0.0753693	0.0376847
P47877	Insulin-like growth factor-binding protein 2 OS=Mus musculus GN=Igfbp2 PE=2 SV=2 - [IBP2_MOUSE]	-0.450551	0.349111	0.201559	-0.0969943	0.160065	0.0800323
P47879	Insulin-like growth factor-binding protein 4 OS=Mus musculus GN=Igfbp4 PE=2 SV=2 - [IBP4_MOUSE]	0.411983	0.0488876	0.0282253	0.412913	0.705896	0.352948
P47911	60S ribosomal protein L6 OS=Mus musculus GN=Rpl6 PE=1 SV=3 - [RL6_MOUSE]	-1.96712	0.292763	0.169027	0.121593	0.630266	0.315133
P47915	60S ribosomal protein L29 OS=Mus musculus GN=Rpl29 PE=2 SV=2 - [RL29_MOUSE]	-2.20988	0.793933	0.458377	-0.202492	1.92241	0.961204
P47934	Carnitine O-acetyltransferase OS=Mus musculus GN=Crat PE=1 SV=3 - [CACP_MOUSE]	0.324388	0.304165	0.17561	-0.0266435	0.0303239	0.0151619
P47941	Crk-like protein OS=Mus musculus GN=Crkl PE=1 SV=2 - [CRKL_MOUSE]	0.302589	0.243395	0.140524	0.158811	0.238212	0.119106
P47955	60S acidic ribosomal protein P1 OS=Mus musculus GN=Rplp1 PE=2 SV=1 - [RLA1_MOUSE]	1.21595	0.227682	0.131452	0.578951	0.17758	0.0887901
P47962	60S ribosomal protein L5 OS=Mus musculus GN=Rpl5 PE=1 SV=3 - [RL5_MOUSE]	-0.84739	0.262174	0.151366	-0.268721	0.500254	0.250127
P47963	60S ribosomal protein L13 OS=Mus musculus GN=Rpl13 PE=2 SV=3 - [RL13_MOUSE]	-1.08941	0.353738	0.204231	0.141969	0.459783	0.229892
P47964	60S ribosomal protein L36 OS=Mus musculus GN=Rpl36 PE=2 SV=2 - [RL36_MOUSE]	-0.673475	0.448574	0.258984	-0.0554166	0.214323	0.107161
P47968	Ribose-5-phosphate isomerase OS=Mus musculus GN=Rpia PE=2 SV=2 - [RPIA_MOUSE]	0.511342	0.173523	0.1227	0.289383	0.115789	0.0818752
P48024	Eukaryotic translation initiation factor 1 OS=Mus musculus GN=Eif1 PE=2 SV=2 - [EIF1_MOUSE]	0.445216	0.282613	0.199837	0.25199	0.186412	0.131813
P48036	Annexin A5 OS=Mus musculus GN=Anxa5 PE=1 SV=1 - [ANXA5_MOUSE]	0.458438	0.143478	0.0828371	-0.0818446	0.0584766	0.0292383
P48193	Protein 4.1 OS=Mus musculus GN=Epb41 PE=1 SV=2 - [41_MOUSE]	-0.244883	0.0983994	0.0568109	-0.148924	0.192431	0.0962157
P48410	ATP-binding cassette sub-family D member 1 OS=Mus musculus GN=Abcd1 PE=1 SV=1 - [ABCD1_MOUSE]	-0.0850357	0.437351	0.309254	0.0864287	0.0395271	0.0279499
P48428	Tubulin-specific chaperone A OS=Mus musculus GN=Tbca PE=2 SV=3 - [TBCA_MOUSE]	-0.397127	0.32005	0.184781	-0.50813	0.821405	0.410702
P48437	Prospero homeobox protein 1 OS=Mus musculus GN=Prox1 PE=1 SV=2 - [PROX1_MOUSE]	-0.150702	0.071337	0.0411865	-0.193575	0.148792	0.0743959
P48678	Prelamin-A/C OS=Mus musculus GN=Lmna PE=1 SV=2 - [LMNA_MOUSE]	0.197178	0.135582	0.0782782	-0.0297731	0.0583027	0.0291513
P48722	Heat shock 70 kDa protein 4L OS=Mus musculus GN=Hspa4l PE=1 SV=2 - [HS74L_MOUSE]	0.198753	0.0473905	0.0273609	0.0868307	0.0462702	0.0231351
P48725	Pericentrin OS=Mus musculus GN=Pcnt PE=1 SV=2 - [PCNT_MOUSE]	-0.526053	0.112509	0.0795561	-0.251979	0.301032	0.212862
P48758	Carbonyl reductase [NADPH] 1 OS=Mus musculus GN=Cbr1 PE=1 SV=3 - [CBR1_MOUSE]	0.205231	0.251014	0.144923	-0.00834585	0.0922841	0.046142
P48771	Cytochrome c oxidase subunit 7A2, mitochondrial OS=Mus musculus GN=Cox7a2 PE=1 SV=2 - [CX7A2_MOUSE]	-0.297949	0.0659836	0.0380957	0.103737	0.163827	0.0819136
P48774	Glutathione S-transferase Mu 5 OS=Mus musculus GN=Gstm5 PE=1 SV=1 - [GSTM5_MOUSE]	0.245685	0.18617	0.107485	0.130497	0.254083	0.127042
P48776	Tryptophan 2,3-dioxygenase OS=Mus musculus GN=Tdo2 PE=2 SV=2 - [T23O_MOUSE]	-0.404488	0.227587	0.131397	0.18187	0.181786	0.0908931
P48962	ADP/ATP translocase 1 OS=Mus musculus GN=Slc25a4 PE=1 SV=4 - [ADT1_MOUSE]	-0.213506	0.303095	0.174992	0.371709	0.3891	0.19455
P49138	MAP kinase-activated protein kinase 2 OS=Mus musculus GN=Mapkapk2 PE=1 SV=2 - [MAPK2_MOUSE]	-0.181862	0.288905	0.166799	-0.379042	0.489754	0.244877
P49182	Heparin cofactor 2 OS=Mus musculus GN=Serpind1 PE=1 SV=1 - [HEP2_MOUSE]	0.22111	0.232323	0.134132	0.0591732	0.247118	0.123559
P49222	Erythrocyte membrane protein band 4.2 OS=Mus musculus GN=Epb42 PE=2 SV=3 - [EPB42_MOUSE]	-0.851616	0.335104	0.193473	-0.375201	0.0967894	0.0483947
P49312	Heterogeneous nuclear ribonucleoprotein A1 OS=Mus musculus GN=Hnrnpa1 PE=1 SV=2 - [ROA1_MOUSE]	0.138944	0.144063	0.083175	0.120435	0.0473932	0.0236966
P49429	4-hydroxyphenylpyruvate dioxygenase OS=Mus musculus GN=Hpd PE=1 SV=3 - [HPPD_MOUSE]	0.233126	0.114392	0.0660442	-0.238353	0.0772939	0.038647
P49442	Inositol polyphosphate 1-phosphatase OS=Mus musculus GN=Inpp1 PE=2 SV=2 - [INPP_MOUSE]	0.409776	0.174092	0.100512	0.134579	0.233741	0.116871
P49443	Protein phosphatase 1A OS=Mus musculus GN=Ppm1a PE=1 SV=1 - [PPM1A_MOUSE]	-0.0445725	0.228957	0.132189	-0.108948	0.0720278	0.0360139
P49586	Choline-phosphate cytidylyltransferase A OS=Mus musculus GN=Pcyt1a PE=1 SV=1 - [PCY1A_MOUSE]	0.0709449	0.189302	0.109294	-0.257432	0.338707	0.169354
P49698	Hepatocyte nuclear factor 4-alpha OS=Mus musculus GN=Hnf4a PE=1 SV=2 - [HNF4A_MOUSE]	0.196293	0.0406115	0.0234471	0.289494	0.107067	0.0535337
P49710	Hematopoietic lineage cell-specific protein OS=Mus musculus GN=Hcls1 PE=1 SV=2 - [HCLS1_MOUSE]	0.127628	0.189957	0.109672	-0.136981	0.184276	0.0921378
P49722	Proteasome subunit alpha type-2 OS=Mus musculus GN=Psma2 PE=1 SV=3 - [PSA2_MOUSE]	-0.0984054	0.174382	0.100679	-0.271759	0.325783	0.162891
P49813	Tropomodulin-1 OS=Mus musculus GN=Tmod1 PE=2 SV=2 - [TMOD1_MOUSE]	-0.00888988	0.377024	0.266596	-0.0746542	0.0798745	0.0564798
P49935	Pro-cathepsin H OS=Mus musculus GN=Ctsh PE=2 SV=2 - [CATH_MOUSE]	-0.150164	0.0987006	0.0569848	0.0913046	0.376383	0.188191
P49962	Signal recognition particle 9 kDa protein OS=Mus musculus GN=Srp9 PE=1 SV=2 - [SRP09_MOUSE]	0.0415529	0.122896	0.0869003	0.17652	0.0363761	0.0257218
P50136	2-oxoisovalerate dehydrogenase subunit alpha, mitochondrial OS=Mus musculus GN=Bckdha PE=1 SV=1 - [ODBA_MOUSE]	0.305958	0.126182	0.0728514	0.0205594	0.114136	0.0570681
P50171	Estradiol 17-beta-dehydrogenase 8 OS=Mus musculus GN=Hsd17b8 PE=1 SV=2 - [DHB8_MOUSE]	0.292063	0.0903767	0.052179	-0.0115921	0.192044	0.0960221
P50172	Corticosteroid 11-beta-dehydrogenase isozyme 1 OS=Mus musculus GN=Hsd11b1 PE=1 SV=3 - [DHI1_MOUSE]	-0.560397	0.26058	0.150446	0.202165	0.403317	0.201658
P50247	Adenosylhomocysteinase OS=Mus musculus GN=Ahcy PE=1 SV=3 - [SAHH_MOUSE]	0.363046	0.132197	0.0763237	-0.0199674	0.0592354	0.0296177
P50285	Dimethylaniline monooxygenase [N-oxide-forming] 1 OS=Mus musculus GN=Fmo1 PE=1 SV=1 - [FMO1_MOUSE]	-0.790402	0.598794	0.345714	0.0866754	0.347384	0.173692
P50295	Arylamine N-acetyltransferase 2 OS=Mus musculus GN=Nat2 PE=1 SV=1 - [ARY2_MOUSE]	0.104703	0.0973628	0.0562124	0.18683	0.213598	0.106799
P50396	Rab GDP dissociation inhibitor alpha OS=Mus musculus GN=Gdi1 PE=1 SV=3 - [GDIA_MOUSE]	0.192024	0.118768	0.068571	-0.0192943	0.311638	0.155819
P50427	Steryl-sulfatase OS=Mus musculus GN=Sts PE=2 SV=1 - [STS_MOUSE]	-0.795242	0.2113	0.121994	-0.0558113	0.208185	0.104093
P50428	Arylsulfatase A OS=Mus musculus GN=Arsa PE=2 SV=2 - [ARSA_MOUSE]	-0.126526	0.294359	0.169948	-0.0991574	0.337069	0.168535
P50429	Arylsulfatase B OS=Mus musculus GN=Arsb PE=2 SV=3 - [ARSB_MOUSE]	-0.774127	0.116387	0.0671962	-0.0424867	0.0675817	0.0337908
P50431	Serine hydroxymethyltransferase, cytosolic OS=Mus musculus GN=Shmt1 PE=1 SV=3 - [GLYC_MOUSE]	0.33082	0.0980923	0.0566336	-0.037579	0.15854	0.0792698
P50462	Cysteine and glycine-rich protein 3 OS=Mus musculus GN=Csrp3 PE=1 SV=1 - [CSRP3_MOUSE]	0.110967	0.382119	0.220616	0.366029	0.825721	0.41286
P50516	V-type proton ATPase catalytic subunit A OS=Mus musculus GN=Atp6v1a PE=1 SV=2 - [VATA_MOUSE]	0.0273244	0.16359	0.0944486	-0.0638666	0.0594399	0.02972
P50518	V-type proton ATPase subunit E 1 OS=Mus musculus GN=Atp6v1e1 PE=1 SV=2 - [VATE1_MOUSE]	-0.039086	0.189945	0.109665	-0.152249	0.167859	0.0839295
P50543	Protein S100-A11 OS=Mus musculus GN=S100a11 PE=1 SV=1 - [S10AB_MOUSE]	-0.138245	0.0588124	0.0415867	-0.535338	0.1567	0.110804
P50544	Very long-chain specific acyl-CoA dehydrogenase, mitochondrial OS=Mus musculus GN=Acadvl PE=1 SV=3 - [ACADV_MOUSE]	0.289804	0.097122	0.0560734	0.027775	0.053575	0.0267875
P50580	Proliferation-associated protein 2G4 OS=Mus musculus GN=Pa2g4 PE=1 SV=3 - [PA2G4_MOUSE]	0.0687078	0.0788624	0.0455312	0.0496334	0.0921155	0.0460578
P50608	Fibromodulin OS=Mus musculus GN=Fmod PE=2 SV=1 - [FMOD_MOUSE]	0.426441	0.277826	0.196453	0.203579	0.350144	0.24759
P51125	Calpastatin OS=Mus musculus GN=Cast PE=1 SV=2 - [ICAL_MOUSE]	0.0120966	0.084111	0.0485615	-0.143231	0.157814	0.0789069
P51141	Segment polarity protein dishevelled homolog DVL-1 OS=Mus musculus GN=Dvl1 PE=1 SV=2 - [DVL1_MOUSE]	0.156842	0.0253621	0.0179337	0.298066	0.106317	0.0751774
P51150	Ras-related protein Rab-7a OS=Mus musculus GN=Rab7a PE=1 SV=2 - [RAB7A_MOUSE]	-0.563603	0.0700261	0.0404296	0.0670723	0.139941	0.0699703
P51163	Uroporphyrinogen-III synthase OS=Mus musculus GN=Uros PE=2 SV=1 - [HEM4_MOUSE]	0.433737	0.0138934	0.00802138	0.164944	0.063336	0.031668
P51174	Long-chain specific acyl-CoA dehydrogenase, mitochondrial OS=Mus musculus GN=Acadl PE=1 SV=2 - [ACADL_MOUSE]	0.205555	0.120193	0.0693936	-0.0835994	0.0547666	0.0273833
P51175	Protoporphyrinogen oxidase OS=Mus musculus GN=Ppox PE=1 SV=1 - [PPOX_MOUSE]	-0.132703	0.105137	0.0607006	0.290844	0.210339	0.10517
P51410	60S ribosomal protein L9 OS=Mus musculus GN=Rpl9 PE=2 SV=2 - [RL9_MOUSE]	0.00752787	0.155141	0.0895705	0.270179	0.136833	0.0684167
P51432	1-phosphatidylinositol 4,5-bisphosphate phosphodiesterase beta-3 OS=Mus musculus GN=Plcb3 PE=2 SV=2 - [PLCB3_MOUSE]	-0.0337475	0.224156	0.129416	-0.0446527	0.143735	0.0718676
P51658	Estradiol 17-beta-dehydrogenase 2 OS=Mus musculus GN=Hsd17b2 PE=2 SV=2 - [DHB2_MOUSE]	-1.55608	0.327871	0.189296	0.216529	0.225672	0.112836
P51660	Peroxisomal multifunctional enzyme type 2 OS=Mus musculus GN=Hsd17b4 PE=1 SV=3 - [DHB4_MOUSE]	0.282128	0.141551	0.0817243	-0.148585	0.118863	0.0594316
P51855	Glutathione synthetase OS=Mus musculus GN=Gss PE=2 SV=1 - [GSHB_MOUSE]	0.341753	0.233461	0.134789	0.0175953	0.107997	0.0539985
P51859	Hepatoma-derived growth factor OS=Mus musculus GN=Hdgf PE=1 SV=2 - [HDGF_MOUSE]	0.317581	0.157793	0.0911018	-0.103443	0.242521	0.121261
P51863	V-type proton ATPase subunit d 1 OS=Mus musculus GN=Atp6v0d1 PE=1 SV=2 - [VA0D1_MOUSE]	-0.518337	0.242433	0.139969	-0.180489	0.224356	0.112178
P51880	Fatty acid-binding protein, brain OS=Mus musculus GN=Fabp7 PE=1 SV=2 - [FABP7_MOUSE]	0.645051	0.274681	0.194229	0.228204	0.277408	0.196157
P51881	ADP/ATP translocase 2 OS=Mus musculus GN=Slc25a5 PE=1 SV=3 - [ADT2_MOUSE]	-0.414241	0.351663	0.203033	0.297466	0.234937	0.117468
P51885	Lumican OS=Mus musculus GN=Lum PE=1 SV=2 - [LUM_MOUSE]	0.305836	0.442356	0.255394	-0.0314162	0.200246	0.100123
P51910	Apolipoprotein D OS=Mus musculus GN=Apod PE=2 SV=1 - [APOD_MOUSE]	0.144634	0.169085	0.119561	-0.0353121	0.0816281	0.0577198
P51949	CDK-activating kinase assembly factor MAT1 OS=Mus musculus GN=Mnat1 PE=2 SV=2 - [MAT1_MOUSE]	0.126675	0.0635647	0.044947	-0.0711809	0.00872654	0.0061706
P51954	Serine/threonine-protein kinase Nek1 OS=Mus musculus GN=Nek1 PE=1 SV=2 - [NEK1_MOUSE]	-0.462327	0.204278	0.144447	-0.311403	0.278072	0.196627
P52196	Thiosulfate sulfurtransferase OS=Mus musculus GN=Tst PE=1 SV=3 - [THTR_MOUSE]	-0.26727	0.170463	0.0984169	-0.187695	0.136882	0.0684408
P52293	Importin subunit alpha-1 OS=Mus musculus GN=Kpna2 PE=1 SV=2 - [IMA1_MOUSE]	-0.0801143	0.00785737	0.005556	-0.0994016	0.133615	0.09448
P52332	Tyrosine-protein kinase JAK1 OS=Mus musculus GN=Jak1 PE=1 SV=1 - [JAK1_MOUSE]	-0.532368	0.238503	0.168647	-0.149878	0.102419	0.072421
P52430	Serum paraoxonase/arylesterase 1 OS=Mus musculus GN=Pon1 PE=1 SV=2 - [PON1_MOUSE]	-0.375703	0.294302	0.169915	0.156649	0.256426	0.128213
P52432	DNA-directed RNA polymerases I and III subunit RPAC1 OS=Mus musculus GN=Polr1c PE=1 SV=3 - [RPAC1_MOUSE]	-0.0360414	0.172702	0.122119	0.333099	0.20129	0.142334
P52479	Ubiquitin carboxyl-terminal hydrolase 10 OS=Mus musculus GN=Usp10 PE=1 SV=3 - [UBP10_MOUSE]	0.0436077	0.0182145	0.0105162	0.125553	0.113914	0.0569572
P52480	Pyruvate kinase PKM OS=Mus musculus GN=Pkm PE=1 SV=4 - [KPYM_MOUSE]	0.561104	0.0788257	0.04551	0.248202	0.217589	0.108795
P52503	NADH dehydrogenase [ubiquinone] iron-sulfur protein 6, mitochondrial OS=Mus musculus GN=Ndufs6 PE=1 SV=2 - [NDUS6_MOUSE]	-0.00896713	0.0284197	0.0164081	-0.30885	0.427766	0.213883
P52623	Uridine-cytidine kinase 1 OS=Mus musculus GN=Uck1 PE=2 SV=2 - [UCK1_MOUSE]	0.457786	0.361256	0.255446	0.0832847	0.0750772	0.0530876
P52633	Signal transducer and transcription activator 6 OS=Mus musculus GN=Stat6 PE=1 SV=2 - [STAT6_MOUSE]	0.0381092	0.0243827	0.0172412	-0.0856026	0.0318131	0.0224953
P52760	Ribonuclease UK114 OS=Mus musculus GN=Hrsp12 PE=1 SV=3 - [UK114_MOUSE]	0.46621	0.145214	0.0838391	-0.153166	0.0865428	0.0432714
P52792	Glucokinase OS=Mus musculus GN=Gck PE=2 SV=1 - [HXK4_MOUSE]	0.9689	0.337922	0.195099	-0.135477	0.275897	0.137948
P52825	Carnitine O-palmitoyltransferase 2, mitochondrial OS=Mus musculus GN=Cpt2 PE=1 SV=2 - [CPT2_MOUSE]	-0.272565	0.183232	0.105789	-0.209739	0.152334	0.0761672
P52840	Sulfotransferase 1A1 OS=Mus musculus GN=Sult1a1 PE=2 SV=1 - [ST1A1_MOUSE]	0.59081	0.292277	0.168746	-0.0944157	0.359428	0.179714
P53026	60S ribosomal protein L10a OS=Mus musculus GN=Rpl10a PE=1 SV=3 - [RL10A_MOUSE]	-0.8255	0.2516	0.145261	0.105857	0.30401	0.152005
P53395	Lipoamide acyltransferase component of branched-chain alpha-keto acid dehydrogenase complex, mitochondrial OS=Mus musculus GN=Dbt PE=1 SV=2 - [ODB2_MOUSE]	-0.199188	0.244385	0.141096	-0.303922	0.395104	0.197552
P53566	CCAAT/enhancer-binding protein alpha OS=Mus musculus GN=Cebpa PE=1 SV=2 - [CEBPA_MOUSE]	-0.104347	0.115135	0.066473	-0.270345	0.345221	0.17261
P53612	Geranylgeranyl transferase type-2 subunit beta OS=Mus musculus GN=Rabggtb PE=1 SV=2 - [PGTB2_MOUSE]	-0.141248	0.0314194	0.0222169	-0.19186	0.0634412	0.0448597
P53657	Pyruvate kinase PKLR OS=Mus musculus GN=Pklr PE=2 SV=1 - [KPYR_MOUSE]	1.06398	0.477265	0.275549	0.117352	0.0642582	0.0321291
P53808	Phosphatidylcholine transfer protein OS=Mus musculus GN=Pctp PE=1 SV=2 - [PPCT_MOUSE]	0.447205	0.236228	0.136386	-0.318953	0.0332275	0.0166138
P53810	Phosphatidylinositol transfer protein alpha isoform OS=Mus musculus GN=Pitpna PE=1 SV=2 - [PIPNA_MOUSE]	-0.0295712	0.0777597	0.0448946	-0.19614	0.231724	0.115862
P53811	Phosphatidylinositol transfer protein beta isoform OS=Mus musculus GN=Pitpnb PE=1 SV=2 - [PIPNB_MOUSE]	-0.347383	0.13602	0.0785314	0.0316735	0.260701	0.130351
P53986	Monocarboxylate transporter 1 OS=Mus musculus GN=Slc16a1 PE=1 SV=1 - [MOT1_MOUSE]	-1.85529	0.624967	0.360825	-0.387717	0.543254	0.271627
P53994	Ras-related protein Rab-2A OS=Mus musculus GN=Rab2a PE=1 SV=1 - [RAB2A_MOUSE]	-0.340187	0.141138	0.0814863	0.0355456	0.180816	0.0904081
P53996	Cellular nucleic acid-binding protein OS=Mus musculus GN=Cnbp PE=2 SV=2 - [CNBP_MOUSE]	-0.164758	0.132881	0.0767191	0.00212246	0.576272	0.288136
P54071	Isocitrate dehydrogenase [NADP], mitochondrial OS=Mus musculus GN=Idh2 PE=1 SV=3 - [IDHP_MOUSE]	-0.103877	0.0933888	0.053918	-0.0972659	0.0760594	0.0380297
P54103	DnaJ homolog subfamily C member 2 OS=Mus musculus GN=Dnajc2 PE=1 SV=2 - [DNJC2_MOUSE]	-0.0392739	0.183266	0.105809	-0.0706983	0.0796819	0.039841
P54116	Erythrocyte band 7 integral membrane protein OS=Mus musculus GN=Stom PE=1 SV=3 - [STOM_MOUSE]	-0.743211	0.306042	0.176693	-0.0389183	0.131247	0.0656236
P54310	Hormone-sensitive lipase OS=Mus musculus GN=Lipe PE=1 SV=2 - [LIPS_MOUSE]	-0.00590991	0.0747748	0.0431712	0.0339465	0.482332	0.241166
P54726	UV excision repair protein RAD23 homolog A OS=Mus musculus GN=Rad23a PE=1 SV=2 - [RD23A_MOUSE]	0.218295	0.0738913	0.0426611	-0.0414384	0.156758	0.0783792
P54728	UV excision repair protein RAD23 homolog B OS=Mus musculus GN=Rad23b PE=1 SV=2 - [RD23B_MOUSE]	0.311896	0.17312	0.0999512	-0.0140472	0.100242	0.0501212
P54729	NEDD8 ultimate buster 1 OS=Mus musculus GN=Nub1 PE=1 SV=2 - [NUB1_MOUSE]	-0.246941	0.19008	0.109743	-0.169045	0.569228	0.284614
P54731	FAS-associated factor 1 OS=Mus musculus GN=Faf1 PE=2 SV=2 - [FAF1_MOUSE]	-0.0869914	0.267068	0.154192	-0.310469	0.42411	0.212055
P54751	CMP-N-acetylneuraminate-beta-galactosamide-alpha-2,3-sialyltransferase 1 OS=Mus musculus GN=St3gal1 PE=2 SV=1 - [SIA4A_MOUSE]	-0.0709177	0.0198208	0.0140154	0.43009	0.195818	0.138464
P54775	26S protease regulatory subunit 6B OS=Mus musculus GN=Psmc4 PE=1 SV=2 - [PRS6B_MOUSE]	0.257264	0.345921	0.199717	-0.155717	0.203266	0.101633
P54797	Transport and Golgi organization 2 homolog OS=Mus musculus GN=Tango2 PE=2 SV=1 - [TNG2_MOUSE]	0.2915	0.0990778	0.0572026	-0.00178407	0.108979	0.0544896
P54822	Adenylosuccinate lyase OS=Mus musculus GN=Adsl PE=2 SV=2 - [PUR8_MOUSE]	0.0928494	0.173231	0.100015	0.0391048	0.128879	0.0644393
P54823	Probable ATP-dependent RNA helicase DDX6 OS=Mus musculus GN=Ddx6 PE=1 SV=1 - [DDX6_MOUSE]	0.00396757	0.14225	0.0821279	0.0595984	0.136076	0.0680381
P54869	Hydroxymethylglutaryl-CoA synthase, mitochondrial OS=Mus musculus GN=Hmgcs2 PE=1 SV=2 - [HMCS2_MOUSE]	0.205011	0.340267	0.196453	-0.272612	0.204369	0.102184
P54923	[Protein ADP-ribosylarginine] hydrolase OS=Mus musculus GN=Adprh PE=2 SV=1 - [ADPRH_MOUSE]	0.0471018	0.0477365	0.0337548	-0.102474	0.0311919	0.022056
P55050	Fatty acid-binding protein, intestinal OS=Mus musculus GN=Fabp2 PE=2 SV=2 - [FABPI_MOUSE]	1.1273	0.426643	0.246322	-0.59868	0.644408	0.322204
P55065	Phospholipid transfer protein OS=Mus musculus GN=Pltp PE=1 SV=1 - [PLTP_MOUSE]	0.217829	0.0544928	0.0385323	-0.0791876	0.0663504	0.0469168
P55096	ATP-binding cassette sub-family D member 3 OS=Mus musculus GN=Abcd3 PE=1 SV=2 - [ABCD3_MOUSE]	-1.41212	0.532996	0.307725	-0.0497058	0.293422	0.146711
P55104	Inhibin beta C chain OS=Mus musculus GN=Inhbc PE=2 SV=2 - [INHBC_MOUSE]	0.286466	0.580819	0.410701	0.542654	0.0334486	0.0236517
P55258	Ras-related protein Rab-8A OS=Mus musculus GN=Rab8a PE=1 SV=2 - [RAB8A_MOUSE]	-0.592584	0.379588	0.219155	0.321669	0.209204	0.104602
P55264	Adenosine kinase OS=Mus musculus GN=Adk PE=1 SV=2 - [ADK_MOUSE]	0.595509	0.0673337	0.0388751	0.0167025	0.255852	0.127926
P55284	Cadherin-5 OS=Mus musculus GN=Cdh5 PE=1 SV=2 - [CADH5_MOUSE]	-0.0678398	0.147277	0.104141	0.31888	0.162665	0.115022
P55292	Desmocollin-2 OS=Mus musculus GN=Dsc2 PE=2 SV=1 - [DSC2_MOUSE]	-0.943707	0.346771	0.200209	-0.22059	0.176611	0.0883055
P55302	Alpha-2-macroglobulin receptor-associated protein OS=Mus musculus GN=Lrpap1 PE=1 SV=1 - [AMRP_MOUSE]	-0.236688	0.0755801	0.0436362	-0.242022	0.196777	0.0983883
P55937	Golgin subfamily A member 3 OS=Mus musculus GN=Golga3 PE=1 SV=3 - [GOGA3_MOUSE]	0.00270462	0.145107	0.0837776	0.0165554	0.155976	0.0779879
P56135	ATP synthase subunit f, mitochondrial OS=Mus musculus GN=Atp5j2 PE=1 SV=3 - [ATPK_MOUSE]	-1.18787	0.77504	0.447469	0.367445	0.366203	0.183102
P56212	cAMP-regulated phosphoprotein 19 OS=Mus musculus GN=Arpp19 PE=1 SV=2 - [ARP19_MOUSE]	-0.244217	0.429817	0.248155	-0.21732	0.416192	0.208096
P56213	FAD-linked sulfhydryl oxidase ALR OS=Mus musculus GN=Gfer PE=2 SV=2 - [ALR_MOUSE]	0.222276	0.252861	0.14599	-0.162218	0.0974556	0.0487278
P56375	Acylphosphatase-2 OS=Mus musculus GN=Acyp2 PE=3 SV=2 - [ACYP2_MOUSE]	0.449658	0.459162	0.265097	-0.0155278	0.0575677	0.0287838
P56376	Acylphosphatase-1 OS=Mus musculus GN=Acyp1 PE=3 SV=2 - [ACYP1_MOUSE]	0.559773	0.0894409	0.0516387	-0.0654646	0.186654	0.093327
P56379	6.8 kDa mitochondrial proteolipid OS=Mus musculus GN=Mp68 PE=3 SV=1 - [68MP_MOUSE]	-0.657256	0.55307	0.319315	-0.0215919	0.280515	0.140258
P56380	Bis(5'-nucleosyl)-tetraphosphatase [asymmetrical] OS=Mus musculus GN=Nudt2 PE=1 SV=3 - [AP4A_MOUSE]	-0.063289	0.0519133	0.0299722	-0.0779641	0.263209	0.131605
P56382	ATP synthase subunit epsilon, mitochondrial OS=Mus musculus GN=Atp5e PE=1 SV=2 - [ATP5E_MOUSE]	-0.17279	0.640337	0.452787	-0.859044	0.336455	0.23791
P56389	Cytidine deaminase OS=Mus musculus GN=Cda PE=1 SV=2 - [CDD_MOUSE]	0.669731	0.211034	0.121841	0.197717	0.320664	0.160332
P56391	Cytochrome c oxidase subunit 6B1 OS=Mus musculus GN=Cox6b1 PE=1 SV=2 - [CX6B1_MOUSE]	-0.132491	0.325344	0.187838	-0.277015	0.517139	0.25857
P56392	Cytochrome c oxidase subunit 7A1, mitochondrial OS=Mus musculus GN=Cox7a1 PE=3 SV=1 - [CX7A1_MOUSE]	0.325199	0.0755656	0.053433	0.196869	0.132177	0.0934632
P56394	Cytochrome c oxidase copper chaperone OS=Mus musculus GN=Cox17 PE=3 SV=2 - [COX17_MOUSE]	-0.561261	0.00688471	0.00486823	-0.812518	0.417405	0.29515
P56395	Cytochrome b5 OS=Mus musculus GN=Cyb5a PE=1 SV=2 - [CYB5_MOUSE]	-0.610677	0.473138	0.273166	-0.296348	0.297164	0.148582
P56399	Ubiquitin carboxyl-terminal hydrolase 5 OS=Mus musculus GN=Usp5 PE=1 SV=1 - [UBP5_MOUSE]	0.0409102	0.0281106	0.0162296	-0.0633159	0.0624245	0.0312123
P56480	ATP synthase subunit beta, mitochondrial OS=Mus musculus GN=Atp5b PE=1 SV=2 - [ATPB_MOUSE]	0.262631	0.136245	0.0786609	-0.0092733	0.154375	0.0771876
P56528	ADP-ribosyl cyclase/cyclic ADP-ribose hydrolase 1 OS=Mus musculus GN=Cd38 PE=1 SV=2 - [CD38_MOUSE]	-0.510147	0.275188	0.15888	-0.0181105	0.160655	0.0803276
P56542	Deoxyribonuclease-2-alpha OS=Mus musculus GN=Dnase2 PE=2 SV=1 - [DNS2A_MOUSE]	0.0056655	0.101038	0.0583346	0.135297	0.345885	0.172943
P56565	Protein S100-A1 OS=Mus musculus GN=S100a1 PE=1 SV=2 - [S10A1_MOUSE]	0.330192	0.149844	0.0865123	-0.0191326	0.280071	0.140036
P56593	Cytochrome P450 2A12 OS=Mus musculus GN=Cyp2a12 PE=1 SV=2 - [CP2AC_MOUSE]	-0.338337	0.599971	0.346394	1.16881	0.195201	0.0976004
P56654	Cytochrome P450 2C37 OS=Mus musculus GN=Cyp2c37 PE=2 SV=2 - [CP237_MOUSE]	-1.73	0.971004	0.56061	0.023601	0.116666	0.0583331
P56657	Cytochrome P450 2C40 OS=Mus musculus GN=Cyp2c40 PE=2 SV=2 - [CP240_MOUSE]	-1.43898	0.315643	0.182237	0.0605959	0.326507	0.163253
P56671	Myc-associated zinc finger protein OS=Mus musculus GN=Maz PE=1 SV=1 - [MAZ_MOUSE]	-0.456499	0.175921	0.124395	-0.867262	0.315466	0.223068
P56695	Wolframin OS=Mus musculus GN=Wfs1 PE=1 SV=1 - [WFS1_MOUSE]	-1.96137	0.544207	0.384812	-0.135091	0.294855	0.208494
P56812	Programmed cell death protein 5 OS=Mus musculus GN=Pdcd5 PE=1 SV=3 - [PDCD5_MOUSE]	0.467294	0.0915933	0.0528814	0.10283	0.202938	0.101469
P56873	Sjoegren syndrome/scleroderma autoantigen 1 homolog OS=Mus musculus GN=Sssca1 PE=2 SV=1 - [SSA27_MOUSE]	0.298775	0.1804	0.104154	-0.110384	0.14749	0.0737448
P56959	RNA-binding protein FUS OS=Mus musculus GN=Fus PE=2 SV=1 - [FUS_MOUSE]	0.0345321	0.166981	0.0964065	-0.100059	0.114128	0.0570639
P56960	Exosome component 10 OS=Mus musculus GN=Exosc10 PE=1 SV=2 - [EXOSX_MOUSE]	-0.0751405	0.00800868	0.00566299	0.193438	0.0870799	0.0615748
P57016	Ladinin-1 OS=Mus musculus GN=Lad1 PE=2 SV=1 - [LAD1_MOUSE]	-0.864937	0.1435	0.10147	-0.678082	0.696206	0.492292
P57080	Ubiquitin carboxyl-terminal hydrolase 25 OS=Mus musculus GN=Usp25 PE=1 SV=2 - [UBP25_MOUSE]	-0.13717	0.0214428	0.0151623	-0.0769907	0.108442	0.0766798
P57716	Nicastrin OS=Mus musculus GN=Ncstn PE=1 SV=3 - [NICA_MOUSE]	-0.242049	0.0230126	0.0162723	0.178459	0.0655629	0.04636
P57746	V-type proton ATPase subunit D OS=Mus musculus GN=Atp6v1d PE=1 SV=1 - [VATD_MOUSE]	-0.180897	0.278347	0.160704	-0.0754284	0.207235	0.103618
P57759	Endoplasmic reticulum resident protein 29 OS=Mus musculus GN=Erp29 PE=1 SV=2 - [ERP29_MOUSE]	0.356853	0.184306	0.106409	0.0393628	0.312417	0.156209
P57776	Elongation factor 1-delta OS=Mus musculus GN=Eef1d PE=1 SV=3 - [EF1D_MOUSE]	0.225242	0.160406	0.0926104	0.283953	0.177491	0.0887453
P57780	Alpha-actinin-4 OS=Mus musculus GN=Actn4 PE=1 SV=1 - [ACTN4_MOUSE]	-0.0443719	0.118067	0.0681662	-0.00167143	0.109685	0.0548427
P57784	U2 small nuclear ribonucleoprotein A' OS=Mus musculus GN=Snrpa1 PE=1 SV=2 - [RU2A_MOUSE]	0.0426257	0.0998983	0.0576763	-0.0654996	0.407339	0.20367
P58021	Transmembrane 9 superfamily member 2 OS=Mus musculus GN=Tm9sf2 PE=2 SV=1 - [TM9S2_MOUSE]	-0.254279	0.225084	0.129952	0.242165	0.245451	0.122725
P58044	Isopentenyl-diphosphate Delta-isomerase 1 OS=Mus musculus GN=Idi1 PE=2 SV=1 - [IDI1_MOUSE]	-0.27813	0.354795	0.204841	0.132568	0.253658	0.126829
P58059	28S ribosomal protein S21, mitochondrial OS=Mus musculus GN=Mrps21 PE=3 SV=1 - [RT21_MOUSE]	-0.15224	0.0564769	0.0399352	0.2205	0.0867159	0.0613174
P58064	28S ribosomal protein S6, mitochondrial OS=Mus musculus GN=Mrps6 PE=2 SV=3 - [RT06_MOUSE]	-0.221419	0.0351526	0.0202954	-0.21774	0.124582	0.062291
P58137	Acyl-coenzyme A thioesterase 8 OS=Mus musculus GN=Acot8 PE=1 SV=1 - [ACOT8_MOUSE]	-0.0382117	0.434955	0.251121	0.129893	0.144899	0.0724495
P58158	Galactosylgalactosylxylosylprotein 3-beta-glucuronosyltransferase 3 OS=Mus musculus GN=B3gat3 PE=2 SV=1 - [B3GA3_MOUSE]	-0.286095	0.087161	0.0616321	-0.183429	0.154788	0.109452
P58252	Elongation factor 2 OS=Mus musculus GN=Eef2 PE=1 SV=2 - [EF2_MOUSE]	-0.0302593	0.0831845	0.0480266	0.0726014	0.0655392	0.0327696
P58281	Dynamin-like 120 kDa protein, mitochondrial OS=Mus musculus GN=Opa1 PE=1 SV=1 - [OPA1_MOUSE]	0.130839	0.083022	0.0479328	-0.05594	0.180171	0.0900854
P58389	Serine/threonine-protein phosphatase 2A activator OS=Mus musculus GN=Ppp2r4 PE=1 SV=1 - [PTPA_MOUSE]	-0.0658241	0.0949157	0.0547996	-0.0770334	0.130628	0.065314
P58404	Striatin-4 OS=Mus musculus GN=Strn4 PE=1 SV=2 - [STRN4_MOUSE]	-0.0217576	0.0285598	0.0201948	-0.216874	0.0971033	0.0686624
P58468	Protein FAM207A OS=Mus musculus GN=Fam207a PE=1 SV=1 - [F207A_MOUSE]	-0.318363	0.0865501	0.0499697	0.0658336	0.466051	0.233025
P58501	PAX3- and PAX7-binding protein 1 OS=Mus musculus GN=Paxbp1 PE=1 SV=3 - [PAXB1_MOUSE]	-0.473651	0.0383024	0.0270839	-0.332114	0.161541	0.114227
P58710	L-gulonolactone oxidase OS=Mus musculus GN=Gulo PE=1 SV=3 - [GGLO_MOUSE]	-0.854839	0.687215	0.396764	0.0823467	0.293983	0.146991
P58735	Sulfate anion transporter 1 OS=Mus musculus GN=Slc26a1 PE=1 SV=1 - [S26A1_MOUSE]	-0.900435	0.244884	0.141384	0.116134	0.197074	0.098537
P58771	Tropomyosin alpha-1 chain OS=Mus musculus GN=Tpm1 PE=1 SV=1 - [TPM1_MOUSE]	0.4047	0.367111	0.211952	-0.0440047	0.464174	0.232087
P58774	Tropomyosin beta chain OS=Mus musculus GN=Tpm2 PE=1 SV=1 - [TPM2_MOUSE]	1.05432	0.926618	0.534983	0.143482	0.851276	0.425638
P58871	182 kDa tankyrase-1-binding protein OS=Mus musculus GN=Tnks1bp1 PE=1 SV=2 - [TB182_MOUSE]	-0.0110759	0.102709	0.059299	-0.0938123	0.0491497	0.0245749
P59017	Bcl-2-like protein 13 OS=Mus musculus GN=Bcl2l13 PE=1 SV=2 - [B2L13_MOUSE]	-0.567872	0.35404	0.204405	-0.0963918	0.179568	0.0897838
P59108	Copine-2 OS=Mus musculus GN=Cpne2 PE=2 SV=1 - [CPNE2_MOUSE]	-0.0499748	0.1522	0.107622	0.100981	0.0787421	0.055679
P59114	Phosphorylated CTD-interacting factor 1 OS=Mus musculus GN=Pcif1 PE=1 SV=1 - [PCIF1_MOUSE]	0.286038	0.0176646	0.0124908	0.124328	0.107032	0.0756828
P59235	Nucleoporin Nup43 OS=Mus musculus GN=Nup43 PE=2 SV=2 - [NUP43_MOUSE]	0.086237	0.103819	0.0734112	0.354547	0.108519	0.0767344
P59242	Cingulin OS=Mus musculus GN=Cgn PE=1 SV=1 - [CING_MOUSE]	0.102605	0.0914415	0.0527938	0.0601387	0.0453417	0.0226709
P59325	Eukaryotic translation initiation factor 5 OS=Mus musculus GN=Eif5 PE=1 SV=1 - [IF5_MOUSE]	0.0672628	0.0911747	0.0526397	0.166879	0.13848	0.06924
P59672	Ankyrin repeat and SAM domain-containing protein 1A OS=Mus musculus GN=Anks1a PE=1 SV=3 - [ANS1A_MOUSE]	-0.0420977	0.108256	0.0765483	-0.031018	0.150399	0.106348
P59708	Splicing factor 3B subunit 6 OS=Mus musculus GN=Sf3b6 PE=1 SV=1 - [SF3B6_MOUSE]	0.033743	0.0244309	0.0172753	0.186362	0.0315345	0.0222982
P59729	Ras and Rab interactor 3 OS=Mus musculus GN=Rin3 PE=2 SV=2 - [RIN3_MOUSE]	0.0155857	0.168055	0.0970266	0.0205395	0.162459	0.0812297
P59759	MKL/myocardin-like protein 2 OS=Mus musculus GN=Mkl2 PE=1 SV=1 - [MKL2_MOUSE]	0.0424801	0.147619	0.0852281	-0.183869	0.342865	0.171432
P59764	Dedicator of cytokinesis protein 4 OS=Mus musculus GN=Dock4 PE=1 SV=1 - [DOCK4_MOUSE]	-0.615479	0.163319	0.115484	-0.436522	0.322967	0.228372
P59808	SAM and SH3 domain-containing protein 1 OS=Mus musculus GN=Sash1 PE=1 SV=1 - [SASH1_MOUSE]	0.113274	0.104439	0.0738494	-0.175095	0.0957535	0.0677079
P59913	Protein-L-isoaspartate O-methyltransferase domain-containing protein 1 OS=Mus musculus GN=Pcmtd1 PE=2 SV=1 - [PCMD1_MOUSE]	-0.177373	0.107613	0.0621305	-0.0305514	0.116679	0.0583395
P59999	Actin-related protein 2/3 complex subunit 4 OS=Mus musculus GN=Arpc4 PE=1 SV=3 - [ARPC4_MOUSE]	0.0960424	0.260906	0.150634	0.323095	0.185114	0.0925568
P60122	RuvB-like 1 OS=Mus musculus GN=Ruvbl1 PE=1 SV=1 - [RUVB1_MOUSE]	0.265475	0.184327	0.106421	0.113067	0.148978	0.0744891
P60229	Eukaryotic translation initiation factor 3 subunit E OS=Mus musculus GN=Eif3e PE=1 SV=1 - [EIF3E_MOUSE]	-0.0338782	0.0741284	0.0427981	0.0457421	0.185792	0.0928959
P60334	Cysteine dioxygenase type 1 OS=Mus musculus GN=Cdo1 PE=1 SV=1 - [CDO1_MOUSE]	-0.615528	0.405322	0.234013	-0.515636	0.525184	0.262592
P60335	Poly(rC)-binding protein 1 OS=Mus musculus GN=Pcbp1 PE=1 SV=1 - [PCBP1_MOUSE]	-0.014226	0.183916	0.106184	-0.0601881	0.200327	0.100163
P60605	Ubiquitin-conjugating enzyme E2 G2 OS=Mus musculus GN=Ube2g2 PE=1 SV=1 - [UB2G2_MOUSE]	0.0929176	0.024064	0.0170158	-0.124081	0.185784	0.131369
P60670	Nuclear protein localization protein 4 homolog OS=Mus musculus GN=Nploc4 PE=1 SV=3 - [NPL4_MOUSE]	0.115248	0.1323	0.0763832	0.120026	0.18442	0.09221
P60766	Cell division control protein 42 homolog OS=Mus musculus GN=Cdc42 PE=1 SV=2 - [CDC42_MOUSE]	-0.938566	0.334775	0.193283	0.173841	0.386511	0.193256
P60824	Cold-inducible RNA-binding protein OS=Mus musculus GN=Cirbp PE=1 SV=1 - [CIRBP_MOUSE]	-0.153704	0.0759647	0.0537152	0.167581	0.209737	0.148307
P60840	Alpha-endosulfine OS=Mus musculus GN=Ensa PE=1 SV=1 - [ENSA_MOUSE]	0.0606972	0.205418	0.118598	-0.286307	0.49854	0.24927
P60843	Eukaryotic initiation factor 4A-I OS=Mus musculus GN=Eif4a1 PE=1 SV=1 - [IF4A1_MOUSE]	0.182677	0.146081	0.08434	0.152284	0.218083	0.109042
P60867	40S ribosomal protein S20 OS=Mus musculus GN=Rps20 PE=1 SV=1 - [RS20_MOUSE]	-0.238291	0.130887	0.0755674	-0.0711674	0.521244	0.260622
P60904	DnaJ homolog subfamily C member 5 OS=Mus musculus GN=Dnajc5 PE=1 SV=1 - [DNJC5_MOUSE]	-0.231902	0.109899	0.0777104	0.284336	0.17766	0.125625
P61021	Ras-related protein Rab-5B OS=Mus musculus GN=Rab5b PE=1 SV=1 - [RAB5B_MOUSE]	-0.547826	0.244439	0.141127	-0.0827033	0.335977	0.167989
P61022	Calcineurin B homologous protein 1 OS=Mus musculus GN=Chp1 PE=1 SV=2 - [CHP1_MOUSE]	-0.574548	0.219078	0.126485	0.00401634	0.179581	0.0897906
P61027	Ras-related protein Rab-10 OS=Mus musculus GN=Rab10 PE=1 SV=1 - [RAB10_MOUSE]	-0.556341	0.208207	0.120208	0.284547	0.331571	0.165785
P61082	NEDD8-conjugating enzyme Ubc12 OS=Mus musculus GN=Ube2m PE=2 SV=1 - [UBC12_MOUSE]	0.0928589	0.113539	0.0655519	0.0451565	0.0879437	0.0439718
P61087	Ubiquitin-conjugating enzyme E2 K OS=Mus musculus GN=Ube2k PE=1 SV=3 - [UBE2K_MOUSE]	0.0992932	0.0867646	0.0500936	0.0330214	0.102283	0.0511413
P61089	Ubiquitin-conjugating enzyme E2 N OS=Mus musculus GN=Ube2n PE=1 SV=1 - [UBE2N_MOUSE]	0.270411	0.138815	0.0801447	-0.0205862	0.0680295	0.0340147
P61148	Fibroblast growth factor 1 OS=Mus musculus GN=Fgf1 PE=2 SV=1 - [FGF1_MOUSE]	0.484028	0.15932	0.0919833	-0.0979907	0.0885819	0.0442909
P61161	Actin-related protein 2 OS=Mus musculus GN=Actr2 PE=1 SV=1 - [ARP2_MOUSE]	-0.019911	0.142844	0.0824711	0.0179977	0.178844	0.0894218
P61164	Alpha-centractin OS=Mus musculus GN=Actr1a PE=2 SV=1 - [ACTZ_MOUSE]	0.0636627	0.197811	0.114206	-0.286073	0.41276	0.20638
P61202	COP9 signalosome complex subunit 2 OS=Mus musculus GN=Cops2 PE=1 SV=1 - [CSN2_MOUSE]	0.0930815	0.125624	0.0725293	-0.0882092	0.102585	0.0512926
P61211	ADP-ribosylation factor-like protein 1 OS=Mus musculus GN=Arl1 PE=2 SV=1 - [ARL1_MOUSE]	-0.172641	0.2766	0.159695	0.165054	0.341626	0.170813
P61222	ATP-binding cassette sub-family E member 1 OS=Mus musculus GN=Abce1 PE=2 SV=1 - [ABCE1_MOUSE]	-0.336213	0.196238	0.113298	0.0737765	0.0863065	0.0431533
P61255	60S ribosomal protein L26 OS=Mus musculus GN=Rpl26 PE=2 SV=1 - [RL26_MOUSE]	-1.64902	0.58573	0.338171	-0.235362	0.763149	0.381574
P61290	Proteasome activator complex subunit 3 OS=Mus musculus GN=Psme3 PE=1 SV=1 - [PSME3_MOUSE]	0.240041	0.0620186	0.0358065	0.0533196	0.210789	0.105394
P61358	60S ribosomal protein L27 OS=Mus musculus GN=Rpl27 PE=1 SV=2 - [RL27_MOUSE]	-0.786384	0.280643	0.162029	0.256092	0.136891	0.0684453
P61458	Pterin-4-alpha-carbinolamine dehydratase OS=Mus musculus GN=Pcbd1 PE=1 SV=2 - [PHS_MOUSE]	0.573071	0.136446	0.0787771	-0.35651	0.311579	0.15579
P61514	60S ribosomal protein L37a OS=Mus musculus GN=Rpl37a PE=2 SV=2 - [RL37A_MOUSE]	-1.25002	0.582057	0.411577	-0.723931	0.508147	0.359314
P61620	Protein transport protein Sec61 subunit alpha isoform 1 OS=Mus musculus GN=Sec61a1 PE=2 SV=2 - [S61A1_MOUSE]	-1.58793	0.589343	0.340258	-0.213455	0.723152	0.361576
P61750	ADP-ribosylation factor 4 OS=Mus musculus GN=Arf4 PE=1 SV=2 - [ARF4_MOUSE]	0.125959	0.181969	0.10506	-0.137	0.241439	0.12072
P61759	Prefoldin subunit 3 OS=Mus musculus GN=Vbp1 PE=2 SV=2 - [PFD3_MOUSE]	0.179135	0.259001	0.149534	0.0302133	0.12516	0.0625801
P61804	Dolichyl-diphosphooligosaccharide--protein glycosyltransferase subunit DAD1 OS=Mus musculus GN=Dad1 PE=2 SV=3 - [DAD1_MOUSE]	-0.871149	0.483729	0.279281	0.260034	0.262935	0.131467
P61922	4-aminobutyrate aminotransferase, mitochondrial OS=Mus musculus GN=Abat PE=1 SV=1 - [GABT_MOUSE]	0.0561992	0.255011	0.14723	-0.00506644	0.076119	0.0380595
P61924	Coatomer subunit zeta-1 OS=Mus musculus GN=Copz1 PE=2 SV=1 - [COPZ1_MOUSE]	0.220199	0.0593579	0.0342703	0.0691089	0.022216	0.011108
P61961	Ubiquitin-fold modifier 1 OS=Mus musculus GN=Ufm1 PE=1 SV=1 - [UFM1_MOUSE]	0.110074	0.0676256	0.0390436	-0.0553691	0.129041	0.0645205
P61963	DDB1- and CUL4-associated factor 7 OS=Mus musculus GN=Dcaf7 PE=2 SV=1 - [DCAF7_MOUSE]	0.234985	0.251927	0.178139	0.0914611	0.113584	0.0803161
P61965	WD repeat-containing protein 5 OS=Mus musculus GN=Wdr5 PE=1 SV=1 - [WDR5_MOUSE]	-0.118836	0.107281	0.0619388	-0.069593	0.218874	0.109437
P61967	AP-1 complex subunit sigma-1A OS=Mus musculus GN=Ap1s1 PE=1 SV=1 - [AP1S1_MOUSE]	-0.0135634	0.273756	0.193575	0.241701	0.143968	0.101801
P61971	Nuclear transport factor 2 OS=Mus musculus GN=Nutf2 PE=2 SV=1 - [NTF2_MOUSE]	0.46446	0.165803	0.0957265	-0.0831367	0.14368	0.07184
P61979	Heterogeneous nuclear ribonucleoprotein K OS=Mus musculus GN=Hnrnpk PE=1 SV=1 - [HNRPK_MOUSE]	0.207742	0.143169	0.0826587	0.0139747	0.120004	0.0600021
P61982	14-3-3 protein gamma OS=Mus musculus GN=Ywhag PE=1 SV=2 - [1433G_MOUSE]	0.175428	0.0658303	0.0380072	0.151343	0.0618616	0.0309308
P62071	Ras-related protein R-Ras2 OS=Mus musculus GN=Rras2 PE=1 SV=1 - [RRAS2_MOUSE]	-0.696637	0.211916	0.12235	0.0309283	0.414264	0.207132
P62073	Mitochondrial import inner membrane translocase subunit Tim10 OS=Mus musculus GN=Timm10 PE=1 SV=1 - [TIM10_MOUSE]	-0.505085	0.256396	0.14803	-0.760096	0.580175	0.290087
P62075	Mitochondrial import inner membrane translocase subunit Tim13 OS=Mus musculus GN=Timm13 PE=1 SV=1 - [TIM13_MOUSE]	0.231854	0.0775496	0.0447733	-0.118894	0.121312	0.0606558
P62077	Mitochondrial import inner membrane translocase subunit Tim8 B OS=Mus musculus GN=Timm8b PE=3 SV=1 - [TIM8B_MOUSE]	-0.0559576	0.314372	0.181503	-0.242555	0.347115	0.173558
P62082	40S ribosomal protein S7 OS=Mus musculus GN=Rps7 PE=2 SV=1 - [RS7_MOUSE]	-0.160873	0.0203061	0.0117238	0.00250968	0.315001	0.157501
P62137	Serine/threonine-protein phosphatase PP1-alpha catalytic subunit OS=Mus musculus GN=Ppp1ca PE=1 SV=1 - [PP1A_MOUSE]	0.148807	0.204022	0.117792	0.00904844	0.126814	0.0634068
P62141	Serine/threonine-protein phosphatase PP1-beta catalytic subunit OS=Mus musculus GN=Ppp1cb PE=1 SV=3 - [PP1B_MOUSE]	0.214618	0.131955	0.076184	0.0771084	0.245202	0.122601
P62192	26S protease regulatory subunit 4 OS=Mus musculus GN=Psmc1 PE=1 SV=1 - [PRS4_MOUSE]	-0.378185	0.152407	0.0879923	0.0475353	0.101631	0.0508156
P62196	26S protease regulatory subunit 8 OS=Mus musculus GN=Psmc5 PE=1 SV=1 - [PRS8_MOUSE]	0.173965	0.011758	0.00678847	-0.164315	0.342232	0.171116
P62204	Calmodulin OS=Mus musculus GN=Calm1 PE=1 SV=2 - [CALM_MOUSE]	0.360046	0.136011	0.0785262	0.260094	0.362694	0.181347
P62242	40S ribosomal protein S8 OS=Mus musculus GN=Rps8 PE=2 SV=2 - [RS8_MOUSE]	-1.35293	0.299625	0.172989	0.0786493	0.175729	0.0878646
P62245	40S ribosomal protein S15a OS=Mus musculus GN=Rps15a PE=1 SV=2 - [RS15A_MOUSE]	-0.465917	0.0859013	0.0495951	0.252223	0.147801	0.0739003
P62254	Ubiquitin-conjugating enzyme E2 G1 OS=Mus musculus GN=Ube2g1 PE=2 SV=3 - [UB2G1_MOUSE]	0.471694	0.168553	0.0973139	0.250426	0.205568	0.102784
P62257	Ubiquitin-conjugating enzyme E2 H OS=Mus musculus GN=Ube2h PE=1 SV=1 - [UBE2H_MOUSE]	0.178148	0.0527072	0.0372696	-0.0796695	0.134253	0.0949315
P62259	14-3-3 protein epsilon OS=Mus musculus GN=Ywhae PE=1 SV=1 - [1433E_MOUSE]	-0.0612411	0.103006	0.0594707	-0.13122	0.0906428	0.0453214
P62264	40S ribosomal protein S14 OS=Mus musculus GN=Rps14 PE=2 SV=3 - [RS14_MOUSE]	-0.34638	0.116442	0.0672277	0.00514627	0.137179	0.0685894
P62267	40S ribosomal protein S23 OS=Mus musculus GN=Rps23 PE=1 SV=3 - [RS23_MOUSE]	-1.36736	0.497972	0.287504	0.0822141	1.03782	0.518911
P62270	40S ribosomal protein S18 OS=Mus musculus GN=Rps18 PE=1 SV=3 - [RS18_MOUSE]	-0.345256	0.338185	0.195251	-0.041918	0.203162	0.101581
P62274	40S ribosomal protein S29 OS=Mus musculus GN=Rps29 PE=2 SV=2 - [RS29_MOUSE]	-0.116932	0.432686	0.249811	0.11345	1.29423	0.647115
P62281	40S ribosomal protein S11 OS=Mus musculus GN=Rps11 PE=1 SV=3 - [RS11_MOUSE]	-0.599155	0.319175	0.184276	-0.0195512	0.607156	0.303578
P62301	40S ribosomal protein S13 OS=Mus musculus GN=Rps13 PE=1 SV=2 - [RS13_MOUSE]	-1.07651	0.329306	0.190125	0.278067	0.17788	0.08894
P62305	Small nuclear ribonucleoprotein E OS=Mus musculus GN=Snrpe PE=2 SV=1 - [RUXE_MOUSE]	-0.0476868	0.133606	0.0944741	0.0123132	0.22708	0.16057
P62307	Small nuclear ribonucleoprotein F OS=Mus musculus GN=Snrpf PE=2 SV=1 - [RUXF_MOUSE]	-0.190996	0.193458	0.111693	-0.18931	0.129241	0.0646205
P62309	Small nuclear ribonucleoprotein G OS=Mus musculus GN=Snrpg PE=1 SV=1 - [RUXG_MOUSE]	0.275165	0.214574	0.123884	0.606085	0.9012	0.4506
P62311	U6 snRNA-associated Sm-like protein LSm3 OS=Mus musculus GN=Lsm3 PE=3 SV=2 - [LSM3_MOUSE]	-0.271306	0.56463	0.32599	-0.596764	0.763884	0.381942
P62313	U6 snRNA-associated Sm-like protein LSm6 OS=Mus musculus GN=Lsm6 PE=3 SV=1 - [LSM6_MOUSE]	0.0128139	0.233545	0.134837	-0.279162	0.367161	0.183581
P62315	Small nuclear ribonucleoprotein Sm D1 OS=Mus musculus GN=Snrpd1 PE=2 SV=1 - [SMD1_MOUSE]	-0.218826	0.0432301	0.0249589	0.246301	0.162778	0.0813892
P62317	Small nuclear ribonucleoprotein Sm D2 OS=Mus musculus GN=Snrpd2 PE=2 SV=1 - [SMD2_MOUSE]	0.0181176	0.258873	0.14946	-0.0876461	0.215026	0.107513
P62320	Small nuclear ribonucleoprotein Sm D3 OS=Mus musculus GN=Snrpd3 PE=1 SV=1 - [SMD3_MOUSE]	0.09648	0.167994	0.0969913	0.0552466	0.135549	0.0677743
P62331	ADP-ribosylation factor 6 OS=Mus musculus GN=Arf6 PE=1 SV=2 - [ARF6_MOUSE]	-0.62107	0.348674	0.201307	0.182723	0.236832	0.118416
P62334	26S protease regulatory subunit 10B OS=Mus musculus GN=Psmc6 PE=1 SV=1 - [PRS10_MOUSE]	0.304661	0.0505406	0.0291796	0.132664	0.182835	0.0914177
P62627	Dynein light chain roadblock-type 1 OS=Mus musculus GN=Dynlrb1 PE=1 SV=3 - [DLRB1_MOUSE]	0.487677	0.202415	0.116865	0.167501	0.225883	0.112941
P62700	Protein yippee-like 5 OS=Mus musculus GN=Ypel5 PE=2 SV=1 - [YPEL5_MOUSE]	0.0313485	0.0830408	0.0587187	-0.408111	0.086091	0.0608755
P62702	40S ribosomal protein S4, X isoform OS=Mus musculus GN=Rps4x PE=2 SV=2 - [RS4X_MOUSE]	-0.96931	0.362715	0.209414	-0.0763536	0.351871	0.175935
P62717	60S ribosomal protein L18a OS=Mus musculus GN=Rpl18a PE=1 SV=1 - [RL18A_MOUSE]	-1.26898	0.418414	0.241571	-0.0369518	0.721986	0.360993
P62743	AP-2 complex subunit sigma OS=Mus musculus GN=Ap2s1 PE=1 SV=1 - [AP2S1_MOUSE]	0.0443197	0.122577	0.0707697	0.0498314	0.175114	0.0875571
P62751	60S ribosomal protein L23a OS=Mus musculus GN=Rpl23a PE=1 SV=1 - [RL23A_MOUSE]	-0.391298	0.331796	0.191562	0.150445	0.0830725	0.0415362
P62754	40S ribosomal protein S6 OS=Mus musculus GN=Rps6 PE=1 SV=1 - [RS6_MOUSE]	-0.985704	0.364034	0.210175	0.168424	0.126143	0.0630713
P62774	Myotrophin OS=Mus musculus GN=Mtpn PE=1 SV=2 - [MTPN_MOUSE]	-0.00671435	0.053239	0.0307375	-0.244316	0.368459	0.184229
P62806	Histone H4 OS=Mus musculus GN=Hist1h4a PE=1 SV=2 - [H4_MOUSE]	-1.08248	0.389945	0.225135	-0.0363344	0.391676	0.195838
P62814	V-type proton ATPase subunit B, brain isoform OS=Mus musculus GN=Atp6v1b2 PE=1 SV=1 - [VATB2_MOUSE]	-0.0674718	0.263846	0.152331	-0.0955153	0.29229	0.146145
P62821	Ras-related protein Rab-1A OS=Mus musculus GN=Rab1A PE=1 SV=3 - [RAB1A_MOUSE]	-0.284836	0.12595	0.0727173	0.211688	0.268248	0.134124
P62827	GTP-binding nuclear protein Ran OS=Mus musculus GN=Ran PE=1 SV=3 - [RAN_MOUSE]	0.0288094	0.0618331	0.0356993	-0.0327018	0.130884	0.065442
P62830	60S ribosomal protein L23 OS=Mus musculus GN=Rpl23 PE=1 SV=1 - [RL23_MOUSE]	0.0359705	0.131931	0.0761707	0.2567	0.277101	0.13855
P62835	Ras-related protein Rap-1A OS=Mus musculus GN=Rap1a PE=2 SV=1 - [RAP1A_MOUSE]	-0.692946	0.330413	0.190764	0.31873	0.173359	0.0866797
P62843	40S ribosomal protein S15 OS=Mus musculus GN=Rps15 PE=2 SV=2 - [RS15_MOUSE]	-0.110188	0.226425	0.130726	-0.0482672	0.452371	0.226186
P62849	40S ribosomal protein S24 OS=Mus musculus GN=Rps24 PE=2 SV=1 - [RS24_MOUSE]	-0.827498	0.311919	0.180087	0.257369	0.135211	0.0676055
P62852	40S ribosomal protein S25 OS=Mus musculus GN=Rps25 PE=2 SV=1 - [RS25_MOUSE]	-0.126293	0.507061	0.292752	0.104915	0.502533	0.251266
P62855	40S ribosomal protein S26 OS=Mus musculus GN=Rps26 PE=2 SV=3 - [RS26_MOUSE]	-0.462218	0.254624	0.147008	0.108295	0.269707	0.134854
P62858	40S ribosomal protein S28 OS=Mus musculus GN=Rps28 PE=2 SV=1 - [RS28_MOUSE]	0.209556	0.178787	0.103222	0.0779155	0.130336	0.0651679
P62862	40S ribosomal protein S30 OS=Mus musculus GN=Fau PE=1 SV=1 - [RS30_MOUSE]	-0.0257605	0.225455	0.130166	0.0980213	0.197145	0.0985724
P62869	Transcription elongation factor B polypeptide 2 OS=Mus musculus GN=Tceb2 PE=1 SV=1 - [ELOB_MOUSE]	0.217695	0.0998236	0.0576332	-0.210591	0.244863	0.122431
P62874	Guanine nucleotide-binding protein G(I)/G(S)/G(T) subunit beta-1 OS=Mus musculus GN=Gnb1 PE=1 SV=3 - [GBB1_MOUSE]	0.133799	0.137954	0.0796477	0.136589	0.135701	0.0678505
P62880	Guanine nucleotide-binding protein G(I)/G(S)/G(T) subunit beta-2 OS=Mus musculus GN=Gnb2 PE=1 SV=3 - [GBB2_MOUSE]	0.0820776	0.207146	0.119596	0.0641932	0.382828	0.191414
P62889	60S ribosomal protein L30 OS=Mus musculus GN=Rpl30 PE=2 SV=2 - [RL30_MOUSE]	0.0238143	0.38715	0.223521	-0.196157	0.257075	0.128538
P62897	Cytochrome c, somatic OS=Mus musculus GN=Cycs PE=1 SV=2 - [CYC_MOUSE]	-0.00777941	0.0828986	0.0478615	0.170922	0.18193	0.0909649
P62900	60S ribosomal protein L31 OS=Mus musculus GN=Rpl31 PE=1 SV=1 - [RL31_MOUSE]	-0.305447	0.444352	0.256547	-0.28267	0.479946	0.239973
P62908	40S ribosomal protein S3 OS=Mus musculus GN=Rps3 PE=1 SV=1 - [RS3_MOUSE]	-0.240578	0.105711	0.0610323	0.203587	0.0917904	0.0458952
P62911	60S ribosomal protein L32 OS=Mus musculus GN=Rpl32 PE=1 SV=2 - [RL32_MOUSE]	-0.639841	0.303038	0.174959	0.361501	0.351392	0.175696
P62915	Transcription initiation factor IIB OS=Mus musculus GN=Gtf2b PE=1 SV=1 - [TF2B_MOUSE]	0.0764042	0.150793	0.106627	0.267007	0.000767906	0.000542992
P62918	60S ribosomal protein L8 OS=Mus musculus GN=Rpl8 PE=2 SV=2 - [RL8_MOUSE]	-1.32258	0.505066	0.2916	0.147357	0.393562	0.196781
P62960	Nuclease-sensitive element-binding protein 1 OS=Mus musculus GN=Ybx1 PE=1 SV=3 - [YBOX1_MOUSE]	-0.473449	0.136577	0.0788529	-0.526493	0.445833	0.222917
P62962	Profilin-1 OS=Mus musculus GN=Pfn1 PE=1 SV=2 - [PROF1_MOUSE]	0.559177	0.22937	0.132427	0.199327	0.132775	0.0663876
P62983	Ubiquitin-40S ribosomal protein S27a OS=Mus musculus GN=Rps27a PE=1 SV=2 - [RS27A_MOUSE]	0.120557	0.215158	0.124221	0.256232	0.192593	0.0962965
P62996	Transformer-2 protein homolog beta OS=Mus musculus GN=Tra2b PE=2 SV=1 - [TRA2B_MOUSE]	0.152231	0.125504	0.0724597	-0.013488	0.188319	0.0941593
P63001	Ras-related C3 botulinum toxin substrate 1 OS=Mus musculus GN=Rac1 PE=1 SV=1 - [RAC1_MOUSE]	-0.562212	0.513595	0.296524	0.0892054	0.322255	0.161127
P63002	Amino-terminal enhancer of split OS=Mus musculus GN=Aes PE=1 SV=1 - [AES_MOUSE]	-0.0950128	0.00241048	0.00170447	-0.740898	0.262963	0.185943
P63005	Platelet-activating factor acetylhydrolase IB subunit alpha OS=Mus musculus GN=Pafah1b1 PE=1 SV=2 - [LIS1_MOUSE]	-0.149702	0.107876	0.0622821	0.0218847	0.229245	0.114622
P63017	Heat shock cognate 71 kDa protein OS=Mus musculus GN=Hspa8 PE=1 SV=1 - [HSP7C_MOUSE]	0.22848	0.160662	0.0927581	-0.0159887	0.146269	0.0731346
P63028	Translationally-controlled tumor protein OS=Mus musculus GN=Tpt1 PE=1 SV=1 - [TCTP_MOUSE]	0.00860317	0.329768	0.190392	-0.178104	0.268293	0.134146
P63030	Mitochondrial pyruvate carrier 1 OS=Mus musculus GN=Mpc1 PE=1 SV=1 - [MPC1_MOUSE]	-0.813329	0.589247	0.340202	-0.398374	0.50971	0.254855
P63037	DnaJ homolog subfamily A member 1 OS=Mus musculus GN=Dnaja1 PE=1 SV=1 - [DNJA1_MOUSE]	0.184981	0.183979	0.10622	-0.057095	0.284962	0.142481
P63038	60 kDa heat shock protein, mitochondrial OS=Mus musculus GN=Hspd1 PE=1 SV=1 - [CH60_MOUSE]	-0.091398	0.163365	0.094319	-0.0647356	0.102623	0.0513114
P63073	Eukaryotic translation initiation factor 4E OS=Mus musculus GN=Eif4e PE=1 SV=1 - [IF4E_MOUSE]	0.115952	0.126539	0.0730575	-0.0564913	0.169612	0.0848059
P63085	Mitogen-activated protein kinase 1 OS=Mus musculus GN=Mapk1 PE=1 SV=3 - [MK01_MOUSE]	-0.23415	0.278402	0.160735	-0.148439	0.449661	0.224831
P63101	14-3-3 protein zeta/delta OS=Mus musculus GN=Ywhaz PE=1 SV=1 - [1433Z_MOUSE]	0.0939372	0.0700519	0.0404445	0.0927511	0.17942	0.0897099
P63154	Crooked neck-like protein 1 OS=Mus musculus GN=Crnkl1 PE=1 SV=1 - [CRNL1_MOUSE]	-0.166303	0.306095	0.216442	0.0966785	0.0476646	0.0337039
P63158	High mobility group protein B1 OS=Mus musculus GN=Hmgb1 PE=1 SV=2 - [HMGB1_MOUSE]	0.198718	0.078398	0.0452631	-0.0021763	0.222542	0.111271
P63168	Dynein light chain 1, cytoplasmic OS=Mus musculus GN=Dynll1 PE=1 SV=1 - [DYL1_MOUSE]	0.0852485	0.0718759	0.0508239	0.404233	0.151642	0.107227
P63242	Eukaryotic translation initiation factor 5A-1 OS=Mus musculus GN=Eif5a PE=1 SV=2 - [IF5A1_MOUSE]	-0.561611	0.139051	0.0802809	-0.502739	0.369776	0.184888
P63276	40S ribosomal protein S17 OS=Mus musculus GN=Rps17 PE=1 SV=2 - [RS17_MOUSE]	0.33155	0.0444366	0.0256555	0.335088	0.1377	0.0688499
P63280	SUMO-conjugating enzyme UBC9 OS=Mus musculus GN=Ube2i PE=1 SV=1 - [UBC9_MOUSE]	0.374072	0.103826	0.0599437	0.125972	0.288744	0.144372
P63321	Ras-related protein Ral-A OS=Mus musculus GN=Rala PE=1 SV=1 - [RALA_MOUSE]	-0.555473	0.387022	0.223447	0.224364	0.310883	0.155441
P63323	40S ribosomal protein S12 OS=Mus musculus GN=Rps12 PE=1 SV=2 - [RS12_MOUSE]	0.479473	0.1311	0.0756908	0.302325	0.122464	0.0612322
P63325	40S ribosomal protein S10 OS=Mus musculus GN=Rps10 PE=1 SV=1 - [RS10_MOUSE]	-0.524047	0.205859	0.118853	0.115276	0.305542	0.152771
P63328	Serine/threonine-protein phosphatase 2B catalytic subunit alpha isoform OS=Mus musculus GN=Ppp3ca PE=1 SV=1 - [PP2BA_MOUSE]	0.344703	0.0266596	0.0188512	0.0515165	0.0915477	0.064734
P67778	Prohibitin OS=Mus musculus GN=Phb PE=1 SV=1 - [PHB_MOUSE]	0.0461683	0.0300009	0.017321	-0.0836473	0.076532	0.038266
P67871	Casein kinase II subunit beta OS=Mus musculus GN=Csnk2b PE=1 SV=1 - [CSK2B_MOUSE]	-0.0356593	0.133807	0.0772535	0.00986216	0.215121	0.10756
P67984	60S ribosomal protein L22 OS=Mus musculus GN=Rpl22 PE=2 SV=2 - [RL22_MOUSE]	-0.167796	0.176135	0.101692	0.290434	0.183117	0.0915585
P68037	Ubiquitin-conjugating enzyme E2 L3 OS=Mus musculus GN=Ube2l3 PE=2 SV=1 - [UB2L3_MOUSE]	0.0166451	0.178853	0.103261	-0.0755562	0.235917	0.117959
P68040	Guanine nucleotide-binding protein subunit beta-2-like 1 OS=Mus musculus GN=Gnb2l1 PE=1 SV=3 - [GBLP_MOUSE]	-0.19018	0.101851	0.0588036	0.0443479	0.209217	0.104608
P68134	Actin, alpha skeletal muscle OS=Mus musculus GN=Acta1 PE=1 SV=1 - [ACTS_MOUSE]	0.666501	0.799849	0.461793	0.174952	0.765936	0.382968
P68254	14-3-3 protein theta OS=Mus musculus GN=Ywhaq PE=1 SV=1 - [1433T_MOUSE]	-0.0378799	0.158712	0.0916322	-0.214484	0.348996	0.174498
P68368	Tubulin alpha-4A chain OS=Mus musculus GN=Tuba4a PE=1 SV=1 - [TBA4A_MOUSE]	0.170752	0.192314	0.111032	0.17622	0.175134	0.0875668
P68372	Tubulin beta-4B chain OS=Mus musculus GN=Tubb4b PE=1 SV=1 - [TBB4B_MOUSE]	0.174807	0.0419766	0.0242352	0.206102	0.315643	0.157822
P68373	Tubulin alpha-1C chain OS=Mus musculus GN=Tuba1c PE=1 SV=1 - [TBA1C_MOUSE]	0.207623	0.0886146	0.06266	0.302572	0.218774	0.154696
P68510	14-3-3 protein eta OS=Mus musculus GN=Ywhah PE=1 SV=2 - [1433F_MOUSE]	0.0504259	0.134666	0.0777493	-0.0402533	0.196625	0.0983123
P69566	Ran-binding protein 9 OS=Mus musculus GN=Ranbp9 PE=1 SV=1 - [RANB9_MOUSE]	-0.000530336	0.122853	0.0868703	-0.104785	0.120586	0.0852669
P70121	Zinc fingers and homeoboxes protein 1 OS=Mus musculus GN=Zhx1 PE=1 SV=2 - [ZHX1_MOUSE]	-0.0786563	0.0749867	0.0530236	-0.111469	0.150916	0.106713
P70122	Ribosome maturation protein SBDS OS=Mus musculus GN=Sbds PE=1 SV=4 - [SBDS_MOUSE]	-0.0603418	0.0934909	0.053977	0.0600828	0.0812414	0.0406207
P70158	Acid sphingomyelinase-like phosphodiesterase 3a OS=Mus musculus GN=Smpdl3a PE=2 SV=2 - [ASM3A_MOUSE]	0.256208	0.162733	0.11507	0.110401	0.182887	0.129321
P70168	Importin subunit beta-1 OS=Mus musculus GN=Kpnb1 PE=1 SV=2 - [IMB1_MOUSE]	0.0710568	0.109575	0.0632633	-0.088194	0.0601817	0.0300908
P70194	C-type lectin domain family 4 member F OS=Mus musculus GN=Clec4f PE=2 SV=1 - [CLC4F_MOUSE]	0.133283	0.169238	0.0977097	0.2394	0.191192	0.0955959
P70195	Proteasome subunit beta type-7 OS=Mus musculus GN=Psmb7 PE=1 SV=1 - [PSB7_MOUSE]	-0.205557	0.109265	0.0630843	-0.0436809	0.290239	0.145119
P70196	TNF receptor-associated factor 6 OS=Mus musculus GN=Traf6 PE=1 SV=2 - [TRAF6_MOUSE]	0.0296865	0.0184825	0.0130691	0.102878	0.0766224	0.0541802
P70245	3-beta-hydroxysteroid-Delta(8),Delta(7)-isomerase OS=Mus musculus GN=Ebp PE=1 SV=3 - [EBP_MOUSE]	-1.49339	0.611933	0.432702	-0.812708	0.246029	0.173969
P70255	Nuclear factor 1 C-type OS=Mus musculus GN=Nfic PE=1 SV=1 - [NFIC_MOUSE]	-0.195827	0.0935035	0.0661169	-0.414866	0.000992219	0.000701605
P70261	Paladin OS=Mus musculus GN=Pald1 PE=1 SV=1 - [PALD_MOUSE]	-0.312066	0.0516607	0.0298263	0.141097	0.207337	0.103669
P70266	6-phosphofructo-2-kinase/fructose-2,6-bisphosphatase 1 OS=Mus musculus GN=Pfkfb1 PE=2 SV=2 - [F261_MOUSE]	-0.0151675	0.218205	0.125981	-0.000290212	0.217404	0.108702
P70274	Selenoprotein P OS=Mus musculus GN=Sepp1 PE=2 SV=3 - [SEPP1_MOUSE]	-0.289534	0.314398	0.181518	-0.253029	0.355068	0.177534
P70279	Surfeit locus protein 6 OS=Mus musculus GN=Surf6 PE=1 SV=1 - [SURF6_MOUSE]	-0.409841	0.243714	0.140709	-0.0453732	0.112393	0.0561963
P70280	Vesicle-associated membrane protein 7 OS=Mus musculus GN=Vamp7 PE=1 SV=1 - [VAMP7_MOUSE]	-0.440727	0.146478	0.0845694	0.119793	0.196421	0.0982104
P70290	55 kDa erythrocyte membrane protein OS=Mus musculus GN=Mpp1 PE=1 SV=1 - [EM55_MOUSE]	-0.0856765	0.114128	0.0658916	0.0372367	0.309001	0.1545
P70295	Ancient ubiquitous protein 1 OS=Mus musculus GN=Aup1 PE=2 SV=1 - [AUP1_MOUSE]	-0.516039	0.288961	0.166832	0.0666789	0.110759	0.0553794
P70296	Phosphatidylethanolamine-binding protein 1 OS=Mus musculus GN=Pebp1 PE=1 SV=3 - [PEBP1_MOUSE]	0.395353	0.368434	0.212716	-0.234352	0.217436	0.108718
P70297	Signal transducing adapter molecule 1 OS=Mus musculus GN=Stam PE=2 SV=3 - [STAM1_MOUSE]	0.286678	0.110067	0.0635471	0.188289	0.25923	0.129615
P70302	Stromal interaction molecule 1 OS=Mus musculus GN=Stim1 PE=1 SV=2 - [STIM1_MOUSE]	-0.410174	0.130597	0.0754003	0.144907	0.14389	0.0719452
P70313	Nitric oxide synthase, endothelial OS=Mus musculus GN=Nos3 PE=1 SV=4 - [NOS3_MOUSE]	-0.801701	0.333497	0.235818	-0.670154	0.287148	0.203044
P70318	Nucleolysin TIAR OS=Mus musculus GN=Tial1 PE=1 SV=1 - [TIAR_MOUSE]	0.297972	0.408638	0.235927	0.0159427	0.14505	0.0725249
P70324	T-box transcription factor TBX3 OS=Mus musculus GN=Tbx3 PE=1 SV=3 - [TBX3_MOUSE]	-0.592327	0.0682852	0.048285	-0.706047	0.297564	0.210409
P70333	Heterogeneous nuclear ribonucleoprotein H2 OS=Mus musculus GN=Hnrnph2 PE=2 SV=1 - [HNRH2_MOUSE]	0.155568	0.0998991	0.0576768	0.135912	0.273414	0.136707
P70335	Rho-associated protein kinase 1 OS=Mus musculus GN=Rock1 PE=1 SV=1 - [ROCK1_MOUSE]	-0.103505	0.0820282	0.047359	0.0263718	0.338966	0.169483
P70336	Rho-associated protein kinase 2 OS=Mus musculus GN=Rock2 PE=1 SV=1 - [ROCK2_MOUSE]	-0.224549	0.068002	0.039261	-0.202944	0.155547	0.0777734
P70349	Histidine triad nucleotide-binding protein 1 OS=Mus musculus GN=Hint1 PE=1 SV=3 - [HINT1_MOUSE]	-0.000419873	0.0802919	0.0463566	-0.264175	0.268639	0.134319
P70362	Ubiquitin fusion degradation protein 1 homolog OS=Mus musculus GN=Ufd1l PE=1 SV=2 - [UFD1_MOUSE]	0.106585	0.0382421	0.0220791	-0.00392322	0.0597624	0.0298812
P70372	ELAV-like protein 1 OS=Mus musculus GN=Elavl1 PE=1 SV=2 - [ELAV1_MOUSE]	0.305149	0.132288	0.0763763	0.146695	0.158623	0.0793117
P70387	Hereditary hemochromatosis protein homolog OS=Mus musculus GN=Hfe PE=2 SV=2 - [HFE_MOUSE]	-0.223321	0.165566	0.117073	0.266153	0.16619	0.117514
P70388	DNA repair protein RAD50 OS=Mus musculus GN=Rad50 PE=1 SV=1 - [RAD50_MOUSE]	0.0845486	0.0963142	0.0681044	-0.150142	0.07831	0.0553735
P70389	Insulin-like growth factor-binding protein complex acid labile subunit OS=Mus musculus GN=Igfals PE=2 SV=1 - [ALS_MOUSE]	0.209341	0.116066	0.0820709	0.317559	0.141665	0.100173
P70398	Probable ubiquitin carboxyl-terminal hydrolase FAF-X OS=Mus musculus GN=Usp9x PE=1 SV=2 - [USP9X_MOUSE]	-0.0504405	0.117653	0.0679273	-0.058962	0.18486	0.09243
P70404	Isocitrate dehydrogenase [NAD] subunit gamma 1, mitochondrial OS=Mus musculus GN=Idh3g PE=1 SV=1 - [IDHG1_MOUSE]	-0.391427	0.137635	0.0794635	-0.341838	0.404748	0.202374
P70429	Ena/VASP-like protein OS=Mus musculus GN=Evl PE=1 SV=2 - [EVL_MOUSE]	0.855242	0.165656	0.117137	0.396379	0.127265	0.08999
P70441	Na(+)/H(+) exchange regulatory cofactor NHE-RF1 OS=Mus musculus GN=Slc9a3r1 PE=1 SV=3 - [NHRF1_MOUSE]	-0.0800327	0.194235	0.112142	-0.145875	0.341225	0.170613
P70444	BH3-interacting domain death agonist OS=Mus musculus GN=Bid PE=1 SV=2 - [BID_MOUSE]	0.169152	0.0191831	0.0135645	-0.00531798	0.140659	0.0994609
P70452	Syntaxin-4 OS=Mus musculus GN=Stx4 PE=1 SV=1 - [STX4_MOUSE]	-0.457145	0.228947	0.132183	0.0857759	0.369487	0.184743
P70460	Vasodilator-stimulated phosphoprotein OS=Mus musculus GN=Vasp PE=1 SV=4 - [VASP_MOUSE]	-0.0903133	0.00215483	0.0015237	-0.450997	0.229803	0.162495
P70665	Sialate O-acetylesterase OS=Mus musculus GN=Siae PE=2 SV=3 - [SIAE_MOUSE]	-0.410004	0.0506881	0.0292648	-0.0187247	0.149987	0.0749933
P70671	Interferon regulatory factor 3 OS=Mus musculus GN=Irf3 PE=1 SV=1 - [IRF3_MOUSE]	-0.00271839	0.167669	0.0968039	-0.125139	0.21214	0.10607
P70677	Caspase-3 OS=Mus musculus GN=Casp3 PE=1 SV=1 - [CASP3_MOUSE]	-0.589947	0.0997362	0.0575827	-0.132885	0.369013	0.184507
P70694	Estradiol 17 beta-dehydrogenase 5 OS=Mus musculus GN=Akr1c6 PE=1 SV=1 - [DHB5_MOUSE]	-0.0430384	0.119153	0.0687931	-0.346561	0.239212	0.119606
P70697	Uroporphyrinogen decarboxylase OS=Mus musculus GN=Urod PE=1 SV=2 - [DCUP_MOUSE]	0.218025	0.066749	0.0385376	0.00657822	0.206023	0.103012
P70698	CTP synthase 1 OS=Mus musculus GN=Ctps1 PE=1 SV=2 - [PYRG1_MOUSE]	0.0422861	0.344117	0.243328	-0.17296	0.103364	0.0730893
P70699	Lysosomal alpha-glucosidase OS=Mus musculus GN=Gaa PE=1 SV=2 - [LYAG_MOUSE]	-0.605364	0.0474995	0.0274239	-0.213193	0.115488	0.0577441
P80313	T-complex protein 1 subunit eta OS=Mus musculus GN=Cct7 PE=1 SV=1 - [TCPH_MOUSE]	0.0532297	0.059697	0.0344661	-0.0979033	0.155698	0.077849
P80314	T-complex protein 1 subunit beta OS=Mus musculus GN=Cct2 PE=1 SV=4 - [TCPB_MOUSE]	0.100666	0.0578639	0.0334078	-0.162562	0.0374978	0.0187489
P80315	T-complex protein 1 subunit delta OS=Mus musculus GN=Cct4 PE=1 SV=3 - [TCPD_MOUSE]	0.165931	0.116075	0.0670161	-0.040174	0.0934464	0.0467232
P80316	T-complex protein 1 subunit epsilon OS=Mus musculus GN=Cct5 PE=1 SV=1 - [TCPE_MOUSE]	0.114085	0.0896083	0.0517354	-0.241363	0.168059	0.0840294
P80317	T-complex protein 1 subunit zeta OS=Mus musculus GN=Cct6a PE=1 SV=3 - [TCPZ_MOUSE]	0.298071	0.0675501	0.039	0.00108228	0.115629	0.0578144
P80318	T-complex protein 1 subunit gamma OS=Mus musculus GN=Cct3 PE=1 SV=1 - [TCPG_MOUSE]	0.212861	0.0485297	0.0280186	0.00747574	0.0354325	0.0177163
P81117	Nucleobindin-2 OS=Mus musculus GN=Nucb2 PE=1 SV=2 - [NUCB2_MOUSE]	0.0408224	0.238776	0.137858	0.299327	0.107476	0.0537378
P81122	Insulin receptor substrate 2 OS=Mus musculus GN=Irs2 PE=1 SV=2 - [IRS2_MOUSE]	-0.591859	0.363244	0.256852	-0.292785	0.478824	0.338579
P82198	Transforming growth factor-beta-induced protein ig-h3 OS=Mus musculus GN=Tgfbi PE=2 SV=1 - [BGH3_MOUSE]	-0.496427	0.202401	0.116856	-0.0953536	0.256554	0.128277
P82343	N-acylglucosamine 2-epimerase OS=Mus musculus GN=Renbp PE=1 SV=3 - [RENBP_MOUSE]	-0.0438466	0.166371	0.117642	-0.141108	0.203292	0.143749
P83741	Serine/threonine-protein kinase WNK1 OS=Mus musculus GN=Wnk1 PE=1 SV=2 - [WNK1_MOUSE]	0.0489713	0.117705	0.0679571	0.0206616	0.162416	0.0812079
P83870	PHD finger-like domain-containing protein 5A OS=Mus musculus GN=Phf5a PE=1 SV=1 - [PHF5A_MOUSE]	-0.235172	0.14932	0.0862101	0.0142932	0.424977	0.212489
P83882	60S ribosomal protein L36a OS=Mus musculus GN=Rpl36a PE=1 SV=2 - [RL36A_MOUSE]	-2.11888	0.392933	0.277845	-0.948735	0.405217	0.286532
P83917	Chromobox protein homolog 1 OS=Mus musculus GN=Cbx1 PE=1 SV=1 - [CBX1_MOUSE]	0.144578	0.169887	0.120129	-0.156717	0.169648	0.119959
P83940	Transcription elongation factor B polypeptide 1 OS=Mus musculus GN=Tceb1 PE=1 SV=1 - [ELOC_MOUSE]	0.128281	0.0980164	0.0565898	0.344274	0.425925	0.212963
P84084	ADP-ribosylation factor 5 OS=Mus musculus GN=Arf5 PE=1 SV=2 - [ARF5_MOUSE]	-0.648203	0.335811	0.19388	-0.43284	0.635892	0.317946
P84089	Enhancer of rudimentary homolog OS=Mus musculus GN=Erh PE=1 SV=1 - [ERH_MOUSE]	-0.107055	0.668529	0.385976	-0.402109	0.47827	0.239135
P84091	AP-2 complex subunit mu OS=Mus musculus GN=Ap2m1 PE=1 SV=1 - [AP2M1_MOUSE]	-0.618361	0.282111	0.162877	0.109324	0.418878	0.209439
P84096	Rho-related GTP-binding protein RhoG OS=Mus musculus GN=Rhog PE=2 SV=1 - [RHOG_MOUSE]	-0.665036	0.419184	0.242016	-0.197917	0.35696	0.17848
P84099	60S ribosomal protein L19 OS=Mus musculus GN=Rpl19 PE=1 SV=1 - [RL19_MOUSE]	-1.86247	0.280043	0.161683	-0.264723	0.669364	0.334682
P84102	Small EDRK-rich factor 2 OS=Mus musculus GN=Serf2 PE=3 SV=1 - [SERF2_MOUSE]	-0.75108	0.350859	0.248095	-1.09896	0.649964	0.459594
P84104	Serine/arginine-rich splicing factor 3 OS=Mus musculus GN=Srsf3 PE=1 SV=1 - [SRSF3_MOUSE]	-0.0786688	0.255934	0.147764	-0.412156	0.45839	0.229195
P85094	Isochorismatase domain-containing protein 2A, mitochondrial OS=Mus musculus GN=Isoc2a PE=1 SV=1 - [ISC2A_MOUSE]	0.382026	0.138953	0.0802245	0.0119981	0.23623	0.118115
P97287	Induced myeloid leukemia cell differentiation protein Mcl-1 homolog OS=Mus musculus GN=Mcl1 PE=1 SV=3 - [MCL1_MOUSE]	-0.0574797	0.0862418	0.0609822	-0.326651	0.170047	0.120242
P97290	Plasma protease C1 inhibitor OS=Mus musculus GN=Serping1 PE=1 SV=3 - [IC1_MOUSE]	0.156771	0.0705443	0.0407287	0.0185389	0.240234	0.120117
P97298	Pigment epithelium-derived factor OS=Mus musculus GN=Serpinf1 PE=1 SV=2 - [PEDF_MOUSE]	0.395464	0.162049	0.0935591	0.176778	0.107449	0.0537245
P97300	Neuroplastin OS=Mus musculus GN=Nptn PE=1 SV=3 - [NPTN_MOUSE]	-0.51039	0.141945	0.10037	-0.264687	0.1098	0.0776401
P97314	Cysteine and glycine-rich protein 2 OS=Mus musculus GN=Csrp2 PE=1 SV=3 - [CSRP2_MOUSE]	-0.380479	0.442869	0.25569	-0.196228	0.127332	0.0636659
P97315	Cysteine and glycine-rich protein 1 OS=Mus musculus GN=Csrp1 PE=1 SV=3 - [CSRP1_MOUSE]	0.318328	0.41559	0.239941	0.0719845	0.478117	0.239059
P97328	Ketohexokinase OS=Mus musculus GN=Khk PE=1 SV=1 - [KHK_MOUSE]	0.309668	0.543776	0.313949	-0.32144	0.459214	0.229607
P97348	Rho-related GTP-binding protein RhoD OS=Mus musculus GN=Rhod PE=1 SV=1 - [RHOD_MOUSE]	-0.670805	0.163419	0.115554	0.0926129	0.129676	0.0916944
P97351	40S ribosomal protein S3a OS=Mus musculus GN=Rps3a PE=1 SV=3 - [RS3A_MOUSE]	-0.415801	0.256351	0.148004	-0.161549	0.321426	0.160713
P97352	Protein S100-A13 OS=Mus musculus GN=S100a13 PE=1 SV=1 - [S10AD_MOUSE]	0.258909	0.164965	0.0952427	-0.0127536	0.44534	0.22267
P97364	Selenide, water dikinase 2 OS=Mus musculus GN=Sephs2 PE=1 SV=3 - [SPS2_MOUSE]	0.237532	0.121262	0.0700109	-0.232717	0.258499	0.129249
P97366	Ecotropic viral integration site 5 protein OS=Mus musculus GN=Evi5 PE=1 SV=2 - [EVI5_MOUSE]	-0.0758289	0.0289484	0.0167134	0.146736	0.0879792	0.0439896
P97370	Sodium/potassium-transporting ATPase subunit beta-3 OS=Mus musculus GN=Atp1b3 PE=1 SV=1 - [AT1B3_MOUSE]	-0.813793	0.289	0.166854	0.0989888	0.125439	0.0627195
P97371	Proteasome activator complex subunit 1 OS=Mus musculus GN=Psme1 PE=2 SV=2 - [PSME1_MOUSE]	0.376411	0.046506	0.0268502	0.0281156	0.302081	0.151041
P97372	Proteasome activator complex subunit 2 OS=Mus musculus GN=Psme2 PE=2 SV=4 - [PSME2_MOUSE]	-0.0151362	0.0603975	0.0348705	0.00494895	0.25169	0.125845
P97376	Protein FRG1 OS=Mus musculus GN=Frg1 PE=1 SV=2 - [FRG1_MOUSE]	0.0866959	0.0397253	0.02809	0.207978	0.0608155	0.043003
P97379	Ras GTPase-activating protein-binding protein 2 OS=Mus musculus GN=G3bp2 PE=1 SV=2 - [G3BP2_MOUSE]	-0.0790671	0.199274	0.115051	-0.233424	0.257799	0.1289
P97384	Annexin A11 OS=Mus musculus GN=Anxa11 PE=1 SV=2 - [ANX11_MOUSE]	0.411588	0.079192	0.0457215	0.0950548	0.0716389	0.0358195
P97390	Vacuolar protein sorting-associated protein 45 OS=Mus musculus GN=Vps45 PE=1 SV=1 - [VPS45_MOUSE]	0.44142	0.0154041	0.0108923	0.440823	0.128761	0.0910481
P97393	Rho GTPase-activating protein 5 OS=Mus musculus GN=Arhgap5 PE=1 SV=2 - [RHG05_MOUSE]	-0.208347	0.131702	0.0760383	-0.058217	0.100489	0.0502445
P97429	Annexin A4 OS=Mus musculus GN=Anxa4 PE=2 SV=4 - [ANXA4_MOUSE]	0.318754	0.144694	0.0835393	-0.0335853	0.147265	0.0736326
P97434	Myosin phosphatase Rho-interacting protein OS=Mus musculus GN=Mprip PE=1 SV=2 - [MPRIP_MOUSE]	-0.0125508	0.104762	0.0604846	-0.0747646	0.105914	0.052957
P97447	Four and a half LIM domains protein 1 OS=Mus musculus GN=Fhl1 PE=1 SV=3 - [FHL1_MOUSE]	0.3614	0.847014	0.489024	0.198842	0.54289	0.271445
P97449	Aminopeptidase N OS=Mus musculus GN=Anpep PE=1 SV=4 - [AMPN_MOUSE]	-0.691505	0.355476	0.205234	-0.0795878	0.181119	0.0905593
P97450	ATP synthase-coupling factor 6, mitochondrial OS=Mus musculus GN=Atp5j PE=1 SV=1 - [ATP5J_MOUSE]	0.0829811	0.193867	0.111929	-0.0270297	0.28187	0.140935
P97452	Ribosome biogenesis protein BOP1 OS=Mus musculus GN=Bop1 PE=1 SV=1 - [BOP1_MOUSE]	-0.310039	0.075979	0.0537253	-0.405319	0.301636	0.213289
P97457	Myosin regulatory light chain 2, skeletal muscle isoform OS=Mus musculus GN=Mylpf PE=1 SV=3 - [MLRS_MOUSE]	1.10082	1.34278	0.775253	0.326939	1.10453	0.552267
P97461	40S ribosomal protein S5 OS=Mus musculus GN=Rps5 PE=2 SV=3 - [RS5_MOUSE]	-0.650203	0.139267	0.0804061	-0.0614275	0.545364	0.272682
P97470	Serine/threonine-protein phosphatase 4 catalytic subunit OS=Mus musculus GN=Ppp4c PE=1 SV=2 - [PP4C_MOUSE]	0.271671	0.186588	0.131938	0.0372031	0.0917099	0.0648487
P97473	RISC-loading complex subunit TARBP2 OS=Mus musculus GN=Tarbp2 PE=1 SV=2 - [TRBP2_MOUSE]	-0.119901	0.00637585	0.0045084	-0.213539	0.00611056	0.00432082
P97478	5-demethoxyubiquinone hydroxylase, mitochondrial OS=Mus musculus GN=Coq7 PE=2 SV=3 - [COQ7_MOUSE]	0.250285	0.155096	0.0895448	0.106481	0.511483	0.255741
P97493	Thioredoxin, mitochondrial OS=Mus musculus GN=Txn2 PE=1 SV=1 - [THIOM_MOUSE]	0.266529	0.161008	0.0929579	0.190941	0.184625	0.0923127
P97494	Glutamate--cysteine ligase catalytic subunit OS=Mus musculus GN=Gclc PE=2 SV=4 - [GSH1_MOUSE]	0.246158	0.359339	0.207464	-0.0296824	0.0652594	0.0326297
P97742	Carnitine O-palmitoyltransferase 1, liver isoform OS=Mus musculus GN=Cpt1a PE=1 SV=4 - [CPT1A_MOUSE]	-0.763974	0.446351	0.257701	0.127188	0.245035	0.122518
P97760	DNA-directed RNA polymerase II subunit RPB3 OS=Mus musculus GN=Polr2c PE=1 SV=1 - [RPB3_MOUSE]	0.150441	0.0434694	0.0307375	0.0260622	0.0132919	0.00939876
P97762	Retinitis pigmentosa 9 protein homolog OS=Mus musculus GN=rp9 PE=1 SV=1 - [RP9_MOUSE]	-0.786682	0.135117	0.0955422	-0.514015	0.163136	0.115355
P97765	WW domain-binding protein 2 OS=Mus musculus GN=Wbp2 PE=1 SV=1 - [WBP2_MOUSE]	-0.124785	0.287951	0.166249	0.0687419	0.33892	0.16946
P97770	THUMP domain-containing protein 3 OS=Mus musculus GN=Thumpd3 PE=2 SV=1 - [THUM3_MOUSE]	-0.0573905	0.0731906	0.0422566	0.0446577	0.198476	0.0992382
P97785	GDNF family receptor alpha-1 OS=Mus musculus GN=Gfra1 PE=2 SV=2 - [GFRA1_MOUSE]	-0.42853	0.0955935	0.0675948	0.144997	0.0498952	0.0352812
P97789	5'-3' exoribonuclease 1 OS=Mus musculus GN=Xrn1 PE=1 SV=1 - [XRN1_MOUSE]	-0.334842	0.236532	0.167254	0.119124	0.0879928	0.0622203
P97792	Coxsackievirus and adenovirus receptor homolog OS=Mus musculus GN=Cxadr PE=1 SV=1 - [CXAR_MOUSE]	-1.06582	0.134258	0.0775136	-0.140359	0.514765	0.257382
P97798	Neogenin OS=Mus musculus GN=Neo1 PE=1 SV=1 - [NEO1_MOUSE]	-0.640118	0.188104	0.13301	-0.113673	0.0942361	0.066635
P97807	Fumarate hydratase, mitochondrial OS=Mus musculus GN=Fh PE=1 SV=3 - [FUMH_MOUSE]	0.297507	0.294874	0.170246	0.0320519	0.115143	0.0575717
P97819	85/88 kDa calcium-independent phospholipase A2 OS=Mus musculus GN=Pla2g6 PE=1 SV=3 - [PLPL9_MOUSE]	-0.0986614	0.420661	0.297453	-0.133002	0.0918428	0.0649426
P97821	Dipeptidyl peptidase 1 OS=Mus musculus GN=Ctsc PE=2 SV=1 - [CATC_MOUSE]	0.0904013	0.214167	0.123649	0.246117	0.170177	0.0850884
P97822	Acidic leucine-rich nuclear phosphoprotein 32 family member E OS=Mus musculus GN=Anp32e PE=1 SV=2 - [AN32E_MOUSE]	0.187412	0.141325	0.0815938	0.199317	0.211348	0.105674
P97823	Acyl-protein thioesterase 1 OS=Mus musculus GN=Lypla1 PE=1 SV=1 - [LYPA1_MOUSE]	0.100539	0.121816	0.0703303	-0.266965	0.329281	0.16464
P97855	Ras GTPase-activating protein-binding protein 1 OS=Mus musculus GN=G3bp1 PE=1 SV=1 - [G3BP1_MOUSE]	0.0883057	0.0957776	0.0552972	-0.0909722	0.0529088	0.0264544
P97863	Nuclear factor 1 B-type OS=Mus musculus GN=Nfib PE=1 SV=2 - [NFIB_MOUSE]	0.411608	0.0587326	0.0415302	0.198211	0.0818123	0.05785
P97864	Caspase-7 OS=Mus musculus GN=Casp7 PE=1 SV=2 - [CASP7_MOUSE]	0.215535	0.230216	0.132915	-0.214135	0.297984	0.148992
P97865	Peroxisomal targeting signal 2 receptor OS=Mus musculus GN=Pex7 PE=2 SV=1 - [PEX7_MOUSE]	0.286808	0.110155	0.063598	0.0113912	0.197563	0.0987816
P97868	E3 ubiquitin-protein ligase RBBP6 OS=Mus musculus GN=Rbbp6 PE=1 SV=5 - [RBBP6_MOUSE]	-0.119272	0.0888484	0.0628253	-0.206808	0.0875662	0.0619187
P97872	Dimethylaniline monooxygenase [N-oxide-forming] 5 OS=Mus musculus GN=Fmo5 PE=2 SV=4 - [FMO5_MOUSE]	-1.46939	0.47032	0.27154	-0.0680684	0.287581	0.14379
P97927	Laminin subunit alpha-4 OS=Mus musculus GN=Lama4 PE=1 SV=2 - [LAMA4_MOUSE]	-0.0626217	0.025037	0.0144551	-0.143938	0.207507	0.103754
P97930	Thymidylate kinase OS=Mus musculus GN=Dtymk PE=2 SV=2 - [KTHY_MOUSE]	0.0792216	0.155726	0.0899084	0.209598	0.276312	0.138156
P98063	Bone morphogenetic protein 1 OS=Mus musculus GN=Bmp1 PE=1 SV=2 - [BMP1_MOUSE]	0.360288	0.00736352	0.0052068	0.204534	0.168454	0.119115
P98064	Mannan-binding lectin serine protease 1 OS=Mus musculus GN=Masp1 PE=1 SV=2 - [MASP1_MOUSE]	-0.0177483	0.000161295	0.000114052	-0.00223762	0.1431	0.101187
P98078	Disabled homolog 2 OS=Mus musculus GN=Dab2 PE=1 SV=2 - [DAB2_MOUSE]	0.239463	0.131564	0.0759582	0.0198894	0.411183	0.205592
P98083	SHC-transforming protein 1 OS=Mus musculus GN=Shc1 PE=1 SV=3 - [SHC1_MOUSE]	0.293045	0.180974	0.104486	-0.0502027	0.243911	0.121956
P98203	Armadillo repeat protein deleted in velo-cardio-facial syndrome homolog OS=Mus musculus GN=Arvcf PE=1 SV=2 - [ARVC_MOUSE]	-0.240947	0.0996654	0.0575418	0.107136	0.202213	0.101106
P99024	Tubulin beta-5 chain OS=Mus musculus GN=Tubb5 PE=1 SV=1 - [TBB5_MOUSE]	0.394664	0.182431	0.105326	0.302327	0.267187	0.133593
P99025	GTP cyclohydrolase 1 feedback regulatory protein OS=Mus musculus GN=Gchfr PE=1 SV=3 - [GFRP_MOUSE]	0.190325	0.0982169	0.0567055	0.0815128	0.20643	0.103215
P99026	Proteasome subunit beta type-4 OS=Mus musculus GN=Psmb4 PE=1 SV=1 - [PSB4_MOUSE]	-0.147461	0.137425	0.0793425	-0.237325	0.202223	0.101112
P99027	60S acidic ribosomal protein P2 OS=Mus musculus GN=Rplp2 PE=1 SV=3 - [RLA2_MOUSE]	0.356137	0.0756884	0.0436987	0.285904	0.109891	0.0549455
P99028	Cytochrome b-c1 complex subunit 6, mitochondrial OS=Mus musculus GN=Uqcrh PE=1 SV=2 - [QCR6_MOUSE]	-0.20382	0.113687	0.0656374	0.0109503	0.277189	0.138594
P99029	Peroxiredoxin-5, mitochondrial OS=Mus musculus GN=Prdx5 PE=1 SV=2 - [PRDX5_MOUSE]	0.30333	0.137197	0.079211	0.167615	0.201363	0.100681
Q00262	Syntaxin-2 OS=Mus musculus GN=Stx2 PE=1 SV=1 - [STX2_MOUSE]	-0.595598	0.543081	0.384017	-0.465333	0.181415	0.12828
Q00422	GA-binding protein alpha chain OS=Mus musculus GN=Gabpa PE=1 SV=2 - [GABPA_MOUSE]	0.037008	0.110495	0.0781319	-0.273844	0.216814	0.153311
Q00519	Xanthine dehydrogenase/oxidase OS=Mus musculus GN=Xdh PE=1 SV=5 - [XDH_MOUSE]	0.242341	0.145198	0.0838302	-0.0926616	0.169875	0.0849374
Q00612	Glucose-6-phosphate 1-dehydrogenase X OS=Mus musculus GN=G6pdx PE=1 SV=3 - [G6PD1_MOUSE]	0.0400469	0.0972413	0.0561423	-0.202115	0.182617	0.0913086
Q00623	Apolipoprotein A-I OS=Mus musculus GN=Apoa1 PE=1 SV=2 - [APOA1_MOUSE]	0.349665	0.168846	0.0974833	-0.225489	0.259666	0.129833
Q00724	Retinol-binding protein 4 OS=Mus musculus GN=Rbp4 PE=2 SV=2 - [RET4_MOUSE]	-0.104653	0.308115	0.17789	-0.676505	0.349964	0.174982
Q00897	Alpha-1-antitrypsin 1-4 OS=Mus musculus GN=Serpina1d PE=2 SV=1 - [A1AT4_MOUSE]	0.20601	0.0129557	0.00747999	-0.129678	0.289398	0.144699
Q00898	Alpha-1-antitrypsin 1-5 OS=Mus musculus GN=Serpina1e PE=1 SV=1 - [A1AT5_MOUSE]	-0.859682	1.25178	0.722716	-0.000196775	0.332093	0.166047
Q00899	Transcriptional repressor protein YY1 OS=Mus musculus GN=Yy1 PE=1 SV=1 - [TYY1_MOUSE]	0.0530067	0.0807085	0.0570695	0.0429584	0.0417653	0.0295325
Q00915	Retinol-binding protein 1 OS=Mus musculus GN=Rbp1 PE=2 SV=2 - [RET1_MOUSE]	0.332606	0.458964	0.264983	0.426305	0.238602	0.119301
Q00PI9	Heterogeneous nuclear ribonucleoprotein U-like protein 2 OS=Mus musculus GN=Hnrnpul2 PE=1 SV=2 - [HNRL2_MOUSE]	-0.0747599	0.114831	0.0662979	-0.0509771	0.182453	0.0912266
Q01149	Collagen alpha-2(I) chain OS=Mus musculus GN=Col1a2 PE=2 SV=2 - [CO1A2_MOUSE]	-1.12573	0.897013	0.51789	-0.0592538	1.43428	0.717141
Q01279	Epidermal growth factor receptor OS=Mus musculus GN=Egfr PE=1 SV=1 - [EGFR_MOUSE]	-0.804097	0.286108	0.165184	0.271451	0.165704	0.0828519
Q01339	Beta-2-glycoprotein 1 OS=Mus musculus GN=Apoh PE=1 SV=1 - [APOH_MOUSE]	0.0605873	0.209639	0.121035	-0.146075	0.199175	0.0995873
Q01405	Protein transport protein Sec23A OS=Mus musculus GN=Sec23a PE=1 SV=2 - [SC23A_MOUSE]	0.126344	0.0920079	0.0531208	0.245673	0.133324	0.0666621
Q01705	Neurogenic locus notch homolog protein 1 OS=Mus musculus GN=Notch1 PE=1 SV=3 - [NOTC1_MOUSE]	-0.301379	0.288876	0.204266	-0.394493	0.204616	0.144685
Q01730	Ras suppressor protein 1 OS=Mus musculus GN=Rsu1 PE=2 SV=3 - [RSU1_MOUSE]	0.198196	0.100812	0.0582036	0.0303492	0.17846	0.08923
Q01768	Nucleoside diphosphate kinase B OS=Mus musculus GN=Nme2 PE=1 SV=1 - [NDKB_MOUSE]	-0.118616	0.153038	0.0883565	-0.0902681	0.142283	0.0711415
Q01853	Transitional endoplasmic reticulum ATPase OS=Mus musculus GN=Vcp PE=1 SV=4 - [TERA_MOUSE]	0.285579	0.0451135	0.0260463	0.0331172	0.0546759	0.027338
Q02013	Aquaporin-1 OS=Mus musculus GN=Aqp1 PE=1 SV=3 - [AQP1_MOUSE]	-1.09172	0.332876	0.192186	-0.261729	0.38603	0.193015
Q02053	Ubiquitin-like modifier-activating enzyme 1 OS=Mus musculus GN=Uba1 PE=1 SV=1 - [UBA1_MOUSE]	0.250756	0.0973499	0.056205	0.0127043	0.151107	0.0755533
Q02105	Complement C1q subcomponent subunit C OS=Mus musculus GN=C1qc PE=2 SV=2 - [C1QC_MOUSE]	-0.264081	0.281672	0.199172	-0.495431	0.218037	0.154176
Q02248	Catenin beta-1 OS=Mus musculus GN=Ctnnb1 PE=1 SV=1 - [CTNB1_MOUSE]	-0.39326	0.0464127	0.0267964	0.0167876	0.284474	0.142237
Q02257	Junction plakoglobin OS=Mus musculus GN=Jup PE=1 SV=3 - [PLAK_MOUSE]	-0.130019	0.0767903	0.0443349	-0.0633403	0.108366	0.0541828
Q02357	Ankyrin-1 OS=Mus musculus GN=Ank1 PE=1 SV=2 - [ANK1_MOUSE]	-0.528456	0.203972	0.117763	-0.179805	0.0208505	0.0104253
Q02788	Collagen alpha-2(VI) chain OS=Mus musculus GN=Col6a2 PE=2 SV=3 - [CO6A2_MOUSE]	-0.76818	0.454827	0.262595	0.109568	0.59803	0.299015
Q02819	Nucleobindin-1 OS=Mus musculus GN=Nucb1 PE=1 SV=2 - [NUCB1_MOUSE]	0.155611	0.09954	0.0574695	-0.0901986	0.16643	0.0832149
Q03141	MAP/microtubule affinity-regulating kinase 3 OS=Mus musculus GN=Mark3 PE=1 SV=2 - [MARK3_MOUSE]	-1.13692	0.433441	0.306489	-0.568414	0.24603	0.17397
Q03160	Growth factor receptor-bound protein 7 OS=Mus musculus GN=Grb7 PE=1 SV=1 - [GRB7_MOUSE]	-0.377769	0.107123	0.0618472	0.242342	0.244144	0.122072
Q03249	Galactose-1-phosphate uridylyltransferase OS=Mus musculus GN=Galt PE=2 SV=3 - [GALT_MOUSE]	-0.320027	0.103905	0.0599898	-0.102049	0.214241	0.107121
Q03265	ATP synthase subunit alpha, mitochondrial OS=Mus musculus GN=Atp5a1 PE=1 SV=1 - [ATPA_MOUSE]	0.100367	0.18155	0.104818	-0.152344	0.170372	0.085186
Q03311	Cholinesterase OS=Mus musculus GN=Bche PE=2 SV=2 - [CHLE_MOUSE]	0.473088	0.142799	0.0824453	-0.108388	0.173624	0.0868122
Q03734	Serine protease inhibitor A3M OS=Mus musculus GN=Serpina3m PE=1 SV=2 - [SPA3M_MOUSE]	-0.234106	0.273861	0.158114	-0.16149	0.247833	0.123917
Q03958	Prefoldin subunit 6 OS=Mus musculus GN=Pfdn6 PE=2 SV=1 - [PFD6_MOUSE]	0.34179	0.106691	0.0615982	-0.113836	0.14087	0.0704348
Q03963	Interferon-induced, double-stranded RNA-activated protein kinase OS=Mus musculus GN=Eif2ak2 PE=1 SV=2 - [E2AK2_MOUSE]	-0.432397	0.395023	0.279324	-0.42366	0.312902	0.221255
Q04207	Transcription factor p65 OS=Mus musculus GN=Rela PE=1 SV=1 - [TF65_MOUSE]	0.198048	0.246086	0.142078	0.0298732	0.411502	0.205751
Q04447	Creatine kinase B-type OS=Mus musculus GN=Ckb PE=1 SV=1 - [KCRB_MOUSE]	0.40897	0.107324	0.0619637	0.132522	0.24827	0.124135
Q04519	Sphingomyelin phosphodiesterase OS=Mus musculus GN=Smpd1 PE=2 SV=2 - [ASM_MOUSE]	-0.110551	0.181484	0.10478	0.0315096	0.112665	0.0563326
Q04736	Tyrosine-protein kinase Yes OS=Mus musculus GN=Yes1 PE=1 SV=3 - [YES_MOUSE]	-0.95008	0.19334	0.136712	-0.177533	0.277161	0.195982
Q04750	DNA topoisomerase 1 OS=Mus musculus GN=Top1 PE=1 SV=2 - [TOP1_MOUSE]	-0.386116	0.222457	0.128436	0.0837836	0.094346	0.047173
Q04857	Collagen alpha-1(VI) chain OS=Mus musculus GN=Col6a1 PE=2 SV=1 - [CO6A1_MOUSE]	-0.724068	0.332548	0.191997	0.694184	0.734345	0.367172
Q05020	Apolipoprotein C-II OS=Mus musculus GN=Apoc2 PE=2 SV=1 - [APOC2_MOUSE]	1.00129	0.132699	0.0766141	-0.273589	0.146294	0.0731472
Q05117	Tartrate-resistant acid phosphatase type 5 OS=Mus musculus GN=Acp5 PE=2 SV=2 - [PPA5_MOUSE]	-0.304372	0.121033	0.0698784	0.0734111	0.24943	0.124715
Q05186	Reticulocalbin-1 OS=Mus musculus GN=Rcn1 PE=1 SV=1 - [RCN1_MOUSE]	0.205637	0.0593784	0.0342821	-0.0169064	0.0381457	0.0190728
Q05421	Cytochrome P450 2E1 OS=Mus musculus GN=Cyp2e1 PE=2 SV=1 - [CP2E1_MOUSE]	-1.41781	0.861809	0.497565	-0.0704937	0.300981	0.150491
Q05512	Serine/threonine-protein kinase MARK2 OS=Mus musculus GN=Mark2 PE=1 SV=3 - [MARK2_MOUSE]	-0.779302	0.144524	0.102194	-0.553897	0.299105	0.211499
Q05793	Basement membrane-specific heparan sulfate proteoglycan core protein OS=Mus musculus GN=Hspg2 PE=1 SV=1 - [PGBM_MOUSE]	-0.345855	0.100442	0.0579905	0.0666088	0.207757	0.103879
Q05816	Fatty acid-binding protein, epidermal OS=Mus musculus GN=Fabp5 PE=1 SV=3 - [FABP5_MOUSE]	-0.400746	0.287526	0.166003	0.301472	0.256329	0.128164
Q05915	GTP cyclohydrolase 1 OS=Mus musculus GN=Gch1 PE=1 SV=1 - [GCH1_MOUSE]	-0.210889	0.161704	0.0933601	-0.1097	0.285006	0.142503
Q05920	Pyruvate carboxylase, mitochondrial OS=Mus musculus GN=Pc PE=1 SV=1 - [PYC_MOUSE]	0.298211	0.20912	0.120736	-0.0938094	0.133835	0.0669175
Q05CL8	La-related protein 7 OS=Mus musculus GN=Larp7 PE=1 SV=2 - [LARP7_MOUSE]	-0.376082	0.446003	0.2575	-0.0979118	0.220306	0.110153
Q05D44	Eukaryotic translation initiation factor 5B OS=Mus musculus GN=Eif5b PE=1 SV=2 - [IF2P_MOUSE]	-0.0410334	0.262245	0.151407	0.0145427	0.0508704	0.0254352
Q06138	Calcium-binding protein 39 OS=Mus musculus GN=Cab39 PE=1 SV=2 - [CAB39_MOUSE]	-0.25932	0.0807035	0.0465942	-0.148698	0.126516	0.0632579
Q06180	Tyrosine-protein phosphatase non-receptor type 2 OS=Mus musculus GN=Ptpn2 PE=1 SV=2 - [PTN2_MOUSE]	0.0334831	0.118146	0.083542	0.0444164	0.0716526	0.050666
Q06185	ATP synthase subunit e, mitochondrial OS=Mus musculus GN=Atp5i PE=1 SV=2 - [ATP5I_MOUSE]	-0.291607	0.307675	0.177636	0.0978724	0.180902	0.0904511
Q06770	Corticosteroid-binding globulin OS=Mus musculus GN=Serpina6 PE=1 SV=1 - [CBG_MOUSE]	0.540556	0.353119	0.249693	-0.337668	0.123895	0.0876067
Q06890	Clusterin OS=Mus musculus GN=Clu PE=1 SV=1 - [CLUS_MOUSE]	-0.0663191	0.112166	0.0647592	-0.246601	0.0406307	0.0203153
Q07076	Annexin A7 OS=Mus musculus GN=Anxa7 PE=2 SV=2 - [ANXA7_MOUSE]	-0.0943559	0.0202755	0.011706	-0.14972	0.217932	0.108966
Q07113	Cation-independent mannose-6-phosphate receptor OS=Mus musculus GN=Igf2r PE=1 SV=1 - [MPRI_MOUSE]	-0.322648	0.098379	0.0567991	0.0333076	0.0386594	0.0193297
Q07417	Short-chain specific acyl-CoA dehydrogenase, mitochondrial OS=Mus musculus GN=Acads PE=1 SV=2 - [ACADS_MOUSE]	0.148816	0.115338	0.0665904	-0.146355	0.16895	0.084475
Q07456	Protein AMBP OS=Mus musculus GN=Ambp PE=2 SV=2 - [AMBP_MOUSE]	-0.0333073	0.125817	0.0726404	-0.0238451	0.180048	0.090024
Q07797	Galectin-3-binding protein OS=Mus musculus GN=Lgals3bp PE=1 SV=1 - [LG3BP_MOUSE]	0.336377	0.0680625	0.0392959	-0.0712915	0.205857	0.102929
Q07813	Apoptosis regulator BAX OS=Mus musculus GN=Bax PE=1 SV=1 - [BAX_MOUSE]	0.141823	0.0237623	0.0168025	0.196481	0.0126024	0.00891127
Q07968	Coagulation factor XIII B chain OS=Mus musculus GN=F13b PE=1 SV=2 - [F13B_MOUSE]	0.0451261	0.302923	0.174892	-0.39813	0.221763	0.110882
Q08024	Core-binding factor subunit beta OS=Mus musculus GN=Cbfb PE=1 SV=1 - [PEBB_MOUSE]	0.0639429	0.18277	0.129238	0.107508	0.0522161	0.0369223
Q08091	Calponin-1 OS=Mus musculus GN=Cnn1 PE=2 SV=1 - [CNN1_MOUSE]	0.0252702	0.555021	0.320441	-0.0446658	0.531623	0.265811
Q08093	Calponin-2 OS=Mus musculus GN=Cnn2 PE=1 SV=1 - [CNN2_MOUSE]	0.342417	0.242379	0.171388	0.0886932	0.0787487	0.0556837
Q08189	Protein-glutamine gamma-glutamyltransferase E OS=Mus musculus GN=Tgm3 PE=1 SV=2 - [TGM3_MOUSE]	0.739675	1.50914	1.06713	1.03551	1.32889	0.93967
Q08288	Cell growth-regulating nucleolar protein OS=Mus musculus GN=Lyar PE=1 SV=2 - [LYAR_MOUSE]	-0.416825	0.326501	0.188506	-0.000610885	0.167017	0.0835087
Q08857	Platelet glycoprotein 4 OS=Mus musculus GN=Cd36 PE=1 SV=2 - [CD36_MOUSE]	0.175811	0.463241	0.267453	0.218143	0.249351	0.124675
Q08879	Fibulin-1 OS=Mus musculus GN=Fbln1 PE=1 SV=2 - [FBLN1_MOUSE]	0.0548528	0.171643	0.099098	0.0511509	0.0733537	0.0366768
Q08943	FACT complex subunit SSRP1 OS=Mus musculus GN=Ssrp1 PE=1 SV=2 - [SSRP1_MOUSE]	-0.0874213	0.0625684	0.0361239	0.087759	0.0385283	0.0192641
Q09014	Neutrophil cytosol factor 1 OS=Mus musculus GN=Ncf1 PE=2 SV=3 - [NCF1_MOUSE]	-1.27612	0.434011	0.306892	-1.18828	0.799162	0.565093
Q09200	Beta-1,4 N-acetylgalactosaminyltransferase 1 OS=Mus musculus GN=B4galnt1 PE=2 SV=1 - [B4GN1_MOUSE]	-0.190412	0.262325	0.151454	0.203301	0.198076	0.099038
Q09XV5	Chromodomain-helicase-DNA-binding protein 8 OS=Mus musculus GN=Chd8 PE=1 SV=1 - [CHD8_MOUSE]	-0.118071	0.0489552	0.0346166	0.0614245	0.0745937	0.0527457
Q0GNC1	Inverted formin-2 OS=Mus musculus GN=Inf2 PE=1 SV=1 - [INF2_MOUSE]	-0.117866	0.169352	0.0977752	0.0223583	0.147094	0.0735469
Q0P678	Zinc finger CCCH domain-containing protein 18 OS=Mus musculus GN=Zc3h18 PE=1 SV=1 - [ZCH18_MOUSE]	-0.454503	0.098159	0.0566721	-0.225924	0.543505	0.271753
Q0VG62	Uncharacterized protein C8orf59 homolog OS=Mus musculus PE=2 SV=1 - [CH059_MOUSE]	-0.425614	0.357384	0.252709	-0.0215722	0.26243	0.185566
Q0VGB7	Serine/threonine-protein phosphatase 4 regulatory subunit 2 OS=Mus musculus GN=Ppp4r2 PE=1 SV=1 - [PP4R2_MOUSE]	-0.253686	0.064906	0.0374735	-0.204348	0.183214	0.0916072
Q11011	Puromycin-sensitive aminopeptidase OS=Mus musculus GN=Npepps PE=1 SV=2 - [PSA_MOUSE]	0.29464	0.0865835	0.049989	0.0501592	0.102952	0.0514759
Q11136	Xaa-Pro dipeptidase OS=Mus musculus GN=Pepd PE=2 SV=3 - [PEPD_MOUSE]	0.14379	0.192639	0.11122	-0.076295	0.144695	0.0723473
Q148V7	LisH domain and HEAT repeat-containing protein KIAA1468 OS=Mus musculus GN=Kiaa1468 PE=1 SV=1 - [K1468_MOUSE]	-0.192587	0.0585302	0.0337924	-0.00446298	0.150944	0.0754718
Q148V8	Protein FAM83H OS=Mus musculus GN=Fam83h PE=1 SV=1 - [FA83H_MOUSE]	-0.307834	0.124493	0.0718758	-0.145766	0.344071	0.172035
Q14AI6	RNA pseudouridylate synthase domain-containing protein 3 OS=Mus musculus GN=Rpusd3 PE=2 SV=1 - [RUSD3_MOUSE]	-0.193654	0.0673944	0.0476551	0.0245982	0.0119638	0.00845966
Q14C51	Pentatricopeptide repeat domain-containing protein 3, mitochondrial OS=Mus musculus GN=Ptcd3 PE=2 SV=2 - [PTCD3_MOUSE]	-0.121316	0.0642774	0.0371106	-0.0922275	0.114673	0.0573366
Q14CH1	Molybdenum cofactor sulfurase OS=Mus musculus GN=Mocos PE=2 SV=1 - [MOCOS_MOUSE]	0.170723	0.125241	0.0723081	0.224368	0.0937028	0.0468514
Q14CH7	Alanine--tRNA ligase, mitochondrial OS=Mus musculus GN=Aars2 PE=2 SV=1 - [SYAM_MOUSE]	-0.109828	0.120958	0.0698354	-0.0329946	0.324947	0.162473
Q14DH7	Acyl-CoA synthetase short-chain family member 3, mitochondrial OS=Mus musculus GN=Acss3 PE=1 SV=2 - [ACSS3_MOUSE]	0.213911	0.646532	0.373276	-0.0618894	0.221613	0.110806
Q1HFZ0	tRNA (cytosine(34)-C(5))-methyltransferase OS=Mus musculus GN=Nsun2 PE=1 SV=2 - [NSUN2_MOUSE]	-0.153451	0.0889763	0.0513705	-0.0880656	0.0620703	0.0310351
Q283N4	2-oxo-4-hydroxy-4-carboxy-5-ureidoimidazoline decarboxylase OS=Mus musculus GN=Urad PE=2 SV=1 - [URAD_MOUSE]	0.0129244	0.644423	0.372058	-0.0448507	0.334776	0.167388
Q2EMV9	Poly [ADP-ribose] polymerase 14 OS=Mus musculus GN=Parp14 PE=1 SV=3 - [PAR14_MOUSE]	-0.029999	0.0708563	0.050103	0.119899	0.0513901	0.0363383
Q2KN98	Cytospin-A OS=Mus musculus GN=Specc1l PE=1 SV=1 - [CYTSA_MOUSE]	-0.179233	0.160146	0.113241	-0.195177	0.17985	0.127173
Q2NL51	Glycogen synthase kinase-3 alpha OS=Mus musculus GN=Gsk3a PE=1 SV=2 - [GSK3A_MOUSE]	0.463489	0.0392646	0.0277643	0.376063	0.186674	0.131999
Q2PFD7	PH and SEC7 domain-containing protein 3 OS=Mus musculus GN=Psd3 PE=1 SV=2 - [PSD3_MOUSE]	-0.615103	0.0761378	0.0538375	-0.597144	0.156641	0.110762
Q2TBE6	Phosphatidylinositol 4-kinase type 2-alpha OS=Mus musculus GN=Pi4k2a PE=1 SV=1 - [P4K2A_MOUSE]	-0.0697336	0.22477	0.158937	0.243046	0.00874599	0.00618435
Q2TPA8	Hydroxysteroid dehydrogenase-like protein 2 OS=Mus musculus GN=Hsdl2 PE=1 SV=1 - [HSDL2_MOUSE]	-0.00404637	0.187664	0.108348	0.00983977	0.14669	0.0733448
Q2VLH6	Scavenger receptor cysteine-rich type 1 protein M130 OS=Mus musculus GN=Cd163 PE=2 SV=2 - [C163A_MOUSE]	-0.267241	0.172256	0.0994519	0.0816612	0.164107	0.0820533
Q32NY4	Metal transporter CNNM3 OS=Mus musculus GN=Cnnm3 PE=1 SV=2 - [CNNM3_MOUSE]	-0.531104	0.0323212	0.0228546	-0.675469	0.178633	0.126313
Q3B7Z2	Oxysterol-binding protein 1 OS=Mus musculus GN=Osbp PE=1 SV=3 - [OSBP1_MOUSE]	-0.418971	0.0723199	0.0417539	-0.0456653	0.230079	0.115039
Q3SXB8	Collectin-11 OS=Mus musculus GN=Colec11 PE=2 SV=2 - [COL11_MOUSE]	0.289012	0.171132	0.121009	-0.10355	0.0694768	0.0491275
Q3TBW2	39S ribosomal protein L10, mitochondrial OS=Mus musculus GN=Mrpl10 PE=2 SV=2 - [RM10_MOUSE]	0.00804852	0.09228	0.0532779	0.13467	0.238223	0.119112
Q3TC72	Fumarylacetoacetate hydrolase domain-containing protein 2A OS=Mus musculus GN=Fahd2 PE=1 SV=1 - [FAHD2_MOUSE]	0.0658885	0.147554	0.0851903	-0.116462	0.202964	0.101482
Q3TC93	HCLS1-binding protein 3 OS=Mus musculus GN=Hs1bp3 PE=1 SV=2 - [H1BP3_MOUSE]	0.387856	0.119382	0.0689254	0.258834	0.108316	0.054158
Q3TCH7	Cullin-4A OS=Mus musculus GN=Cul4a PE=1 SV=1 - [CUL4A_MOUSE]	-0.356695	0.335922	0.193945	-0.0288397	0.108203	0.0541013
Q3TCJ1	BRISC complex subunit Abro1 OS=Mus musculus GN=Fam175b PE=2 SV=1 - [F175B_MOUSE]	-0.378344	0.301354	0.173987	-0.411198	0.340954	0.170477
Q3TCN2	Putative phospholipase B-like 2 OS=Mus musculus GN=Plbd2 PE=1 SV=2 - [PLBL2_MOUSE]	-0.28662	0.13401	0.0773709	0.0654203	0.220119	0.11006
Q3TDD9	Protein phosphatase 1 regulatory subunit 21 OS=Mus musculus GN=Ppp1r21 PE=2 SV=2 - [PPR21_MOUSE]	0.142825	0.0409649	0.0236511	0.0915032	0.122069	0.0610343
Q3TDN2	FAS-associated factor 2 OS=Mus musculus GN=Faf2 PE=2 SV=2 - [FAF2_MOUSE]	-0.556798	0.131273	0.0757904	0.246094	0.158186	0.0790929
Q3TDQ1	Dolichyl-diphosphooligosaccharide--protein glycosyltransferase subunit STT3B OS=Mus musculus GN=Stt3b PE=1 SV=2 - [STT3B_MOUSE]	-1.22399	0.624629	0.360629	0.396705	0.466454	0.233227
Q3TEA8	Heterochromatin protein 1-binding protein 3 OS=Mus musculus GN=Hp1bp3 PE=1 SV=1 - [HP1B3_MOUSE]	-0.0526436	0.144847	0.0836275	0.0471494	0.15651	0.0782548
Q3TFQ1	SPRY domain-containing protein 7 OS=Mus musculus GN=Spryd7 PE=2 SV=2 - [SPRY7_MOUSE]	-0.11141	0.0653623	0.0462181	0.0883026	0.187459	0.132553
Q3TGF2	Protein FAM107B OS=Mus musculus GN=Fam107b PE=1 SV=2 - [F107B_MOUSE]	0.293328	0.205436	0.118608	-0.0302804	0.297548	0.148774
Q3THE2	Myosin regulatory light chain 12B OS=Mus musculus GN=Myl12b PE=1 SV=2 - [ML12B_MOUSE]	0.455788	0.23146	0.133633	0.343996	0.329931	0.164966
Q3THG9	Alanyl-tRNA editing protein Aarsd1 OS=Mus musculus GN=Aarsd1 PE=1 SV=2 - [AASD1_MOUSE]	0.300032	0.092925	0.0536503	-0.0574209	0.377163	0.188582
Q3THK7	GMP synthase [glutamine-hydrolyzing] OS=Mus musculus GN=Gmps PE=1 SV=2 - [GUAA_MOUSE]	0.104442	0.190169	0.109794	0.137856	0.195593	0.0977964
Q3THS6	S-adenosylmethionine synthase isoform type-2 OS=Mus musculus GN=Mat2a PE=2 SV=2 - [METK2_MOUSE]	0.17654	0.0403096	0.0232727	0.0290005	0.165999	0.0829997
Q3TIU4	2',5'-phosphodiesterase 12 OS=Mus musculus GN=Pde12 PE=2 SV=2 - [PDE12_MOUSE]	0.0852934	0.0506572	0.0358201	0.129637	0.091377	0.0646133
Q3TIV5	Zinc finger CCCH domain-containing protein 15 OS=Mus musculus GN=Zc3h15 PE=1 SV=2 - [ZC3HF_MOUSE]	0.0643734	0.097478	0.056279	0.00644645	0.0667228	0.0333614
Q3TIX9	U4/U6.U5 tri-snRNP-associated protein 2 OS=Mus musculus GN=Usp39 PE=2 SV=2 - [SNUT2_MOUSE]	-0.203651	0.00764213	0.0054038	0.182266	0.0700565	0.0495374
Q3TJ91	Lethal(2) giant larvae protein homolog 2 OS=Mus musculus GN=Llgl2 PE=1 SV=2 - [L2GL2_MOUSE]	-0.393276	0.319745	0.226094	-0.244129	0.276295	0.19537
Q3TJD7	PDZ and LIM domain protein 7 OS=Mus musculus GN=Pdlim7 PE=2 SV=1 - [PDLI7_MOUSE]	0.0989355	0.125408	0.0886772	-0.121174	0.0908687	0.0642539
Q3TJZ6	Protein FAM98A OS=Mus musculus GN=Fam98a PE=2 SV=1 - [FA98A_MOUSE]	-0.132808	0.11191	0.0646112	-0.0216141	0.271569	0.135784
Q3TKT4	Transcription activator BRG1 OS=Mus musculus GN=Smarca4 PE=1 SV=1 - [SMCA4_MOUSE]	-0.384509	0.197485	0.139643	-0.010752	0.0132853	0.00939414
Q3TKY6	Peptidyl-prolyl cis-trans isomerase CWC27 homolog OS=Mus musculus GN=Cwc27 PE=2 SV=1 - [CWC27_MOUSE]	0.441619	0.0979168	0.0692376	-0.0229008	0.00116074	0.000820766
Q3TL44	NLR family member X1 OS=Mus musculus GN=Nlrx1 PE=2 SV=1 - [NLRX1_MOUSE]	-0.040212	0.0791236	0.045682	0.0475114	0.0798542	0.0399271
Q3TLD5	Unconventional prefoldin RPB5 interactor OS=Mus musculus GN=Uri1 PE=1 SV=2 - [RMP_MOUSE]	0.0658847	0.130452	0.0922432	-0.271872	0.346569	0.245061
Q3TLH4	Protein PRRC2C OS=Mus musculus GN=Prrc2c PE=1 SV=3 - [PRC2C_MOUSE]	0.0268519	0.118344	0.068326	-0.0653913	0.078621	0.0393105
Q3TLP5	Enoyl-CoA hydratase domain-containing protein 2, mitochondrial OS=Mus musculus GN=Echdc2 PE=1 SV=2 - [ECHD2_MOUSE]	0.15592	0.394978	0.228041	-0.193078	0.0350379	0.0175189
Q3TMH2	Secernin-3 OS=Mus musculus GN=Scrn3 PE=1 SV=1 - [SCRN3_MOUSE]	0.443575	0.0765274	0.0441831	0.086602	0.193331	0.0966656
Q3TNA1	Xylulose kinase OS=Mus musculus GN=Xylb PE=2 SV=1 - [XYLB_MOUSE]	0.318089	0.0582571	0.0336347	0.0747711	0.133751	0.0668756
Q3TPX4	Exocyst complex component 5 OS=Mus musculus GN=Exoc5 PE=1 SV=2 - [EXOC5_MOUSE]	-0.0777502	0.107326	0.0758908	-0.0447603	0.173076	0.122383
Q3TQB2	FAD-dependent oxidoreductase domain-containing protein 1 OS=Mus musculus GN=Foxred1 PE=2 SV=1 - [FXRD1_MOUSE]	-0.772254	0.17851	0.126226	-0.680101	0.439007	0.310425
Q3TRM8	Hexokinase-3 OS=Mus musculus GN=Hk3 PE=2 SV=2 - [HXK3_MOUSE]	-0.579198	0.107134	0.0757555	-0.858609	0.529197	0.374199
Q3TSG4	RNA demethylase ALKBH5 OS=Mus musculus GN=Alkbh5 PE=1 SV=2 - [ALKB5_MOUSE]	-0.0286082	0.17941	0.103583	0.0141991	0.10303	0.0515151
Q3TT38	Uncharacterized protein C6orf106 homolog OS=Mus musculus GN=D17Wsu92e PE=2 SV=2 - [CF106_MOUSE]	0.0775965	0.0877097	0.0620201	-0.00174395	0.026551	0.0187744
Q3TW96	UDP-N-acetylhexosamine pyrophosphorylase-like protein 1 OS=Mus musculus GN=Uap1l1 PE=2 SV=1 - [UAP1L_MOUSE]	0.182284	0.00366072	0.00211352	0.219547	0.158281	0.0791405
Q3TWW8	Serine/arginine-rich splicing factor 6 OS=Mus musculus GN=Srsf6 PE=1 SV=1 - [SRSF6_MOUSE]	0.184379	0.246169	0.142126	-0.0241104	0.142126	0.071063
Q3TX08	tRNA (guanine(26)-N(2))-dimethyltransferase OS=Mus musculus GN=Trmt1 PE=1 SV=2 - [TRM1_MOUSE]	-0.00348058	0.127878	0.0904231	0.218439	0.0977919	0.0691493
Q3TXS7	26S proteasome non-ATPase regulatory subunit 1 OS=Mus musculus GN=Psmd1 PE=1 SV=1 - [PSMD1_MOUSE]	0.156226	0.100855	0.0582287	-0.0936135	0.110315	0.0551574
Q3TYX3	SET and MYND domain-containing protein 5 OS=Mus musculus GN=Smyd5 PE=2 SV=2 - [SMYD5_MOUSE]	0.0576723	0.0441396	0.0312114	0.17275	0.00386289	0.00273148
Q3TZZ7	Extended synaptotagmin-2 OS=Mus musculus GN=Esyt2 PE=1 SV=1 - [ESYT2_MOUSE]	-0.911202	0.349147	0.20158	-0.00778644	0.59285	0.296425
Q3U0B3	Dehydrogenase/reductase SDR family member 11 OS=Mus musculus GN=Dhrs11 PE=2 SV=1 - [DHR11_MOUSE]	0.19116	0.0953755	0.055065	-0.0487757	0.129506	0.0647528
Q3U0S6	Ras-interacting protein 1 OS=Mus musculus GN=Rasip1 PE=1 SV=3 - [RAIN_MOUSE]	-0.169254	0.0334032	0.0236196	0.0499281	0.0917942	0.0649083
Q3U0V1	Far upstream element-binding protein 2 OS=Mus musculus GN=Khsrp PE=1 SV=2 - [FUBP2_MOUSE]	0.0749959	0.234762	0.13554	-0.0420086	0.0994632	0.0497316
Q3U0V2	Tumor necrosis factor receptor type 1-associated DEATH domain protein OS=Mus musculus GN=Tradd PE=1 SV=1 - [TRADD_MOUSE]	0.288414	0.0663862	0.0383281	0.234744	0.246124	0.123062
Q3U186	Probable arginine--tRNA ligase, mitochondrial OS=Mus musculus GN=Rars2 PE=1 SV=1 - [SYRM_MOUSE]	-0.196639	0.285393	0.164772	0.222196	0.265983	0.132992
Q3U1J4	DNA damage-binding protein 1 OS=Mus musculus GN=Ddb1 PE=1 SV=2 - [DDB1_MOUSE]	0.0826533	0.237389	0.137057	-0.154922	0.250672	0.125336
Q3U1V6	Ubiquitin-conjugating enzyme E2 variant 3 OS=Mus musculus GN=Uevld PE=2 SV=1 - [UEVLD_MOUSE]	0.166742	0.110659	0.0782474	-0.0476961	0.0333584	0.0235879
Q3U2A8	Valine--tRNA ligase, mitochondrial OS=Mus musculus GN=Vars2 PE=1 SV=2 - [SYVM_MOUSE]	-0.381817	0.108696	0.0627557	0.0265933	0.356773	0.178387
Q3U2P1	Protein transport protein Sec24A OS=Mus musculus GN=Sec24a PE=1 SV=1 - [SC24A_MOUSE]	0.403289	0.110447	0.0637665	0.112658	0.0380714	0.0190357
Q3U2S4	OTU domain-containing protein 5 OS=Mus musculus GN=Otud5 PE=2 SV=2 - [OTUD5_MOUSE]	0.128802	0.159675	0.112907	-0.448812	0.102263	0.0723107
Q3U308	Cytoplasmic tRNA 2-thiolation protein 2 OS=Mus musculus GN=Ctu2 PE=2 SV=1 - [CTU2_MOUSE]	-0.23727	0.0986187	0.0697339	-0.511395	0.270101	0.19099
Q3U319	E3 ubiquitin-protein ligase BRE1B OS=Mus musculus GN=Rnf40 PE=1 SV=2 - [BRE1B_MOUSE]	-0.0879331	0.0240488	0.0170051	-0.171988	0.152557	0.107874
Q3U3W5	Putative protein arginine N-methyltransferase 9 OS=Mus musculus GN=Prmt9 PE=2 SV=2 - [ANM9_MOUSE]	0.316296	0.10046	0.0710363	0.260063	0.14794	0.104609
Q3U487	E3 ubiquitin-protein ligase HECTD3 OS=Mus musculus GN=Hectd3 PE=1 SV=2 - [HECD3_MOUSE]	0.249106	0.0835191	0.0482198	0.10305	0.151622	0.0758112
Q3U4I7	Pyridine nucleotide-disulfide oxidoreductase domain-containing protein 2 OS=Mus musculus GN=Pyroxd2 PE=2 SV=3 - [PYRD2_MOUSE]	-0.550189	0.0978795	0.0692113	0.312993	0.12874	0.0910328
Q3U5F4	YrdC domain-containing protein, mitochondrial OS=Mus musculus GN=Yrdc PE=1 SV=1 - [YRDC_MOUSE]	0.0710356	0.212743	0.150432	0.224861	0.152312	0.107701
Q3U5Q7	UMP-CMP kinase 2, mitochondrial OS=Mus musculus GN=Cmpk2 PE=2 SV=2 - [CMPK2_MOUSE]	0.592988	0.105775	0.061069	0.0312664	0.147526	0.073763
Q3U6U5	Putative GTP-binding protein 6 OS=Mus musculus GN=Gtpbp6 PE=2 SV=1 - [GTPB6_MOUSE]	-0.631766	0.00483367	0.00341792	-0.140284	0.00972429	0.00687611
Q3U7R1	Extended synaptotagmin-1 OS=Mus musculus GN=Esyt1 PE=2 SV=2 - [ESYT1_MOUSE]	-0.435908	0.269324	0.155494	0.0118618	0.121938	0.0609689
Q3U9G9	Lamin-B receptor OS=Mus musculus GN=Lbr PE=1 SV=2 - [LBR_MOUSE]	-1.11374	0.305022	0.215683	-0.360569	0.236835	0.167468
Q3UA37	Glutamine-rich protein 1 OS=Mus musculus GN=Qrich1 PE=2 SV=1 - [QRIC1_MOUSE]	0.0767776	0.0758765	0.0536528	0.0397877	0.0435978	0.0308283
Q3UBG2	PTB-containing, cubilin and LRP1-interacting protein OS=Mus musculus GN=Pid1 PE=1 SV=2 - [PCLI1_MOUSE]	-0.0240325	0.0196349	0.0138839	0.00997429	0.0130064	0.00919695
Q3UBZ5	MIF4G domain-containing protein OS=Mus musculus GN=Mif4gd PE=2 SV=1 - [MI4GD_MOUSE]	0.183657	0.354989	0.251015	0.265899	0.0577113	0.0408081
Q3UCV8	Ubiquitin thioesterase otulin OS=Mus musculus GN=Otulin PE=1 SV=1 - [OTUL_MOUSE]	-0.272174	0.456375	0.263488	-0.277906	0.645047	0.322523
Q3UD01	Putative ataxin-7-like protein 3B OS=Mus musculus GN=Atxn7l3b PE=3 SV=1 - [A7L3B_MOUSE]	0.23281	0.0769148	0.054387	0.479892	0.111137	0.0785858
Q3UDE2	Tubulin--tyrosine ligase-like protein 12 OS=Mus musculus GN=Ttll12 PE=2 SV=1 - [TTL12_MOUSE]	-0.169991	0.176372	0.101828	-0.0438926	0.150592	0.075296
Q3UDK1	TRAF-type zinc finger domain-containing protein 1 OS=Mus musculus GN=Trafd1 PE=1 SV=1 - [TRAD1_MOUSE]	-0.671208	0.171861	0.121524	-1.19469	0.51828	0.366479
Q3UDR8	Protein YIPF3 OS=Mus musculus GN=Yipf3 PE=1 SV=1 - [YIPF3_MOUSE]	-0.148395	0.0184903	0.0130746	0.118506	0.0028455	0.00201207
Q3UDW8	Heparan-alpha-glucosaminide N-acetyltransferase OS=Mus musculus GN=Hgsnat PE=1 SV=2 - [HGNAT_MOUSE]	-0.303888	0.0261296	0.0150859	-0.0131163	0.21433	0.107165
Q3UE37	Ubiquitin-conjugating enzyme E2 Z OS=Mus musculus GN=Ube2z PE=2 SV=2 - [UBE2Z_MOUSE]	-0.0911104	0.196593	0.113503	0.0121862	0.411839	0.205919
Q3UEB3	Poly(U)-binding-splicing factor PUF60 OS=Mus musculus GN=Puf60 PE=2 SV=2 - [PUF60_MOUSE]	0.0404073	0.199999	0.11547	-0.0836143	0.246889	0.123445
Q3UEG6	Alanine--glyoxylate aminotransferase 2, mitochondrial OS=Mus musculus GN=Agxt2 PE=1 SV=1 - [AGT2_MOUSE]	0.00140127	0.055195	0.0318669	-0.167342	0.284966	0.142483
Q3UFF7	Lysophospholipase-like protein 1 OS=Mus musculus GN=Lyplal1 PE=1 SV=3 - [LYPL1_MOUSE]	0.0368853	0.206969	0.119493	0.0765838	0.175543	0.0877717
Q3UFT3	GRB2-associated and regulator of MAPK protein OS=Mus musculus GN=Garem PE=2 SV=2 - [GAREM_MOUSE]	0.0434908	0.162809	0.115124	0.0480923	0.0210503	0.0148848
Q3UFY8	Mitochondrial ribonuclease P protein 1 OS=Mus musculus GN=Trmt10c PE=1 SV=2 - [MRRP1_MOUSE]	-0.257842	0.136365	0.0964247	0.0736112	0.102947	0.0727945
Q3UG98	N-acetyltransferase 9 OS=Mus musculus GN=Nat9 PE=1 SV=2 - [NAT9_MOUSE]	0.307853	0.113997	0.0806081	-0.65952	0.0942355	0.0666345
Q3UGP9	Leucine-rich repeat-containing protein 58 OS=Mus musculus GN=Lrrc58 PE=2 SV=1 - [LRC58_MOUSE]	0.190698	0.230689	0.163122	0.0938141	0.249581	0.176481
Q3UGR5	Haloacid dehalogenase-like hydrolase domain-containing protein 2 OS=Mus musculus GN=Hdhd2 PE=1 SV=2 - [HDHD2_MOUSE]	0.64319	0.213654	0.123353	-0.0505978	0.299263	0.149632
Q3UGS4	Protein FAM195B OS=Mus musculus GN=Fam195b PE=1 SV=1 - [F195B_MOUSE]	0.332616	0.106607	0.0753826	0.22477	0.169371	0.119764
Q3UH06	Ras-responsive element-binding protein 1 OS=Mus musculus GN=Rreb1 PE=1 SV=2 - [RREB1_MOUSE]	-0.290696	0.0573859	0.040578	-0.315223	0.279081	0.19734
Q3UH60	Disco-interacting protein 2 homolog B OS=Mus musculus GN=Dip2b PE=1 SV=1 - [DIP2B_MOUSE]	-0.482152	0.234719	0.165971	-0.0877233	0.170727	0.120722
Q3UHD6	Sorting nexin-27 OS=Mus musculus GN=Snx27 PE=1 SV=2 - [SNX27_MOUSE]	-0.0835282	0.0428246	0.0302816	0.043663	0.0760316	0.0537625
Q3UHJ0	AP2-associated protein kinase 1 OS=Mus musculus GN=Aak1 PE=1 SV=2 - [AAK1_MOUSE]	0.118585	0.0334203	0.0236318	0.177702	0.0647556	0.0457891
Q3UHQ6	Protein dopey-2 OS=Mus musculus GN=Dopey2 PE=1 SV=3 - [DOP2_MOUSE]	-0.446697	0.166166	0.117497	-0.187524	0.161412	0.114135
Q3UHX0	Nucleolar protein 8 OS=Mus musculus GN=Nol8 PE=1 SV=2 - [NOL8_MOUSE]	0.0688992	0.0221567	0.0156671	-0.113817	0.141643	0.100157
Q3UHX2	28 kDa heat- and acid-stable phosphoprotein OS=Mus musculus GN=Pdap1 PE=1 SV=1 - [HAP28_MOUSE]	0.208233	0.0537005	0.031004	0.133601	0.0893516	0.0446758
Q3UHX9	Putative methyltransferase C9orf114 homolog OS=Mus musculus GN=D2Wsu81e PE=2 SV=1 - [CI114_MOUSE]	-1.20094	0.432161	0.305584	-1.30835	1.0257	0.725279
Q3UI43	BRISC and BRCA1-A complex member 1 OS=Mus musculus GN=Babam1 PE=2 SV=1 - [BABA1_MOUSE]	0.013369	0.129382	0.0746986	-0.0877625	0.109569	0.0547845
Q3UIA2	Rho GTPase-activating protein 17 OS=Mus musculus GN=Arhgap17 PE=2 SV=1 - [RHG17_MOUSE]	0.0664969	0.00320755	0.00226808	-0.129093	0.0793515	0.05611
Q3UIL6	Pleckstrin homology domain-containing family A member 7 OS=Mus musculus GN=Plekha7 PE=1 SV=2 - [PKHA7_MOUSE]	0.0188639	0.074677	0.0431148	0.0708632	0.0748564	0.0374282
Q3UIR3	E3 ubiquitin-protein ligase DTX3L OS=Mus musculus GN=Dtx3l PE=2 SV=1 - [DTX3L_MOUSE]	0.256007	0.114993	0.0663913	0.0864041	0.0814413	0.0407206
Q3UIU2	NADH dehydrogenase [ubiquinone] 1 beta subcomplex subunit 6 OS=Mus musculus GN=Ndufb6 PE=1 SV=3 - [NDUB6_MOUSE]	-0.822145	0.298576	0.172383	0.0460028	0.325968	0.162984
Q3UJB9	Enhancer of mRNA-decapping protein 4 OS=Mus musculus GN=Edc4 PE=1 SV=2 - [EDC4_MOUSE]	0.00550354	0.124727	0.0720111	0.0572633	0.0859881	0.042994
Q3UJD6	Ubiquitin carboxyl-terminal hydrolase 19 OS=Mus musculus GN=Usp19 PE=1 SV=1 - [UBP19_MOUSE]	-0.254871	0.0744596	0.0429893	-0.295348	0.272593	0.136296
Q3UJU9	Regulator of microtubule dynamics protein 3 OS=Mus musculus GN=Rmdn3 PE=1 SV=2 - [RMD3_MOUSE]	-0.472851	0.432915	0.249944	0.11521	0.131053	0.0655264
Q3UKC1	Tax1-binding protein 1 homolog OS=Mus musculus GN=Tax1bp1 PE=1 SV=2 - [TAXB1_MOUSE]	0.0389098	0.105821	0.0748265	0.0192097	0.0202015	0.0142846
Q3UKJ7	WD40 repeat-containing protein SMU1 OS=Mus musculus GN=Smu1 PE=2 SV=2 - [SMU1_MOUSE]	-0.0676101	0.0630947	0.0446147	-0.0658304	0.0223493	0.0158033
Q3ULD5	Methylcrotonoyl-CoA carboxylase beta chain, mitochondrial OS=Mus musculus GN=Mccc2 PE=1 SV=1 - [MCCB_MOUSE]	0.0235401	0.125516	0.0724668	-0.0914354	0.0693836	0.0346918
Q3ULF4	Paraplegin OS=Mus musculus GN=Spg7 PE=1 SV=1 - [SPG7_MOUSE]	-0.534779	0.338084	0.195193	0.00999993	0.0558816	0.0279408
Q3ULJ0	Glycerol-3-phosphate dehydrogenase 1-like protein OS=Mus musculus GN=Gpd1l PE=1 SV=2 - [GPD1L_MOUSE]	-0.0165688	0.230947	0.133337	-0.412968	0.302497	0.151249
Q3UM18	Large subunit GTPase 1 homolog OS=Mus musculus GN=Lsg1 PE=2 SV=2 - [LSG1_MOUSE]	-0.157561	0.186778	0.132072	0.158038	0.052045	0.0368014
Q3UM29	Conserved oligomeric Golgi complex subunit 7 OS=Mus musculus GN=Cog7 PE=2 SV=1 - [COG7_MOUSE]	0.209296	0.0576627	0.0407737	0.254623	0.195038	0.137913
Q3UM45	Protein phosphatase 1 regulatory subunit 7 OS=Mus musculus GN=Ppp1r7 PE=1 SV=2 - [PP1R7_MOUSE]	0.300035	0.12355	0.0713317	0.0782754	0.141256	0.070628
Q3UMB5	Smith-Magenis syndrome chromosomal region candidate gene 8 protein homolog OS=Mus musculus GN=Smcr8 PE=1 SV=2 - [SMCR8_MOUSE]	-0.483246	0.138215	0.0977328	-0.420487	0.207632	0.146818
Q3UMB9	WASH complex subunit 7 OS=Mus musculus GN=Kiaa1033 PE=2 SV=2 - [WASH7_MOUSE]	-0.237313	0.134275	0.0949465	0.19758	0.163441	0.11557
Q3UMC0	Spermatogenesis-associated protein 5 OS=Mus musculus GN=Spata5 PE=1 SV=2 - [SPAT5_MOUSE]	-0.14065	0.0416803	0.0294724	-0.313363	0.174428	0.123339
Q3UMF0	Cordon-bleu protein-like 1 OS=Mus musculus GN=Cobll1 PE=1 SV=2 - [COBL1_MOUSE]	-0.169482	0.0200999	0.0116047	-0.156381	0.110453	0.0552264
Q3UMR5	Calcium uniporter protein, mitochondrial OS=Mus musculus GN=Mcu PE=1 SV=2 - [MCU_MOUSE]	-0.362085	0.309831	0.178881	0.19119	0.24517	0.122585
Q3UMT1	Protein phosphatase 1 regulatory subunit 12C OS=Mus musculus GN=Ppp1r12c PE=1 SV=1 - [PP12C_MOUSE]	-0.185512	0.30771	0.177656	-0.316361	0.359722	0.179861
Q3UMU9	Hepatoma-derived growth factor-related protein 2 OS=Mus musculus GN=Hdgfrp2 PE=1 SV=1 - [HDGR2_MOUSE]	-0.0886896	0.257512	0.148675	-0.40838	0.357689	0.178845
Q3UMW8	Ceroid-lipofuscinosis neuronal protein 5 homolog OS=Mus musculus GN=Cln5 PE=2 SV=1 - [CLN5_MOUSE]	-0.0659615	0.0744787	0.0526644	0.258131	0.160007	0.113142
Q3UMY5	Echinoderm microtubule-associated protein-like 4 OS=Mus musculus GN=Eml4 PE=1 SV=1 - [EMAL4_MOUSE]	-0.219284	0.288994	0.166851	0.136422	0.157763	0.0788816
Q3UNX5	Acyl-coenzyme A synthetase ACSM3, mitochondrial OS=Mus musculus GN=Acsm3 PE=1 SV=2 - [ACSM3_MOUSE]	0.145751	0.0774515	0.0447166	0.0852096	0.144275	0.0721374
Q3UNZ8	Quinone oxidoreductase-like protein 2 OS=Mus musculus PE=1 SV=1 - [QORL2_MOUSE]	0.151378	0.179974	0.103908	-0.0600001	0.182528	0.091264
Q3UP75	UDP-glucuronosyltransferase 3A1 OS=Mus musculus GN=Ugt3a1 PE=2 SV=1 - [UD3A1_MOUSE]	-0.665362	0.533458	0.307992	-0.00790721	0.458232	0.229116
Q3UPF5	Zinc finger CCCH-type antiviral protein 1 OS=Mus musculus GN=Zc3hav1 PE=1 SV=1 - [ZCCHV_MOUSE]	-0.219574	0.109972	0.0634923	-0.0268192	0.329816	0.164908
Q3UPH1	Protein PRRC1 OS=Mus musculus GN=Prrc1 PE=2 SV=1 - [PRRC1_MOUSE]	0.0193411	0.249873	0.144264	0.0366086	0.177453	0.0887263
Q3UPH7	Rho guanine nucleotide exchange factor 40 OS=Mus musculus GN=Arhgef40 PE=2 SV=1 - [ARH40_MOUSE]	-0.200309	0.400014	0.230948	-0.203168	0.405896	0.202948
Q3UPL0	Protein transport protein Sec31A OS=Mus musculus GN=Sec31a PE=1 SV=2 - [SC31A_MOUSE]	0.151653	0.170174	0.0982502	-0.0141316	0.114822	0.0574108
Q3UQ44	Ras GTPase-activating-like protein IQGAP2 OS=Mus musculus GN=Iqgap2 PE=1 SV=2 - [IQGA2_MOUSE]	-0.154918	0.15843	0.0914697	-0.115721	0.0662716	0.0331358
Q3UQ84	Threonine--tRNA ligase, mitochondrial OS=Mus musculus GN=Tars2 PE=2 SV=1 - [SYTM_MOUSE]	-0.459161	0.0848753	0.0490028	0.0300099	0.236983	0.118491
Q3UQN2	FCH domain only protein 2 OS=Mus musculus GN=Fcho2 PE=1 SV=1 - [FCHO2_MOUSE]	0.0716817	0.188054	0.108573	-0.113826	0.0436162	0.0218081
Q3URD3	Sarcolemmal membrane-associated protein OS=Mus musculus GN=Slmap PE=1 SV=2 - [SLMAP_MOUSE]	-0.300384	0.099122	0.0572281	-0.00028691	0.0257314	0.0128657
Q3URE1	Acyl-CoA synthetase family member 3, mitochondrial OS=Mus musculus GN=Acsf3 PE=2 SV=2 - [ACSF3_MOUSE]	-0.214603	0.114762	0.066258	-0.286463	0.421682	0.210841
Q3URS9	Coiled-coil domain-containing protein 51 OS=Mus musculus GN=Ccdc51 PE=2 SV=1 - [CCD51_MOUSE]	-0.635072	0.280563	0.161983	-0.0484921	0.323688	0.161844
Q3USH5	Splicing factor, suppressor of white-apricot homolog OS=Mus musculus GN=Sfswap PE=1 SV=2 - [SFSWA_MOUSE]	-0.0863353	0.07902	0.0558756	-0.264656	0.223037	0.157711
Q3USJ8	FCH and double SH3 domains protein 2 OS=Mus musculus GN=Fchsd2 PE=1 SV=2 - [FCSD2_MOUSE]	0.166426	0.0587432	0.0415377	0.114719	0.0214651	0.0151781
Q3UTJ2	Sorbin and SH3 domain-containing protein 2 OS=Mus musculus GN=Sorbs2 PE=1 SV=2 - [SRBS2_MOUSE]	0.0743264	0.128327	0.0740895	0.00402523	0.106233	0.0531164
Q3UUG6	TBC1 domain family member 24 OS=Mus musculus GN=Tbc1d24 PE=2 SV=2 - [TBC24_MOUSE]	-0.409297	0.0949249	0.067122	-0.43771	0.23606	0.16692
Q3UUI3	Acyl-coenzyme A thioesterase THEM4 OS=Mus musculus GN=Them4 PE=1 SV=1 - [THEM4_MOUSE]	0.301133	0.251469	0.145186	0.105621	0.219689	0.109844
Q3UVG3	Protein FAM91A1 OS=Mus musculus GN=Fam91a1 PE=2 SV=1 - [F91A1_MOUSE]	0.334084	0.136487	0.0788009	0.13854	0.109043	0.0545213
Q3UVL4	Vacuolar protein sorting-associated protein 51 homolog OS=Mus musculus GN=Vps51 PE=2 SV=2 - [VPS51_MOUSE]	-0.188716	0.0318153	0.0224968	-0.01532	0.019619	0.0138727
Q3UW53	Protein Niban OS=Mus musculus GN=Fam129a PE=1 SV=2 - [NIBAN_MOUSE]	0.137142	0.00787514	0.00556857	-0.102425	0.144725	0.102336
Q3UY34	Uncharacterized protein C12orf43 homolog OS=Mus musculus PE=2 SV=1 - [CL043_MOUSE]	-0.288162	0.131862	0.0932403	-0.359393	0.203599	0.143966
Q3UYI5	Ral guanine nucleotide dissociation stimulator-like 3 OS=Mus musculus GN=Rgl3 PE=1 SV=2 - [RGL3_MOUSE]	-0.310723	0.377226	0.217792	-0.461325	0.820966	0.410483
Q3UYV9	Nuclear cap-binding protein subunit 1 OS=Mus musculus GN=Ncbp1 PE=1 SV=2 - [NCBP1_MOUSE]	-0.0787316	0.323444	0.228709	0.347289	0.167601	0.118512
Q3UZ39	Leucine-rich repeat flightless-interacting protein 1 OS=Mus musculus GN=Lrrfip1 PE=1 SV=2 - [LRRF1_MOUSE]	0.00671758	0.159409	0.0920347	0.0125286	0.119833	0.0599166
Q3UZA1	CapZ-interacting protein OS=Mus musculus GN=Rcsd1 PE=1 SV=1 - [CPZIP_MOUSE]	0.312951	0.0114636	0.00810596	-0.158446	0.269755	0.190746
Q3UZZ6	Sulfotransferase 1 family member D1 OS=Mus musculus GN=Sult1d1 PE=1 SV=1 - [ST1D1_MOUSE]	-0.008689	0.00585575	0.00338082	-0.158523	0.518476	0.259238
Q3V009	Transmembrane emp24 domain-containing protein 1 OS=Mus musculus GN=Tmed1 PE=2 SV=1 - [TMED1_MOUSE]	-0.426048	0.338626	0.239444	-0.866855	0.462896	0.327317
Q3V0C5	Ubiquitin carboxyl-terminal hydrolase 48 OS=Mus musculus GN=Usp48 PE=2 SV=2 - [UBP48_MOUSE]	-0.303095	0.0714207	0.050502	-1.0361	0.351397	0.248475
Q3V384	Lactation elevated protein 1 OS=Mus musculus GN=Lace1 PE=2 SV=1 - [LACE1_MOUSE]	0.217623	0.127933	0.0738622	0.0918964	0.140051	0.0700253
Q3V3R1	Monofunctional C1-tetrahydrofolate synthase, mitochondrial OS=Mus musculus GN=Mthfd1l PE=1 SV=2 - [C1TM_MOUSE]	0.539217	0.56495	0.39948	0.122046	0.106799	0.0755179
Q3V3R4	Integrin alpha-1 OS=Mus musculus GN=Itga1 PE=1 SV=2 - [ITA1_MOUSE]	-0.632883	0.0845857	0.0488356	-0.0521197	0.286659	0.14333
Q3V4B5	COMM domain-containing protein 6 OS=Mus musculus GN=Commd6 PE=3 SV=1 - [COMD6_MOUSE]	0.31869	0.0596296	0.0344272	0.2012	0.165612	0.0828062
Q4ACU6	SH3 and multiple ankyrin repeat domains protein 3 OS=Mus musculus GN=Shank3 PE=1 SV=3 - [SHAN3_MOUSE]	-0.157445	0.208101	0.120147	-0.134111	0.42974	0.21487
Q4KL35	PDZ domain-containing protein MAGIX OS=Mus musculus GN=Magix PE=1 SV=1 - [MAGIX_MOUSE]	-0.110089	0.103355	0.0596723	0.182094	0.185015	0.0925077
Q4KML4	Costars family protein ABRACL OS=Mus musculus GN=Abracl PE=3 SV=1 - [ABRAL_MOUSE]	0.575894	0.259937	0.183803	0.316856	0.263705	0.186468
Q4KMM3	Oxidation resistance protein 1 OS=Mus musculus GN=Oxr1 PE=2 SV=3 - [OXR1_MOUSE]	-0.0399741	0.158126	0.0912941	0.0528174	0.145705	0.0728526
Q4LDD4	Arf-GAP with Rho-GAP domain, ANK repeat and PH domain-containing protein 1 OS=Mus musculus GN=Arap1 PE=2 SV=2 - [ARAP1_MOUSE]	-0.497172	0.106265	0.0751405	-0.527394	0.182753	0.129226
Q4LDG0	Bile acyl-CoA synthetase OS=Mus musculus GN=Slc27a5 PE=2 SV=2 - [S27A5_MOUSE]	-1.13811	0.384959	0.222256	0.226445	0.219436	0.109718
Q4PJX1	Protein odr-4 homolog OS=Mus musculus GN=Odr4 PE=2 SV=2 - [ODR4_MOUSE]	-0.284335	0.187209	0.108085	0.121579	0.10387	0.0519348
Q4PZA2	Endothelin-converting enzyme 1 OS=Mus musculus GN=Ece1 PE=1 SV=1 - [ECE1_MOUSE]	-0.205483	0.133336	0.0769816	-0.0958494	0.179437	0.0897187
Q4VA53	Sister chromatid cohesion protein PDS5 homolog B OS=Mus musculus GN=Pds5b PE=1 SV=1 - [PDS5B_MOUSE]	-0.444182	0.0966465	0.0683394	0.186463	0.0673939	0.0476547
Q4VAA2	Protein CDV3 OS=Mus musculus GN=Cdv3 PE=1 SV=2 - [CDV3_MOUSE]	0.0726853	0.109896	0.0634483	-0.126255	0.213114	0.106557
Q4VAC9	Pleckstrin homology domain-containing family G member 3 OS=Mus musculus GN=Plekhg3 PE=1 SV=2 - [PKHG3_MOUSE]	-0.177305	0.00630863	0.00446087	-0.191276	0.106267	0.0751418
Q4VBE8	WD repeat-containing protein 18 OS=Mus musculus GN=Wdr18 PE=1 SV=1 - [WDR18_MOUSE]	0.135808	0.117762	0.0832702	0.104007	0.0992525	0.0701821
Q4VC33	Macrophage erythroblast attacher OS=Mus musculus GN=Maea PE=1 SV=1 - [MAEA_MOUSE]	-0.3503	0.13109	0.0926944	-0.361925	0.241059	0.170454
Q501J6	Probable ATP-dependent RNA helicase DDX17 OS=Mus musculus GN=Ddx17 PE=1 SV=1 - [DDX17_MOUSE]	0.164852	0.150485	0.0868827	0.0846078	0.179531	0.0897654
Q501J7	Phosphatase and actin regulator 4 OS=Mus musculus GN=Phactr4 PE=1 SV=2 - [PHAR4_MOUSE]	0.137608	0.0669338	0.0386443	0.152028	0.0495739	0.024787
Q505B7	Protein archease OS=Mus musculus GN=Zbtb8os PE=2 SV=2 - [ARCH_MOUSE]	-0.100208	0.419838	0.242394	-0.245922	0.221561	0.11078
Q505D1	Serine/threonine-protein phosphatase 6 regulatory ankyrin repeat subunit A OS=Mus musculus GN=Ankrd28 PE=1 SV=1 - [ANR28_MOUSE]	0.00357401	0.0727035	0.0419754	-0.00543172	0.0189393	0.00946964
Q505D7	Optic atrophy 3 protein homolog OS=Mus musculus GN=Opa3 PE=1 SV=1 - [OPA3_MOUSE]	-0.29434	0.290748	0.20559	-0.110516	0.0409353	0.0289456
Q505F5	Leucine-rich repeat-containing protein 47 OS=Mus musculus GN=Lrrc47 PE=2 SV=1 - [LRC47_MOUSE]	0.196706	0.0944206	0.0545137	0.02243	0.127311	0.0636555
Q52KI8	Serine/arginine repetitive matrix protein 1 OS=Mus musculus GN=Srrm1 PE=1 SV=2 - [SRRM1_MOUSE]	0.0189539	0.0152331	0.00879485	-0.00964231	0.105393	0.0526963
Q566J8	AarF domain-containing protein kinase 4 OS=Mus musculus GN=Adck4 PE=2 SV=1 - [ADCK4_MOUSE]	-0.0311358	0.0346831	0.0200243	0.0912458	0.245602	0.122801
Q569Z5	Probable ATP-dependent RNA helicase DDX46 OS=Mus musculus GN=Ddx46 PE=1 SV=2 - [DDX46_MOUSE]	-0.0411168	0.117256	0.0676977	-0.149783	0.109711	0.0548557
Q569Z6	Thyroid hormone receptor-associated protein 3 OS=Mus musculus GN=Thrap3 PE=1 SV=1 - [TR150_MOUSE]	0.0404502	0.0389364	0.02248	-0.00203929	0.110268	0.0551338
Q56A08	G patch domain and KOW motifs-containing protein OS=Mus musculus GN=Gpkow PE=2 SV=2 - [GPKOW_MOUSE]	-0.227523	0.0859202	0.0607548	-0.309359	0.211309	0.149418
Q570Y9	DEP domain-containing mTOR-interacting protein OS=Mus musculus GN=Deptor PE=1 SV=2 - [DPTOR_MOUSE]	0.00155123	0.204429	0.118027	0.269199	0.279697	0.139849
Q571E4	N-acetylgalactosamine-6-sulfatase OS=Mus musculus GN=Galns PE=2 SV=2 - [GALNS_MOUSE]	-0.375529	0.246455	0.142291	-0.0319488	0.0448124	0.0224062
Q571F8	Glutaminase liver isoform, mitochondrial OS=Mus musculus GN=Gls2 PE=1 SV=2 - [GLSL_MOUSE]	-0.183612	0.424729	0.245217	-0.111878	0.160789	0.0803945
Q571I9	Aldehyde dehydrogenase family 16 member A1 OS=Mus musculus GN=Aldh16a1 PE=2 SV=2 - [A16A1_MOUSE]	0.305417	0.0411257	0.0237439	-0.229353	0.231184	0.115592
Q58A65	C-Jun-amino-terminal kinase-interacting protein 4 OS=Mus musculus GN=Spag9 PE=1 SV=2 - [JIP4_MOUSE]	-0.28299	0.0712994	0.0411648	-0.0890184	0.180311	0.0901557
Q59J78	Mimitin, mitochondrial OS=Mus musculus GN=Ndufaf2 PE=2 SV=1 - [MIMIT_MOUSE]	-0.230268	0.0479079	0.033876	0.270581	0.0926222	0.0654938
Q5BKQ4	Inactive pancreatic lipase-related protein 1 OS=Mus musculus GN=Pnliprp1 PE=2 SV=2 - [LIPR1_MOUSE]	1.31488	0.779098	0.449813	0.289844	0.441942	0.220971
Q5BL07	Peroxisome biogenesis factor 1 OS=Mus musculus GN=Pex1 PE=1 SV=2 - [PEX1_MOUSE]	0.207422	0.118434	0.0683777	-0.0990876	0.122464	0.061232
Q5BLK4	Terminal uridylyltransferase 7 OS=Mus musculus GN=Zcchc6 PE=2 SV=3 - [TUT7_MOUSE]	-0.181335	0.169374	0.0977883	0.0797148	0.0800217	0.0400108
Q5DTM8	E3 ubiquitin-protein ligase BRE1A OS=Mus musculus GN=Rnf20 PE=2 SV=2 - [BRE1A_MOUSE]	0.27271	0.25444	0.179916	0.216288	0.0691435	0.0488919
Q5DU25	IQ motif and SEC7 domain-containing protein 2 OS=Mus musculus GN=Iqsec2 PE=1 SV=3 - [IQEC2_MOUSE]	-1.34521	0.207715	0.146877	-0.74422	0.488584	0.345481
Q5DW34	Histone-lysine N-methyltransferase EHMT1 OS=Mus musculus GN=Ehmt1 PE=1 SV=2 - [EHMT1_MOUSE]	-0.200546	0.0185043	0.0130845	-0.225154	0.154179	0.109021
Q5EBG6	Heat shock protein beta-6 OS=Mus musculus GN=Hspb6 PE=2 SV=1 - [HSPB6_MOUSE]	0.445854	0.586018	0.338338	0.0232753	0.464096	0.232048
Q5EBG8	Uncharacterized protein C1orf50 homolog OS=Mus musculus PE=2 SV=1 - [CA050_MOUSE]	0.23797	0.0935828	0.0540301	-0.0342791	0.180483	0.0902413
Q5EG47	5'-AMP-activated protein kinase catalytic subunit alpha-1 OS=Mus musculus GN=Prkaa1 PE=1 SV=2 - [AAPK1_MOUSE]	-0.244751	0.0605104	0.0427873	-0.0653554	0.0518862	0.0366891
Q5F2E7	Nuclear fragile X mental retardation-interacting protein 2 OS=Mus musculus GN=Nufip2 PE=1 SV=1 - [NUFP2_MOUSE]	0.0414976	0.0938081	0.0541601	0.103233	0.102291	0.0511454
Q5F2E8	Serine/threonine-protein kinase TAO1 OS=Mus musculus GN=Taok1 PE=1 SV=1 - [TAOK1_MOUSE]	-0.0873778	0.0298066	0.0210765	-0.271615	0.212352	0.150156
Q5F2F2	Abhydrolase domain-containing protein 15 OS=Mus musculus GN=Abhd15 PE=2 SV=1 - [ABH15_MOUSE]	-1.29262	0.582123	0.411623	-0.934174	0.273278	0.193237
Q5FW57	Glycine N-acyltransferase-like protein OS=Mus musculus GN=Gm4952 PE=1 SV=3 - [GLYAL_MOUSE]	-0.00442479	0.432349	0.249617	-0.272981	0.164711	0.0823553
Q5FW60	Major urinary protein 20 OS=Mus musculus GN=Mup20 PE=1 SV=1 - [MUP20_MOUSE]	-0.378462	0.360558	0.208168	0.455895	0.222138	0.111069
Q5FWI3	Transmembrane protein 2 OS=Mus musculus GN=Tmem2 PE=1 SV=1 - [TMEM2_MOUSE]	-0.242788	0.201774	0.142676	0.109305	0.0682824	0.048283
Q5FWK3	Rho GTPase-activating protein 1 OS=Mus musculus GN=Arhgap1 PE=1 SV=1 - [RHG01_MOUSE]	-0.00444973	0.160941	0.0929191	0.181134	0.0950876	0.0475438
Q5H8C4	Vacuolar protein sorting-associated protein 13A OS=Mus musculus GN=Vps13a PE=2 SV=1 - [VP13A_MOUSE]	-0.118798	0.184675	0.130585	-0.00855398	0.10955	0.0774634
Q5HZI1	Microtubule-associated tumor suppressor 1 homolog OS=Mus musculus GN=Mtus1 PE=1 SV=2 - [MTUS1_MOUSE]	0.0650248	0.0933768	0.0539111	-0.132039	0.15651	0.078255
Q5M8N4	Epimerase family protein SDR39U1 OS=Mus musculus GN=Sdr39u1 PE=2 SV=1 - [D39U1_MOUSE]	0.47841	0.0690991	0.0488604	-0.468873	0.213	0.150614
Q5NBX1	Protein cordon-bleu OS=Mus musculus GN=Cobl PE=1 SV=1 - [COBL_MOUSE]	-0.463801	0.0554778	0.0392287	-0.552876	0.279849	0.197883
Q5NCR9	Nuclear speckle splicing regulatory protein 1 OS=Mus musculus GN=Nsrp1 PE=1 SV=1 - [NSRP1_MOUSE]	-0.310501	0.0447952	0.031675	-0.481765	0.272089	0.192396
Q5ND29	Rab-interacting lysosomal protein OS=Mus musculus GN=Rilp PE=2 SV=1 - [RILP_MOUSE]	-0.239311	0.216617	0.125064	-0.39859	0.248057	0.124028
Q5ND34	WD repeat-containing protein 81 OS=Mus musculus GN=Wdr81 PE=1 SV=2 - [WDR81_MOUSE]	-0.356712	0.372152	0.263151	-0.372848	0.247767	0.175198
Q5RKZ7	Molybdenum cofactor biosynthesis protein 1 OS=Mus musculus GN=Mocs1 PE=1 SV=2 - [MOCS1_MOUSE]	-0.112129	0.0361288	0.020859	0.0260916	0.104242	0.0521209
Q5SFM8	RNA-binding protein 27 OS=Mus musculus GN=Rbm27 PE=2 SV=3 - [RBM27_MOUSE]	-0.488312	0.0997157	0.0705097	-0.441368	0.15871	0.112225
Q5SQY2	Biorientation of chromosomes in cell division protein 1 OS=Mus musculus GN=Bod1 PE=3 SV=1 - [BOD1_MOUSE]	0.20087	0.0499827	0.0353431	-0.0408898	0.0798331	0.0564505
Q5SRX1	TOM1-like protein 2 OS=Mus musculus GN=Tom1l2 PE=2 SV=1 - [TM1L2_MOUSE]	-0.0636634	0.0298928	0.0211374	-0.00116099	0.0231885	0.0163967
Q5SSH7	Zinc finger ZZ-type and EF-hand domain-containing protein 1 OS=Mus musculus GN=Zzef1 PE=1 SV=2 - [ZZEF1_MOUSE]	-0.0902522	0.251864	0.145414	0.0941935	0.0348292	0.0174146
Q5SSK3	Transcription elongation factor, mitochondrial OS=Mus musculus GN=Tefm PE=2 SV=1 - [TEFM_MOUSE]	-0.383679	0.282469	0.199736	0.145215	0.20196	0.142807
Q5SSW2	Proteasome activator complex subunit 4 OS=Mus musculus GN=Psme4 PE=1 SV=1 - [PSME4_MOUSE]	-0.308411	0.155078	0.0895344	-0.0991254	0.160998	0.0804989
Q5SSZ5	Tensin-3 OS=Mus musculus GN=Tns3 PE=1 SV=1 - [TENS3_MOUSE]	-0.0951139	0.071363	0.0412015	-0.13867	0.30491	0.152455
Q5SUC9	Protein SCO1 homolog, mitochondrial OS=Mus musculus GN=Sco1 PE=2 SV=1 - [SCO1_MOUSE]	-1.3013	0.402849	0.284857	-0.678749	0.377491	0.266926
Q5SUF2	Luc7-like protein 3 OS=Mus musculus GN=Luc7l3 PE=1 SV=1 - [LC7L3_MOUSE]	0.13092	0.268744	0.15516	-0.0557171	0.137946	0.068973
Q5SUR0	Phosphoribosylformylglycinamidine synthase OS=Mus musculus GN=Pfas PE=2 SV=1 - [PUR4_MOUSE]	-0.0539969	0.147639	0.0852392	0.109865	0.127811	0.0639053
Q5SV85	Synergin gamma OS=Mus musculus GN=Synrg PE=1 SV=1 - [SYNRG_MOUSE]	0.20833	0.100844	0.0713074	0.0835977	0.0471413	0.0333339
Q5SVR0	TBC1 domain family member 9B OS=Mus musculus GN=Tbc1d9b PE=2 SV=1 - [TBC9B_MOUSE]	-0.131782	0.0905047	0.0522529	-0.22181	0.275465	0.137732
Q5SW19	Clustered mitochondria protein homolog OS=Mus musculus GN=Cluh PE=2 SV=2 - [CLU_MOUSE]	-0.170358	0.0541405	0.031258	-0.091062	0.15694	0.07847
Q5SWU9	Acetyl-CoA carboxylase 1 OS=Mus musculus GN=Acaca PE=1 SV=1 - [ACACA_MOUSE]	0.0614374	0.312915	0.180662	0.167894	0.108335	0.0541674
Q5SX39	Myosin-4 OS=Mus musculus GN=Myh4 PE=1 SV=1 - [MYH4_MOUSE]	0.478412	0.492255	0.284204	0.148185	0.340468	0.170234
Q5SX40	Myosin-1 OS=Mus musculus GN=Myh1 PE=2 SV=1 - [MYH1_MOUSE]	0.72046	1.03288	0.596331	0.317376	0.938633	0.469316
Q5SX79	Protein Shroom1 OS=Mus musculus GN=Shroom1 PE=1 SV=2 - [SHRM1_MOUSE]	-0.20605	0.152516	0.107845	-0.495094	0.357618	0.252874
Q5SXA9	Protein KIBRA OS=Mus musculus GN=Wwc1 PE=1 SV=1 - [KIBRA_MOUSE]	0.327838	0.0950575	0.0672158	-0.177651	0.0616867	0.0436191
Q5SYD0	Unconventional myosin-Id OS=Mus musculus GN=Myo1d PE=1 SV=1 - [MYO1D_MOUSE]	-0.592993	0.256128	0.147876	0.0516219	0.107237	0.0536186
Q5U3K5	Rab-like protein 6 OS=Mus musculus GN=Rabl6 PE=1 SV=2 - [RABL6_MOUSE]	0.0429184	0.0270168	0.0191038	-0.256646	0.189136	0.13374
Q5U430	E3 ubiquitin-protein ligase UBR3 OS=Mus musculus GN=Ubr3 PE=1 SV=3 - [UBR3_MOUSE]	-0.0246985	0.406028	0.23442	-0.302056	0.400027	0.200013
Q5U458	DnaJ homolog subfamily C member 11 OS=Mus musculus GN=Dnajc11 PE=2 SV=2 - [DJC11_MOUSE]	-0.698614	0.394443	0.227732	0.276807	0.138262	0.0691312
Q5U4D9	THO complex subunit 6 homolog OS=Mus musculus GN=Thoc6 PE=2 SV=1 - [THOC6_MOUSE]	0.0101952	0.0695014	0.0491449	-0.0483409	0.0437403	0.0309291
Q5U5M8	Biogenesis of lysosome-related organelles complex 1 subunit 3 OS=Mus musculus GN=Bloc1s3 PE=1 SV=1 - [BL1S3_MOUSE]	-0.0171678	0.177239	0.125327	-0.621413	0.306856	0.21698
Q5U5V2	Hydroxylysine kinase OS=Mus musculus GN=Hykk PE=2 SV=2 - [HYKK_MOUSE]	0.742188	0.184016	0.106242	0.0364954	0.165922	0.0829609
Q5XG73	Acyl-CoA-binding domain-containing protein 5 OS=Mus musculus GN=Acbd5 PE=1 SV=1 - [ACBD5_MOUSE]	-0.868311	0.395709	0.228463	0.0814192	0.22704	0.11352
Q5XJE5	RNA polymerase-associated protein LEO1 OS=Mus musculus GN=Leo1 PE=1 SV=2 - [LEO1_MOUSE]	0.0398075	0.208533	0.147455	0.141555	0.0739417	0.0522846
Q5XJY5	Coatomer subunit delta OS=Mus musculus GN=Arcn1 PE=1 SV=2 - [COPD_MOUSE]	-0.226729	0.17318	0.0999858	-0.230035	0.313091	0.156546
Q5XKE0	Myosin-binding protein C, fast-type OS=Mus musculus GN=Mybpc2 PE=1 SV=1 - [MYPC2_MOUSE]	0.835692	1.05552	0.609405	0.368623	0.925204	0.462602
Q5XPI3	E3 ubiquitin-protein ligase RNF123 OS=Mus musculus GN=Rnf123 PE=2 SV=1 - [RN123_MOUSE]	0.146513	0.207659	0.146837	0.235729	0.232767	0.164591
Q5YD48	APOBEC1 complementation factor OS=Mus musculus GN=A1cf PE=2 SV=2 - [A1CF_MOUSE]	-0.0402871	0.180175	0.104024	-0.0223747	0.191821	0.0959106
Q60575	Kinesin-like protein KIF1B OS=Mus musculus GN=Kif1b PE=1 SV=2 - [KIF1B_MOUSE]	-0.101427	0.102926	0.0727795	-0.174154	0.146152	0.103345
Q60590	Alpha-1-acid glycoprotein 1 OS=Mus musculus GN=Orm1 PE=1 SV=1 - [A1AG1_MOUSE]	-0.335533	0.0905205	0.0522621	0.0316896	0.232396	0.116198
Q60596	DNA repair protein XRCC1 OS=Mus musculus GN=Xrcc1 PE=1 SV=2 - [XRCC1_MOUSE]	-0.905431	0.0501755	0.0354794	-0.840074	0.579415	0.409708
Q60597	2-oxoglutarate dehydrogenase, mitochondrial OS=Mus musculus GN=Ogdh PE=1 SV=3 - [ODO1_MOUSE]	-0.122331	0.0810697	0.0468056	-0.0437878	0.132404	0.0662018
Q60598	Src substrate cortactin OS=Mus musculus GN=Cttn PE=1 SV=2 - [SRC8_MOUSE]	-0.140035	0.139134	0.0803292	-0.0480604	0.134928	0.0674642
Q60605	Myosin light polypeptide 6 OS=Mus musculus GN=Myl6 PE=1 SV=3 - [MYL6_MOUSE]	0.422568	0.219103	0.126499	0.206995	0.265684	0.132842
Q60631	Growth factor receptor-bound protein 2 OS=Mus musculus GN=Grb2 PE=1 SV=1 - [GRB2_MOUSE]	0.542732	0.129412	0.0747161	-0.125806	0.202958	0.101479
Q60634	Flotillin-2 OS=Mus musculus GN=Flot2 PE=1 SV=2 - [FLOT2_MOUSE]	-0.937309	0.240992	0.139137	0.076133	0.28978	0.14489
Q60648	Ganglioside GM2 activator OS=Mus musculus GN=Gm2a PE=1 SV=2 - [SAP3_MOUSE]	-0.0078335	0.169592	0.0979142	0.298356	0.267532	0.133766
Q60649	Caseinolytic peptidase B protein homolog OS=Mus musculus GN=Clpb PE=1 SV=1 - [CLPB_MOUSE]	0.153005	0.100142	0.0578169	-0.0502955	0.129514	0.0647568
Q60668	Heterogeneous nuclear ribonucleoprotein D0 OS=Mus musculus GN=Hnrnpd PE=1 SV=2 - [HNRPD_MOUSE]	-0.401284	0.558689	0.322559	-0.529867	0.715485	0.357742
Q60675	Laminin subunit alpha-2 OS=Mus musculus GN=Lama2 PE=1 SV=2 - [LAMA2_MOUSE]	0.249848	0.119075	0.0841985	-0.267477	0.211057	0.14924
Q60676	Serine/threonine-protein phosphatase 5 OS=Mus musculus GN=Ppp5c PE=1 SV=3 - [PPP5_MOUSE]	-0.0346209	0.119261	0.0688553	-0.318414	0.185854	0.0929268
Q60680	Inhibitor of nuclear factor kappa-B kinase subunit alpha OS=Mus musculus GN=Chuk PE=1 SV=1 - [IKKA_MOUSE]	0.00793351	0.0614546	0.0434549	0.0169399	0.00509731	0.00360434
Q60692	Proteasome subunit beta type-6 OS=Mus musculus GN=Psmb6 PE=1 SV=3 - [PSB6_MOUSE]	0.0583185	0.161679	0.0933452	-0.178774	0.178573	0.0892864
Q60710	Deoxynucleoside triphosphate triphosphohydrolase SAMHD1 OS=Mus musculus GN=Samhd1 PE=1 SV=2 - [SAMH1_MOUSE]	0.184057	0.130955	0.092599	0.0683784	0.0543187	0.0384091
Q60715	Prolyl 4-hydroxylase subunit alpha-1 OS=Mus musculus GN=P4ha1 PE=2 SV=2 - [P4HA1_MOUSE]	0.314839	0.0507518	0.0358869	0.308867	0.114964	0.0812918
Q60737	Casein kinase II subunit alpha OS=Mus musculus GN=Csnk2a1 PE=1 SV=2 - [CSK21_MOUSE]	-0.00463201	0.178159	0.10286	0.184922	0.107099	0.0535494
Q60738	Zinc transporter 1 OS=Mus musculus GN=Slc30a1 PE=1 SV=1 - [ZNT1_MOUSE]	-1.8951	0.52298	0.369803	-1.29255	0.679898	0.480761
Q60739	BAG family molecular chaperone regulator 1 OS=Mus musculus GN=Bag1 PE=1 SV=3 - [BAG1_MOUSE]	0.326392	0.0547092	0.0315864	0.0202812	0.10836	0.0541798
Q60749	KH domain-containing, RNA-binding, signal transduction-associated protein 1 OS=Mus musculus GN=Khdrbs1 PE=1 SV=2 - [KHDR1_MOUSE]	-0.229697	0.143223	0.0826896	-0.227447	0.388028	0.194014
Q60759	Glutaryl-CoA dehydrogenase, mitochondrial OS=Mus musculus GN=Gcdh PE=1 SV=2 - [GCDH_MOUSE]	-0.154298	0.043688	0.0252233	-0.275529	0.302793	0.151396
Q60766	Immunity-related GTPase family M protein 1 OS=Mus musculus GN=Irgm1 PE=1 SV=1 - [IRGM1_MOUSE]	-0.381897	0.202308	0.116803	0.0451407	0.133981	0.0669905
Q60770	Syntaxin-binding protein 3 OS=Mus musculus GN=Stxbp3 PE=1 SV=1 - [STXB3_MOUSE]	-0.0257819	0.107717	0.0621904	0.0194148	0.0118952	0.0059476
Q60772	Cyclin-dependent kinase 4 inhibitor C OS=Mus musculus GN=Cdkn2c PE=2 SV=1 - [CDN2C_MOUSE]	-0.591168	0.0391792	0.0277039	-0.820895	0.422668	0.298871
Q60823	RAC-beta serine/threonine-protein kinase OS=Mus musculus GN=Akt2 PE=1 SV=1 - [AKT2_MOUSE]	0.0980197	0.0734949	0.0424323	0.0625069	0.210515	0.105257
Q60854	Serpin B6 OS=Mus musculus GN=Serpinb6 PE=2 SV=1 - [SPB6_MOUSE]	0.294222	0.021822	0.0125989	-0.111653	0.151462	0.075731
Q60855	Receptor-interacting serine/threonine-protein kinase 1 OS=Mus musculus GN=Ripk1 PE=1 SV=1 - [RIPK1_MOUSE]	-0.227416	0.266184	0.153681	-0.186374	0.149171	0.0745853
Q60864	Stress-induced-phosphoprotein 1 OS=Mus musculus GN=Stip1 PE=1 SV=1 - [STIP1_MOUSE]	0.15524	0.0690327	0.0398561	-0.00813623	0.118809	0.0594043
Q60865	Caprin-1 OS=Mus musculus GN=Caprin1 PE=1 SV=2 - [CAPR1_MOUSE]	0.332755	0.188276	0.108701	-0.0545404	0.108032	0.0540158
Q60866	Phosphotriesterase-related protein OS=Mus musculus GN=Pter PE=2 SV=1 - [PTER_MOUSE]	0.750687	0.279603	0.161429	-0.003666	0.144177	0.0720884
Q60902	Epidermal growth factor receptor substrate 15-like 1 OS=Mus musculus GN=Eps15l1 PE=1 SV=3 - [EP15R_MOUSE]	0.097655	0.146259	0.0844429	-0.019443	0.146414	0.073207
Q60930	Voltage-dependent anion-selective channel protein 2 OS=Mus musculus GN=Vdac2 PE=1 SV=2 - [VDAC2_MOUSE]	-0.6573	0.394028	0.227492	0.320175	0.384746	0.192373
Q60931	Voltage-dependent anion-selective channel protein 3 OS=Mus musculus GN=Vdac3 PE=1 SV=1 - [VDAC3_MOUSE]	-0.959933	0.528009	0.304846	0.240678	0.175889	0.0879444
Q60932	Voltage-dependent anion-selective channel protein 1 OS=Mus musculus GN=Vdac1 PE=1 SV=3 - [VDAC1_MOUSE]	-0.552775	0.275256	0.158919	0.263038	0.334049	0.167025
Q60936	Atypical kinase ADCK3, mitochondrial OS=Mus musculus GN=Adck3 PE=1 SV=2 - [ADCK3_MOUSE]	0.0252381	0.212586	0.122736	0.021376	0.031471	0.0157355
Q60953	Protein PML OS=Mus musculus GN=Pml PE=1 SV=3 - [PML_MOUSE]	0.119535	0.103719	0.0733403	-0.0569388	0.0492431	0.0348201
Q60967	Bifunctional 3'-phosphoadenosine 5'-phosphosulfate synthase 1 OS=Mus musculus GN=Papss1 PE=1 SV=1 - [PAPS1_MOUSE]	-0.00292959	0.0189613	0.0134077	0.163915	0.160336	0.113375
Q60972	Histone-binding protein RBBP4 OS=Mus musculus GN=Rbbp4 PE=1 SV=5 - [RBBP4_MOUSE]	0.243009	0.0268188	0.0154838	0.02767	0.256992	0.128496
Q60973	Histone-binding protein RBBP7 OS=Mus musculus GN=Rbbp7 PE=1 SV=1 - [RBBP7_MOUSE]	0.042313	0.0739805	0.0523121	-0.330822	0.181508	0.128346
Q60974	Nuclear receptor corepressor 1 OS=Mus musculus GN=Ncor1 PE=1 SV=1 - [NCOR1_MOUSE]	-0.0537096	0.108743	0.0627826	-0.0634411	0.333648	0.166824
Q60989	E3 ubiquitin-protein ligase XIAP OS=Mus musculus GN=Xiap PE=1 SV=2 - [XIAP_MOUSE]	0.114507	0.0421749	0.0298222	0.051194	0.0478448	0.0338314
Q60991	25-hydroxycholesterol 7-alpha-hydroxylase OS=Mus musculus GN=Cyp7b1 PE=2 SV=2 - [CP7B1_MOUSE]	-1.74533	0.621595	0.358878	0.2804	0.256091	0.128045
Q60992	Guanine nucleotide exchange factor VAV2 OS=Mus musculus GN=Vav2 PE=1 SV=1 - [VAV2_MOUSE]	0.109043	0.216658	0.153201	0.258339	0.0555477	0.0392782
Q60994	Adiponectin OS=Mus musculus GN=Adipoq PE=1 SV=2 - [ADIPO_MOUSE]	0.372846	0.0821817	0.0581112	-0.0526321	0.0535246	0.0378476
Q60I26	ALS2 C-terminal-like protein OS=Mus musculus GN=Als2cl PE=1 SV=1 - [AL2CL_MOUSE]	-1.09642	0.295651	0.209057	-0.811432	0.470381	0.33261
Q61001	Laminin subunit alpha-5 OS=Mus musculus GN=Lama5 PE=1 SV=4 - [LAMA5_MOUSE]	-0.278047	0.0496846	0.0286854	0.0407922	0.120278	0.060139
Q61009	Scavenger receptor class B member 1 OS=Mus musculus GN=Scarb1 PE=1 SV=1 - [SCRB1_MOUSE]	-0.587581	0.262523	0.185632	-0.0162611	0.108193	0.0765039
Q61024	Asparagine synthetase [glutamine-hydrolyzing] OS=Mus musculus GN=Asns PE=2 SV=3 - [ASNS_MOUSE]	-0.0550612	0.807763	0.466362	0.510841	0.198239	0.0991197
Q61029	Lamina-associated polypeptide 2, isoforms beta/delta/epsilon/gamma OS=Mus musculus GN=Tmpo PE=1 SV=4 - [LAP2B_MOUSE]	-0.862058	0.122092	0.0704897	0.0241899	0.450704	0.225352
Q61033	Lamina-associated polypeptide 2, isoforms alpha/zeta OS=Mus musculus GN=Tmpo PE=1 SV=4 - [LAP2A_MOUSE]	0.0759352	0.204858	0.118275	0.0229911	0.0820773	0.0410386
Q61035	Histidine--tRNA ligase, cytoplasmic OS=Mus musculus GN=Hars PE=2 SV=2 - [SYHC_MOUSE]	0.207771	0.117379	0.0677686	0.14657	0.129995	0.0649977
Q61037	Tuberin OS=Mus musculus GN=Tsc2 PE=1 SV=1 - [TSC2_MOUSE]	-0.880801	0.211527	0.149572	-0.765809	0.567612	0.401362
Q61074	Protein phosphatase 1G OS=Mus musculus GN=Ppm1g PE=1 SV=3 - [PPM1G_MOUSE]	-0.215701	0.0682764	0.0394194	-0.044255	0.118827	0.0594137
Q61081	Hsp90 co-chaperone Cdc37 OS=Mus musculus GN=Cdc37 PE=2 SV=1 - [CDC37_MOUSE]	0.368087	0.0813958	0.0469939	0.051388	0.292102	0.146051
Q61083	Mitogen-activated protein kinase kinase kinase 2 OS=Mus musculus GN=Map3k2 PE=1 SV=2 - [M3K2_MOUSE]	-0.459199	0.0415192	0.0293585	-0.169108	0.176071	0.124501
Q61093	Cytochrome b-245 heavy chain OS=Mus musculus GN=Cybb PE=1 SV=1 - [CY24B_MOUSE]	0.080578	0.169173	0.119624	0.385807	0.277848	0.196469
Q61102	ATP-binding cassette sub-family B member 7, mitochondrial OS=Mus musculus GN=Abcb7 PE=1 SV=3 - [ABCB7_MOUSE]	-0.489484	0.161602	0.0933011	0.06121	0.145138	0.0725691
Q61103	Zinc finger protein ubi-d4 OS=Mus musculus GN=Dpf2 PE=1 SV=1 - [REQU_MOUSE]	-0.206192	0.420144	0.24257	0.0637569	0.259435	0.129717
Q61107	Guanylate-binding protein 4 OS=Mus musculus GN=Gbp4 PE=1 SV=1 - [GBP4_MOUSE]	0.341677	0.0327378	0.0231491	0.277287	0.137761	0.0974114
Q61112	45 kDa calcium-binding protein OS=Mus musculus GN=Sdf4 PE=2 SV=1 - [CAB45_MOUSE]	-0.136394	0.232018	0.133956	-0.152483	0.215258	0.107629
Q61129	Complement factor I OS=Mus musculus GN=Cfi PE=1 SV=3 - [CFAI_MOUSE]	-0.0375578	0.0913147	0.0527205	-0.147029	0.176798	0.0883991
Q61133	Glutathione S-transferase theta-2 OS=Mus musculus GN=Gstt2 PE=2 SV=4 - [GSTT2_MOUSE]	-0.233119	0.179741	0.103773	-0.300016	0.330166	0.165083
Q61136	Serine/threonine-protein kinase PRP4 homolog OS=Mus musculus GN=Prpf4b PE=1 SV=3 - [PRP4B_MOUSE]	-0.0902152	0.0784424	0.0452888	0.131455	0.118147	0.0590735
Q61144	Presenilin-2 OS=Mus musculus GN=Psen2 PE=1 SV=3 - [PSN2_MOUSE]	-0.542659	0.0376369	0.0266133	-0.414973	0.533913	0.377534
Q61147	Ceruloplasmin OS=Mus musculus GN=Cp PE=1 SV=2 - [CERU_MOUSE]	-0.126106	0.279543	0.161394	-0.102919	0.206777	0.103389
Q61151	Serine/threonine-protein phosphatase 2A 56 kDa regulatory subunit epsilon isoform OS=Mus musculus GN=Ppp2r5e PE=2 SV=3 - [2A5E_MOUSE]	-0.0706336	0.195178	0.138012	-0.00679037	0.150304	0.106281
Q61160	FAS-associated death domain protein OS=Mus musculus GN=Fadd PE=1 SV=1 - [FADD_MOUSE]	0.365563	0.0571664	0.0330051	0.0730048	0.233424	0.116712
Q61164	Transcriptional repressor CTCF OS=Mus musculus GN=Ctcf PE=1 SV=2 - [CTCF_MOUSE]	-1.0721	0.0062266	0.00440287	-0.671644	0.580977	0.410813
Q61166	Microtubule-associated protein RP/EB family member 1 OS=Mus musculus GN=Mapre1 PE=1 SV=3 - [MARE1_MOUSE]	-0.0173526	0.0597912	0.0345204	-0.0129912	0.260183	0.130091
Q61171	Peroxiredoxin-2 OS=Mus musculus GN=Prdx2 PE=1 SV=3 - [PRDX2_MOUSE]	0.0168686	0.228818	0.132108	-0.185099	0.0923464	0.0461732
Q61176	Arginase-1 OS=Mus musculus GN=Arg1 PE=1 SV=1 - [ARGI1_MOUSE]	0.354846	0.51409	0.29681	0.028319	0.206933	0.103466
Q61187	Tumor susceptibility gene 101 protein OS=Mus musculus GN=Tsg101 PE=1 SV=2 - [TS101_MOUSE]	0.0621648	0.185366	0.107021	0.120635	0.16551	0.082755
Q61191	Host cell factor 1 OS=Mus musculus GN=Hcfc1 PE=1 SV=2 - [HCFC1_MOUSE]	0.0878764	0.107304	0.0619517	0.0856407	0.320233	0.160116
Q61193	Ral guanine nucleotide dissociation stimulator-like 2 OS=Mus musculus GN=Rgl2 PE=1 SV=2 - [RGL2_MOUSE]	0.164524	0.0815679	0.0576772	0.274091	0.12981	0.0917895
Q61194	Phosphatidylinositol 4-phosphate 3-kinase C2 domain-containing subunit alpha OS=Mus musculus GN=Pik3c2a PE=1 SV=2 - [P3C2A_MOUSE]	-0.272275	0.181901	0.10502	-0.0564445	0.221768	0.110884
Q61205	Platelet-activating factor acetylhydrolase IB subunit gamma OS=Mus musculus GN=Pafah1b3 PE=1 SV=1 - [PA1B3_MOUSE]	-0.354692	0.444237	0.25648	-0.336809	0.56243	0.281215
Q61206	Platelet-activating factor acetylhydrolase IB subunit beta OS=Mus musculus GN=Pafah1b2 PE=1 SV=2 - [PA1B2_MOUSE]	0.892875	0.380751	0.219827	0.00817869	0.126794	0.0633972
Q61207	Prosaposin OS=Mus musculus GN=Psap PE=1 SV=2 - [SAP_MOUSE]	0.275888	0.124538	0.0719023	-0.0579607	0.172413	0.0862067
Q61210	Rho guanine nucleotide exchange factor 1 OS=Mus musculus GN=Arhgef1 PE=1 SV=2 - [ARHG1_MOUSE]	-0.00535045	0.186589	0.107727	-0.0280975	0.159259	0.0796297
Q61211	Eukaryotic translation initiation factor 2D OS=Mus musculus GN=Eif2d PE=2 SV=3 - [EIF2D_MOUSE]	0.141645	0.235484	0.135957	0.264462	0.172644	0.0863219
Q61216	Double-strand break repair protein MRE11A OS=Mus musculus GN=Mre11a PE=1 SV=1 - [MRE11_MOUSE]	0.0957422	0.347703	0.245863	0.154872	0.113976	0.0805931
Q61233	Plastin-2 OS=Mus musculus GN=Lcp1 PE=1 SV=4 - [PLSL_MOUSE]	0.269459	0.163937	0.0946489	0.196702	0.0516367	0.0258184
Q61234	Alpha-1-syntrophin OS=Mus musculus GN=Snta1 PE=1 SV=1 - [SNTA1_MOUSE]	0.0512136	0.0869257	0.0501866	0.179735	0.136263	0.0681316
Q61235	Beta-2-syntrophin OS=Mus musculus GN=Sntb2 PE=1 SV=2 - [SNTB2_MOUSE]	0.00769219	0.0909688	0.0643247	0.16963	0.0445007	0.0314667
Q61239	Protein farnesyltransferase/geranylgeranyltransferase type-1 subunit alpha OS=Mus musculus GN=Fnta PE=1 SV=1 - [FNTA_MOUSE]	0.5601	0.0155264	0.0109788	0.252939	0.233335	0.164992
Q61247	Alpha-2-antiplasmin OS=Mus musculus GN=Serpinf2 PE=1 SV=1 - [A2AP_MOUSE]	0.0774737	0.183841	0.10614	-0.124373	0.2083	0.10415
Q61249	Immunoglobulin-binding protein 1 OS=Mus musculus GN=Igbp1 PE=1 SV=1 - [IGBP1_MOUSE]	0.333237	0.0573113	0.0330887	0.00083027	0.178522	0.0892612
Q61268	Apolipoprotein C-IV OS=Mus musculus GN=Apoc4 PE=2 SV=1 - [APOC4_MOUSE]	0.185993	0.117002	0.067551	-0.0921569	0.133254	0.0666268
Q61292	Laminin subunit beta-2 OS=Mus musculus GN=Lamb2 PE=2 SV=2 - [LAMB2_MOUSE]	-0.154425	0.0867242	0.0500702	0.120554	0.202208	0.101104
Q61316	Heat shock 70 kDa protein 4 OS=Mus musculus GN=Hspa4 PE=1 SV=1 - [HSP74_MOUSE]	0.139543	0.0289363	0.0167064	0.0174303	0.12531	0.062655
Q61335	B-cell receptor-associated protein 31 OS=Mus musculus GN=Bcap31 PE=1 SV=4 - [BAP31_MOUSE]	-1.42521	0.768465	0.443674	-0.299754	0.388376	0.194188
Q61337	Bcl2-associated agonist of cell death OS=Mus musculus GN=Bad PE=1 SV=1 - [BAD_MOUSE]	-0.536458	0.0282759	0.0199941	-0.522307	0.068131	0.0481759
Q61391	Neprilysin OS=Mus musculus GN=Mme PE=1 SV=3 - [NEP_MOUSE]	-0.59868	0.997101	0.705057	-0.79404	0.245001	0.173242
Q61409	cGMP-inhibited 3',5'-cyclic phosphodiesterase B OS=Mus musculus GN=Pde3b PE=1 SV=2 - [PDE3B_MOUSE]	-1.03097	0.471129	0.333139	-0.493924	0.459918	0.325211
Q61414	Keratin, type I cytoskeletal 15 OS=Mus musculus GN=Krt15 PE=1 SV=2 - [K1C15_MOUSE]	1.31866	2.33821	1.65336	0.541316	3.19486	2.25911
Q61419	Cytidine monophosphate-N-acetylneuraminic acid hydroxylase OS=Mus musculus GN=Cmah PE=1 SV=1 - [CMAH_MOUSE]	0.0327003	0.108225	0.0624839	0.107747	0.126575	0.0632876
Q61425	Hydroxyacyl-coenzyme A dehydrogenase, mitochondrial OS=Mus musculus GN=Hadh PE=1 SV=2 - [HCDH_MOUSE]	0.387823	0.356719	0.205952	-0.173277	0.374154	0.187077
Q61464	Zinc finger protein 638 OS=Mus musculus GN=Znf638 PE=1 SV=2 - [ZN638_MOUSE]	-0.0391908	0.155343	0.0896876	-0.039545	0.180136	0.0900679
Q61490	CD166 antigen OS=Mus musculus GN=Alcam PE=1 SV=3 - [CD166_MOUSE]	-0.436513	0.231744	0.133798	0.293349	0.22281	0.111405
Q61503	5'-nucleotidase OS=Mus musculus GN=Nt5e PE=1 SV=2 - [5NTD_MOUSE]	-0.0428974	0.152238	0.0878947	0.189977	0.237151	0.118576
Q61508	Extracellular matrix protein 1 OS=Mus musculus GN=Ecm1 PE=1 SV=2 - [ECM1_MOUSE]	0.0142999	0.168438	0.0972477	-0.0354987	0.298177	0.149089
Q61510	E3 ubiquitin/ISG15 ligase TRIM25 OS=Mus musculus GN=Trim25 PE=1 SV=2 - [TRI25_MOUSE]	-0.455185	0.221521	0.156639	-0.223241	0.135891	0.0960893
Q61543	Golgi apparatus protein 1 OS=Mus musculus GN=Glg1 PE=1 SV=1 - [GSLG1_MOUSE]	-0.473602	0.231337	0.133563	0.0246921	0.341581	0.170791
Q61545	RNA-binding protein EWS OS=Mus musculus GN=Ewsr1 PE=1 SV=2 - [EWS_MOUSE]	0.132254	0.137825	0.0795731	-0.0830442	0.467661	0.23383
Q61550	Double-strand-break repair protein rad21 homolog OS=Mus musculus GN=Rad21 PE=1 SV=3 - [RAD21_MOUSE]	-0.000889104	0.121754	0.0702945	-0.312762	0.262248	0.131124
Q61553	Fascin OS=Mus musculus GN=Fscn1 PE=1 SV=4 - [FSCN1_MOUSE]	-0.113834	0.0759043	0.0536725	-0.336759	0.0333473	0.0235801
Q61554	Fibrillin-1 OS=Mus musculus GN=Fbn1 PE=1 SV=1 - [FBN1_MOUSE]	0.491584	0.161124	0.113932	0.196558	0.301167	0.212957
Q61559	IgG receptor FcRn large subunit p51 OS=Mus musculus GN=Fcgrt PE=1 SV=1 - [FCGRN_MOUSE]	-0.16123	0.182538	0.105388	0.147699	0.497251	0.248626
Q61578	NADPH:adrenodoxin oxidoreductase, mitochondrial OS=Mus musculus GN=Fdxr PE=2 SV=1 - [ADRO_MOUSE]	-0.00663698	0.155366	0.0897006	-0.0610177	0.0697484	0.0348742
Q61581	Insulin-like growth factor-binding protein 7 OS=Mus musculus GN=Igfbp7 PE=2 SV=3 - [IBP7_MOUSE]	0.175844	0.0388904	0.0274997	-0.0992597	0.0246488	0.0174294
Q61584	Fragile X mental retardation syndrome-related protein 1 OS=Mus musculus GN=Fxr1 PE=1 SV=2 - [FXR1_MOUSE]	0.122328	0.0913524	0.0527423	-0.105275	0.137986	0.0689929
Q61586	Glycerol-3-phosphate acyltransferase 1, mitochondrial OS=Mus musculus GN=Gpam PE=1 SV=2 - [GPAT1_MOUSE]	-0.411415	0.289372	0.167069	-0.00333157	0.163363	0.0816814
Q61595	Kinectin OS=Mus musculus GN=Ktn1 PE=2 SV=1 - [KTN1_MOUSE]	-0.520878	0.127444	0.0735797	-0.00898433	0.0579602	0.0289801
Q61598	Rab GDP dissociation inhibitor beta OS=Mus musculus GN=Gdi2 PE=1 SV=1 - [GDIB_MOUSE]	0.0856153	0.0271568	0.015679	-0.0954046	0.0422531	0.0211265
Q61599	Rho GDP-dissociation inhibitor 2 OS=Mus musculus GN=Arhgdib PE=2 SV=3 - [GDIR2_MOUSE]	0.449226	0.14529	0.083883	-0.0477043	0.258438	0.129219
Q61624	Zinc finger protein 148 OS=Mus musculus GN=Znf148 PE=1 SV=2 - [ZN148_MOUSE]	-0.121794	0.0507709	0.0359005	0.185534	0.0445192	0.0314798
Q61646	Haptoglobin OS=Mus musculus GN=Hp PE=1 SV=1 - [HPT_MOUSE]	-0.221188	0.287062	0.165735	-0.0772923	0.26023	0.130115
Q61655	ATP-dependent RNA helicase DDX19A OS=Mus musculus GN=Ddx19a PE=2 SV=2 - [DD19A_MOUSE]	0.0706646	0.109697	0.0633336	0.157679	0.0328301	0.0164151
Q61656	Probable ATP-dependent RNA helicase DDX5 OS=Mus musculus GN=Ddx5 PE=1 SV=2 - [DDX5_MOUSE]	-0.0643032	0.168268	0.0971496	0.0256238	0.123527	0.0617634
Q61686	Chromobox protein homolog 5 OS=Mus musculus GN=Cbx5 PE=1 SV=1 - [CBX5_MOUSE]	0.358651	0.0541956	0.0383221	0.0409215	0.0376387	0.0266146
Q61687	Transcriptional regulator ATRX OS=Mus musculus GN=Atrx PE=1 SV=3 - [ATRX_MOUSE]	-0.84396	0.204869	0.144864	-0.90437	0.507389	0.358778
Q61694	3 beta-hydroxysteroid dehydrogenase type 5 OS=Mus musculus GN=Hsd3b5 PE=1 SV=4 - [3BHS5_MOUSE]	-1.4505	0.523598	0.3023	0.185253	0.17368	0.0868401
Q61699	Heat shock protein 105 kDa OS=Mus musculus GN=Hsph1 PE=1 SV=2 - [HS105_MOUSE]	0.149381	0.0889654	0.0513642	-0.0764506	0.12724	0.0636202
Q61702	Inter-alpha-trypsin inhibitor heavy chain H1 OS=Mus musculus GN=Itih1 PE=1 SV=2 - [ITIH1_MOUSE]	-0.427402	0.271839	0.156946	-0.339951	0.295494	0.147747
Q61703	Inter-alpha-trypsin inhibitor heavy chain H2 OS=Mus musculus GN=Itih2 PE=1 SV=1 - [ITIH2_MOUSE]	-0.265288	0.244372	0.141088	-0.405581	0.0932506	0.0466253
Q61704	Inter-alpha-trypsin inhibitor heavy chain H3 OS=Mus musculus GN=Itih3 PE=1 SV=3 - [ITIH3_MOUSE]	-0.0414997	0.135938	0.0784839	0.00606386	0.0987245	0.0493623
Q61712	DnaJ homolog subfamily C member 1 OS=Mus musculus GN=Dnajc1 PE=1 SV=1 - [DNJC1_MOUSE]	-2.32891	0.607706	0.429713	-1.10362	0.92636	0.655035
Q61730	Interleukin-1 receptor accessory protein OS=Mus musculus GN=Il1rap PE=1 SV=1 - [IL1AP_MOUSE]	0.0906262	0.0434748	0.0251002	-0.284117	0.0257592	0.0128796
Q61733	28S ribosomal protein S31, mitochondrial OS=Mus musculus GN=Mrps31 PE=2 SV=1 - [RT31_MOUSE]	-0.121157	0.0993026	0.0573324	-0.169653	0.0934751	0.0467375
Q61735	Leukocyte surface antigen CD47 OS=Mus musculus GN=Cd47 PE=1 SV=2 - [CD47_MOUSE]	-0.807716	0.31865	0.183973	-0.0233011	0.364323	0.182161
Q61749	Translation initiation factor eIF-2B subunit delta OS=Mus musculus GN=Eif2b4 PE=2 SV=2 - [EI2BD_MOUSE]	-0.153751	0.115577	0.0667286	-0.00397688	0.147844	0.073922
Q61753	D-3-phosphoglycerate dehydrogenase OS=Mus musculus GN=Phgdh PE=1 SV=3 - [SERA_MOUSE]	0.631275	0.403929	0.233208	0.0108337	0.234843	0.117421
Q61768	Kinesin-1 heavy chain OS=Mus musculus GN=Kif5b PE=1 SV=3 - [KINH_MOUSE]	-0.11023	0.0741455	0.0428079	0.0141646	0.105689	0.0528443
Q61771	Kinesin-like protein KIF3B OS=Mus musculus GN=Kif3b PE=1 SV=1 - [KIF3B_MOUSE]	-0.719432	0.278793	0.197136	-0.795197	0.549902	0.38884
Q61781	Keratin, type I cytoskeletal 14 OS=Mus musculus GN=Krt14 PE=1 SV=2 - [K1C14_MOUSE]	0.805879	1.83847	1.3	0.32702	1.74827	1.23621
Q61792	LIM and SH3 domain protein 1 OS=Mus musculus GN=Lasp1 PE=1 SV=1 - [LASP1_MOUSE]	-0.214814	0.0706463	0.0407877	-0.179234	0.413623	0.206811
Q61823	Programmed cell death protein 4 OS=Mus musculus GN=Pdcd4 PE=1 SV=1 - [PDCD4_MOUSE]	0.395142	0.173195	0.0999944	0.210433	0.337301	0.168651
Q61830	Macrophage mannose receptor 1 OS=Mus musculus GN=Mrc1 PE=1 SV=2 - [MRC1_MOUSE]	-0.34232	0.101714	0.0587248	-0.129524	0.106014	0.0530069
Q61838	Alpha-2-macroglobulin OS=Mus musculus GN=A2m PE=1 SV=3 - [A2M_MOUSE]	0.0732812	0.116868	0.0674735	-0.323428	0.0911301	0.0455651
Q61879	Myosin-10 OS=Mus musculus GN=Myh10 PE=1 SV=2 - [MYH10_MOUSE]	-0.371999	0.107776	0.0622243	0.0925161	0.0315152	0.0157576
Q61881	DNA replication licensing factor MCM7 OS=Mus musculus GN=Mcm7 PE=1 SV=1 - [MCM7_MOUSE]	0.048709	0.0876306	0.0619642	0.0819555	0.125649	0.0888472
Q61937	Nucleophosmin OS=Mus musculus GN=Npm1 PE=1 SV=1 - [NPM_MOUSE]	-0.37784	0.246697	0.14243	-0.429769	0.554888	0.277444
Q61941	NAD(P) transhydrogenase, mitochondrial OS=Mus musculus GN=Nnt PE=1 SV=2 - [NNTM_MOUSE]	0.226838	0.0626949	0.044332	0.00815524	0.0348331	0.0246307
Q61990	Poly(rC)-binding protein 2 OS=Mus musculus GN=Pcbp2 PE=1 SV=1 - [PCBP2_MOUSE]	0.117183	0.121408	0.0700948	0.0583279	0.10767	0.0538352
Q62000	Mimecan OS=Mus musculus GN=Ogn PE=2 SV=1 - [MIME_MOUSE]	0.359199	0.253668	0.146455	0.0304791	0.114156	0.0570779
Q62018	RNA polymerase-associated protein CTR9 homolog OS=Mus musculus GN=Ctr9 PE=1 SV=2 - [CTR9_MOUSE]	0.148848	0.111574	0.0644175	0.23244	0.180101	0.0900504
Q62048	Astrocytic phosphoprotein PEA-15 OS=Mus musculus GN=Pea15 PE=1 SV=1 - [PEA15_MOUSE]	0.330488	0.114321	0.0808374	0.0230469	0.0523528	0.037019
Q62077	1-phosphatidylinositol 4,5-bisphosphate phosphodiesterase gamma-1 OS=Mus musculus GN=Plcg1 PE=1 SV=2 - [PLCG1_MOUSE]	-0.660184	0.395558	0.279702	-0.33095	0.0533358	0.0377141
Q62086	Serum paraoxonase/arylesterase 2 OS=Mus musculus GN=Pon2 PE=1 SV=2 - [PON2_MOUSE]	-0.410828	0.170843	0.0986362	0.213659	0.249068	0.124534
Q62087	Serum paraoxonase/lactonase 3 OS=Mus musculus GN=Pon3 PE=1 SV=2 - [PON3_MOUSE]	-0.433936	0.229418	0.132455	0.164058	0.12432	0.0621602
Q62093	Serine/arginine-rich splicing factor 2 OS=Mus musculus GN=Srsf2 PE=1 SV=4 - [SRSF2_MOUSE]	-0.24473	0.174573	0.10079	-0.2816	0.262897	0.131449
Q62095	ATP-dependent RNA helicase DDX3Y OS=Mus musculus GN=Ddx3y PE=1 SV=2 - [DDX3Y_MOUSE]	0.0437034	0.515045	0.297362	-0.0491425	0.165929	0.0829646
Q62165	Dystroglycan OS=Mus musculus GN=Dag1 PE=1 SV=4 - [DAG1_MOUSE]	-0.0169265	0.229071	0.132254	-0.0244577	0.214747	0.107373
Q62167	ATP-dependent RNA helicase DDX3X OS=Mus musculus GN=Ddx3x PE=1 SV=3 - [DDX3X_MOUSE]	-0.350329	0.0774171	0.0446968	-0.17789	0.133104	0.0665518
Q62172	RalA-binding protein 1 OS=Mus musculus GN=Ralbp1 PE=1 SV=4 - [RBP1_MOUSE]	-0.255294	0.077027	0.0544663	-0.311414	0.207463	0.146698
Q62186	Translocon-associated protein subunit delta OS=Mus musculus GN=Ssr4 PE=2 SV=1 - [SSRD_MOUSE]	-0.238569	0.186698	0.10779	0.381335	0.465029	0.232515
Q62188	Dihydropyrimidinase-related protein 3 OS=Mus musculus GN=Dpysl3 PE=1 SV=1 - [DPYL3_MOUSE]	0.0584034	0.152893	0.0882731	0.166725	0.100163	0.0500813
Q62189	U1 small nuclear ribonucleoprotein A OS=Mus musculus GN=Snrpa PE=2 SV=3 - [SNRPA_MOUSE]	0.1446	0.0477058	0.027543	-0.171105	0.364173	0.182086
Q62191	E3 ubiquitin-protein ligase TRIM21 OS=Mus musculus GN=Trim21 PE=1 SV=1 - [RO52_MOUSE]	0.276864	0.18004	0.127307	0.235467	0.00235957	0.00166847
Q62193	Replication protein A 32 kDa subunit OS=Mus musculus GN=Rpa2 PE=1 SV=1 - [RFA2_MOUSE]	0.326875	0.055379	0.0391589	0.299854	0.100671	0.0711853
Q62203	Splicing factor 3A subunit 2 OS=Mus musculus GN=Sf3a2 PE=1 SV=2 - [SF3A2_MOUSE]	-0.0820944	0.210103	0.148566	0.424405	0.11367	0.0803766
Q62219	Transforming growth factor beta-1-induced transcript 1 protein OS=Mus musculus GN=Tgfb1i1 PE=1 SV=2 - [TGFI1_MOUSE]	0.101399	0.358286	0.253347	-0.31154	0.343819	0.243117
Q62234	Myomesin-1 OS=Mus musculus GN=Myom1 PE=1 SV=2 - [MYOM1_MOUSE]	0.668993	0.840507	0.594328	0.0737669	0.512255	0.362219
Q62241	U1 small nuclear ribonucleoprotein C OS=Mus musculus GN=Snrpc PE=2 SV=1 - [RU1C_MOUSE]	0.120103	0.00715556	0.00505974	0.442278	0.186905	0.132162
Q62261	Spectrin beta chain, non-erythrocytic 1 OS=Mus musculus GN=Sptbn1 PE=1 SV=2 - [SPTB2_MOUSE]	-0.241059	0.0801247	0.04626	0.020786	0.0332558	0.0166279
Q62264	Thyroid hormone-inducible hepatic protein OS=Mus musculus GN=Thrsp PE=1 SV=1 - [THRSP_MOUSE]	0.443794	0.366521	0.25917	-0.116655	0.105416	0.0745403
Q62276	Mediator of RNA polymerase II transcription subunit 22 OS=Mus musculus GN=Med22 PE=2 SV=2 - [MED22_MOUSE]	0.288136	0.180388	0.127553	0.174907	0.0297801	0.0210577
Q62283	Tetraspanin-7 OS=Mus musculus GN=Tspan7 PE=2 SV=2 - [TSN7_MOUSE]	-0.769269	0.346683	0.245142	-0.15277	0.204135	0.144345
Q62318	Transcription intermediary factor 1-beta OS=Mus musculus GN=Trim28 PE=1 SV=3 - [TIF1B_MOUSE]	0.0940344	0.106434	0.0614495	0.11369	0.0661363	0.0330681
Q62351	Transferrin receptor protein 1 OS=Mus musculus GN=Tfrc PE=1 SV=1 - [TFR1_MOUSE]	-0.709616	0.055086	0.0389517	-0.24291	0.105652	0.0747072
Q62376	U1 small nuclear ribonucleoprotein 70 kDa OS=Mus musculus GN=Snrnp70 PE=1 SV=2 - [RU17_MOUSE]	0.0108027	0.0776906	0.0448547	-0.251874	0.253935	0.126967
Q62383	Transcription elongation factor SPT6 OS=Mus musculus GN=Supt6h PE=1 SV=2 - [SPT6H_MOUSE]	-0.126201	0.0636491	0.0450067	-0.122979	0.0583614	0.0412677
Q62384	Zinc finger protein ZPR1 OS=Mus musculus GN=Zpr1 PE=1 SV=1 - [ZPR1_MOUSE]	-0.0476479	0.359653	0.207646	-0.263428	0.29083	0.145415
Q62392	Pleckstrin homology-like domain family A member 1 OS=Mus musculus GN=Phlda1 PE=1 SV=2 - [PHLA1_MOUSE]	-0.204958	0.706978	0.408174	0.199065	0.27175	0.135875
Q62393	Tumor protein D52 OS=Mus musculus GN=Tpd52 PE=1 SV=2 - [TPD52_MOUSE]	0.394475	0.17141	0.0989634	0.416347	0.202411	0.101206
Q62417	Sorbin and SH3 domain-containing protein 1 OS=Mus musculus GN=Sorbs1 PE=1 SV=2 - [SRBS1_MOUSE]	0.220454	0.0165192	0.00953739	0.0680757	0.158156	0.0790782
Q62418	Drebrin-like protein OS=Mus musculus GN=Dbnl PE=1 SV=2 - [DBNL_MOUSE]	-0.0201538	0.165145	0.0953466	-0.0951745	0.159336	0.079668
Q62419	Endophilin-A2 OS=Mus musculus GN=Sh3gl1 PE=1 SV=1 - [SH3G1_MOUSE]	0.279819	0.138415	0.079914	0.261486	0.112458	0.0562292
Q62422	Osteoclast-stimulating factor 1 OS=Mus musculus GN=Ostf1 PE=1 SV=2 - [OSTF1_MOUSE]	0.317175	0.0991553	0.0572473	0.065082	0.116633	0.0583167
Q62425	NADH dehydrogenase [ubiquinone] 1 alpha subcomplex subunit 4 OS=Mus musculus GN=Ndufa4 PE=1 SV=2 - [NDUA4_MOUSE]	-0.67584	0.200524	0.115772	-0.408381	0.571138	0.285569
Q62426	Cystatin-B OS=Mus musculus GN=Cstb PE=1 SV=1 - [CYTB_MOUSE]	0.782979	0.24753	0.142912	0.0449336	0.187217	0.0936084
Q62433	Protein NDRG1 OS=Mus musculus GN=Ndrg1 PE=1 SV=1 - [NDRG1_MOUSE]	0.00674617	0.0877612	0.050669	-0.113096	0.0785116	0.0392558
Q62446	Peptidyl-prolyl cis-trans isomerase FKBP3 OS=Mus musculus GN=Fkbp3 PE=1 SV=2 - [FKBP3_MOUSE]	0.0921069	0.0823889	0.0475673	0.024464	0.224738	0.112369
Q62448	Eukaryotic translation initiation factor 4 gamma 2 OS=Mus musculus GN=Eif4g2 PE=1 SV=2 - [IF4G2_MOUSE]	-0.338993	0.099655	0.0575358	-0.156362	0.148004	0.0740022
Q62452	UDP-glucuronosyltransferase 1-9 OS=Mus musculus GN=Ugt1a9 PE=2 SV=3 - [UD19_MOUSE]	-1.00094	0.474337	0.273858	0.417149	0.373024	0.186512
Q62465	Synaptic vesicle membrane protein VAT-1 homolog OS=Mus musculus GN=Vat1 PE=1 SV=3 - [VAT1_MOUSE]	-0.153415	0.127407	0.0735586	-0.0294998	0.133259	0.0666294
Q62470	Integrin alpha-3 OS=Mus musculus GN=Itga3 PE=1 SV=1 - [ITA3_MOUSE]	-0.235861	0.0409059	0.0289249	-0.0225848	0.016336	0.0115513
Q62507	Cochlin OS=Mus musculus GN=Coch PE=2 SV=2 - [COCH_MOUSE]	-0.128895	0.153896	0.108821	-0.358919	0.0799738	0.05655
Q62511	E3 ubiquitin-protein ligase ZFP91 OS=Mus musculus GN=Zfp91 PE=1 SV=3 - [ZFP91_MOUSE]	0.158859	0.113514	0.0802662	0.339888	0.028368	0.0200592
Q62523	Zyxin OS=Mus musculus GN=Zyx PE=1 SV=2 - [ZYX_MOUSE]	-0.000191262	0.323488	0.186766	-0.356188	0.515207	0.257604
Q63829	COMM domain-containing protein 3 OS=Mus musculus GN=Commd3 PE=2 SV=1 - [COMD3_MOUSE]	0.527967	0.120355	0.0694869	0.0766313	0.0451698	0.0225849
Q63836	Selenium-binding protein 2 OS=Mus musculus GN=Selenbp2 PE=1 SV=2 - [SBP2_MOUSE]	-1.2371	1.13928	0.657765	0.261062	0.195502	0.0977508
Q63844	Mitogen-activated protein kinase 3 OS=Mus musculus GN=Mapk3 PE=1 SV=5 - [MK03_MOUSE]	0.056544	0.172714	0.0997164	0.0119335	0.156661	0.0783306
Q63850	Nuclear pore glycoprotein p62 OS=Mus musculus GN=Nup62 PE=1 SV=2 - [NUP62_MOUSE]	0.266459	0.142647	0.0823574	0.110469	0.137229	0.0686143
Q63880	Carboxylesterase 3A OS=Mus musculus GN=Ces3a PE=1 SV=2 - [EST3A_MOUSE]	0.134526	0.0463421	0.0267556	0.10831	0.18379	0.0918948
Q63886	UDP-glucuronosyltransferase 1-1 OS=Mus musculus GN=Ugt1a1 PE=2 SV=2 - [UD11_MOUSE]	-1.31473	0.527826	0.30474	-0.0401045	0.21422	0.10711
Q63918	Serum deprivation-response protein OS=Mus musculus GN=Sdpr PE=1 SV=3 - [SDPR_MOUSE]	-0.117241	0.150524	0.0869053	-0.201098	0.0931919	0.046596
Q63932	Dual specificity mitogen-activated protein kinase kinase 2 OS=Mus musculus GN=Map2k2 PE=1 SV=2 - [MP2K2_MOUSE]	0.553623	0.225495	0.13019	0.208345	0.235072	0.117536
Q63961	Endoglin OS=Mus musculus GN=Eng PE=1 SV=2 - [EGLN_MOUSE]	-0.757093	0.234442	0.165775	-0.592445	0.508147	0.359314
Q63ZW7	InaD-like protein OS=Mus musculus GN=Inadl PE=1 SV=2 - [INADL_MOUSE]	-0.166052	0.0279166	0.01974	-0.451626	0.228416	0.161514
Q64010	Adapter molecule crk OS=Mus musculus GN=Crk PE=1 SV=1 - [CRK_MOUSE]	0.346422	0.10382	0.0599402	0.0609408	0.214106	0.107053
Q64012	RNA-binding protein Raly OS=Mus musculus GN=Raly PE=1 SV=3 - [RALY_MOUSE]	-0.0168471	0.140745	0.081259	0.158796	0.232492	0.116246
Q640M1	U3 small nucleolar RNA-associated protein 14 homolog A OS=Mus musculus GN=Utp14a PE=1 SV=1 - [UT14A_MOUSE]	0.0940482	0.0330084	0.0233404	-0.0360559	0.0448733	0.0317302
Q64105	Sepiapterin reductase OS=Mus musculus GN=Spr PE=1 SV=1 - [SPRE_MOUSE]	0.424634	0.192177	0.110954	-0.110922	0.126287	0.0631433
Q64127	Transcription intermediary factor 1-alpha OS=Mus musculus GN=Trim24 PE=1 SV=1 - [TIF1A_MOUSE]	-0.490475	0.281783	0.199251	-0.638992	0.663983	0.469507
Q64133	Amine oxidase [flavin-containing] A OS=Mus musculus GN=Maoa PE=1 SV=3 - [AOFA_MOUSE]	-0.25236	0.0843045	0.0486732	0.0748012	0.24731	0.123655
Q64152	Transcription factor BTF3 OS=Mus musculus GN=Btf3 PE=1 SV=3 - [BTF3_MOUSE]	0.162484	0.240489	0.138846	-0.199159	0.307464	0.153732
Q64176	Carboxylesterase 1E OS=Mus musculus GN=Ces1e PE=1 SV=1 - [EST1E_MOUSE]	0.0442783	0.267443	0.154408	-0.136158	0.226121	0.113061
Q64191	N(4)-(beta-N-acetylglucosaminyl)-L-asparaginase OS=Mus musculus GN=Aga PE=2 SV=1 - [ASPG_MOUSE]	-0.294915	0.948018	0.547338	-0.64291	0.942919	0.471459
Q64213	Splicing factor 1 OS=Mus musculus GN=Sf1 PE=1 SV=6 - [SF01_MOUSE]	-0.0427982	0.205548	0.118673	-0.136994	0.131604	0.0658018
Q64261	Cyclin-dependent kinase 6 OS=Mus musculus GN=Cdk6 PE=1 SV=2 - [CDK6_MOUSE]	0.0170456	0.269748	0.190741	0.139259	0.0228213	0.0161371
Q64282	Interferon-induced protein with tetratricopeptide repeats 1 OS=Mus musculus GN=Ifit1 PE=1 SV=2 - [IFIT1_MOUSE]	0.645294	0.0308591	0.0218207	0.200647	0.189355	0.133894
Q64285	Bile salt-activated lipase OS=Mus musculus GN=Cel PE=1 SV=1 - [CEL_MOUSE]	1.56112	0.593377	0.419581	0.292045	0.163875	0.115877
Q64310	Surfeit locus protein 4 OS=Mus musculus GN=Surf4 PE=2 SV=1 - [SURF4_MOUSE]	-0.465229	0.284361	0.164176	0.29261	0.367493	0.183746
Q64321	Zinc finger and BTB domain-containing protein 7B OS=Mus musculus GN=Zbtb7b PE=1 SV=2 - [ZBT7B_MOUSE]	-0.415109	0.0766542	0.0542027	-0.541605	0.255684	0.180796
Q64324	Syntaxin-binding protein 2 OS=Mus musculus GN=Stxbp2 PE=2 SV=1 - [STXB2_MOUSE]	0.0141573	0.139919	0.0989378	-0.24961	0.11208	0.0792526
Q64331	Unconventional myosin-VI OS=Mus musculus GN=Myo6 PE=1 SV=1 - [MYO6_MOUSE]	-0.252179	0.092183	0.0532219	0.190307	0.182845	0.0914226
Q64337	Sequestosome-1 OS=Mus musculus GN=Sqstm1 PE=1 SV=1 - [SQSTM_MOUSE]	0.0996223	0.195662	0.112966	0.036832	0.0792006	0.0396003
Q64339	Ubiquitin-like protein ISG15 OS=Mus musculus GN=Isg15 PE=1 SV=4 - [ISG15_MOUSE]	0.452262	0.146007	0.0842974	0.0207669	0.308232	0.154116
Q64345	Interferon-induced protein with tetratricopeptide repeats 3 OS=Mus musculus GN=Ifit3 PE=2 SV=1 - [IFIT3_MOUSE]	0.18475	0.0663948	0.0469482	-0.317908	0.0284091	0.0200882
Q64373	Bcl-2-like protein 1 OS=Mus musculus GN=Bcl2l1 PE=1 SV=1 - [B2CL1_MOUSE]	-0.00388154	0.0957219	0.0552651	0.0305057	0.106487	0.0532433
Q64374	Regucalcin OS=Mus musculus GN=Rgn PE=1 SV=1 - [RGN_MOUSE]	0.800961	0.546772	0.315679	-0.65413	0.938399	0.4692
Q64378	Peptidyl-prolyl cis-trans isomerase FKBP5 OS=Mus musculus GN=Fkbp5 PE=1 SV=1 - [FKBP5_MOUSE]	-0.617811	0.264641	0.15279	-0.0429818	0.335438	0.167719
Q64433	10 kDa heat shock protein, mitochondrial OS=Mus musculus GN=Hspe1 PE=1 SV=2 - [CH10_MOUSE]	-0.371791	0.118768	0.0685705	-0.225703	0.447502	0.223751
Q64435	UDP-glucuronosyltransferase 1-6 OS=Mus musculus GN=Ugt1a6 PE=1 SV=1 - [UD16_MOUSE]	-0.942067	0.444712	0.256755	0.171102	0.293731	0.146866
Q64442	Sorbitol dehydrogenase OS=Mus musculus GN=Sord PE=1 SV=3 - [DHSO_MOUSE]	0.17949	0.235107	0.135739	-0.29622	0.296846	0.148423
Q64446	Copper-transporting ATPase 2 OS=Mus musculus GN=Atp7b PE=1 SV=2 - [ATP7B_MOUSE]	-0.300313	0.227818	0.161092	-0.219936	0.157996	0.11172
Q64458	Cytochrome P450 2C29 OS=Mus musculus GN=Cyp2c29 PE=1 SV=2 - [CP2CT_MOUSE]	-2.46519	0.643998	0.371812	-0.157862	0.162569	0.0812847
Q64459	Cytochrome P450 3A11 OS=Mus musculus GN=Cyp3a11 PE=1 SV=1 - [CP3AB_MOUSE]	-2.39805	0.327753	0.189228	0.193832	0.443721	0.22186
Q64462	Cytochrome P450 4B1 OS=Mus musculus GN=Cyp4b1 PE=1 SV=1 - [CP4B1_MOUSE]	-0.72389	0.516525	0.298216	0.328997	0.262579	0.13129
Q64464	Cytochrome P450 3A13 OS=Mus musculus GN=Cyp3a13 PE=2 SV=1 - [CP3AD_MOUSE]	-0.906706	0.487187	0.281277	0.244277	0.30468	0.15234
Q64471	Glutathione S-transferase theta-1 OS=Mus musculus GN=Gstt1 PE=1 SV=4 - [GSTT1_MOUSE]	0.350236	0.260366	0.150323	0.105718	0.131526	0.0657631
Q64487	Receptor-type tyrosine-protein phosphatase delta OS=Mus musculus GN=Ptprd PE=1 SV=3 - [PTPRD_MOUSE]	0.133083	0.183323	0.129629	-0.380583	0.0451289	0.0319109
Q64505	Cholesterol 7-alpha-monooxygenase OS=Mus musculus GN=Cyp7a1 PE=2 SV=2 - [CP7A1_MOUSE]	-0.837417	0.414314	0.292964	0.162658	0.324742	0.229627
Q64511	DNA topoisomerase 2-beta OS=Mus musculus GN=Top2b PE=1 SV=2 - [TOP2B_MOUSE]	-0.450746	0.185071	0.106851	0.00510439	0.090016	0.045008
Q64514	Tripeptidyl-peptidase 2 OS=Mus musculus GN=Tpp2 PE=1 SV=3 - [TPP2_MOUSE]	0.128664	0.247473	0.142879	0.0236828	0.156851	0.0784255
Q64516	Glycerol kinase OS=Mus musculus GN=Gk PE=2 SV=2 - [GLPK_MOUSE]	0.453354	0.126697	0.0731485	-0.122423	0.0894955	0.0447477
Q64520	Guanylate kinase OS=Mus musculus GN=Guk1 PE=1 SV=2 - [KGUA_MOUSE]	-0.50699	0.0852104	0.0602529	-0.695908	0.225893	0.15973
Q64521	Glycerol-3-phosphate dehydrogenase, mitochondrial OS=Mus musculus GN=Gpd2 PE=1 SV=2 - [GPDM_MOUSE]	0.1546	0.295374	0.170534	0.161667	0.0702734	0.0351367
Q64669	NAD(P)H dehydrogenase [quinone] 1 OS=Mus musculus GN=Nqo1 PE=1 SV=3 - [NQO1_MOUSE]	-0.540798	0.654282	0.37775	-0.693981	0.37794	0.18897
Q64674	Spermidine synthase OS=Mus musculus GN=Srm PE=2 SV=1 - [SPEE_MOUSE]	0.00159604	0.157923	0.0911771	0.195089	0.212971	0.106485
Q64726	Zinc-alpha-2-glycoprotein OS=Mus musculus GN=Azgp1 PE=1 SV=2 - [ZA2G_MOUSE]	0.0855324	0.0826982	0.0477458	0.131574	0.341825	0.170912
Q64727	Vinculin OS=Mus musculus GN=Vcl PE=1 SV=4 - [VINC_MOUSE]	0.0860791	0.115844	0.0668825	0.0488294	0.0622407	0.0311203
Q64735	Complement component receptor 1-like protein OS=Mus musculus GN=Cr1l PE=1 SV=1 - [CR1L_MOUSE]	-0.468301	0.220948	0.156234	0.266963	0.2178	0.154008
Q64737	Trifunctional purine biosynthetic protein adenosine-3 OS=Mus musculus GN=Gart PE=2 SV=3 - [PUR2_MOUSE]	0.0725658	0.0478566	0.02763	-0.0214332	0.0751113	0.0375556
Q64FW2	All-trans-retinol 13,14-reductase OS=Mus musculus GN=Retsat PE=1 SV=3 - [RETST_MOUSE]	-1.50821	0.182786	0.105532	-0.0576275	0.200509	0.100255
Q65Z40	Wings apart-like protein homolog OS=Mus musculus GN=Wapal PE=1 SV=2 - [WAPL_MOUSE]	-0.231123	0.0214321	0.0151548	-0.355644	0.168628	0.119238
Q66GT5	Phosphatidylglycerophosphatase and protein-tyrosine phosphatase 1 OS=Mus musculus GN=Ptpmt1 PE=1 SV=1 - [PTPM1_MOUSE]	-0.401907	0.0861351	0.0497301	0.12271	0.181505	0.0907527
Q689Z5	Protein strawberry notch homolog 1 OS=Mus musculus GN=Sbno1 PE=1 SV=2 - [SBNO1_MOUSE]	-0.145791	0.00106823	0.000755355	0.133501	0.0318105	0.0224934
Q68EF0	Rab-3A-interacting protein OS=Mus musculus GN=Rab3ip PE=1 SV=1 - [RAB3I_MOUSE]	0.156752	0.125438	0.0886983	0.220931	0.0476709	0.0337084
Q68FD5	Clathrin heavy chain 1 OS=Mus musculus GN=Cltc PE=1 SV=3 - [CLH1_MOUSE]	0.174996	0.0850499	0.0491036	0.0436105	0.046383	0.0231915
Q68FF6	ARF GTPase-activating protein GIT1 OS=Mus musculus GN=Git1 PE=1 SV=1 - [GIT1_MOUSE]	0.0161028	0.112273	0.0793893	-0.0353707	0.00711222	0.0050291
Q68FH0	Plakophilin-4 OS=Mus musculus GN=Pkp4 PE=1 SV=1 - [PKP4_MOUSE]	-0.253236	0.0733421	0.0518607	-0.107175	0.123683	0.0874567
Q68FH4	N-acetylgalactosamine kinase OS=Mus musculus GN=Galk2 PE=1 SV=1 - [GALK2_MOUSE]	0.364385	0.106936	0.0617397	0.10136	0.092294	0.046147
Q68FL4	Putative adenosylhomocysteinase 3 OS=Mus musculus GN=Ahcyl2 PE=1 SV=1 - [SAHH3_MOUSE]	0.198711	0.182672	0.129169	0.216763	0.0524755	0.0371058
Q68FL6	Methionine--tRNA ligase, cytoplasmic OS=Mus musculus GN=Mars PE=2 SV=1 - [SYMC_MOUSE]	-0.111153	0.184062	0.106268	0.147025	0.0882943	0.0441471
Q69Z38	Pseudopodium-enriched atypical kinase 1 OS=Mus musculus GN=Peak1 PE=1 SV=4 - [PEAK1_MOUSE]	0.0828853	0.0435626	0.0308034	0.0659866	0.00628014	0.00444073
Q69ZA1	Cyclin-dependent kinase 13 OS=Mus musculus GN=Cdk13 PE=1 SV=3 - [CDK13_MOUSE]	0.243184	0.0251857	0.017809	0.141432	0.0184697	0.0130601
Q69ZL1	FYVE, RhoGEF and PH domain-containing protein 6 OS=Mus musculus GN=Fgd6 PE=1 SV=2 - [FGD6_MOUSE]	-1.081	0.232084	0.164108	-0.971513	0.119363	0.0844024
Q69ZN7	Myoferlin OS=Mus musculus GN=Myof PE=1 SV=2 - [MYOF_MOUSE]	-0.413874	0.422445	0.298714	0.000321801	0.168447	0.11911
Q69ZP3	Probable hydrolase PNKD OS=Mus musculus GN=Pnkd PE=2 SV=2 - [PNKD_MOUSE]	-0.273096	0.269376	0.155524	0.08078	0.224377	0.112189
Q69ZR2	E3 ubiquitin-protein ligase HECTD1 OS=Mus musculus GN=Hectd1 PE=1 SV=2 - [HECD1_MOUSE]	-0.0568154	0.0782489	0.045177	0.00316402	0.0781708	0.0390854
Q69ZS7	HBS1-like protein OS=Mus musculus GN=Hbs1l PE=1 SV=2 - [HBS1L_MOUSE]	0.0469872	0.0605464	0.0349565	0.0455205	0.140902	0.070451
Q69ZX8	Actin-binding LIM protein 3 OS=Mus musculus GN=Ablim3 PE=1 SV=2 - [ABLM3_MOUSE]	-0.349043	0.141902	0.081927	4.53455e-05	0.0983559	0.0491779
Q6A009	E3 ubiquitin-protein ligase listerin OS=Mus musculus GN=Ltn1 PE=1 SV=3 - [LTN1_MOUSE]	-0.0589063	0.363811	0.257254	0.0839014	0.176242	0.124622
Q6A026	Sister chromatid cohesion protein PDS5 homolog A OS=Mus musculus GN=Pds5a PE=1 SV=3 - [PDS5A_MOUSE]	-0.799042	0.246042	0.142052	-0.523012	0.562656	0.281328
Q6A028	Switch-associated protein 70 OS=Mus musculus GN=Swap70 PE=1 SV=2 - [SWP70_MOUSE]	-0.205918	0.155533	0.0897969	-0.157485	0.373523	0.186762
Q6A068	Cell division cycle 5-like protein OS=Mus musculus GN=Cdc5l PE=1 SV=2 - [CDC5L_MOUSE]	0.157303	0.104585	0.060382	-0.00663184	0.0300859	0.0150429
Q6A098	Selenocysteine insertion sequence-binding protein 2-like OS=Mus musculus GN=Secisbp2l PE=1 SV=2 - [SBP2L_MOUSE]	0.212329	0.118639	0.0838902	0.256002	0.107809	0.0762322
Q6A0A2	La-related protein 4B OS=Mus musculus GN=Larp4b PE=1 SV=2 - [LAR4B_MOUSE]	-0.290751	0.340189	0.196408	-0.335202	0.395163	0.197581
Q6A0A9	Constitutive coactivator of PPAR-gamma-like protein 1 OS=Mus musculus GN=FAM120A PE=1 SV=2 - [F120A_MOUSE]	-0.320044	0.224408	0.129562	0.0710197	0.227117	0.113559
Q6A4J8	Ubiquitin carboxyl-terminal hydrolase 7 OS=Mus musculus GN=Usp7 PE=1 SV=1 - [UBP7_MOUSE]	0.00853105	0.0954728	0.0551212	0.0309024	0.122552	0.0612758
Q6AW69	Cingulin-like protein 1 OS=Mus musculus GN=Cgnl1 PE=1 SV=2 - [CGNL1_MOUSE]	0.221238	0.163666	0.0944928	0.0841315	0.0473967	0.0236984
Q6DFW4	Nucleolar protein 58 OS=Mus musculus GN=Nop58 PE=1 SV=1 - [NOP58_MOUSE]	-0.739439	0.253091	0.146122	-0.0364206	0.0672465	0.0336232
Q6DIC0	Probable global transcription activator SNF2L2 OS=Mus musculus GN=Smarca2 PE=1 SV=1 - [SMCA2_MOUSE]	-0.00147609	0.0846033	0.0598236	0.036239	0.027732	0.0196095
Q6DID3	Protein SCAF8 OS=Mus musculus GN=Scaf8 PE=1 SV=1 - [SCAF8_MOUSE]	0.201748	0.233665	0.165226	-0.226318	0.00666259	0.00471116
Q6DYE8	Ectonucleotide pyrophosphatase/phosphodiesterase family member 3 OS=Mus musculus GN=Enpp3 PE=1 SV=2 - [ENPP3_MOUSE]	-0.391295	0.167395	0.0966457	0.152873	0.129326	0.0646631
Q6GQS1	Calcium-binding mitochondrial carrier protein SCaMC-3 OS=Mus musculus GN=Slc25a23 PE=2 SV=1 - [SCMC3_MOUSE]	-0.332753	0.143002	0.082562	0.0811164	0.461489	0.230745
Q6GQT9	Nodal modulator 1 OS=Mus musculus GN=Nomo1 PE=1 SV=1 - [NOMO1_MOUSE]	-0.082399	0.0190367	0.0109908	0.0213609	0.0433943	0.0216972
Q6IFX2	Keratin, type I cytoskeletal 42 OS=Mus musculus GN=Krt42 PE=1 SV=1 - [K1C42_MOUSE]	-0.104112	0.243318	0.172052	-0.0230718	0.0825883	0.0583987
Q6IRU2	Tropomyosin alpha-4 chain OS=Mus musculus GN=Tpm4 PE=2 SV=3 - [TPM4_MOUSE]	0.0247429	0.28957	0.167183	-0.141135	0.306095	0.153047
Q6IRU5	Clathrin light chain B OS=Mus musculus GN=Cltb PE=1 SV=1 - [CLCB_MOUSE]	0.20219	0.163793	0.0945661	-0.0575209	0.331213	0.165607
Q6KAR6	Exocyst complex component 3 OS=Mus musculus GN=Exoc3 PE=1 SV=2 - [EXOC3_MOUSE]	-0.107528	0.000791385	0.000559594	0.12018	0.0342669	0.0242303
Q6NS46	Protein RRP5 homolog OS=Mus musculus GN=Pdcd11 PE=2 SV=2 - [RRP5_MOUSE]	-0.542605	0.12772	0.0903115	-0.556561	0.261311	0.184775
Q6NSR8	Probable aminopeptidase NPEPL1 OS=Mus musculus GN=Npepl1 PE=2 SV=1 - [PEPL1_MOUSE]	0.0664996	0.213922	0.123508	-0.0830533	0.119016	0.0595078
Q6NT99	Dual specificity protein phosphatase 23 OS=Mus musculus GN=Dusp23 PE=2 SV=1 - [DUS23_MOUSE]	0.325157	0.0723308	0.0417602	0.128632	0.0607051	0.0303526
Q6NV83	U2 snRNP-associated SURP motif-containing protein OS=Mus musculus GN=U2surp PE=2 SV=3 - [SR140_MOUSE]	0.0290397	0.0795673	0.0459382	0.0524416	0.131001	0.0655006
Q6NVE8	WD repeat-containing protein 44 OS=Mus musculus GN=Wdr44 PE=1 SV=1 - [WDR44_MOUSE]	0.0169611	0.329993	0.23334	-0.185075	0.0974526	0.0689094
Q6NVE9	Protein phosphatase PTC7 homolog OS=Mus musculus GN=Pptc7 PE=2 SV=1 - [PPTC7_MOUSE]	-0.0964817	0.17168	0.121396	-0.101652	0.0283977	0.0200802
Q6NVF9	Cleavage and polyadenylation specificity factor subunit 6 OS=Mus musculus GN=Cpsf6 PE=2 SV=1 - [CPSF6_MOUSE]	-0.0929517	0.0675156	0.0389801	-0.0527362	0.184357	0.0921786
Q6NWW9	Fibronectin type III domain-containing protein 3B OS=Mus musculus GN=Fndc3b PE=1 SV=1 - [FND3B_MOUSE]	-0.22309	0.00999701	0.00706895	0.513871	0.0724374	0.0512209
Q6NXI6	Regulation of nuclear pre-mRNA domain-containing protein 2 OS=Mus musculus GN=Rprd2 PE=1 SV=1 - [RPRD2_MOUSE]	-0.197069	0.109984	0.0777706	-0.191743	0.0617943	0.0436952
Q6NXN1	SUZ domain-containing protein 1 OS=Mus musculus GN=Szrd1 PE=1 SV=1 - [SZRD1_MOUSE]	0.12668	0.10441	0.0602811	-0.114426	0.0631146	0.0315573
Q6NZB0	DnaJ homolog subfamily C member 8 OS=Mus musculus GN=Dnajc8 PE=2 SV=2 - [DNJC8_MOUSE]	0.480965	0.0934673	0.0660914	-0.0290772	0.0132808	0.00939095
Q6NZC7	SEC23-interacting protein OS=Mus musculus GN=Sec23ip PE=2 SV=2 - [S23IP_MOUSE]	-0.0607173	0.178756	0.103205	0.0469544	0.228355	0.114177
Q6NZF1	Zinc finger CCCH domain-containing protein 11A OS=Mus musculus GN=Zc3h11a PE=2 SV=1 - [ZC11A_MOUSE]	-0.339288	0.100457	0.0710339	-0.436098	0.352873	0.249519
Q6NZJ6	Eukaryotic translation initiation factor 4 gamma 1 OS=Mus musculus GN=Eif4g1 PE=1 SV=1 - [IF4G1_MOUSE]	-0.0998629	0.12221	0.0705579	0.110905	0.0506195	0.0253098
Q6NZN0	RNA-binding protein 26 OS=Mus musculus GN=Rbm26 PE=1 SV=2 - [RBM26_MOUSE]	-0.343817	0.024397	0.0172513	-0.306371	0.206576	0.146071
Q6P069	Sorcin OS=Mus musculus GN=Sri PE=1 SV=1 - [SORCN_MOUSE]	0.117157	0.123081	0.0710608	-0.0526803	0.155847	0.0779236
Q6P1B1	Xaa-Pro aminopeptidase 1 OS=Mus musculus GN=Xpnpep1 PE=2 SV=1 - [XPP1_MOUSE]	0.236177	0.13777	0.0795416	0.124728	0.121169	0.0605847
Q6P1F6	Serine/threonine-protein phosphatase 2A 55 kDa regulatory subunit B alpha isoform OS=Mus musculus GN=Ppp2r2a PE=1 SV=1 - [2ABA_MOUSE]	0.0147037	0.0981829	0.0566859	-0.0837305	0.31374	0.15687
Q6P1H6	Ankyrin repeat and LEM domain-containing protein 2 OS=Mus musculus GN=Ankle2 PE=2 SV=2 - [ANKL2_MOUSE]	-0.363958	0.267688	0.189284	-0.354751	0.278075	0.196629
Q6P2B1	Transportin-3 OS=Mus musculus GN=Tnpo3 PE=1 SV=1 - [TNPO3_MOUSE]	-0.476608	0.0309972	0.0219183	-0.742118	0.287216	0.203092
Q6P2K6	Serine/threonine-protein phosphatase 4 regulatory subunit 3A OS=Mus musculus GN=Smek1 PE=1 SV=1 - [P4R3A_MOUSE]	0.0451215	0.122606	0.0707866	0.0209959	0.262642	0.131321
Q6P2L6	Histone-lysine N-methyltransferase NSD3 OS=Mus musculus GN=Whsc1l1 PE=1 SV=2 - [NSD3_MOUSE]	0.143443	0.171016	0.120926	0.103218	0.0749956	0.0530299
Q6P3A8	2-oxoisovalerate dehydrogenase subunit beta, mitochondrial OS=Mus musculus GN=Bckdhb PE=1 SV=2 - [ODBB_MOUSE]	0.406376	0.128922	0.0744329	0.00185892	0.119256	0.0596278
Q6P3D0	U8 snoRNA-decapping enzyme OS=Mus musculus GN=Nudt16 PE=1 SV=1 - [NUD16_MOUSE]	0.259453	0.0385331	0.0222471	0.0850656	0.313813	0.156907
Q6P4S6	Serine/threonine-protein kinase SIK3 OS=Mus musculus GN=Sik3 PE=1 SV=3 - [SIK3_MOUSE]	-0.08222	0.0380865	0.0269312	-0.279906	0.258477	0.182771
Q6P4S8	Integrator complex subunit 1 OS=Mus musculus GN=Ints1 PE=2 SV=2 - [INT1_MOUSE]	-1.01917	0.577553	0.408392	-0.346586	0.363101	0.256751
Q6P4T2	U5 small nuclear ribonucleoprotein 200 kDa helicase OS=Mus musculus GN=Snrnp200 PE=1 SV=1 - [U520_MOUSE]	-0.363942	0.177434	0.102442	0.00798943	0.0532236	0.0266118
Q6P542	ATP-binding cassette sub-family F member 1 OS=Mus musculus GN=Abcf1 PE=1 SV=1 - [ABCF1_MOUSE]	-0.111799	0.139818	0.0807237	-0.0106205	0.0996669	0.0498335
Q6P5D8	Structural maintenance of chromosomes flexible hinge domain-containing protein 1 OS=Mus musculus GN=Smchd1 PE=1 SV=2 - [SMHD1_MOUSE]	-0.178248	0.0605094	0.0427866	-0.36794	0.395416	0.279601
Q6P5E4	UDP-glucose:glycoprotein glucosyltransferase 1 OS=Mus musculus GN=Uggt1 PE=1 SV=4 - [UGGG1_MOUSE]	-0.0288934	0.0897172	0.0517982	0.163778	0.13885	0.0694249
Q6P5E6	ADP-ribosylation factor-binding protein GGA2 OS=Mus musculus GN=Gga2 PE=1 SV=1 - [GGA2_MOUSE]	0.143424	0.0727488	0.0514412	-0.049889	0.199739	0.141236
Q6P5F9	Exportin-1 OS=Mus musculus GN=Xpo1 PE=1 SV=1 - [XPO1_MOUSE]	-0.119285	0.113288	0.0654071	-0.0427754	0.0437007	0.0218504
Q6P5G6	UBX domain-containing protein 7 OS=Mus musculus GN=Ubxn7 PE=1 SV=2 - [UBXN7_MOUSE]	-0.146051	0.159953	0.113104	-0.419274	0.252389	0.178466
Q6P6J9	Thioredoxin domain-containing protein 15 OS=Mus musculus GN=Txndc15 PE=1 SV=1 - [TXD15_MOUSE]	-0.656916	0.231155	0.133457	-0.0513463	0.110813	0.0554066
Q6P6M5	Peroxisomal membrane protein 11C OS=Mus musculus GN=Pex11g PE=2 SV=2 - [PX11C_MOUSE]	-1.61198	0.761529	0.538482	-1.06233	0.505842	0.357684
Q6P6M7	O-phosphoseryl-tRNA(Sec) selenium transferase OS=Mus musculus GN=Sepsecs PE=1 SV=2 - [SPCS_MOUSE]	-0.100118	0.414066	0.239061	0.142203	0.252411	0.126206
Q6P8I4	PEST proteolytic signal-containing nuclear protein OS=Mus musculus GN=Pcnp PE=1 SV=1 - [PCNP_MOUSE]	0.150765	0.108724	0.0627719	-0.165344	0.307964	0.153982
Q6P8J2	Diamine acetyltransferase 2 OS=Mus musculus GN=Sat2 PE=1 SV=1 - [SAT2_MOUSE]	-0.528428	0.339675	0.196111	-0.380474	0.731543	0.365772
Q6P8J7	Creatine kinase S-type, mitochondrial OS=Mus musculus GN=Ckmt2 PE=1 SV=1 - [KCRS_MOUSE]	0.154724	0.314957	0.222708	-0.0915739	0.072194	0.0510489
Q6P8M1	Putative deoxyribonuclease TATDN1 OS=Mus musculus GN=Tatdn1 PE=1 SV=1 - [TATD1_MOUSE]	0.101093	0.0370102	0.0213678	0.0445606	0.107919	0.0539595
Q6P8U6	Pancreatic triacylglycerol lipase OS=Mus musculus GN=Pnlip PE=1 SV=1 - [LIPP_MOUSE]	1.53015	0.620926	0.358492	0.291959	0.336031	0.168016
Q6P8X1	Sorting nexin-6 OS=Mus musculus GN=Snx6 PE=1 SV=2 - [SNX6_MOUSE]	-0.0400195	0.143514	0.0828579	0.0371173	0.0909095	0.0454547
Q6P9Q4	FH1/FH2 domain-containing protein 1 OS=Mus musculus GN=Fhod1 PE=1 SV=3 - [FHOD1_MOUSE]	-0.339439	0.143758	0.101652	0.0510759	0.0188246	0.013311
[truncated: 2,462 more rows]

## Sheet: Dataset EV4-description
Dataset	Experiment					Description			Relates to
EV4	In vivo protein expression study 1, male mice; Quantification of protein expression changes in normal chow and 16 weeks HFD; all mice were sacrificed at 24 weeks of age					Average (n=2 ) log2 fold-changes relative to normalization sample			Figures 3B-E, EV3A, B
Set-up individual experiments
name	126	127C	127N	128C	128N	129C	129N	130C	130N	131	comment	Instrument
in vivo experiment; NC - normal chow; HFD - high fat diet; *replicates used for global proteomics analysis; "not used" refers to samples with sub par supernatant normalization
R24_IP6_20150514-01	HFD16-0-1*	HFD16-0-2*	HFD16-15-2	HFD16-30-2	NC-0-2*	NC-0-3*	NC-15-2	NC-60-2	normalization sample 1	NC-30-2	fractionated and used for protein expression analysis of samples marked with *	QE Plus
R24_IP7_20150514-01	HFD16-0-4*	HFD16-30-3	NC-0-1*	NC-0-2	NC-15-1	NC-15-2	NC-15-3	NC-15-4	normalization sample 1	NC-30-2	fractionated and used for protein expression analysis of samples marked with *	QE Plus
