# Supplementary material for: High‐fat diet in a mouse insulin‐resistant model induces widespread rewiring of the phosphotyrosine signaling network
Source: Mol Syst Biol. 2019 Aug 1;15(8):e8849. doi: 10.15252/msb.20198849 (PMC6674232; doi:10.15252/msb.20198849)
Supplement: Supplementary file 6 — Dataset EV5 [file MSB-15-e8849-s006.xlsx]

## Sheet: Dataset EV5
						in vivo HFD16 pTyr LIRKO study related to study 1; male mice average (n>=2) sum-normalized abundances (sd - standard deviation; sem - standard error of the mean)
						Insrff			LIRKO
Sequence	Protein Descriptions	Uniprot Protein Accession	PhSite in Peptide	PhSite in Protein	Other Peptide Modifications (C - carbamidomethylation; M - methionine oxidation)	avg	sd	sem	avg	sd	sem
aavpsgastgiyealelr	Alpha-enolase OS=Mus musculus GN=Eno1 PE=1 SV=3 - [ENOA_MOUSE]|Gamma-enolase OS=Mus musculus GN=Eno2 PE=1 SV=2 - [ENOG_MOUSE]|Beta-enolase OS=Mus musculus GN=Eno3 PE=1 SV=3 - [ENOB_MOUSE]	P17182;P17183;P21550	Y12	44;44;44	NA	0.171773	0.044086	0.0254531	0.16156	0.0357268	0.0206269
aayfgiydtak	ADP/ATP translocase 2 OS=Mus musculus GN=Slc25a5 PE=1 SV=3 - [ADT2_MOUSE]	P51881	Y3	191	NA	0.199126	0.016617	0.00959381	0.134208	0.0202259	0.0116774
adfaeyasvdr	Phosphoprotein associated with glycosphingolipid-enriched microdomains 1 OS=Mus musculus GN=Pag1 PE=1 SV=2 - [PHAG1_MOUSE]	Q3U1F9	Y6	224	NA	0.182147	0.0582885	0.0336529	0.151187	0.0148401	0.00856793
adhqplteasyvnlptialcntdsplr	40S ribosomal protein SA OS=Mus musculus GN=Rpsa PE=1 SV=4 - [RSSA_MOUSE]	P14206	Y11	139	C20	0.163705	0.0383392	0.0221351	0.169628	0.0306515	0.0176966
agdeiicmdevyggtnr	Cystathionine gamma-lyase OS=Mus musculus GN=Cth PE=1 SV=1 - [CGL_MOUSE]	Q8VCN5	Y12	113	C7	0.216069	0.0884892	0.0510893	0.117264	0.00528046	0.00304867
agdeiicmdevyggtnr	Cystathionine gamma-lyase OS=Mus musculus GN=Cth PE=1 SV=1 - [CGL_MOUSE]	Q8VCN5	Y12	113	C7,M8	0.20643	0.040388	0.023318	0.126903	0.0282393	0.016304
ageeehvysfpnk	Paxillin OS=Mus musculus GN=Pxn PE=1 SV=1 - [PAXI_MOUSE]	Q8VI36	Y8	118	NA	0.160384	0.0150056	0.00866348	0.172949	0.0160116	0.00924431
ageeehvysfpnk	Paxillin OS=Mus musculus GN=Pxn PE=1 SV=1 - [PAXI_MOUSE]	Q8VI36	Y8,S9	118;119	NA	0.161576	0.0109206	0.006305	0.171758	0.00585576	0.00338083
apaaigpysqavqvdr	Ribonuclease UK114 OS=Mus musculus GN=Hrsp12 PE=1 SV=3 - [UK114_MOUSE]	P52760	Y8	21	NA	0.207452	0.0173179	0.00999848	0.125882	0.0072225	0.00416991
apcscsgdndqyvlmsspvgr	Insulin receptor substrate 2 OS=Mus musculus GN=Irs2 PE=1 SV=2 - [IRS2_MOUSE]	P81122	Y12	814	C3,C5	0.218247	0.0193708	0.0111837	0.115086	0.0314521	0.0181589
apcscsgdndqyvlmsspvgr	Insulin receptor substrate 2 OS=Mus musculus GN=Irs2 PE=1 SV=2 - [IRS2_MOUSE]	P81122	Y12	814	C3,C5,M15	0.202428	0.034916	0.0201588	0.130906	0.0229395	0.0132442
asspaesspedsgymr	Insulin receptor substrate 2 OS=Mus musculus GN=Irs2 PE=1 SV=2 - [IRS2_MOUSE]	P81122	Y14	734	NA	0.208078	0.051784	0.0298975	0.125255	0.0134146	0.00774492
atetvyseir	Platelet endothelial cell adhesion molecule OS=Mus musculus GN=Pecam1 PE=1 SV=1 - [PECA1_MOUSE]	Q08481	Y6	702	NA	0.137467	0.0181792	0.0104957	0.195867	0.0329379	0.0190167
atetvysevk	Carcinoembryonic antigen-related cell adhesion molecule 2 OS=Mus musculus GN=Ceacam2 PE=1 SV=3 - [CEAM2_MOUSE]|Carcinoembryonic antigen-related cell adhesion molecule 1 OS=Mus musculus GN=Ceacam1 PE=1 SV=1 - [CEAM1_MOUSE]	Q925P2;P31809	Y6	514;515	NA	0.247395	0.0830549	0.0479518	0.0859385	0.0163998	0.00946841
avcstylqsr	Homeodomain-interacting protein kinase 1 OS=Mus musculus GN=Hipk1 PE=1 SV=2 - [HIPK1_MOUSE]|Homeodomain-interacting protein kinase 2 OS=Mus musculus GN=Hipk2 PE=1 SV=2 - [HIPK2_MOUSE]	O88904;Q9QZR5	Y6	352;361	C3	0.189451	0.0329457	0.0190212	0.143882	0.0185834	0.0107291
ayefaer	Clathrin heavy chain 1 OS=Mus musculus GN=Cltc PE=1 SV=3 - [CLH1_MOUSE]	Q68FD5	Y2	1096	NA	0.212299	0.0207717	0.0119925	0.121035	0.0164036	0.0094706
cqyvtek	Fructose-bisphosphate aldolase A OS=Mus musculus GN=Aldoa PE=1 SV=2 - [ALDOA_MOUSE]|Fructose-bisphosphate aldolase C OS=Mus musculus GN=Aldoc PE=1 SV=4 - [ALDOC_MOUSE]	P05064;P05063	Y3	204;204	C1	0.170528	0.0719386	0.0415338	0.162805	0.039068	0.0225559
dassqdcydipr	GRB2-associated-binding protein 1 OS=Mus musculus GN=Gab1 PE=1 SV=2 - [GAB1_MOUSE]	Q9QYY0	Y8	407	C7	0.170544	0.0468911	0.0270726	0.162789	0.0209353	0.012087
ddgsweviegyr	Glutamate dehydrogenase 1, mitochondrial OS=Mus musculus GN=Glud1 PE=1 SV=1 - [DHE3_MOUSE]	P26443	Y11	135	NA	0.212395	0.0609481	0.0351884	0.120939	0.0166136	0.00959185
dinayngetptek	Peroxiredoxin-6 OS=Mus musculus GN=Prdx6 PE=1 SV=3 - [PRDX6_MOUSE]	O08709	Y5	89	NA	0.197978	0.0452287	0.0261128	0.135355	0.0100209	0.00578556
divhsglaytmer	Glutamate dehydrogenase 1, mitochondrial OS=Mus musculus GN=Glud1 PE=1 SV=1 - [DHE3_MOUSE]	P26443	Y9	512	M11	0.131781	0.0271536	0.0156771	0.201552	0.00972248	0.00561328
divhsglaytmer	Glutamate dehydrogenase 1, mitochondrial OS=Mus musculus GN=Glud1 PE=1 SV=1 - [DHE3_MOUSE]	P26443	Y9	512	NA	0.170593	0.0457343	0.0264047	0.16274	0.0603383	0.0348363
diyetdyyr	Insulin-like growth factor 1 receptor OS=Mus musculus GN=Igf1r PE=1 SV=3 - [IGF1R_MOUSE]|Insulin receptor OS=Mus musculus GN=Insr PE=1 SV=2 - [INSR_MOUSE]	Q60751;P15208	Y3	1163;1175	NA	0.28427	0.172564	0.0996301	0.0490637	0.0112612	0.00650167
diyetdyyr	Insulin-like growth factor 1 receptor OS=Mus musculus GN=Igf1r PE=1 SV=3 - [IGF1R_MOUSE]|Insulin receptor OS=Mus musculus GN=Insr PE=1 SV=2 - [INSR_MOUSE]	Q60751;P15208	Y7	1167;1179	NA	0.281398	0.172444	0.0995607	0.0519356	0.0109399	0.00631616
diyetdyyr	Insulin-like growth factor 1 receptor OS=Mus musculus GN=Igf1r PE=1 SV=3 - [IGF1R_MOUSE]|Insulin receptor OS=Mus musculus GN=Insr PE=1 SV=2 - [INSR_MOUSE]	Q60751;P15208	Y8	1168;1180	NA	0.278975	0.196181	0.113265	0.0543588	0.0145422	0.00839596
diyetdyyrk	Insulin-like growth factor 1 receptor OS=Mus musculus GN=Igf1r PE=1 SV=3 - [IGF1R_MOUSE]|Insulin receptor OS=Mus musculus GN=Insr PE=1 SV=2 - [INSR_MOUSE]	Q60751;P15208	Y8	1168;1180	NA	0.283561	0.147867	0.0853709	0.0497727	0.0139446	0.00805092
dlyantvlsggttmypgiadr	Actin, cytoplasmic 1 OS=Mus musculus GN=Actb PE=1 SV=1 - [ACTB_MOUSE]|Actin, cytoplasmic 2 OS=Mus musculus GN=Actg1 PE=1 SV=1 - [ACTG_MOUSE]	P60710;P63260	Y3	294;294	M14	0.199562	0.0720671	0.041608	0.133771	0.061588	0.0355579
dphyyddlr	Lipolysis-stimulated lipoprotein receptor OS=Mus musculus GN=Lsr PE=1 SV=1 - [LSR_MOUSE]	Q99KG5	Y5	495	NA	0.162613	0.0400777	0.0231389	0.17072	0.0406853	0.0234897
dsyvgdeaqsk	Actin, alpha skeletal muscle OS=Mus musculus GN=Acta1 PE=1 SV=1 - [ACTS_MOUSE]|Actin, gamma-enteric smooth muscle OS=Mus musculus GN=Actg2 PE=1 SV=1 - [ACTH_MOUSE]|Actin, cytoplasmic 1 OS=Mus musculus GN=Actb PE=1 SV=1 - [ACTB_MOUSE]|Actin, aortic smooth muscle OS=Mus musculus GN=Acta2 PE=1 SV=1 - [ACTA_MOUSE]|Actin, alpha cardiac muscle 1 OS=Mus musculus GN=Actc1 PE=1 SV=1 - [ACTC_MOUSE]|Actin, …	P68134;P63268;P60710;P62737;P68033;P63260	Y3	55;53;53;54;55;55	NA	0.185127	0.0723083	0.0417472	0.148207	0.0218957	0.0126415
dvdeaymnkvelesr	Keratin, type II cytoskeletal 8 OS=Mus musculus GN=Krt8 PE=1 SV=4 - [K2C8_MOUSE]	P11679	Y6	210	NA	0.188637	0.0197154	0.0113827	0.144696	0.00336045	0.00194016
dvdpgehyiik	Arginase-1 OS=Mus musculus GN=Arg1 PE=1 SV=1 - [ARGI1_MOUSE]	Q61176	Y8	188	NA	0.198939	0.0135566	0.00782692	0.134394	0.0128572	0.00742311
dvieeyfk	40S ribosomal protein S12 OS=Mus musculus GN=Rps12 PE=1 SV=2 - [RS12_MOUSE]	P63323	Y6	127	NA	0.179778	0.0148493	0.00857322	0.153556	0.0182442	0.0105333
dyeiqr	Focal adhesion kinase 1 OS=Mus musculus GN=Ptk2 PE=1 SV=3 - [FAK1_MOUSE]	P34152	Y2	453	NA	0.181231	0.0515481	0.0297613	0.152103	0.0415148	0.0239686
dylidgsr	Vinculin OS=Mus musculus GN=Vcl PE=1 SV=4 - [VINC_MOUSE]	Q64727	Y2	107	NA	0.151172	0.0164951	0.00952346	0.182161	0.0163187	0.00942162
dyvvegepyagydr	Glycosaminoglycan xylosylkinase OS=Mus musculus GN=Fam20b PE=2 SV=1 - [XYLK_MOUSE]	Q8VCS3	Y9	138	NA	0.223861	0.0517848	0.029898	0.109473	0.0604887	0.0349232
ecdysidginr	Talin-2 OS=Mus musculus GN=Tln2 PE=1 SV=3 - [TLN2_MOUSE]	Q71LX4	Y4	1666	C2	0.154333	0.00894911	0.00516677	0.179	0.0151205	0.00872985
edvtypqpr	Alpha-ketoglutarate-dependent dioxygenase alkB homolog 3 OS=Mus musculus GN=Alkbh3 PE=1 SV=1 - [ALKB3_MOUSE]	Q8K1E6	Y5	127	NA	0.158576	0.0448487	0.0258934	0.174757	0.0385258	0.0222429
egeeptvysddeepkdetar	Membrane-associated progesterone receptor component 1 OS=Mus musculus GN=Pgrmc1 PE=1 SV=4 - [PGRC1_MOUSE]	O55022	Y8	180	NA	0.202817	0.0334618	0.0193192	0.130516	0.0198508	0.0114609
eiivtdytpqnlqelqk	Indolethylamine N-methyltransferase OS=Mus musculus GN=Inmt PE=1 SV=1 - [INMT_MOUSE]	P40936	Y7	87	NA	0.141946	0.0316717	0.0182856	0.191388	0.0262684	0.0151661
elfddpsyvniqnldk	SHC-transforming protein 1 OS=Mus musculus GN=Shc1 PE=1 SV=3 - [SHC1_MOUSE]	P98083	Y8	423	NA	0.180401	0.0592504	0.0342082	0.152932	0.0262222	0.0151394
elgehglyeytelk	Retinal dehydrogenase 1 OS=Mus musculus GN=Aldh1a1 PE=1 SV=5 - [AL1A1_MOUSE]|Aldehyde dehydrogenase, cytosolic 1 OS=Mus musculus GN=Aldh1a7 PE=2 SV=1 - [AL1A7_MOUSE]	P24549;O35945	Y8	484;484	NA	0.295533	0.059494	0.0343489	0.0378008	0.0133543	0.00771013
engvdavhpgygflser	Pyruvate carboxylase, mitochondrial OS=Mus musculus GN=Pc PE=1 SV=1 - [PYC_MOUSE]	Q05920	Y11	118	NA	0.109924	0.00946584	0.0054651	0.223409	0.00680782	0.0039305
enpyydsr	Clathrin heavy chain 1 OS=Mus musculus GN=Cltc PE=1 SV=3 - [CLH1_MOUSE]	Q68FD5	Y4	899	NA	0.207867	0.0133705	0.00771944	0.125467	0.0108337	0.00625485
enveyiereesdgeydefgr	Zinc finger Ran-binding domain-containing protein 2 OS=Mus musculus GN=Zranb2 PE=1 SV=2 - [ZRAB2_MOUSE]	Q9R020	Y15	124	NA	0.164216	0.0527153	0.0304352	0.169117	0.024032	0.0138749
erdyaeiqdfhr	Partitioning defective 3 homolog OS=Mus musculus GN=Pard3 PE=1 SV=2 - [PARD3_MOUSE]	Q99NH2	Y4	1076	NA	0.172237	0.0148658	0.00858278	0.161096	0.0487571	0.02815
etaielgyltaeqfdewvkpk	Fumarate hydratase, mitochondrial OS=Mus musculus GN=Fh PE=1 SV=3 - [FUMH_MOUSE]	P97807	Y8	488	NA	0.11744	0.0408842	0.0236045	0.215894	0.0488212	0.0281869
evdeyck	Sorbitol dehydrogenase OS=Mus musculus GN=Sord PE=1 SV=3 - [DHSO_MOUSE]	Q64442	Y5	105	C6	0.198129	0.0393696	0.02273	0.135204	0.0125524	0.00724716
evdseyear	ADP-ribosylation factor GTPase-activating protein 2 OS=Mus musculus GN=Arfgap2 PE=1 SV=1 - [ARFG2_MOUSE]	Q99K28	Y6	444	NA	0.232988	0.0395307	0.022823	0.100345	0.0239345	0.0138186
evstyik	Elongation factor 1-alpha 1 OS=Mus musculus GN=Eef1a1 PE=1 SV=3 - [EF1A1_MOUSE]	P10126	Y5	177	NA	0.217081	0.0441025	0.0254626	0.116253	0.0399125	0.0230435
eydrlyeeytr	Phosphatidylinositol 3-kinase regulatory subunit gamma OS=Mus musculus GN=Pik3r3 PE=1 SV=1 - [P55G_MOUSE]|Phosphatidylinositol 3-kinase regulatory subunit alpha OS=Mus musculus GN=Pik3r1 PE=1 SV=2 - [P85A_MOUSE]	Q64143;P26450	Y6	199;467	NA	0.145585	0.0125768	0.00726125	0.187748	0.0415158	0.0239692
fdnlygcr	Adenosylhomocysteinase OS=Mus musculus GN=Ahcy PE=1 SV=3 - [SAHH_MOUSE]	P50247	Y5	193	C7	0.182028	0.012152	0.00701596	0.151305	0.00875115	0.00505248
feeggyvvcntk	Galectin-9 OS=Mus musculus GN=Lgals9 PE=1 SV=1 - [LEG9_MOUSE]	O08573	Y6	70	C9	0.186337	0.0185309	0.0106988	0.146997	0.0158427	0.00914679
fwsvddtqvhteysslr	4-hydroxyphenylpyruvate dioxygenase OS=Mus musculus GN=Hpd PE=1 SV=3 - [HPPD_MOUSE]	P49429	Y13	221	NA	0.134793	0.0220903	0.0127539	0.19854	0.00217775	0.00125733
gepnvsyicsr	Glycogen synthase kinase-3 alpha OS=Mus musculus GN=Gsk3a PE=1 SV=2 - [GSK3A_MOUSE]|Glycogen synthase kinase-3 beta OS=Mus musculus GN=Gsk3b PE=1 SV=2 - [GSK3B_MOUSE]	Q2NL51;Q9WV60	Y7	279;216	C9	0.194346	0.014487	0.00836407	0.138987	0.0263367	0.0152055
gldqedygr	Tight junction protein ZO-2 OS=Mus musculus GN=Tjp2 PE=1 SV=2 - [ZO2_MOUSE]	Q9Z0U1	Y7	183	NA	0.172094	0.0257368	0.0148591	0.161239	0.0486414	0.0280831
gniyslnegyak	Fructose-1,6-bisphosphatase 1 OS=Mus musculus GN=Fbp1 PE=2 SV=3 - [F16P1_MOUSE]	Q9QXD6	Y10	216	NA	0.0870228	0.0440954	0.0254585	0.246311	0.0551424	0.0318365
gniyslnegyakdfdpaineylqr	Fructose-1,6-bisphosphatase 1 OS=Mus musculus GN=Fbp1 PE=2 SV=3 - [F16P1_MOUSE]	Q9QXD6	Y10	216	NA	0.0832457	0.0325727	0.0188059	0.250088	0.0579636	0.0334653
gnptvevdlytak	Alpha-enolase OS=Mus musculus GN=Eno1 PE=1 SV=3 - [ENOA_MOUSE]|Gamma-enolase OS=Mus musculus GN=Eno2 PE=1 SV=2 - [ENOG_MOUSE]	P17182;P17183	Y10	25;25	NA	0.158253	0.0256923	0.0148335	0.17508	0.00386384	0.00223079
gpldgspyaqvqr	Tensin-like C1 domain-containing phosphatase OS=Mus musculus GN=Tenc1 PE=1 SV=1 - [TENC1_MOUSE]	Q8CGB6	Y8	483	NA	0.141821	0.0378243	0.0218379	0.191512	0.0286545	0.0165437
gpngrdplldvydvppsvek	Breast cancer anti-estrogen resistance protein 1 OS=Mus musculus GN=Bcar1 PE=1 SV=2 - [BCAR1_MOUSE]	Q61140	Y12	291	NA	0.176628	0.0749301	0.0432609	0.156705	0.0105571	0.00609517
gptaenaeylr	Epidermal growth factor receptor OS=Mus musculus GN=Egfr PE=1 SV=1 - [EGFR_MOUSE]	Q01279	Y9	1197	NA	0.0907467	0.0352269	0.0203382	0.242587	0.0444056	0.0256376
gqnnpqvcpynlyaeqlsgsaftcpr	Homogentisate 1,2-dioxygenase OS=Mus musculus GN=Hgd PE=1 SV=2 - [HGD_MOUSE]	O09173	Y13	40	C8,C24	0.167426	0.0287365	0.016591	0.165907	0.0179247	0.0103488
gshqmsldnpdyqqdffpk	Epidermal growth factor receptor OS=Mus musculus GN=Egfr PE=1 SV=1 - [EGFR_MOUSE]	Q01279	Y12	1172	NA	0.143728	0.0444147	0.0256428	0.189606	0.0285449	0.0164804
gysftttaer	Actin, cytoplasmic 1 OS=Mus musculus GN=Actb PE=1 SV=1 - [ACTB_MOUSE]|Actin, cytoplasmic 2 OS=Mus musculus GN=Actg1 PE=1 SV=1 - [ACTG_MOUSE]	P60710;P63260	Y2	198;198	NA	0.144365	0.013977	0.00806965	0.188968	0.0159404	0.00920319
hllapgpqdiydvppvr	Breast cancer anti-estrogen resistance protein 1 OS=Mus musculus GN=Bcar1 PE=1 SV=2 - [BCAR1_MOUSE]	Q61140	Y11	253	NA	0.173642	0.0327494	0.0189079	0.159692	0.00457551	0.00264167
htddemtgyvatr	Mitogen-activated protein kinase 14 OS=Mus musculus GN=Mapk14 PE=1 SV=3 - [MK14_MOUSE]	P47811	T7,Y9	180;182	M6	0.177289	0.0260308	0.0150289	0.156044	0.0151479	0.00874564
htddemtgyvatr	Mitogen-activated protein kinase 14 OS=Mus musculus GN=Mapk14 PE=1 SV=3 - [MK14_MOUSE]	P47811	T7,Y9	180;182	NA	0.180576	0.0345029	0.0199202	0.152757	0.0269698	0.015571
htddemtgyvatr	Mitogen-activated protein kinase 14 OS=Mus musculus GN=Mapk14 PE=1 SV=3 - [MK14_MOUSE]	P47811	Y9	182	M6	0.195695	0.0382591	0.0220889	0.137639	0.0342246	0.0197596
htddemtgyvatr	Mitogen-activated protein kinase 14 OS=Mus musculus GN=Mapk14 PE=1 SV=3 - [MK14_MOUSE]	P47811	Y9	182	NA	0.202502	0.0389445	0.0224846	0.130831	0.0250122	0.0144408
hyedgypggsdnygslsr	Catenin delta-1 OS=Mus musculus GN=Ctnnd1 PE=1 SV=2 - [CTND1_MOUSE]	P30999	Y13	228	NA	0.16284	0.0236547	0.0136571	0.170494	0.0336827	0.0194467
iadpehdhtgflteyvatr	Mitogen-activated protein kinase 3 OS=Mus musculus GN=Mapk3 PE=1 SV=5 - [MK03_MOUSE]	Q63844	T13,Y15	203;205	NA	0.149677	0.0636636	0.0367562	0.183656	0.0342609	0.0197805
iadpehdhtgflteyvatr	Mitogen-activated protein kinase 3 OS=Mus musculus GN=Mapk3 PE=1 SV=5 - [MK03_MOUSE]	Q63844	Y15	205	NA	0.168	0.0306847	0.0177158	0.165334	0.0251792	0.0145372
iedneytar	Neuronal proto-oncogene tyrosine-protein kinase Src OS=Mus musculus GN=Src PE=1 SV=4 - [SRC_MOUSE]|Proto-oncogene tyrosine-protein kinase LCK OS=Mus musculus GN=Lck PE=1 SV=4 - [LCK_MOUSE]|Tyrosine-protein kinase Yes OS=Mus musculus GN=Yes1 PE=1 SV=3 - [YES_MOUSE]|Tyrosine-protein kinase Fyn OS=Mus musculus GN=Fyn PE=1 SV=4 - [FYN_MOUSE]|Tyrosine-protein kinase HCK OS=Mus musculus GN=Hck PE=1 SV=…	P05480;P06240;Q04736;P39688;P08103	Y7	410;425;425;395;421	NA	0.174163	0.0567775	0.0327805	0.15917	0.0191243	0.0110414
iepgvdpddtynetpyek	Aminopeptidase B OS=Mus musculus GN=Rnpep PE=2 SV=2 - [AMPB_MOUSE]	Q8VCT3	Y16	414	NA	0.158043	0.013686	0.00790163	0.17529	0.0175567	0.0101364
igghgaeygaealer	Hemoglobin subunit alpha OS=Mus musculus GN=Hba PE=1 SV=2 - [HBA_MOUSE]	P01942	Y8	25	NA	0.136517	0.0100918	0.00582651	0.196816	0.0263132	0.015192
iqntgdyydlyggek	Tyrosine-protein phosphatase non-receptor type 11 OS=Mus musculus GN=Ptpn11 PE=1 SV=2 - [PTN11_MOUSE]	P35235	Y7	62	NA	0.179334	0.0544241	0.0314218	0.154	0.0334211	0.0192957
iwhhtfynelr	Actin, alpha skeletal muscle OS=Mus musculus GN=Acta1 PE=1 SV=1 - [ACTS_MOUSE]|Actin, cytoplasmic 1 OS=Mus musculus GN=Actb PE=1 SV=1 - [ACTB_MOUSE]|Actin, alpha cardiac muscle 1 OS=Mus musculus GN=Actc1 PE=1 SV=1 - [ACTC_MOUSE]|Actin, cytoplasmic 2 OS=Mus musculus GN=Actg1 PE=1 SV=1 - [ACTG_MOUSE]	P68134;P60710;P68033;P63260	Y7	93;91;91;93	NA	0.147072	0.0172544	0.00996184	0.186262	0.00736759	0.00425368
iyngdyyr	Tyrosine-protein kinase receptor UFO OS=Mus musculus GN=Axl PE=1 SV=2 - [UFO_MOUSE]	Q00993	Y6	696	NA	0.160219	0.0149992	0.0086598	0.173114	0.0220527	0.0127321
iyqyiqsr	Dual specificity tyrosine-phosphorylation-regulated kinase 1B OS=Mus musculus GN=Dyrk1b PE=1 SV=3 - [DYR1B_MOUSE]|Dual specificity tyrosine-phosphorylation-regulated kinase 1A OS=Mus musculus GN=Dyrk1a PE=1 SV=1 - [DYR1A_MOUSE]	Q9Z188;Q61214	Y4	273;321	NA	0.175048	0.0178636	0.0103136	0.158285	0.0182243	0.0105218
kleaaediayqlsr	Prohibitin OS=Mus musculus GN=Phb PE=1 SV=1 - [PHB_MOUSE]	P67778	Y10	249	NA	0.191565	0.0067234	0.00388176	0.141768	0.0416661	0.0240559
lagisqgvyr	Acyl-CoA dehydrogenase family member 11 OS=Mus musculus GN=Acad11 PE=1 SV=2 - [ACD11_MOUSE]	Q80XL6	Y9	323	NA	0.167683	0.0270664	0.0156268	0.16565	0.0110568	0.00638366
lcdfgsashvadnditpylvsr	Serine/threonine-protein kinase PRP4 homolog OS=Mus musculus GN=Prpf4b PE=1 SV=3 - [PRP4B_MOUSE]	Q61136	Y18	849	C2	0.174777	0.0234317	0.0135283	0.158556	0.0244586	0.0141212
ldqeqeyr	Afadin OS=Mus musculus GN=Mllt4 PE=1 SV=3 - [AFAD_MOUSE]	Q9QZQ1	Y7	584	NA	0.149034	0.0277059	0.015996	0.1843	0.0449579	0.0259564
lgaapeeesayvager	NSFL1 cofactor p47 OS=Mus musculus GN=Nsfl1c PE=1 SV=1 - [NSF1C_MOUSE]	Q9CZ44	Y11	167	NA	0.167146	0.0427429	0.0246776	0.166188	0.0361771	0.0208868
lkefgvngliydr	Glycerophosphocholine phosphodiesterase GPCPD1 OS=Mus musculus GN=Gpcpd1 PE=1 SV=1 - [GPCP1_MOUSE]	Q8C0L9	Y11	611	NA	0.0841394	0.0142204	0.00821014	0.249194	0.0386547	0.0223173
llgeiaqgnenyagiaar	Talin-1 OS=Mus musculus GN=Tln1 PE=1 SV=2 - [TLN1_MOUSE]	P26039	Y12	1116	NA	0.158812	0.0382357	0.0220754	0.174522	0.0319645	0.0184547
lqteageysr	Myosin-8 OS=Mus musculus GN=Myh8 PE=2 SV=2 - [MYH8_MOUSE]	P13542	Y8	1290	NA	0.304989	0.43471	0.25098	0.0425163	0.00745894	0.00527427
lqtesgeysr	Myosin-1 OS=Mus musculus GN=Myh1 PE=2 SV=1 - [MYH1_MOUSE]	Q5SX40	Y8	1294	NA	0.298701	0.226316	0.130664	0.0346327	0.0271682	0.0156856
ltdskedpiydepeglapappr	Docking protein 1 OS=Mus musculus GN=Dok1 PE=1 SV=2 - [DOK1_MOUSE]	P97465	Y10	361	NA	0.170241	0.00655988	0.00378735	0.163093	0.0135761	0.00783814
lvnadgeavyck	Catalase OS=Mus musculus GN=Cat PE=1 SV=4 - [CATA_MOUSE]	P24270	Y10	231	C11	0.181176	0.042068	0.024288	0.152158	0.0276055	0.015938
lydayelk	Annexin A5 OS=Mus musculus GN=Anxa5 PE=1 SV=1 - [ANXA5_MOUSE]	P48036	Y5	92	NA	0.180163	0.0157127	0.00907175	0.153171	0.0349678	0.0201887
lyeeytr	Phosphatidylinositol 3-kinase regulatory subunit gamma OS=Mus musculus GN=Pik3r3 PE=1 SV=1 - [P55G_MOUSE]|Phosphatidylinositol 3-kinase regulatory subunit alpha OS=Mus musculus GN=Pik3r1 PE=1 SV=2 - [P85A_MOUSE]	Q64143;P26450	Y2	199;467	NA	0.157447	0.0102526	0.00591933	0.175887	0.0188659	0.0108922
lyeeytr	Phosphatidylinositol 3-kinase regulatory subunit gamma OS=Mus musculus GN=Pik3r3 PE=1 SV=1 - [P55G_MOUSE]|Phosphatidylinositol 3-kinase regulatory subunit alpha OS=Mus musculus GN=Pik3r1 PE=1 SV=2 - [P85A_MOUSE]	Q64143;P26450	Y5	202;470	NA	0.134929	0.0143133	0.00826379	0.198405	0.0382897	0.0221066
lyqdtr	Tight junction protein ZO-2 OS=Mus musculus GN=Tjp2 PE=1 SV=2 - [ZO2_MOUSE]	Q9Z0U1	Y2	1127	NA	0.177965	0.0333094	0.0192312	0.155368	0.0339184	0.0195828
mlleytdssydek	Glutathione S-transferase Mu 1 OS=Mus musculus GN=Gstm1 PE=1 SV=2 - [GSTM1_MOUSE]	P10649	Y5	23	M1	0.172859	0.0205753	0.0118792	0.160474	0.0415035	0.023962
mlleytdssydekr	Glutathione S-transferase Mu 1 OS=Mus musculus GN=Gstm1 PE=1 SV=2 - [GSTM1_MOUSE]	P10649	Y5	23	NA	0.180006	0.0286692	0.0165522	0.153327	0.0305669	0.0176478
nfglyner	Aspartate aminotransferase, cytoplasmic OS=Mus musculus GN=Got1 PE=1 SV=3 - [AATC_MOUSE]	P05201	Y5	264	NA	0.122425	0.0167619	0.0096775	0.210908	0.0174501	0.0100748
nsqeaevacpfidstyscpgk	RanBP-type and C3HC4-type zinc finger-containing protein 1 OS=Mus musculus GN=Rbck1 PE=1 SV=2 - [HOIL1_MOUSE]	Q9WUB0	Y16	328	C9,C18	0.157654	0.0100803	0.00581985	0.175679	0.0241998	0.0139718
nvyyelndvr	Sickle tail protein OS=Mus musculus GN=Skt PE=1 SV=1 - [SKT_MOUSE]	A2AQ25	Y3	244	NA	0.185833	0.0257456	0.0148642	0.1475	0.0152853	0.00882498
nytdnelek	Glutamate dehydrogenase 1, mitochondrial OS=Mus musculus GN=Glud1 PE=1 SV=1 - [DHE3_MOUSE]	P26443	Y2	193	NA	0.227446	0.0491599	0.0283825	0.105888	0.0184783	0.0106685
qadsemtgyvvtr	Mitogen-activated protein kinase 12 OS=Mus musculus GN=Mapk12 PE=1 SV=1 - [MK12_MOUSE]	O08911	Y9	185	NA	0.158717	0.0212119	0.0122467	0.174616	0.0296986	0.0171465
qddpsyr	Catenin beta-1 OS=Mus musculus GN=Ctnnb1 PE=1 SV=1 - [CTNB1_MOUSE]	Q02248	Y6	716	NA	0.18931	0.0757623	0.0437414	0.144023	0.0307925	0.017778
qdfpgqssgfeysr	Cystathionine gamma-lyase OS=Mus musculus GN=Cth PE=1 SV=1 - [CGL_MOUSE]	Q8VCN5	Y12	59	NA	0.172375	0.0391019	0.0225755	0.160959	0.0250401	0.0144569
qeeaeyvr	Adapter molecule crk OS=Mus musculus GN=Crk PE=1 SV=1 - [CRK_MOUSE]	Q64010	Y6	136	NA	0.164504	0.0176964	0.010217	0.168829	0.03234	0.0186715
qnstpesdydntacdpepddtgstr	ARF GTPase-activating protein GIT2 OS=Mus musculus GN=Git2 PE=1 SV=2 - [GIT2_MOUSE]	Q9JLQ2	Y9	541	C14	0.132804	0.0720966	0.041625	0.200529	0.0760611	0.0439139
qvddppepvyanver	Rho GTPase-activating protein 27 OS=Mus musculus GN=Arhgap27 PE=1 SV=1 - [RHG27_MOUSE]	A2AB59	Y10	227	NA	0.18705	0.0724922	0.0418534	0.146283	0.0342702	0.0197859
qvdpaytgr	Epidermal growth factor receptor substrate 15-like 1 OS=Mus musculus GN=Eps15l1 PE=1 SV=3 - [EP15R_MOUSE]	Q60902	Y6	30	NA	0.15109	0.0300046	0.0173232	0.182244	0.0188752	0.0108976
qvvdsayevik	L-lactate dehydrogenase A chain OS=Mus musculus GN=Ldha PE=1 SV=3 - [LDHA_MOUSE]	P06151	Y7	239	NA	0.207716	0.0270967	0.0156443	0.125618	0.0144493	0.00834232
qyfdqypr	Tight junction protein ZO-1 OS=Mus musculus GN=Tjp1 PE=1 SV=2 - [ZO1_MOUSE]	P39447	Y2	1190	NA	0.172226	0.014642	0.00845354	0.161108	0.0242465	0.0139987
sddympmsptsvsapk	Insulin receptor substrate 2 OS=Mus musculus GN=Irs2 PE=1 SV=2 - [IRS2_MOUSE]	P81122	Y4	671	M7	0.216932	0.0259728	0.0149954	0.116401	0.032675	0.0188649
sddympmsptsvsapk	Insulin receptor substrate 2 OS=Mus musculus GN=Irs2 PE=1 SV=2 - [IRS2_MOUSE]	P81122	Y4	671	NA	0.252404	0.0269733	0.015573	0.0809298	0.00278641	0.00160874
segdtaygqqvqpntwk	Lipoma-preferred partner homolog OS=Mus musculus GN=Lpp PE=1 SV=1 - [LPP_MOUSE]	Q8BFW7	Y7	318	NA	0.174987	0.00736732	0.00425352	0.158346	0.0151883	0.00876895
sfldsgyr	Vinculin OS=Mus musculus GN=Vcl PE=1 SV=4 - [VINC_MOUSE]	Q64727	Y7	822	NA	0.176571	0.0127438	0.00735762	0.156763	0.0088833	0.00512877
silyder	Proteasome subunit alpha type-2 OS=Mus musculus GN=Psma2 PE=1 SV=3 - [PSA2_MOUSE]	P49722	Y4	57	NA	0.192041	0.0809834	0.0467558	0.141293	0.0273329	0.0157807
sivvtnyeesik	4-hydroxyphenylpyruvate dioxygenase OS=Mus musculus GN=Hpd PE=1 SV=3 - [HPPD_MOUSE]	P49429	Y7	232	NA	0.112006	0.0214278	0.0123714	0.221327	0.0318305	0.0183773
siyeyqpgk	Sorbin and SH3 domain-containing protein 1 OS=Mus musculus GN=Sorbs1 PE=1 SV=2 - [SRBS1_MOUSE]	Q62417	Y3	325	NA	0.205999	0.0360506	0.0208138	0.127334	0.0202709	0.0117034
sldnnystlner	Catenin delta-1 OS=Mus musculus GN=Ctnnd1 PE=1 SV=2 - [CTND1_MOUSE]	P30999	Y6	904	NA	0.165977	0.0185689	0.0107208	0.167357	0.0370475	0.0213894
ssssdeeyiymnk	Actin filament-associated protein 1-like 2 OS=Mus musculus GN=Afap1l2 PE=1 SV=2 - [AF1L2_MOUSE]	Q5DTU0	Y10	56	NA	0.143922	0.0305662	0.0176474	0.189411	0.0403247	0.0232815
ssssdeeyiymnk	Actin filament-associated protein 1-like 2 OS=Mus musculus GN=Afap1l2 PE=1 SV=2 - [AF1L2_MOUSE]	Q5DTU0	Y8	54	M11	0.158231	0.0732042	0.0422645	0.175102	0.0602346	0.0347764
ssssdeeyiymnk	Actin filament-associated protein 1-like 2 OS=Mus musculus GN=Afap1l2 PE=1 SV=2 - [AF1L2_MOUSE]	Q5DTU0	Y8	54	NA	0.153181	0.0325328	0.0187828	0.180152	0.0390885	0.0225678
ssssnlgaddgympmtpgaalr	Insulin receptor substrate 2 OS=Mus musculus GN=Irs2 PE=1 SV=2 - [IRS2_MOUSE]	P81122	Y12	649	M13,M15	0.197844	0.020686	0.0119431	0.135489	0.0638239	0.0368487
ssssnlgaddgympmtpgaalr	Insulin receptor substrate 2 OS=Mus musculus GN=Irs2 PE=1 SV=2 - [IRS2_MOUSE]	P81122	Y12	649	M15	0.159666	0.0137139	0.00791773	0.173667	0.0617169	0.0356323
ssssnlgaddgympmtpgaalr	Insulin receptor substrate 2 OS=Mus musculus GN=Irs2 PE=1 SV=2 - [IRS2_MOUSE]	P81122	Y12	649	NA	0.215095	0.0573124	0.0330893	0.118238	0.0252074	0.0145535
sttfstnyr	Keratin, type I cytoskeletal 18 OS=Mus musculus GN=Krt18 PE=1 SV=5 - [K1C18_MOUSE]	P05784	S1,Y8	7;14	NA	0.178671	0.0406744	0.0234834	0.154662	0.0285246	0.0164687
syelpdgqvitigner	Actin, alpha skeletal muscle OS=Mus musculus GN=Acta1 PE=1 SV=1 - [ACTS_MOUSE]|Actin, gamma-enteric smooth muscle OS=Mus musculus GN=Actg2 PE=1 SV=1 - [ACTH_MOUSE]|Actin, cytoplasmic 1 OS=Mus musculus GN=Actb PE=1 SV=1 - [ACTB_MOUSE]|Actin, aortic smooth muscle OS=Mus musculus GN=Acta2 PE=1 SV=1 - [ACTA_MOUSE]|Actin, alpha cardiac muscle 1 OS=Mus musculus GN=Actc1 PE=1 SV=1 - [ACTC_MOUSE]|Actin, …	P68134;P63268;P60710;P62737;P68033;P63260;Q8BFZ3	Y2	242;240;241;240;241;242;242	NA	0.165349	0.0187789	0.010842	0.167984	0.0255322	0.014741
taaeleaagdyvk	SH2 domain-containing protein 3C OS=Mus musculus GN=Sh2d3c PE=1 SV=1 - [SH2D3_MOUSE]	Q9QZS8	Y11	178	NA	0.149146	0.0457888	0.0264362	0.184187	0.0170861	0.00986468
tlydfpgndaedlpfk	Crk-like protein OS=Mus musculus GN=Crkl PE=1 SV=2 - [CRKL_MOUSE]	P47941	Y3	132	NA	0.17295	0.0234409	0.0135336	0.160383	0.00993148	0.00573394
tlydfpgndaedlpfkk	Crk-like protein OS=Mus musculus GN=Crkl PE=1 SV=2 - [CRKL_MOUSE]	P47941	Y3	132	NA	0.179542	0.0288732	0.0166699	0.153791	0.031862	0.0183955
tqptdeemlfiyshfk	Acyl-CoA-binding protein OS=Mus musculus GN=Dbi PE=1 SV=2 - [ACBP_MOUSE]	P31786	Y12	29	NA	0.220098	0.0169435	0.00978232	0.113236	0.0440811	0.0254502
tsidaydnfdnislaqr	Clathrin heavy chain 1 OS=Mus musculus GN=Cltc PE=1 SV=3 - [CLH1_MOUSE]	Q68FD5	Y6	1487	NA	0.194046	0.0221943	0.0128139	0.139287	0.00803793	0.0046407
tsytnldgr	5-hydroxyisourate hydrolase OS=Mus musculus GN=Urah PE=1 SV=1 - [HIUH_MOUSE]	Q9CRB3	Y3	45	NA	0.155844	0.0101671	0.00586998	0.17749	0.011965	0.00690799
vadpdhdhtgflteyvatr	Mitogen-activated protein kinase 1 OS=Mus musculus GN=Mapk1 PE=1 SV=3 - [MK01_MOUSE]	P63085	T13,Y15	183;185	NA	0.160927	0.0592064	0.0341828	0.172407	0.0564322	0.0325811
vadpdhdhtgflteyvatr	Mitogen-activated protein kinase 1 OS=Mus musculus GN=Mapk1 PE=1 SV=3 - [MK01_MOUSE]	P63085	Y15	185	NA	0.177519	0.052387	0.0302457	0.155814	0.0450768	0.0260251
vaqqplslvgcdvlpdpspdhlysfr	Actin filament-associated protein 1-like 2 OS=Mus musculus GN=Afap1l2 PE=1 SV=2 - [AF1L2_MOUSE]	Q5DTU0	Y23	413	C11	0.159511	0.0332233	0.0191815	0.173822	0.0554062	0.0319888
vcepcyeqlnk	Hepatocyte growth factor-regulated tyrosine kinase substrate OS=Mus musculus GN=Hgs PE=1 SV=2 - [HGS_MOUSE]	Q99LI8	Y6	216	C2,C5	0.178823	0.00814045	0.00469989	0.154511	0.00659921	0.00381006
vfllgeevaqydgayk	Pyruvate dehydrogenase E1 component subunit beta, mitochondrial OS=Mus musculus GN=Pdhb PE=1 SV=1 - [ODPB_MOUSE]	Q9D051	Y15	67	NA	0.147338	0.00759347	0.00438409	0.185995	0.0403874	0.0233177
vgeeghegcsyavcsegr	Tensin-like C1 domain-containing phosphatase OS=Mus musculus GN=Tenc1 PE=1 SV=1 - [TENC1_MOUSE]	Q8CGB6	Y11	770	C9,C14	0.134337	0.00334757	0.00193272	0.198997	0.0370674	0.0214009
vgneyvtk	Myosin-4 OS=Mus musculus GN=Myh4 PE=1 SV=1 - [MYH4_MOUSE]|Myosin-1 OS=Mus musculus GN=Myh1 PE=2 SV=1 - [MYH1_MOUSE]|Myosin-3 OS=Mus musculus GN=Myh3 PE=2 SV=2 - [MYH3_MOUSE]|Myosin-6 OS=Mus musculus GN=Myh6 PE=1 SV=2 - [MYH6_MOUSE]|Myosin-8 OS=Mus musculus GN=Myh8 PE=2 SV=2 - [MYH8_MOUSE]|Myosin-7 OS=Mus musculus GN=Myh7 PE=1 SV=1 - [MYH7_MOUSE]|Myosin-7B OS=Mus musculus GN=Myh7b PE=3 SV=1 - [MYH…	Q5SX39;Q5SX40;P13541;Q02566;P13542;Q91Z83;A2AQP0	Y5	413;413;410;411;413;411;413	NA	0.28261	0.22871	0.132046	0.0507232	0.0479787	0.0277005
vgqgyvyeaaqteqdeydtpr	Breast cancer anti-estrogen resistance protein 1 OS=Mus musculus GN=Bcar1 PE=1 SV=2 - [BCAR1_MOUSE]	Q61140	Y17	238	NA	0.167962	0.0583396	0.0336824	0.165371	0.0331834	0.0191585
vgqgyvyeaaqteqdeydtpr	Breast cancer anti-estrogen resistance protein 1 OS=Mus musculus GN=Bcar1 PE=1 SV=2 - [BCAR1_MOUSE]	Q61140	Y7	228	NA	0.160403	0.0146364	0.00845031	0.17293	0.0175884	0.0101547
viedneytar	Tyrosine-protein kinase Lyn OS=Mus musculus GN=Lyn PE=1 SV=4 - [LYN_MOUSE]	P25911	Y7	397	NA	0.184384	0.0138855	0.0080168	0.148949	0.0126907	0.00732697
vleddpeatyttsggk	Ephrin type-A receptor 2 OS=Mus musculus GN=Epha2 PE=1 SV=3 - [EPHA2_MOUSE]	Q03145	Y10	773	NA	0.196979	0.0215734	0.0124554	0.136354	0.0185717	0.0107224
vllpeyggtk	10 kDa heat shock protein, mitochondrial OS=Mus musculus GN=Hspe1 PE=1 SV=2 - [CH10_MOUSE]	Q64433	Y6	76	NA	0.110549	0.0203861	0.0117699	0.222784	0.0277261	0.0160076
vlppevadgsvvddgvyavpppaer	Breast cancer anti-estrogen resistance protein 1 OS=Mus musculus GN=Bcar1 PE=1 SV=2 - [BCAR1_MOUSE]	Q61140	Y17	414	NA	0.167018	0.0419763	0.024235	0.166316	0.0282682	0.0163207
vpaiygvdtr	Carbamoyl-phosphate synthase [ammonia], mitochondrial OS=Mus musculus GN=Cps1 PE=1 SV=2 - [CPSM_MOUSE]	Q8C196	Y5	162	NA	0.145953	0.0491434	0.028373	0.18738	0.0333036	0.0192279
vpnaydk	Adapter molecule crk OS=Mus musculus GN=Crk PE=1 SV=1 - [CRK_MOUSE]	Q64010	Y5	251	NA	0.171392	0.0320008	0.0184757	0.161941	0.0338913	0.0195672
vsveseesyshwqr	Sulfite oxidase, mitochondrial OS=Mus musculus GN=Suox PE=2 SV=2 - [SUOX_MOUSE]	Q8R086	Y9	393	NA	0.18775	0.0287736	0.0166125	0.145584	0.0522396	0.0301605
vvfddtydr	Carbonic anhydrase 3 OS=Mus musculus GN=Ca3 PE=1 SV=3 - [CAH3_MOUSE]	P16015	Y7	74	NA	0.288434	0.105371	0.060836	0.0448995	0.00907864	0.00524156
vvqeyidafsdyanfk	Receptor-type tyrosine-protein phosphatase alpha OS=Mus musculus GN=Ptpra PE=1 SV=3 - [PTPRA_MOUSE]	P18052	Y12	825	NA	0.186335	0.0531288	0.030674	0.146998	0.0449734	0.0259654
vwqlyigdtr	Glycine N-methyltransferase OS=Mus musculus GN=Gnmt PE=1 SV=3 - [GNMT_MOUSE]	Q9QXF8	Y5	34	NA	0.187185	0.0300984	0.0173773	0.146149	0.0228698	0.0132039
vydgeek	Vacuolar protein-sorting-associated protein 36 OS=Mus musculus GN=Vps36 PE=1 SV=1 - [VPS36_MOUSE]	Q91XD6	Y2	27	NA	0.191271	0.0184136	0.0106311	0.142063	0.0073932	0.00426847
yahqqppsplpvysssak	Paxillin OS=Mus musculus GN=Pxn PE=1 SV=1 - [PAXI_MOUSE]	Q8VI36	S8,Y13	83;88	NA	0.1284	0.0521795	0.0301259	0.204933	0.082464	0.0476106
yasicqqnglvpivepevlpdgdhdlehcqyvsek	Fructose-bisphosphate aldolase B OS=Mus musculus GN=Aldob PE=1 SV=3 - [ALDOB_MOUSE]	Q91Y97	Y31	204	C5,C29	0.190646	0.0249833	0.0144241	0.142688	0.024056	0.0138888
ycrpesqehpeadpgsaapylk	Signal transducer and activator of transcription 3 OS=Mus musculus GN=Stat3 PE=1 SV=2 - [STAT3_MOUSE]	P42227	Y20	705	C2	0.109853	0.0226132	0.0130557	0.223481	0.0435129	0.0251222
yegeyr	ATP-binding cassette sub-family D member 3 OS=Mus musculus GN=Abcd3 PE=1 SV=2 - [ABCD3_MOUSE]	P55096	Y1	261	NA	0.199984	0.0317393	0.0183247	0.133349	0.0174262	0.010061
yevssytdqfsr	Tight junction protein ZO-1 OS=Mus musculus GN=Tjp1 PE=1 SV=2 - [ZO1_MOUSE]	P39447	Y6	1066	NA	0.188605	0.0390876	0.0225673	0.144729	0.0288676	0.0166667
yfyhgr	Peroxisomal carnitine O-octanoyltransferase OS=Mus musculus GN=Crot PE=1 SV=1 - [OCTC_MOUSE]	Q9DC50	Y1	446	NA	0.111116	0.0588283	0.0339645	0.222218	0.0103197	0.00595809
yiededyyk	Protein-tyrosine kinase 2-beta OS=Mus musculus GN=Ptk2b PE=1 SV=2 - [FAK2_MOUSE]	Q9QVP9	Y7	579	NA	0.197172	0.0154798	0.00893729	0.136162	0.00479044	0.00276576
yiededyyk	Protein-tyrosine kinase 2-beta OS=Mus musculus GN=Ptk2b PE=1 SV=2 - [FAK2_MOUSE]	Q9QVP9	Y8	580	NA	0.186893	0.0179862	0.0103843	0.14644	0.00783939	0.00452607
yiededyykasvtr	Protein-tyrosine kinase 2-beta OS=Mus musculus GN=Ptk2b PE=1 SV=2 - [FAK2_MOUSE]	Q9QVP9	Y7	579	NA	0.184157	0.0259646	0.0149907	0.149176	0.0389495	0.0224875
yiededyykasvtr	Protein-tyrosine kinase 2-beta OS=Mus musculus GN=Ptk2b PE=1 SV=2 - [FAK2_MOUSE]	Q9QVP9	Y7,Y8	579;580	NA	0.208715	0.0566806	0.0327245	0.124618	0.0460209	0.0265702
yiededyykasvtr	Protein-tyrosine kinase 2-beta OS=Mus musculus GN=Ptk2b PE=1 SV=2 - [FAK2_MOUSE]	Q9QVP9	Y8	580	NA	0.176412	0.0214209	0.0123674	0.156922	0.0318985	0.0184166
yiiwspvcr	Glutathione peroxidase 1 OS=Mus musculus GN=Gpx1 PE=1 SV=2 - [GPX1_MOUSE]	P11352	Y1	147	C8	0.183943	0.0276144	0.0159432	0.149391	0.022506	0.0129939
yldedtvyhlqpsgr	S-adenosylmethionine synthase isoform type-1 OS=Mus musculus GN=Mat1a PE=2 SV=1 - [METK1_MOUSE]	Q91X83	Y1	236	NA	0.139845	0.0131025	0.00756475	0.193488	0.0420076	0.0242531
ylmgnnssedsfltantvqplaetglqlsk	Acyl-CoA dehydrogenase family member 11 OS=Mus musculus GN=Acad11 PE=1 SV=2 - [ACD11_MOUSE]	Q80XL6	Y1	326	NA	0.162962	0.0198833	0.0114797	0.170371	0.0193293	0.0111598
ymedstyyk	Focal adhesion kinase 1 OS=Mus musculus GN=Ptk2 PE=1 SV=3 - [FAK1_MOUSE]	P34152	Y7	614	M2	0.153512	0.0114041	0.00658414	0.179821	0.0432031	0.0249433
ymedstyyk	Focal adhesion kinase 1 OS=Mus musculus GN=Ptk2 PE=1 SV=3 - [FAK1_MOUSE]	P34152	Y7	614	NA	0.174896	0.017261	0.00996566	0.158438	0.0244894	0.0141389
ymedstyyk	Focal adhesion kinase 1 OS=Mus musculus GN=Ptk2 PE=1 SV=3 - [FAK1_MOUSE]	P34152	Y7,Y8	614;615	NA	0.180172	0.0303601	0.0175284	0.153162	0.01072	0.00618921
ymedstyyk	Focal adhesion kinase 1 OS=Mus musculus GN=Ptk2 PE=1 SV=3 - [FAK1_MOUSE]	P34152	Y8	615	M2	0.153841	0.0126619	0.00731033	0.179492	0.0399298	0.0230535
ymedstyyk	Focal adhesion kinase 1 OS=Mus musculus GN=Ptk2 PE=1 SV=3 - [FAK1_MOUSE]	P34152	Y8	615	NA	0.173244	0.0113737	0.00656663	0.16009	0.020513	0.0118432
ymesdgik	Carbamoyl-phosphate synthase [ammonia], mitochondrial OS=Mus musculus GN=Cps1 PE=1 SV=2 - [CPSM_MOUSE]	Q8C196	Y1	120	NA	0.139385	0.0407369	0.0235195	0.193948	0.0509226	0.0294002
yssdptgavtedniddaflpvpeyvnqsvpk	Epidermal growth factor receptor OS=Mus musculus GN=Egfr PE=1 SV=1 - [EGFR_MOUSE]	Q01279	Y24	1092	NA	0.131794	0.0376913	0.0217611	0.20154	0.0061447	0.00354765
ysyydesqgeiyr	Protein MEMO1 OS=Mus musculus GN=Memo1 PE=1 SV=1 - [MEMO1_MOUSE]	Q91VH6	Y12	210	NA	0.179417	0.0257785	0.0148832	0.153917	0.0301543	0.0174096
yvlcpstapgptlsadr	Tyrosine-protein kinase receptor UFO OS=Mus musculus GN=Axl PE=1 SV=2 - [UFO_MOUSE]	Q00993	Y1	860	C4	0.170983	0.0135126	0.00780151	0.16235	0.0252307	0.0145669
yytleeiqk	Cytochrome b5 OS=Mus musculus GN=Cyb5a PE=1 SV=2 - [CYB5_MOUSE]	P56395	Y1	11	NA	0.174376	0.020835	0.0120291	0.158957	0.0171928	0.00992626

## Sheet: Dataset EV5-description
Dataset	Experiment					Description			Relates to
EV5	in vivo HFD16 pTyr LIRKO study related to study 1; male mice; Quantification of 16 weeks HFD effects on protein tyrosine phosphorylation in Insr fl/fl anf LIRKO mice; mice were sacrificed at 24 weeks of age					average (n>=2) sum-normalized abundances			Figures 5C, D
Set-up individual experiments
name	126	127C	127N	128C	128N	129C	129N	130C	130N	131	comment	Instrument
in vivo experiment; NC - normal chow; HFD - high fat diet; "not used" refers to samples with sub par supernatant normalization
R24_IP23_20171029	HFD16-Insrf/f1	HFD16-Insrf/f2		HFD16-Insrf/f3		HFD16-LIRKO1		HFD16-LIRKO2		HFD16-LIRKO3	TMT6	QE Plus
