# Supplementary material for: High‐fat diet in a mouse insulin‐resistant model induces widespread rewiring of the phosphotyrosine signaling network
Source: Mol Syst Biol. 2019 Aug 1;15(8):e8849. doi: 10.15252/msb.20198849 (PMC6674232; doi:10.15252/msb.20198849)
Supplement: Supplementary file 7 — Dataset EV6 [file MSB-15-e8849-s007.xlsx]

## Sheet: Dataset EV6
						in vitro pTyr FFA +/- dasatinib or antioxidants Average (n>=2 ) log2 fold-changes relative to time-matched BSA (NA - not ided or n <2; PA250 - palmitic acid 0.25mM; OA250 - oleic acid 0.25mM; B - BHA; N - NAC; R - rotenone; D - dasatinib)
						OA250 12h			OA250 12h B 0.2mM			OA250 12h N 5mM			OA250 12h R 10nM			OA250 12h D 1000nM			OA250 12h D 200nM			PA250 12h			PA250 12h B 0.2mM			PA250 12h N 5mM			PA250 12h R 10nM			PA250 12h D 1000nM			PA250 12h D 200nM
Sequence	Protein Descriptions	Uniprot Protein Accession	PhSite in Protein	PhSite in Peptide	Other Peptide Modifications (C - carbamidomethylation; M - methionine oxidation)	avg	sd	sem	avg	sd	sem	avg	sd	sem	avg	sd	sem	avg	sd	sem	avg	sd	sem	avg	sd	sem	avg	sd	sem	avg	sd	sem	avg	sd	sem	avg	sd	sem	avg	sd	sem
aadgdsgpgvegpyevlk	Phosphoprotein associated with glycosphingolipid-enriched microdomains 1 OS=Rattus norvegicus GN=Pag1 PE=1 SV=1 - [PHAG1_RAT]	Q9JM80	157;165	S6,Y14	NA	-0.135295	0.0724082	0.0512003	0.00123018	0.0738577	0.0426418	NA	NA	NA	-0.220425	0.278927	0.161038	NA	NA	NA	NA	NA	NA	0.281896	0.279685	0.197767	0.370992	0.174246	0.100601	NA	NA	NA	-0.191979	0.830934	0.47974	NA	NA	NA	NA	NA	NA
aadgdsgpgvegpyevlk	Phosphoprotein associated with glycosphingolipid-enriched microdomains 1 OS=Rattus norvegicus GN=Pag1 PE=1 SV=1 - [PHAG1_RAT]	Q9JM80	165	Y14	NA	0.215824	0.412079	0.106398	0.118274	0.168864	0.0844322	0.0991955	0.380244	0.219534	0.0916084	0.314034	0.157017	-1.56321	0.780097	0.294849	0.505769	0.278586	0.124588	0.30144	0.322696	0.0833198	0.471482	0.295579	0.147789	0.291804	0.440079	0.25408	0.396699	0.219143	0.109571	-0.988044	1.10871	0.419051	0.60006	0.516303	0.230898
aadgdsgpgvegpyevlkdsssqenmvedclyetvk	Phosphoprotein associated with glycosphingolipid-enriched microdomains 1 OS=Rattus norvegicus GN=Pag1 PE=1 SV=1 - [PHAG1_RAT]	Q9JM80	165	Y14	C30	0.107	0.490642	0.283272	NA	NA	NA	NA	NA	NA	NA	NA	NA	NA	NA	NA	NA	NA	NA	0.385836	0.146494	0.103587	NA	NA	NA	NA	NA	NA	NA	NA	NA	NA	NA	NA	NA	NA	NA
aadgdsgpgvegpyevlkdsssqenmvedclyetvk	Phosphoprotein associated with glycosphingolipid-enriched microdomains 1 OS=Rattus norvegicus GN=Pag1 PE=1 SV=1 - [PHAG1_RAT]	Q9JM80	165;173	Y14,S22	C30	0.101579	0.0920238	0.0460119	0.11411	0.229089	0.132264	NA	NA	NA	0.112482	0.314994	0.181862	NA	NA	NA	NA	NA	NA	-1.1656	0.312071	0.180175	-0.609064	0.065309	0.0377062	NA	NA	NA	-0.861941	0.220494	0.127302	NA	NA	NA	NA	NA	NA
aadgdsgpgvegpyevlkdsssqenmvedclyetvk	Phosphoprotein associated with glycosphingolipid-enriched microdomains 1 OS=Rattus norvegicus GN=Pag1 PE=1 SV=1 - [PHAG1_RAT]	Q9JM80	173;183	S22,Y32	C30	-0.0547721	0.217117	0.125352	NA	NA	NA	NA	NA	NA	NA	NA	NA	NA	NA	NA	NA	NA	NA	-0.696243	0.0122974	0.0086956	NA	NA	NA	NA	NA	NA	NA	NA	NA	NA	NA	NA	NA	NA	NA
aavpsgastgiyealelr	Alpha-enolase OS=Mus musculus GN=Eno1 PE=1 SV=3 - [ENOA_MOUSE]|Beta-enolase OS=Mus musculus GN=Eno3 PE=1 SV=3 - [ENOB_MOUSE]|Gamma-enolase OS=Mus musculus GN=Eno2 PE=1 SV=2 - [ENOG_MOUSE]	P17182|P21550|P17183	44;44;44	Y12	NA	0.0575178	0.420541	0.116637	-0.026982	0.174019	0.10047	-0.113484	0.268756	0.155166	0.182225	0.263331	0.152034	-0.497025	0.534576	0.21824	-0.440926	0.195175	0.0975873	0.618293	0.29753	0.0825201	0.405657	0.155392	0.0897157	0.060842	0.490658	0.283281	0.676356	0.282558	0.163135	-0.324366	0.711617	0.290516	0.275962	0.540115	0.270058
aayfgiydtak	ADP/ATP translocase 2 OS=Mus musculus GN=Slc25a5 PE=1 SV=3 - [ADT2_MOUSE]	P51881	191	Y3	NA	-0.113577	0.180731	0.0903653	0.136162	0.330621	0.233785	NA	NA	NA	-0.139711	0.0719773	0.0508956	0.0313435	0.166644	0.0962119	0.148005	0.0841029	0.0485568	0.607155	0.256728	0.128364	0.181007	0.0536569	0.0379412	NA	NA	NA	0.21204	0.493306	0.34882	0.621979	0.264254	0.152567	0.804906	0.286686	0.165518
aayfgvydtak	ADP/ATP translocase 1 OS=Mus musculus GN=Slc25a4 PE=1 SV=4 - [ADT1_MOUSE]	P48962	191	Y3	NA	-0.110529	0.188955	0.0944774	-0.0726995	0.213635	0.151062	NA	NA	NA	-0.0904732	0.0354198	0.0250456	NA	NA	NA	NA	NA	NA	0.464068	0.269918	0.134959	0.0847405	0.00245158	0.00173353	NA	NA	NA	0.00477288	0.0379088	0.0268056	NA	NA	NA	NA	NA	NA
addadefgysr	Staphylococcal nuclease domain-containing protein 1 OS=Mus musculus GN=Snd1 PE=1 SV=1 - [SND1_MOUSE]	Q78PY7	908	Y9	NA	0.769307	0.0650555	0.0460012	0.598249	0.131564	0.0930298	NA	NA	NA	0.636214	0.0549093	0.0388267	NA	NA	NA	NA	NA	NA	2.40067	0.0729072	0.0515532	1.13154	0.0460575	0.0325676	NA	NA	NA	2.88339	0.107661	0.0761279	NA	NA	NA	NA	NA	NA
adfaeyasvdr	Phosphoprotein associated with glycosphingolipid-enriched microdomains 1 OS=Mus musculus GN=Pag1 PE=1 SV=2 - [PHAG1_MOUSE]	Q3U1F9	224	Y6	NA	0.304226	0.557028	0.139257	-0.138558	0.367199	0.164216	0.287446	0.53956	0.311515	-0.0728909	0.603368	0.269834	-2.93279	1.51164	0.571347	-0.0771486	0.336901	0.150667	0.176752	0.333566	0.0833915	0.39164	0.387317	0.173213	0.475934	0.260285	0.150276	0.234913	0.324941	0.145318	-1.96965	1.02233	0.386403	0.0508677	0.341641	0.152786
adhqplteasyvnlptialcntdsplr	40S ribosomal protein SA OS=Mus musculus GN=Rpsa PE=1 SV=4 - [RSSA_MOUSE]	P14206	139	Y11	C20	-0.0377382	0.289245	0.0834979	-0.0955209	0.208478	0.120365	0.447853	1.00686	0.58131	-0.0280829	0.144775	0.083586	-0.239034	0.357489	0.159874	-0.0110841	0.228886	0.132147	0.510961	0.48267	0.139335	0.383897	0.468351	0.270402	0.674416	0.76119	0.439473	0.746421	0.753425	0.43499	0.146295	0.343104	0.153441	0.497676	0.215429	0.124378
adpyqyvv	Palmitoyltransferase ZDHHC3 OS=Mus musculus GN=Zdhhc3 PE=1 SV=1 - [ZDHC3_MOUSE]	Q8R173	295	Y4	NA	-0.291718	0.40832	0.288726	NA	NA	NA	NA	NA	NA	NA	NA	NA	NA	NA	NA	NA	NA	NA	0.599732	0.110441	0.0780932	NA	NA	NA	NA	NA	NA	NA	NA	NA	NA	NA	NA	NA	NA	NA
aedmymvqshqvatptk	G-protein coupled receptor family C group 5 member C OS=Rattus norvegicus GN=Gprc5c PE=2 SV=2 - [GPC5C_RAT]	Q3KRC4	413	Y5	NA	0.422504	1.17794	0.832931	NA	NA	NA	NA	NA	NA	NA	NA	NA	NA	NA	NA	NA	NA	NA	0.779473	0.422329	0.298632	NA	NA	NA	NA	NA	NA	NA	NA	NA	NA	NA	NA	NA	NA	NA
aeeveyyyr	Kinesin light chain 2 OS=Mus musculus GN=Klc2 PE=1 SV=1 - [KLC2_MOUSE]	O88448	344	Y6	NA	0.144531	0.213809	0.0644659	0.0697189	0.0774884	0.0346539	0.0657779	0.116936	0.0675133	0.187061	0.0786851	0.0351891	-1.01399	0.175623	0.078541	-0.286171	0.0400815	0.0200407	0.737836	0.185616	0.0535828	0.28436	0.224189	0.100261	0.335842	0.0378518	0.0218538	0.930226	0.269957	0.120728	-0.647178	0.140279	0.0627345	-0.0436393	0.198482	0.0992411
afgsgyr	Eukaryotic translation initiation factor 4B OS=Mus musculus GN=Eif4b PE=1 SV=1 - [IF4B_MOUSE]	Q8BGD9	285	Y6	NA	0.542348	0.0341611	0.0241555	0.255781	0.221809	0.156843	NA	NA	NA	0.484478	0.312952	0.22129	NA	NA	NA	NA	NA	NA	0.0609368	0.0986962	0.0697888	0.243641	0.0125921	0.00890399	NA	NA	NA	0.379776	0.0627985	0.0444052	NA	NA	NA	NA	NA	NA
afgyygplr	Serine/arginine-rich splicing factor 3 OS=Mus musculus GN=Srsf3 PE=1 SV=1 - [SRSF3_MOUSE]	P84104	32	Y4	NA	-0.0250394	0.184161	0.0510771	-0.183483	0.0371606	0.0185803	-0.279759	0.276818	0.159821	-0.283022	0.144514	0.0722569	-0.4733	0.519921	0.212257	-0.189783	0.132597	0.0592993	0.201655	0.11583	0.0334373	-0.0277936	0.0935673	0.0467837	0.0191779	0.166658	0.0962203	0.069654	0.103055	0.0515275	-0.0483877	0.181081	0.0739258	0.125553	0.139057	0.0621883
afsyygplr	Serine/arginine-rich splicing factor 7 OS=Mus musculus GN=Srsf7 PE=1 SV=1 - [SRSF7_MOUSE]	Q8BL97	62	Y4	NA	0.00420582	0.235594	0.0961807	-0.0350236	0.0917231	0.0458616	NA	NA	NA	-0.280772	0.259238	0.129619	-0.272717	0.017268	0.0122103	-0.0661484	0.0906192	0.0640775	0.287097	0.157211	0.0641811	-0.177845	0.456336	0.228168	NA	NA	NA	0.0277473	0.0592897	0.0296449	-0.00155523	0.100051	0.070747	0.118898	0.0583612	0.0412676
ageeehvysfpnk	Paxillin OS=Mus musculus GN=Pxn PE=1 SV=1 - [PAXI_MOUSE]	Q8VI36	118	Y8	NA	0.189491	0.685584	0.177017	-0.331583	0.035249	0.0176245	0.355934	0.273751	0.15805	0.103427	0.0516164	0.0258082	-1.25238	0.708709	0.267867	-0.370101	0.257	0.114934	-0.00536639	0.277996	0.0717783	-0.602426	0.244507	0.122253	0.0396049	0.176248	0.101757	-0.248634	0.13557	0.067785	-1.75375	0.786285	0.297188	-0.541395	0.132792	0.0593866
aglqtadkyaalanldnifsagqggdqgsgfgttgk	Arf-GAP domain and FG repeat-containing protein 1 OS=Mus musculus GN=Agfg1 PE=1 SV=2 - [AGFG1_MOUSE]	Q8K2K6	327	Y9	NA	0.189566	0.309567	0.154784	NA	NA	NA	NA	NA	NA	NA	NA	NA	NA	NA	NA	NA	NA	NA	0.797341	0.327854	0.189286	NA	NA	NA	NA	NA	NA	NA	NA	NA	NA	NA	NA	NA	NA	NA
aidnqytplsqlcr	SH2B adapter protein 3 OS=Mus musculus GN=Sh2b3 PE=2 SV=2 - [SH2B3_MOUSE]	O09039	536	Y6	C13	-0.504269	0.129046	0.0912491	NA	NA	NA	NA	NA	NA	NA	NA	NA	NA	NA	NA	NA	NA	NA	0.485248	0.300551	0.212521	NA	NA	NA	NA	NA	NA	NA	NA	NA	NA	NA	NA	NA	NA	NA
alaaagydvek	Histone H1.2 OS=Mus musculus GN=Hist1h1c PE=1 SV=2 - [H12_MOUSE]|Histone H1.3 OS=Mus musculus GN=Hist1h1d PE=1 SV=2 - [H13_MOUSE]|Histone H1.4 OS=Mus musculus GN=Hist1h1e PE=1 SV=2 - [H14_MOUSE]|Histone H1t OS=Mus musculus GN=Hist1h1t PE=1 SV=4 - [H1T_MOUSE]	P15864|P43277|P43274|Q07133	73;72;71;71	Y7	NA	NA	NA	NA	NA	NA	NA	NA	NA	NA	NA	NA	NA	NA	NA	NA	NA	NA	NA	0.395262	0.130088	0.0919859	NA	NA	NA	NA	NA	NA	NA	NA	NA	NA	NA	NA	NA	NA	NA
alalgastvmmgsllaatteapgeyffsdgir	Inosine-5'-monophosphate dehydrogenase 2 OS=Mus musculus GN=Impdh2 PE=1 SV=2 - [IMDH2_MOUSE]	P24547	400	Y25	M10	-0.329898	1.24942	0.883475	NA	NA	NA	NA	NA	NA	NA	NA	NA	NA	NA	NA	NA	NA	NA	0.128829	0.998769	0.706236	NA	NA	NA	NA	NA	NA	NA	NA	NA	NA	NA	NA	NA	NA	NA
alalgastvmmgsllaatteapgeyffsdgir	Inosine-5'-monophosphate dehydrogenase 2 OS=Mus musculus GN=Impdh2 PE=1 SV=2 - [IMDH2_MOUSE]	P24547	400	Y25	NA	-0.296309	0.1647	0.0950894	NA	NA	NA	NA	NA	NA	NA	NA	NA	NA	NA	NA	NA	NA	NA	0.311863	0.677912	0.338956	NA	NA	NA	NA	NA	NA	NA	NA	NA	NA	NA	NA	NA	NA	NA
aldyymlr	Talin-1 OS=Mus musculus GN=Tln1 PE=1 SV=2 - [TLN1_MOUSE]	P26039	70	Y4	NA	0.171052	0.185151	0.0585497	-0.247971	0.273575	0.136788	NA	NA	NA	-0.289052	0.336955	0.168478	-0.456598	0.527309	0.199304	-0.00773229	0.445293	0.199141	0.950253	0.308556	0.0930332	0.234571	0.482602	0.241301	NA	NA	NA	0.708341	0.622935	0.311467	-0.145947	0.630375	0.238259	0.723093	0.399154	0.178507
aleldsnlyr	Myosin-9 OS=Mus musculus GN=Myh9 PE=1 SV=4 - [MYH9_MOUSE]	Q8VDD5	754	Y9	NA	0.407264	0.323286	0.186649	-0.0146889	0.133238	0.0942137	NA	NA	NA	0.144164	0.327418	0.231519	0.454338	0.37293	0.263701	0.417577	0.111013	0.0784981	0.964614	0.285433	0.164795	0.258557	0.476042	0.336612	NA	NA	NA	0.689762	0.764634	0.540678	0.639902	0.365648	0.258552	0.575619	0.537085	0.379776
alpqnddhyvmqehr	Activated CDC42 kinase 1 OS=Mus musculus GN=Tnk2 PE=1 SV=2 - [ACK1_MOUSE]	O54967	284	Y9	NA	0.0270522	0.46377	0.267758	NA	NA	NA	NA	NA	NA	NA	NA	NA	-1.39426	1.64746	1.16493	NA	NA	NA	1.55352	0.428461	0.21423	NA	NA	NA	NA	NA	NA	NA	NA	NA	-0.953135	0.288792	0.204207	NA	NA	NA
alqyacgnalvcdnvedar	Structural maintenance of chromosomes protein 1A OS=Mus musculus GN=Smc1a PE=1 SV=4 - [SMC1A_MOUSE]	Q9CU62	611	Y4	C6,C12	0.0360462	0.26269	0.131345	NA	NA	NA	NA	NA	NA	NA	NA	NA	-0.145606	0.279582	0.161417	NA	NA	NA	0.312475	0.227132	0.113566	NA	NA	NA	NA	NA	NA	NA	NA	NA	0.432975	0.173917	0.100411	NA	NA	NA
alydnvpecaeelafr	Enhancer of filamentation 1 OS=Mus musculus GN=Nedd9 PE=1 SV=2 - [CASL_MOUSE]	O35177	12	Y3	C9	-0.256275	0.189706	0.109527	NA	NA	NA	NA	NA	NA	NA	NA	NA	NA	NA	NA	NA	NA	NA	NA	NA	NA	NA	NA	NA	NA	NA	NA	NA	NA	NA	NA	NA	NA	NA	NA	NA
alyliatngtpelqnpek	Serine/threonine-protein kinase PAK 1 OS=Mus musculus GN=Pak1 PE=1 SV=1 - [PAK1_MOUSE]|Serine/threonine-protein kinase PAK 2 OS=Mus musculus GN=Pak2 PE=1 SV=1 - [PAK2_MOUSE]	O88643|Q8CIN4	453;474	Y3	NA	0.105268	0.451276	0.136065	0.0469305	0.144944	0.0836837	0.581951	0.318051	0.224896	0.375074	0.0714279	0.0412389	-1.24949	0.747803	0.431744	-0.988577	0.0744183	0.0526217	0.562101	0.312302	0.104101	0.39537	0.14546	0.0839811	0.762859	0.342043	0.241861	0.789618	0.366256	0.211458	-0.884606	0.318766	0.18404	-0.0506493	0.262556	0.185655
alytfqar	Nostrin OS=Mus musculus GN=Nostrin PE=1 SV=2 - [NOSTN_MOUSE]	Q6WKZ7	447	Y3	NA	0.0513721	0.158665	0.0709572	0.0235537	0.0133196	0.00941841	NA	NA	NA	0.061899	0.0566455	0.0400545	-0.545659	0.191367	0.110486	-0.257359	0.0749159	0.0432527	2.7174	0.153325	0.0685689	1.32356	0.0658812	0.0465851	NA	NA	NA	3.61521	0.180861	0.127888	2.6373	0.582344	0.336216	2.71016	0.636596	0.367539
apaaigaysqavlvdr	Ribonuclease UK114 OS=Rattus norvegicus GN=Hrsp12 PE=1 SV=3 - [UK114_RAT]	P52759	21	Y8	NA	0.0190038	0.426666	0.134924	0.132339	0.236665	0.136639	-0.641026	0.519125	0.367076	-0.106667	0.100909	0.0582598	-0.107189	0.21543	0.107715	-0.163682	0.47917	0.338824	0.527825	0.425163	0.141721	0.23569	0.136274	0.078678	0.128896	0.050134	0.0354501	0.583038	0.602773	0.348011	-0.351439	1.04268	0.521339	0.194611	0.269035	0.190237
apvdfgyvgidsileqmr	Septin-9 OS=Rattus norvegicus GN=Sept9 PE=1 SV=1 - [SEPT9_RAT]	Q9QZR6	258	Y7	NA	0.0733951	0.175321	0.123971	NA	NA	NA	NA	NA	NA	NA	NA	NA	NA	NA	NA	NA	NA	NA	NA	NA	NA	NA	NA	NA	NA	NA	NA	NA	NA	NA	NA	NA	NA	NA	NA	NA
aqyeeianr	Keratin, type II cytoskeletal 8 OS=Rattus norvegicus GN=Krt8 PE=1 SV=3 - [K2C8_RAT]	Q10758	267	Y3	NA	0.00572932	0.640244	0.261378	NA	NA	NA	NA	NA	NA	NA	NA	NA	NA	NA	NA	NA	NA	NA	1.40708	0.585896	0.239191	NA	NA	NA	NA	NA	NA	NA	NA	NA	NA	NA	NA	NA	NA	NA
aslynavttedvek	Phosphoserine aminotransferase OS=Mus musculus GN=Psat1 PE=1 SV=1 - [SERC_MOUSE]	Q99K85	346	Y4	NA	NA	NA	NA	NA	NA	NA	NA	NA	NA	NA	NA	NA	NA	NA	NA	NA	NA	NA	NA	NA	NA	NA	NA	NA	NA	NA	NA	NA	NA	NA	NA	NA	NA	NA	NA	NA
asqasqey	Histone H2AX OS=Mus musculus GN=H2afx PE=1 SV=2 - [H2AX_MOUSE]	P27661	143	Y8	NA	0.00495501	0.205674	0.102837	-0.794681	0.02299	0.0162564	NA	NA	NA	-0.0289518	0.0725135	0.0512748	-0.127376	0.570205	0.403196	0.166725	0.367013	0.259517	0.39763	0.422367	0.211184	0.0500989	0.0914296	0.0646505	NA	NA	NA	0.10083	0.568341	0.401878	0.498089	0.898232	0.635146	0.0321124	0.918078	0.649179
asspaesspedsgymr	Insulin receptor substrate 2 OS=Mus musculus GN=Irs2 PE=1 SV=2 - [IRS2_MOUSE]	P81122	734	Y14	M15	-0.474687	1.05403	0.608545	-0.143722	0.363566	0.209905	NA	NA	NA	-0.404436	0.452131	0.261038	NA	NA	NA	NA	NA	NA	-0.58409	0.515711	0.364663	-0.303087	0.201453	0.116309	NA	NA	NA	-0.628466	0.584964	0.337729	NA	NA	NA	NA	NA	NA
asspaesspedsgymr	Insulin receptor substrate 2 OS=Mus musculus GN=Irs2 PE=1 SV=2 - [IRS2_MOUSE]	P81122	734	Y14	NA	-0.125981	0.714084	0.215304	-0.135172	0.437679	0.218839	-0.309241	0.187667	0.10835	-0.0811052	0.179273	0.0896363	-0.632757	0.722481	0.323103	-0.4046	0.275689	0.137844	-0.633012	0.454471	0.126048	-0.539582	0.264254	0.132127	-0.861933	0.793389	0.458063	-1.09789	0.205168	0.102584	-0.913117	0.505949	0.226267	-1.33868	0.387935	0.193968
asyissaqldqpdpgavaaaaifr	Triokinase/FMN cyclase OS=Mus musculus GN=Tkfc PE=1 SV=1 - [TKFC_MOUSE]	Q8VC30	546	Y3	NA	NA	NA	NA	NA	NA	NA	NA	NA	NA	NA	NA	NA	NA	NA	NA	NA	NA	NA	NA	NA	NA	NA	NA	NA	NA	NA	NA	NA	NA	NA	NA	NA	NA	NA	NA	NA
atdpsqpdsagytalhyasr	Ankyrin repeat domain-containing protein 39 OS=Mus musculus GN=Ankrd39 PE=1 SV=1 - [ANR39_MOUSE]	Q9D2X0	65	Y12	NA	-0.28412	1.06165	0.530826	NA	NA	NA	NA	NA	NA	NA	NA	NA	NA	NA	NA	NA	NA	NA	0.415297	0.350817	0.202544	NA	NA	NA	NA	NA	NA	NA	NA	NA	NA	NA	NA	NA	NA	NA
atqygiyer	Palmitoyltransferase ZDHHC17 OS=Mus musculus GN=Zdhhc17 PE=1 SV=2 - [ZDH17_MOUSE]	Q80TN5	70	Y7	NA	0.00268047	0.219121	0.126509	-0.358081	0.634813	0.448881	NA	NA	NA	-0.155842	0.078375	0.0554195	NA	NA	NA	NA	NA	NA	2.98036	0.619664	0.357763	1.61151	0.123019	0.0869873	NA	NA	NA	2.85423	0.27958	0.197693	NA	NA	NA	NA	NA	NA
atswyspy	Polyadenylate-binding protein 2 OS=Mus musculus GN=Pabpn1 PE=1 SV=3 - [PABP2_MOUSE]	Q8CCS6	302	Y8	NA	NA	NA	NA	NA	NA	NA	NA	NA	NA	NA	NA	NA	NA	NA	NA	NA	NA	NA	NA	NA	NA	NA	NA	NA	NA	NA	NA	NA	NA	NA	NA	NA	NA	NA	NA	NA
avcstylqsr	Homeodomain-interacting protein kinase 1 OS=Mus musculus GN=Hipk1 PE=1 SV=2 - [HIPK1_MOUSE]|Homeodomain-interacting protein kinase 2 OS=Mus musculus GN=Hipk2 PE=1 SV=2 - [HIPK2_MOUSE]	O88904|Q9QZR5	352;361	Y6	C3	-0.0449446	0.184418	0.0461044	-0.140049	0.100531	0.0449587	-0.269395	0.193091	0.111481	-0.182534	0.102636	0.0459002	-0.161892	0.112847	0.0426522	-0.114412	0.0826585	0.036966	-0.164855	0.24044	0.0601101	-0.254615	0.096577	0.0431905	-0.382603	0.258704	0.149363	-0.478146	0.14072	0.0629321	-0.216825	0.159739	0.0603756	-0.276711	0.181735	0.0812743
avydfeaaedneltfk	Signal transducing adapter molecule 1 OS=Mus musculus GN=Stam PE=2 SV=3 - [STAM1_MOUSE]	P70297	219	Y3	NA	-0.343116	0.265223	0.187541	NA	NA	NA	NA	NA	NA	NA	NA	NA	NA	NA	NA	NA	NA	NA	NA	NA	NA	NA	NA	NA	NA	NA	NA	NA	NA	NA	NA	NA	NA	NA	NA	NA
ayheqlsvaeitnacfepanqmvk	Tubulin alpha-3 chain OS=Mus musculus GN=Tuba3a PE=1 SV=1 - [TBA3_MOUSE]|Tubulin alpha-4A chain OS=Mus musculus GN=Tuba4a PE=1 SV=1 - [TBA4A_MOUSE]	P05214|P68368	282;282	Y2	C15	0.157298	0.567067	0.400977	NA	NA	NA	NA	NA	NA	NA	NA	NA	NA	NA	NA	NA	NA	NA	0.45431	0.138247	0.0977553	NA	NA	NA	NA	NA	NA	NA	NA	NA	NA	NA	NA	NA	NA	NA
aytsplidmfnnpatagqsaek	Brain-specific angiogenesis inhibitor 1-associated protein 2-like protein 1 OS=Rattus norvegicus GN=Baiap2l1 PE=2 SV=1 - [BI2L1_RAT]	Q3KR97	293	Y2	NA	-0.273022	0.262833	0.131416	NA	NA	NA	NA	NA	NA	NA	NA	NA	NA	NA	NA	NA	NA	NA	1.08619	0.241068	0.139181	NA	NA	NA	NA	NA	NA	NA	NA	NA	NA	NA	NA	NA	NA	NA
cefqdayvllsek	60 kDa heat shock protein, mitochondrial OS=Mus musculus GN=Hspd1 PE=1 SV=1 - [CH60_MOUSE]	P63038	243	Y7	C1	0.0725992	0.542431	0.150443	-0.136843	0.374578	0.187289	0.0939848	0.443315	0.313471	-0.140308	0.318546	0.183912	-0.262833	0.857537	0.383502	0.262881	0.897735	0.518307	0.314023	0.513834	0.148331	0.17355	0.361202	0.180601	0.02478	0.132092	0.0934029	-0.12389	0.802934	0.401467	0.323604	0.859405	0.384337	0.604898	0.96261	0.555763
cqyvtek	Fructose-bisphosphate aldolase A OS=Mus musculus GN=Aldoa PE=1 SV=2 - [ALDOA_MOUSE]|Fructose-bisphosphate aldolase C OS=Mus musculus GN=Aldoc PE=1 SV=4 - [ALDOC_MOUSE]	P05064|P05063	204;204	Y3	C1	-0.230225	0.163011	0.115266	NA	NA	NA	NA	NA	NA	NA	NA	NA	NA	NA	NA	NA	NA	NA	0.0788496	0.126321	0.0893224	NA	NA	NA	NA	NA	NA	NA	NA	NA	NA	NA	NA	NA	NA	NA
cvapypsllpsqdnidgeant	Hepatocyte growth factor receptor OS=Rattus norvegicus GN=Met PE=1 SV=1 - [MET_RAT]	P97523	1366	Y5	C1	-0.225301	0.213073	0.150665	NA	NA	NA	NA	NA	NA	NA	NA	NA	NA	NA	NA	NA	NA	NA	NA	NA	NA	NA	NA	NA	NA	NA	NA	NA	NA	NA	NA	NA	NA	NA	NA	NA
cyemashlr	Profilin-1 OS=Mus musculus GN=Pfn1 PE=1 SV=2 - [PROF1_MOUSE]	P62962	129	Y2	C1	-0.207364	0.796638	0.356267	NA	NA	NA	NA	NA	NA	NA	NA	NA	NA	NA	NA	NA	NA	NA	0.477383	0.579324	0.259082	NA	NA	NA	NA	NA	NA	NA	NA	NA	NA	NA	NA	NA	NA	NA
daddavyelnsk	Serine/arginine-rich splicing factor 6 OS=Mus musculus GN=Srsf6 PE=1 SV=1 - [SRSF6_MOUSE]	Q3TWW8	53	Y7	NA	0.0225116	0.283755	0.200645	NA	NA	NA	NA	NA	NA	NA	NA	NA	NA	NA	NA	NA	NA	NA	2.01091	0.375799	0.216968	NA	NA	NA	NA	NA	NA	NA	NA	NA	NA	NA	NA	NA	NA	NA
datytsar	DNA replication licensing factor MCM7 OS=Mus musculus GN=Mcm7 PE=1 SV=1 - [MCM7_MOUSE]	Q61881	600	Y4	NA	-0.296297	0.456239	0.172442	0.983418	0.336447	0.194248	NA	NA	NA	-0.108302	0.210978	0.121808	0.0787259	0.163874	0.081937	0.275464	0.136832	0.0684158	3.61686	0.3855	0.145705	3.37176	0.362075	0.209044	NA	NA	NA	3.52517	0.368708	0.212874	3.93938	0.531117	0.265559	3.92816	0.339708	0.169854
dcdlqedacyncgr	Cellular nucleic acid-binding protein OS=Rattus norvegicus GN=Cnbp PE=2 SV=1 - [CNBP_RAT]	P62634	75	Y10	C2,C9,C12	0.319921	0.638831	0.285694	0.527493	0.753162	0.532566	NA	NA	NA	0.355606	0.577838	0.408594	NA	NA	NA	NA	NA	NA	1.09118	0.593347	0.265353	0.942727	0.722672	0.511006	NA	NA	NA	0.956101	0.170179	0.120335	NA	NA	NA	NA	NA	NA
ddeydylfk	Ras-related protein Rab-11A OS=Mus musculus GN=Rab11a PE=1 SV=3 - [RB11A_MOUSE]|Ras-related protein Rab-11B OS=Mus musculus GN=Rab11b PE=1 SV=3 - [RB11B_MOUSE]	P62492|P46638	8;8	Y4	NA	0.457858	0.224261	0.158577	NA	NA	NA	NA	NA	NA	NA	NA	NA	NA	NA	NA	NA	NA	NA	NA	NA	NA	NA	NA	NA	NA	NA	NA	NA	NA	NA	NA	NA	NA	NA	NA	NA
ddgsweviegyr	Glutamate dehydrogenase 1, mitochondrial OS=Mus musculus GN=Glud1 PE=1 SV=1 - [DHE3_MOUSE]	P26443	135	Y11	NA	-0.0790729	0.173871	0.0777573	NA	NA	NA	NA	NA	NA	NA	NA	NA	-0.1879	0.13809	0.0797263	-0.0625863	0.0737234	0.0521303	0.199641	0.165476	0.0740029	NA	NA	NA	NA	NA	NA	NA	NA	NA	0.114649	0.109139	0.0630112	-0.0909566	0.0611079	0.0432098
ddypsr	RNA-binding motif protein, X chromosome OS=Mus musculus GN=Rbmx PE=1 SV=1 - [RBMX_MOUSE]|RNA binding motif protein, X-linked-like-1 OS=Mus musculus GN=Rbmxl1 PE=2 SV=1 - [RMXL1_MOUSE]	Q9WV02|Q91VM5	252;255	Y3	NA	-0.00516853	0.221844	0.128082	NA	NA	NA	NA	NA	NA	NA	NA	NA	-0.200749	0.0400989	0.0283542	-0.211001	0.0753757	0.0532987	0.0449557	0.239791	0.138443	NA	NA	NA	NA	NA	NA	NA	NA	NA	-0.186586	0.292625	0.206917	0.00349645	0.166922	0.118032
detnygipqr	Guanine nucleotide-binding protein subunit beta-2-like 1 OS=Mus musculus GN=Gnb2l1 PE=1 SV=3 - [GBLP_MOUSE]	P68040	52	Y5	NA	0.00872211	0.312866	0.180633	NA	NA	NA	NA	NA	NA	NA	NA	NA	NA	NA	NA	NA	NA	NA	0.651437	0.32877	0.189816	NA	NA	NA	NA	NA	NA	NA	NA	NA	NA	NA	NA	NA	NA	NA
dfvdhidlvdpvdgvvlvdpeylk	Beta-arrestin-1 OS=Mus musculus GN=Arrb1 PE=1 SV=1 - [ARRB1_MOUSE]	Q8BWG8	47	Y22	NA	-0.12319	0.942354	0.471177	NA	NA	NA	NA	NA	NA	NA	NA	NA	NA	NA	NA	NA	NA	NA	0.0464889	0.352945	0.203773	NA	NA	NA	NA	NA	NA	NA	NA	NA	NA	NA	NA	NA	NA	NA
dfvdhidlvdpvdgvvlvdpeylker	Beta-arrestin-1 OS=Mus musculus GN=Arrb1 PE=1 SV=1 - [ARRB1_MOUSE]	Q8BWG8	47	Y22	NA	NA	NA	NA	NA	NA	NA	NA	NA	NA	NA	NA	NA	NA	NA	NA	NA	NA	NA	NA	NA	NA	NA	NA	NA	NA	NA	NA	NA	NA	NA	NA	NA	NA	NA	NA	NA
dfvypssar	Vinexin OS=Mus musculus GN=Sorbs3 PE=1 SV=1 - [VINEX_MOUSE]	Q9R1Z8	422	Y4	NA	-0.248985	0.323817	0.186956	0.087438	0.567744	0.401455	NA	NA	NA	-0.339932	0.0667699	0.0472134	NA	NA	NA	NA	NA	NA	-0.613397	0.464193	0.268002	-0.386844	0.465834	0.329395	NA	NA	NA	-0.583569	0.533744	0.377414	NA	NA	NA	NA	NA	NA
dfyelepek	Glycogen phosphorylase, brain form OS=Mus musculus GN=Pygb PE=1 SV=3 - [PYGB_MOUSE]	Q8CI94	473	Y3	NA	0.0918706	0.10917	0.0545849	NA	NA	NA	NA	NA	NA	NA	NA	NA	-0.372956	0.414588	0.293158	-0.31927	0.935481	0.661485	0.350247	0.275612	0.123257	NA	NA	NA	NA	NA	NA	NA	NA	NA	-0.153933	0.554857	0.392343	0.0979758	0.357421	0.252735
dgigtvgisnfaqealgdvvycslpevgtk	Glycine cleavage system H protein, mitochondrial OS=Rattus norvegicus GN=Gcsh PE=2 SV=1 - [GCSH_RAT]	Q5I0P2	81	Y21	C22	-0.0688068	0.226668	0.101369	NA	NA	NA	NA	NA	NA	NA	NA	NA	-0.175307	0.0282669	0.0199878	NA	NA	NA	0.0634918	0.404093	0.233303	NA	NA	NA	NA	NA	NA	NA	NA	NA	0.328998	0.301452	0.213159	NA	NA	NA
dgngyisaaelr	Calmodulin-1 OS=Mus musculus OX=10090 GN=Calm1 PE=1 SV=1 - [CALM1_MOUSE]	P0DP26	100	Y5	NA	0.0268271	0.331738	0.0957645	0.115627	0.209793	0.104896	-0.134689	0.117292	0.0677187	0.14429	0.276194	0.138097	-0.430381	0.368955	0.165002	-0.0762884	0.0229279	0.0132375	0.843198	0.321518	0.0891731	0.509087	0.0818825	0.0409413	0.6988	0.602114	0.347631	0.87257	0.209567	0.104783	-0.37199	0.243159	0.108744	0.214364	0.338421	0.195388
dgnlannpysgdvtk	Ubiquitin-associated protein 2 OS=Mus musculus GN=Ubap2 PE=1 SV=1 - [UBAP2_MOUSE]	Q91VX2	876	Y9	NA	0.293761	0.946744	0.669449	NA	NA	NA	NA	NA	NA	NA	NA	NA	NA	NA	NA	NA	NA	NA	2.01297	0.413917	0.292683	NA	NA	NA	NA	NA	NA	NA	NA	NA	NA	NA	NA	NA	NA	NA
dgslasnpysgdltk	Ubiquitin-associated protein 2-like OS=Mus musculus GN=Ubap2l PE=1 SV=1 - [UBP2L_MOUSE]	Q80X50	878	Y9	NA	NA	NA	NA	NA	NA	NA	NA	NA	NA	NA	NA	NA	NA	NA	NA	NA	NA	NA	NA	NA	NA	NA	NA	NA	NA	NA	NA	NA	NA	NA	NA	NA	NA	NA	NA	NA
dgvydvplhnpadak	Enhancer of filamentation 1 OS=Mus musculus GN=Nedd9 PE=1 SV=2 - [CASL_MOUSE]	O35177	344	Y4	NA	-0.496647	0.405635	0.1656	NA	NA	NA	NA	NA	NA	NA	NA	NA	-1.79359	1.3354	0.770995	NA	NA	NA	-0.34336	0.335887	0.137125	NA	NA	NA	NA	NA	NA	NA	NA	NA	-2.32301	0.615767	0.355513	NA	NA	NA
dgydydgyr	Serine/arginine-rich splicing factor 1 OS=Mus musculus GN=Srsf1 PE=1 SV=3 - [SRSF1_MOUSE]	Q6PDM2	77	Y3	NA	-0.000914134	0.152824	0.0483273	-0.264496	0.113467	0.0567337	NA	NA	NA	-0.27449	0.193246	0.0966231	-0.405828	0.175831	0.0879156	0.0740621	0.47767	0.275783	0.349917	0.285526	0.0860893	-0.132532	0.231465	0.115733	NA	NA	NA	0.0383482	0.112259	0.0561294	-0.324434	0.902358	0.451179	0.361032	0.417171	0.240854
dgydydgyr	Serine/arginine-rich splicing factor 1 OS=Mus musculus GN=Srsf1 PE=1 SV=3 - [SRSF1_MOUSE]	Q6PDM2	79	Y5	NA	NA	NA	NA	-0.0972305	0.119402	0.08443	NA	NA	NA	-0.312308	0.0231204	0.0163486	NA	NA	NA	NA	NA	NA	NA	NA	NA	0.049162	0.0509236	0.0360084	NA	NA	NA	0.208674	0.103002	0.0728337	NA	NA	NA	NA	NA	NA
dieqvpqqptyvqalfdfdpqedgelgfr	Growth factor receptor-bound protein 2 OS=Rattus norvegicus GN=Grb2 PE=1 SV=1 - [GRB2_RAT]	P62994	160	Y11	NA	-0.786602	0.819387	0.366441	NA	NA	NA	NA	NA	NA	NA	NA	NA	NA	NA	NA	NA	NA	NA	0.0137649	0.869152	0.434576	NA	NA	NA	NA	NA	NA	NA	NA	NA	NA	NA	NA	NA	NA	NA
dityfiqqllr	Actin-related protein 3 OS=Mus musculus GN=Actr3 PE=1 SV=3 - [ARP3_MOUSE]|Actin-related protein 3B OS=Mus musculus GN=Actr3b PE=1 SV=1 - [ARP3B_MOUSE]	Q99JY9|Q641P0	202;202	Y4	NA	-0.180421	0.126332	0.0729378	-0.244521	0.00153311	0.00108407	NA	NA	NA	-0.262356	0.299747	0.211953	NA	NA	NA	NA	NA	NA	0.160612	0.0499219	0.0288225	-0.175943	0.0313613	0.0221758	NA	NA	NA	0.136918	0.0500166	0.0353671	NA	NA	NA	NA	NA	NA
divhsglaytmer	Glutamate dehydrogenase 1, mitochondrial OS=Mus musculus GN=Glud1 PE=1 SV=1 - [DHE3_MOUSE]	P26443	512	Y9	NA	0.0992281	0.449339	0.259426	NA	NA	NA	NA	NA	NA	NA	NA	NA	NA	NA	NA	NA	NA	NA	0.288179	0.422275	0.243801	NA	NA	NA	NA	NA	NA	NA	NA	NA	NA	NA	NA	NA	NA	NA
diyetdyyr	Insulin-like growth factor 1 receptor OS=Mus musculus GN=Igf1r PE=1 SV=3 - [IGF1R_MOUSE]|Insulin receptor OS=Mus musculus GN=Insr PE=1 SV=2 - [INSR_MOUSE]	Q60751|P15208	1175;1163	Y3	NA	0.715685	0.937275	0.242003	0.399343	0.192524	0.0860992	1.2217	0.702656	0.405679	0.977912	0.641959	0.287093	-0.00890888	0.267256	0.101013	-0.0651115	0.220246	0.0984972	0.0510107	0.399857	0.0999642	0.29929	0.249038	0.111373	0.45684	0.260854	0.150604	-0.0498308	0.213937	0.0956756	0.00603501	0.432905	0.163623	-0.324051	0.462345	0.206767
diyetdyyr	Insulin-like growth factor 1 receptor OS=Mus musculus GN=Igf1r PE=1 SV=3 - [IGF1R_MOUSE]|Insulin receptor OS=Mus musculus GN=Insr PE=1 SV=2 - [INSR_MOUSE]	Q60751|P15208	1179;1167	Y7	NA	0.487131	0.957751	0.25597	0.257885	0.104408	0.0466927	0.92391	0.648758	0.374561	0.789937	0.534306	0.238949	0.0130209	0.447603	0.182733	0.0257427	0.333012	0.148927	0.197818	0.425727	0.109922	0.491807	0.288992	0.129241	0.532207	0.369946	0.213588	-0.0237008	0.289007	0.129248	0.245032	0.476479	0.194522	-0.20394	0.392164	0.175381
diyetdyyr	Insulin-like growth factor 1 receptor OS=Mus musculus GN=Igf1r PE=1 SV=3 - [IGF1R_MOUSE]|Insulin receptor OS=Mus musculus GN=Insr PE=1 SV=2 - [INSR_MOUSE]	Q60751|P15208	1180;1168	Y8	NA	NA	NA	NA	NA	NA	NA	NA	NA	NA	NA	NA	NA	NA	NA	NA	NA	NA	NA	-1.00709	1.52437	1.07789	NA	NA	NA	NA	NA	NA	NA	NA	NA	NA	NA	NA	NA	NA	NA
diyetdyyrk	Insulin-like growth factor 1 receptor OS=Mus musculus GN=Igf1r PE=1 SV=3 - [IGF1R_MOUSE]|Insulin receptor OS=Mus musculus GN=Insr PE=1 SV=2 - [INSR_MOUSE]	Q60751|P15208	1179;1167	Y7	NA	0.429217	0.730526	0.421769	NA	NA	NA	NA	NA	NA	NA	NA	NA	-0.318537	0.743536	0.429281	-0.165249	0.0227329	0.0160746	0.130973	0.316178	0.158089	NA	NA	NA	NA	NA	NA	NA	NA	NA	-0.00330352	0.7685	0.443694	-0.0990117	0.250288	0.176981
diyetdyyrk	Insulin-like growth factor 1 receptor OS=Mus musculus GN=Igf1r PE=1 SV=3 - [IGF1R_MOUSE]|Insulin receptor OS=Mus musculus GN=Insr PE=1 SV=2 - [INSR_MOUSE]	Q60751|P15208	1180;1168	Y8	NA	0.180863	0.770184	0.544602	NA	NA	NA	NA	NA	NA	NA	NA	NA	NA	NA	NA	NA	NA	NA	0.325659	0.379663	0.268463	NA	NA	NA	NA	NA	NA	NA	NA	NA	NA	NA	NA	NA	NA	NA
dklnpqsnysea	Neuropilin-1 OS=Mus musculus GN=Nrp1 PE=1 SV=2 - [NRP1_MOUSE]	P97333	920	Y9	NA	0.504113	0.847047	0.423524	NA	NA	NA	NA	NA	NA	NA	NA	NA	NA	NA	NA	NA	NA	NA	1.29885	0.363048	0.181524	NA	NA	NA	NA	NA	NA	NA	NA	NA	NA	NA	NA	NA	NA	NA
dlaedlydgqvlqk	Alpha-parvin OS=Mus musculus GN=Parva PE=1 SV=1 - [PARVA_MOUSE]	Q9EPC1	124	Y7	NA	-0.0047422	0.524643	0.370978	NA	NA	NA	NA	NA	NA	NA	NA	NA	NA	NA	NA	NA	NA	NA	NA	NA	NA	NA	NA	NA	NA	NA	NA	NA	NA	NA	NA	NA	NA	NA	NA	NA
dldiidnydyshtvk	Filamin-B OS=Mus musculus GN=Flnb PE=1 SV=3 - [FLNB_MOUSE]	Q80X90	904	Y10	NA	-0.15846	0.527989	0.373345	NA	NA	NA	NA	NA	NA	NA	NA	NA	NA	NA	NA	NA	NA	NA	0.363701	0.0373581	0.0264162	NA	NA	NA	NA	NA	NA	NA	NA	NA	NA	NA	NA	NA	NA	NA
dlnglitsdyellsdptpgipnpr	Tyrosine-protein kinase JAK3 OS=Rattus norvegicus GN=Jak3 PE=2 SV=1 - [JAK3_RAT]	Q63272	781	Y10	NA	-0.0955621	0.267989	0.109406	-0.0790234	0.356686	0.205933	-0.364497	0.191502	0.135413	0.0669973	0.258492	0.14924	-0.499907	0.139888	0.0807645	NA	NA	NA	0.215132	0.467946	0.191038	0.154083	0.386027	0.222873	0.0045417	0.23632	0.167103	0.164382	0.463751	0.267747	-0.641841	0.175102	0.101095	NA	NA	NA
dlpdpyvsvlllpdk	Extended synaptotagmin-1 OS=Mus musculus GN=Esyt1 PE=1 SV=2 - [ESYT1_MOUSE]	Q3U7R1	997	Y6	NA	0.0409447	0.260976	0.106543	NA	NA	NA	NA	NA	NA	NA	NA	NA	-0.295239	0.0684975	0.048435	NA	NA	NA	0.575364	0.388379	0.173688	NA	NA	NA	NA	NA	NA	NA	NA	NA	0.282151	0.304673	0.215436	NA	NA	NA
dlpdpyvsvlllpdknr	Extended synaptotagmin-1 OS=Mus musculus GN=Esyt1 PE=1 SV=2 - [ESYT1_MOUSE]	Q3U7R1	997	Y6	NA	NA	NA	NA	NA	NA	NA	NA	NA	NA	NA	NA	NA	NA	NA	NA	NA	NA	NA	NA	NA	NA	NA	NA	NA	NA	NA	NA	NA	NA	NA	NA	NA	NA	NA	NA	NA
dlvtedgadpnpyvk	Phosphatidylinositol 4-phosphate 3-kinase C2 domain-containing subunit alpha OS=Mus musculus GN=Pik3c2a PE=1 SV=2 - [P3C2A_MOUSE]	Q61194	1595	Y13	NA	NA	NA	NA	NA	NA	NA	NA	NA	NA	NA	NA	NA	-0.642598	0.335855	0.237485	NA	NA	NA	0.81913	0.114647	0.081068	NA	NA	NA	NA	NA	NA	NA	NA	NA	-0.288143	0.154541	0.109277	NA	NA	NA
dlyantvlsggttmypgiadr	Actin, cytoplasmic 2 OS=Mus musculus GN=Actg1 PE=1 SV=1 - [ACTG_MOUSE]	P63260	294	Y3	M14	-0.0514018	0.487857	0.344967	NA	NA	NA	NA	NA	NA	NA	NA	NA	NA	NA	NA	NA	NA	NA	0.727068	0.505406	0.357376	NA	NA	NA	NA	NA	NA	NA	NA	NA	NA	NA	NA	NA	NA	NA
dlyantvlsggttmypgiadr	Actin, cytoplasmic 2 OS=Mus musculus GN=Actg1 PE=1 SV=1 - [ACTG_MOUSE]	P63260	294	Y3	NA	-0.100431	0.229443	0.0764811	-0.319757	0.096527	0.0682549	NA	NA	NA	-0.13826	0.205715	0.145462	-0.228833	0.266014	0.153583	0.101412	0.323233	0.22856	0.400244	0.214446	0.081053	0.106729	0.760352	0.53765	NA	NA	NA	0.572593	0.595804	0.421297	0.100726	0.350543	0.202386	0.22696	0.16519	0.116807
dlyvsiqpvqear	RNA 3'-terminal phosphate cyclase OS=Mus musculus GN=RtcA PE=2 SV=2 - [RTCA_MOUSE]	Q9D7H3	226	Y3	NA	0.429868	0.301305	0.100435	0.0738163	0.0927621	0.0535563	-0.0874296	0.147737	0.104466	0.11307	0.288638	0.166646	0.0891731	0.219091	0.109545	0.333834	0.228168	0.131733	0.715044	0.331313	0.117137	0.277395	0.197849	0.114228	-0.0589463	0.377384	0.266851	0.684812	0.520282	0.300385	0.675719	0.593209	0.296605	0.857307	0.428584	0.247443
dmydkeyysvhnk	Hepatocyte growth factor receptor OS=Mus musculus GN=Met PE=1 SV=1 - [MET_MOUSE]	P16056	1232	Y7	NA	-0.277866	1.13253	0.566264	NA	NA	NA	NA	NA	NA	NA	NA	NA	NA	NA	NA	NA	NA	NA	0.957304	0.278374	0.139187	NA	NA	NA	NA	NA	NA	NA	NA	NA	NA	NA	NA	NA	NA	NA
dndfiyhdrvpdlk	Programmed cell death 6-interacting protein OS=Mus musculus GN=Pdcd6ip PE=1 SV=3 - [PDC6I_MOUSE]	Q9WU78	319	Y6	NA	-0.0354114	0.351174	0.248318	NA	NA	NA	NA	NA	NA	NA	NA	NA	NA	NA	NA	NA	NA	NA	0.809892	0.0913134	0.0645683	NA	NA	NA	NA	NA	NA	NA	NA	NA	NA	NA	NA	NA	NA	NA
dnstmgymmak	Heat shock protein HSP 90-beta OS=Mus musculus GN=Hsp90ab1 PE=1 SV=3 - [HS90B_MOUSE]	P11499	619	Y7	NA	-0.332863	0.549461	0.388528	NA	NA	NA	NA	NA	NA	NA	NA	NA	NA	NA	NA	NA	NA	NA	0.421629	0.174971	0.10102	NA	NA	NA	NA	NA	NA	NA	NA	NA	NA	NA	NA	NA	NA	NA
dpderptfeyiqsfledyftatepqyqpgenl	Tyrosine-protein kinase Yes OS=Mus musculus GN=Yes1 PE=1 SV=3 - [YES_MOUSE]	Q04736	535	Y26	NA	0.197745	0.310369	0.126708	-0.109214	0.0736594	0.052085	NA	NA	NA	-0.234518	0.119024	0.0841625	-1.38206	0.181273	0.128179	NA	NA	NA	1.01645	0.360956	0.161424	0.693601	0.0259418	0.0183436	NA	NA	NA	1.04591	0.60562	0.428238	-1.29458	0.640252	0.452726	NA	NA	NA
dphyyddlr	Lipolysis-stimulated lipoprotein receptor OS=Mus musculus GN=Lsr PE=1 SV=1 - [LSR_MOUSE]	Q99KG5	494	Y4	NA	0.0232803	0.239123	0.0756174	-0.458406	0.496832	0.286846	NA	NA	NA	0.019999	0.0790918	0.0456636	-0.848561	0.698582	0.403326	-0.31619	0.666268	0.38467	0.702328	0.375661	0.113266	0.405795	0.276275	0.159507	NA	NA	NA	0.0690902	0.511453	0.295287	-0.138376	0.760976	0.43935	0.03596	0.30507	0.176132
dphyyddlr	Lipolysis-stimulated lipoprotein receptor OS=Mus musculus GN=Lsr PE=1 SV=1 - [LSR_MOUSE]	Q99KG5	495	Y5	NA	0.244232	0.289129	0.0914305	-0.11824	0.0947919	0.0547281	NA	NA	NA	0.0707701	0.0609202	0.0351723	-0.19136	0.157878	0.0911511	-0.362601	0.117656	0.0679284	0.9476	0.205056	0.0618267	0.554805	0.17861	0.10312	NA	NA	NA	0.816045	0.14928	0.0861868	-0.795592	0.291961	0.168564	0.262367	0.151974	0.0877424
dpylldptleyvk	Breast cancer anti-estrogen resistance protein 3 OS=Mus musculus GN=Bcar3 PE=1 SV=1 - [BCAR3_MOUSE]	Q9QZK2	103	Y3	NA	-0.10801	0.405499	0.122263	0.0434677	0.125751	0.0889192	-0.861624	0.13121	0.0927795	0.228123	0.0109111	0.00771528	NA	NA	NA	NA	NA	NA	0.984291	0.501343	0.167114	0.988764	0.159217	0.112583	0.305789	0.768484	0.5434	0.524622	0.140526	0.0993671	-1.95386	0.206469	0.145995	NA	NA	NA
dpylldptleyvk	Breast cancer anti-estrogen resistance protein 3 OS=Mus musculus GN=Bcar3 PE=1 SV=1 - [BCAR3_MOUSE]	Q9QZK2	111	Y11	NA	0.293071	0.340394	0.196526	NA	NA	NA	NA	NA	NA	NA	NA	NA	NA	NA	NA	NA	NA	NA	1.08783	0.404323	0.233436	NA	NA	NA	NA	NA	NA	NA	NA	NA	NA	NA	NA	NA	NA	NA
dqyflqr	Serine/threonine-protein kinase 10 OS=Mus musculus GN=Stk10 PE=1 SV=2 - [STK10_MOUSE]	O55098	765	Y3	NA	0.20004	0.447918	0.258606	0.271953	0.10455	0.0739279	NA	NA	NA	0.323602	0.129506	0.0915743	NA	NA	NA	NA	NA	NA	0.750465	0.211211	0.121943	0.446215	0.40968	0.289687	NA	NA	NA	1.01475	0.0133107	0.00941208	NA	NA	NA	NA	NA	NA
dqylmwltqk	Phosphatidylinositol 3-kinase regulatory subunit alpha OS=Mus musculus GN=Pik3r1 PE=1 SV=2 - [P85A_MOUSE]	P26450	580	Y3	NA	0.00402042	0.329815	0.124659	NA	NA	NA	NA	NA	NA	NA	NA	NA	-0.690917	0.325288	0.230014	NA	NA	NA	0.321761	0.161446	0.0659102	NA	NA	NA	NA	NA	NA	NA	NA	NA	-0.0441995	0.54281	0.383825	NA	NA	NA
drdyddiddddpfnpqar	Protein tweety homolog 2 OS=Mus musculus GN=Ttyh2 PE=1 SV=1 - [TTYH2_MOUSE]	Q3TH73	424	Y4	NA	-0.0888435	0.136624	0.0483037	-0.0421485	0.134474	0.0672371	NA	NA	NA	-0.14151	0.0783995	0.0391997	-0.653465	0.137169	0.0791944	-0.372056	0.0861061	0.0608862	0.499029	0.292694	0.103483	0.324686	0.163754	0.0818769	NA	NA	NA	0.550271	0.254509	0.127255	-0.1158	0.303502	0.175227	0.180645	0.17519	0.123878
dreedeedayer	RNA-binding protein 25 OS=Mus musculus GN=Rbm25 PE=1 SV=2 - [RBM25_MOUSE]	B2RY56	436	Y10	NA	-0.3978	0.28857	0.20405	NA	NA	NA	NA	NA	NA	NA	NA	NA	NA	NA	NA	NA	NA	NA	0.825299	0.521076	0.368457	NA	NA	NA	NA	NA	NA	NA	NA	NA	NA	NA	NA	NA	NA	NA
dreedeedayerr	RNA-binding protein 25 OS=Mus musculus GN=Rbm25 PE=1 SV=2 - [RBM25_MOUSE]	B2RY56	436	Y10	NA	NA	NA	NA	NA	NA	NA	NA	NA	NA	NA	NA	NA	NA	NA	NA	NA	NA	NA	NA	NA	NA	NA	NA	NA	NA	NA	NA	NA	NA	NA	NA	NA	NA	NA	NA	NA
dsgydslsnr	Ras and Rab interactor 2 OS=Mus musculus GN=Rin2 PE=1 SV=3 - [RIN2_MOUSE]	Q9D684	77	Y4	NA	-0.0393266	0.544804	0.243644	0.253433	0.300926	0.17374	NA	NA	NA	0.037351	0.193645	0.111801	NA	NA	NA	NA	NA	NA	0.79573	0.214719	0.0960254	0.746886	0.0811733	0.0468654	NA	NA	NA	0.915032	0.274493	0.158479	NA	NA	NA	NA	NA	NA
dsslgyeapgr	LIM domain-containing protein 1 OS=Rattus norvegicus GN=Limd1 PE=1 SV=1 - [LIMD1_RAT]	B5DEH0	307	Y6	NA	-0.125288	0.159885	0.060431	-0.225266	0.307003	0.177248	-0.00109529	0.270007	0.155889	-0.178491	0.377269	0.217816	NA	NA	NA	NA	NA	NA	0.452356	0.142787	0.0539686	0.387999	0.129321	0.0746638	0.180111	0.26156	0.151012	-0.0050932	0.408722	0.235976	NA	NA	NA	NA	NA	NA
dsssqenmvedclyetvk	Phosphoprotein associated with glycosphingolipid-enriched microdomains 1 OS=Mus musculus GN=Pag1 PE=1 SV=2 - [PHAG1_MOUSE]	Q3U1F9	183	Y14	C12	-0.0616483	0.395835	0.197918	NA	NA	NA	NA	NA	NA	NA	NA	NA	-1.04038	1.17187	0.676582	NA	NA	NA	0.3006	0.752379	0.434386	NA	NA	NA	NA	NA	NA	NA	NA	NA	0.235115	0.883604	0.510149	NA	NA	NA
dsyvgdeaqsk	Actin, alpha cardiac muscle 1 OS=Mus musculus GN=Actc1 PE=1 SV=1 - [ACTC_MOUSE]|Actin, alpha skeletal muscle OS=Mus musculus GN=Acta1 PE=1 SV=1 - [ACTS_MOUSE]|Actin, aortic smooth muscle OS=Mus musculus GN=Acta2 PE=1 SV=1 - [ACTA_MOUSE]|Actin, cytoplasmic 2 OS=Mus musculus GN=Actg1 PE=1 SV=1 - [ACTG_MOUSE]|Actin, gamma-enteric smooth muscle OS=Mus musculus GN=Actg2 PE=1 SV=1 - [ACTH_MOUSE]	P68033|P68134|P62737|P63260|P63268	55;55;53;54;55	Y3	NA	0.218883	0.730898	0.220374	-0.124198	0.185933	0.0929663	-0.169924	0.320062	0.226318	-0.126632	0.336533	0.168266	-0.684726	0.0686327	0.0343163	-0.355659	0.133085	0.0665424	0.724427	0.715062	0.206421	0.0832387	0.252769	0.126385	0.425597	0.124274	0.0878749	0.137991	0.648749	0.324374	-0.974437	0.759784	0.379892	-0.0487528	0.129445	0.0647226
dtdivdeaiyyfk	Actin-related protein 2/3 complex subunit 3 OS=Mus musculus GN=Arpc3 PE=1 SV=3 - [ARPC3_MOUSE]	Q9JM76	47	Y10	NA	0.0409879	0.469037	0.177279	-0.641687	0.105003	0.0742483	NA	NA	NA	-0.309495	0.307337	0.21732	-0.0575786	0.482685	0.34131	NA	NA	NA	0.69169	0.233391	0.0952813	-0.113055	0.322227	0.227849	NA	NA	NA	0.616555	0.679655	0.480588	-0.264564	0.952983	0.673861	NA	NA	NA
dtlyeavr	60S ribosomal protein L10a OS=Mus musculus GN=Rpl10a PE=1 SV=3 - [RL10A_MOUSE]	P53026	11	Y4	NA	NA	NA	NA	NA	NA	NA	NA	NA	NA	NA	NA	NA	NA	NA	NA	NA	NA	NA	NA	NA	NA	NA	NA	NA	NA	NA	NA	NA	NA	NA	NA	NA	NA	NA	NA	NA
dvieeyfk	40S ribosomal protein S12 OS=Mus musculus GN=Rps12 PE=1 SV=2 - [RS12_MOUSE]	P63323	127	Y6	NA	0.177436	0.19607	0.0980352	NA	NA	NA	NA	NA	NA	NA	NA	NA	-0.459406	0.171622	0.121355	NA	NA	NA	0.253848	0.143923	0.0830942	NA	NA	NA	NA	NA	NA	NA	NA	NA	-0.2992	0.483084	0.341592	NA	NA	NA
dyddmspr	Heterogeneous nuclear ribonucleoprotein K OS=Mus musculus GN=Hnrnpk PE=1 SV=1 - [HNRPK_MOUSE]	P61979	280	Y2	NA	-0.000464764	0.268725	0.120177	NA	NA	NA	NA	NA	NA	NA	NA	NA	NA	NA	NA	NA	NA	NA	1.32537	0.5412	0.242032	NA	NA	NA	NA	NA	NA	NA	NA	NA	NA	NA	NA	NA	NA	NA
dyddmspr	Heterogeneous nuclear ribonucleoprotein K OS=Mus musculus GN=Hnrnpk PE=1 SV=1 - [HNRPK_MOUSE]	P61979	280;284	Y2,S6	NA	0.0414372	0.274786	0.137393	0.100383	0.380768	0.219837	NA	NA	NA	0.0543488	0.782858	0.451983	NA	NA	NA	NA	NA	NA	1.08873	0.316121	0.15806	0.479034	0.410406	0.236948	NA	NA	NA	1.25226	0.602261	0.347715	NA	NA	NA	NA	NA	NA
dydrgydsr	Eukaryotic translation initiation factor 4B OS=Mus musculus GN=Eif4b PE=1 SV=1 - [IF4B_MOUSE]	Q8BGD9	270	Y6	NA	-0.168639	0.0648768	0.0458748	NA	NA	NA	NA	NA	NA	NA	NA	NA	NA	NA	NA	NA	NA	NA	0.0607829	0.510315	0.360847	NA	NA	NA	NA	NA	NA	NA	NA	NA	NA	NA	NA	NA	NA	NA
dydtlsk	Brain-specific angiogenesis inhibitor 1-associated protein 2-like protein 1 OS=Mus musculus GN=Baiap2l1 PE=1 SV=1 - [BI2L1_MOUSE]	Q9DBJ3	274	Y2	NA	-0.0180415	0.59364	0.171369	-0.114078	0.245782	0.109917	-0.74058	0.891763	0.51486	-0.224961	0.340731	0.15238	-2.77575	1.11108	0.453597	-1.56871	0.259123	0.115883	2.35777	0.623569	0.166656	2.03318	0.280458	0.125424	1.50821	0.736059	0.424964	2.98107	0.460681	0.206023	0.562559	2.03279	0.829884	1.73558	0.82987	0.371129
dyeiqr	Focal adhesion kinase 1 OS=Mus musculus GN=Ptk2 PE=1 SV=3 - [FAK1_MOUSE]	P34152	453	Y2	NA	-0.0160618	0.246529	0.0779592	-0.17021	0.105309	0.0526547	-0.565312	0.354423	0.204626	-0.220834	0.089061	0.0445305	-2.36278	0.736715	0.368358	-0.696539	0.0401056	0.0200528	0.543472	0.251765	0.0796151	0.22999	0.187761	0.0938805	-0.0829605	0.28976	0.167293	0.382537	0.231754	0.115877	-1.90588	0.183428	0.0917142	-0.199233	0.0989884	0.0494942
dynpynysdsispfnk	CLIP-associating protein 2 OS=Mus musculus GN=Clasp2 PE=1 SV=1 - [CLAP2_MOUSE]	Q8BRT1	1014	Y5	NA	0.0228502	0.344192	0.12169	NA	NA	NA	0.135429	0.28738	0.165919	NA	NA	NA	-1.70006	0.109364	0.0773324	NA	NA	NA	0.256115	0.152827	0.0623915	NA	NA	NA	0.347487	0.108582	0.0626898	NA	NA	NA	-1.29743	0.700531	0.49535	NA	NA	NA
dysgsqggydr	RNA-binding protein 3 OS=Mus musculus GN=Rbm3 PE=2 SV=1 - [RBM3_MOUSE]	O89086	139	Y9	NA	0.514627	0.380201	0.134421	0.286821	0.25739	0.115108	0.659599	0.202386	0.143108	0.42235	0.320621	0.143386	-0.653128	0.150861	0.106675	0.208936	0.012414	0.00877804	0.645733	0.413354	0.146143	0.197073	0.226565	0.101323	0.589415	0.432753	0.306002	0.419813	0.373697	0.167123	-0.30281	0.0796188	0.056299	0.154937	0.363247	0.256855
dyssgfggk	Src substrate cortactin OS=Mus musculus GN=Cttn PE=1 SV=2 - [SRC8_MOUSE]	Q60598	154	Y2	NA	NA	NA	NA	NA	NA	NA	NA	NA	NA	NA	NA	NA	NA	NA	NA	NA	NA	NA	NA	NA	NA	NA	NA	NA	NA	NA	NA	NA	NA	NA	NA	NA	NA	NA	NA	NA
dyvvegepyagydr	Glycosaminoglycan xylosylkinase OS=Mus musculus GN=Fam20b PE=2 SV=1 - [XYLK_MOUSE]	Q8VCS3	138	Y9	NA	0.0482011	0.30407	0.107505	0.019353	0.16507	0.0953033	-1.10637	1.21659	0.860258	-0.00737109	0.187589	0.108305	0.158867	0.459969	0.325247	NA	NA	NA	0.179367	0.341101	0.120597	-0.131145	0.275588	0.159111	-0.0774988	0.305138	0.215765	-0.0052609	0.154696	0.0893139	0.0109834	0.375589	0.265581	NA	NA	NA
dyvvegepyagydr	Glycosaminoglycan xylosylkinase OS=Mus musculus GN=Fam20b PE=2 SV=1 - [XYLK_MOUSE]	Q8VCS3	141	Y12	NA	0.22501	0.316695	0.111969	0.366059	0.0556436	0.0321258	0.342961	0.00415291	0.00293655	0.159356	0.139408	0.0804873	0.0570571	0.495705	0.221686	0.38805	0.317032	0.158516	0.216968	0.31683	0.10019	0.0347854	0.0334024	0.0192849	0.0224807	0.315884	0.223364	-0.0318489	0.238751	0.137843	0.0512855	0.484088	0.216491	0.0715979	0.340583	0.170292
eaqdsssyr	LIM and SH3 domain protein 1 OS=Mus musculus GN=Lasp1 PE=1 SV=1 - [LASP1_MOUSE]	Q61792	152	Y8	NA	0.232414	0.866259	0.612538	0.536829	0.471259	0.33323	NA	NA	NA	0.434929	0.729038	0.515508	NA	NA	NA	NA	NA	NA	0.96614	0.265367	0.187643	0.724447	0.277868	0.196483	NA	NA	NA	0.44751	0.0134619	0.00951903	NA	NA	NA	NA	NA	NA
eaypgdvfylhsr	ATP synthase subunit alpha, mitochondrial OS=Mus musculus GN=Atp5a1 PE=1 SV=1 - [ATPA_MOUSE]	Q03265	337	Y3	NA	0.197233	0.188217	0.0627389	0.151209	0.139733	0.080675	NA	NA	NA	-0.37438	0.481185	0.277812	-0.157876	0.13879	0.0693952	0.0437256	0.125761	0.0726083	0.788461	0.658152	0.219384	0.668442	0.117918	0.0680801	NA	NA	NA	0.838693	0.793087	0.457889	0.126146	0.481543	0.240772	0.472081	0.583841	0.337081
eaypgdvfylhsr	ATP synthase subunit alpha, mitochondrial OS=Mus musculus GN=Atp5a1 PE=1 SV=1 - [ATPA_MOUSE]	Q03265	343	Y9	NA	NA	NA	NA	NA	NA	NA	NA	NA	NA	NA	NA	NA	NA	NA	NA	NA	NA	NA	NA	NA	NA	NA	NA	NA	NA	NA	NA	NA	NA	NA	NA	NA	NA	NA	NA	NA
eaytavvyhnr	Dedicator of cytokinesis protein 7 OS=Mus musculus GN=Dock7 PE=1 SV=3 - [DOCK7_MOUSE]	Q8R1A4	621	Y8	NA	NA	NA	NA	NA	NA	NA	NA	NA	NA	NA	NA	NA	NA	NA	NA	NA	NA	NA	NA	NA	NA	NA	NA	NA	NA	NA	NA	NA	NA	NA	NA	NA	NA	NA	NA	NA
ecdysidginr	Talin-2 OS=Mus musculus GN=Tln2 PE=1 SV=3 - [TLN2_MOUSE]	Q71LX4	1666	Y4	C2	-0.361464	0.935307	0.330681	NA	NA	NA	NA	NA	NA	NA	NA	NA	-0.79256	0.884649	0.510753	-0.358378	0.0996289	0.0704483	0.480207	0.380345	0.134472	NA	NA	NA	NA	NA	NA	NA	NA	NA	-0.866943	0.637638	0.36814	-0.123678	0.0133081	0.00941023
ecftpfvngsffehdgqpycevhyher	Paxillin OS=Mus musculus GN=Pxn PE=1 SV=1 - [PAXI_MOUSE]	Q8VI36	522	Y19	C2,C20	NA	NA	NA	NA	NA	NA	NA	NA	NA	NA	NA	NA	NA	NA	NA	NA	NA	NA	NA	NA	NA	NA	NA	NA	NA	NA	NA	NA	NA	NA	NA	NA	NA	NA	NA	NA
ecftpfvngsffehdgqpycevhyher	Paxillin OS=Mus musculus GN=Pxn PE=1 SV=1 - [PAXI_MOUSE]	Q8VI36	527	Y24	C2,C20	NA	NA	NA	NA	NA	NA	NA	NA	NA	NA	NA	NA	NA	NA	NA	NA	NA	NA	NA	NA	NA	NA	NA	NA	NA	NA	NA	NA	NA	NA	NA	NA	NA	NA	NA	NA
edaannyar	Tubulin alpha-3 chain OS=Mus musculus GN=Tuba3a PE=1 SV=1 - [TBA3_MOUSE]|Tubulin alpha-4A chain OS=Mus musculus GN=Tuba4a PE=1 SV=1 - [TBA4A_MOUSE]|Tubulin alpha-8 chain OS=Mus musculus GN=Tuba8 PE=1 SV=1 - [TBA8_MOUSE]	P05214|P68368|Q9JJZ2	103;103;103	Y7	NA	-0.0335796	0.166123	0.0525326	-0.266948	0.183422	0.0820287	NA	NA	NA	-0.250787	0.193371	0.086478	-0.858376	0.0433257	0.0216629	-0.520137	0.120694	0.0603469	1.42519	0.396823	0.125487	0.312151	0.211793	0.0947165	NA	NA	NA	1.50104	0.31155	0.139329	0.400888	0.105025	0.0525126	0.51784	0.140266	0.0701331
edgsfqgptgnqhiyqpvgkpdpaappk	Focal adhesion kinase 1 OS=Mus musculus GN=Ptk2 PE=1 SV=3 - [FAK1_MOUSE]	P34152	899	Y15	NA	0.0526748	0.012874	0.00910332	NA	NA	NA	NA	NA	NA	NA	NA	NA	NA	NA	NA	NA	NA	NA	-0.373608	0.499423	0.353146	NA	NA	NA	NA	NA	NA	NA	NA	NA	NA	NA	NA	NA	NA	NA
edqteyleer	Heat shock protein HSP 90-alpha OS=Mus musculus GN=Hsp90aa1 PE=1 SV=4 - [HS90A_MOUSE]|Heat shock protein HSP 90-beta OS=Mus musculus GN=Hsp90ab1 PE=1 SV=3 - [HS90B_MOUSE]	P07901|P11499	197;192	Y6	NA	0.205093	0.3379	0.137947	-0.366026	0.0722782	0.0511084	-0.195805	0.357271	0.252629	-0.157106	0.0404182	0.02858	-0.419994	0.517066	0.298528	-0.403316	0.107581	0.0621118	0.271543	0.332412	0.12564	-0.0503352	0.132664	0.0938078	0.0272077	0.158637	0.112173	0.352267	0.289627	0.204797	-0.508475	0.681278	0.393336	-0.182936	0.305062	0.176128
edyfak	Lupus La protein homolog OS=Mus musculus GN=Ssb PE=1 SV=1 - [LA_MOUSE]	P32067	188	Y3	NA	-0.502975	0.615771	0.435416	NA	NA	NA	NA	NA	NA	NA	NA	NA	NA	NA	NA	NA	NA	NA	0.328212	0.637822	0.451008	NA	NA	NA	NA	NA	NA	NA	NA	NA	NA	NA	NA	NA	NA	NA
eeiysavr	Estradiol 17-beta-dehydrogenase 11 OS=Rattus norvegicus GN=Hsd17b11 PE=2 SV=1 - [DHB11_RAT]	Q6AYS8	101	Y4	NA	0.61616	0.284788	0.127361	NA	NA	NA	NA	NA	NA	NA	NA	NA	-0.278344	0.380464	0.269029	0.187631	0.472521	0.334123	2.01969	0.525273	0.234909	NA	NA	NA	NA	NA	NA	NA	NA	NA	1.44447	0.698495	0.493911	1.61008	0.723113	0.511318
eepiyiitefmak	Tyrosine-protein kinase Lyn OS=Mus musculus GN=Lyn PE=1 SV=4 - [LYN_MOUSE]	P25911	316	Y5	NA	0.0144387	0.277165	0.0979927	-0.0584857	0.524885	0.37115	NA	NA	NA	0.0338822	0.129216	0.0913696	-0.0998074	0.400342	0.283085	NA	NA	NA	0.735057	0.172524	0.0704327	0.368983	0.2139	0.15125	NA	NA	NA	0.794992	0.223153	0.157793	0.135941	0.183824	0.129983	NA	NA	NA
efveefiwpavqssalyedr	Argininosuccinate synthase OS=Mus musculus GN=Ass1 PE=1 SV=1 - [ASSY_MOUSE]	P16460	83	Y17	NA	-0.01608	0.582694	0.237884	0.119558	0.402377	0.232312	NA	NA	NA	0.0183358	0.401471	0.231789	-1.42082	1.1685	0.674632	NA	NA	NA	-0.00896351	0.320314	0.130768	0.0893195	0.49678	0.286816	NA	NA	NA	0.352262	0.474554	0.273984	-0.623228	0.233164	0.134617	NA	NA	NA
efvydtiqshqyqcpr	TNF receptor-associated factor 4 OS=Mus musculus GN=Traf4 PE=1 SV=2 - [TRAF4_MOUSE]	Q61382	204	Y4	C14	0.159196	0.244138	0.109182	NA	NA	NA	NA	NA	NA	NA	NA	NA	NA	NA	NA	NA	NA	NA	0.541951	0.371082	0.214244	NA	NA	NA	NA	NA	NA	NA	NA	NA	NA	NA	NA	NA	NA	NA
egdpaiyaer	Testin OS=Rattus norvegicus GN=Tes PE=1 SV=1 - [TES_RAT]	Q2LAP6	249	Y7	NA	0.0573317	0.290229	0.0967432	-0.375421	0.138081	0.0797213	NA	NA	NA	-0.239434	0.183887	0.106167	-0.437457	0.371108	0.214259	-0.551426	0.123801	0.0714764	0.856221	0.237547	0.0751189	-0.0620753	0.889209	0.513385	NA	NA	NA	0.388619	0.682201	0.393869	-0.709243	0.216814	0.125177	0.112694	0.221644	0.127966
egeeptvysddeepkdeaar	Membrane-associated progesterone receptor component 1 OS=Rattus norvegicus GN=Pgrmc1 PE=1 SV=3 - [PGRC1_RAT]	P70580	180	Y8	NA	0.0301661	0.438382	0.2531	NA	NA	NA	NA	NA	NA	NA	NA	NA	0.380499	0.442604	0.312969	0.103901	0.248556	0.175756	0.561087	1.11469	0.557347	NA	NA	NA	NA	NA	NA	NA	NA	NA	0.485933	0.477581	0.3377	0.523274	0.712367	0.50372
eginpgyddyadsdedqhdayler	FACT complex subunit SSRP1 OS=Mus musculus GN=Ssrp1 PE=1 SV=2 - [SSRP1_MOUSE]	Q08943	441	Y10	NA	-0.0437222	0.372959	0.18648	0.241236	0.215619	0.152465	-0.216587	0.292204	0.206619	0.10379	0.00620728	0.00438921	-0.204638	0.261451	0.150949	-0.117494	0.0518896	0.0366915	-0.0589528	0.300667	0.134463	0.174456	0.000706353	0.000499467	0.124069	0.0324962	0.0229782	-0.0687092	0.078448	0.0554711	-0.244312	0.243283	0.140459	-0.245168	0.255239	0.180481
ehallaytlgvk	Elongation factor 1-alpha 2 OS=Mus musculus GN=Eef1a2 PE=1 SV=1 - [EF1A2_MOUSE]	P62631	141	Y7	NA	-0.202999	0.201439	0.0761367	NA	NA	NA	NA	NA	NA	NA	NA	NA	-0.391911	0.276598	0.159694	-0.138978	0.0475789	0.0336434	0.250212	0.417839	0.170582	NA	NA	NA	NA	NA	NA	NA	NA	NA	0.191193	0.626314	0.361602	0.12525	0.0104766	0.00740809
ehyidlk	Nucleoside diphosphate kinase A OS=Rattus norvegicus GN=Nme1 PE=1 SV=1 - [NDKA_RAT]	Q05982	52	Y3	NA	0.839199	0.255455	0.180634	NA	NA	NA	NA	NA	NA	NA	NA	NA	-0.175951	0.119166	0.084263	NA	NA	NA	0.147332	0.528424	0.305086	NA	NA	NA	NA	NA	NA	NA	NA	NA	-0.425839	0.156797	0.110872	NA	NA	NA
eivyar	Sickle tail protein OS=Mus musculus GN=Skt PE=1 SV=1 - [SKT_MOUSE]	A2AQ25	289	Y4	NA	NA	NA	NA	NA	NA	NA	NA	NA	NA	NA	NA	NA	NA	NA	NA	NA	NA	NA	NA	NA	NA	NA	NA	NA	NA	NA	NA	NA	NA	NA	NA	NA	NA	NA	NA	NA
eiysadyyr	Inactive tyrosine-protein kinase transmembrane receptor ROR1 OS=Mus musculus GN=Ror1 PE=2 SV=2 - [ROR1_MOUSE]	Q9Z139	646	Y8	NA	-0.246751	0.193961	0.137151	NA	NA	NA	NA	NA	NA	NA	NA	NA	NA	NA	NA	NA	NA	NA	0.432278	0.111898	0.0791239	NA	NA	NA	NA	NA	NA	NA	NA	NA	NA	NA	NA	NA	NA	NA
ekeydfpppmk	Enhancer of filamentation 1 OS=Mus musculus GN=Nedd9 PE=1 SV=2 - [CASL_MOUSE]	O35177	240	Y4	NA	-0.426528	0.133042	0.0594983	NA	NA	NA	NA	NA	NA	NA	NA	NA	-0.721923	0.464215	0.32825	NA	NA	NA	-0.598701	0.133763	0.0668813	NA	NA	NA	NA	NA	NA	NA	NA	NA	-0.996896	0.399468	0.282467	NA	NA	NA
ekiyqwinelsspetr	Cell differentiation protein RCD1 homolog OS=Mus musculus GN=Rqcd1 PE=1 SV=1 - [RCD1_MOUSE]	Q9JKY0	23	Y4	NA	0.00183928	0.323295	0.228604	NA	NA	NA	NA	NA	NA	NA	NA	NA	NA	NA	NA	NA	NA	NA	0.150503	0.46948	0.331973	NA	NA	NA	NA	NA	NA	NA	NA	NA	NA	NA	NA	NA	NA	NA
eldnlqyr	Serine/threonine-protein kinase TAO1 OS=Mus musculus GN=Taok1 PE=1 SV=1 - [TAOK1_MOUSE]|Serine/threonine-protein kinase TAO2 OS=Mus musculus GN=Taok2 PE=2 SV=3 - [TAOK2_MOUSE]|Serine/threonine-protein kinase TAO3 OS=Mus musculus GN=Taok3 PE=1 SV=2 - [TAOK3_MOUSE]	Q5F2E8|Q6ZQ29|Q8BYC6	309;305;309	Y7	NA	0.277652	0.712093	0.205564	0.252731	0.45286	0.202525	-0.280456	1.1359	0.803201	0.210483	0.247472	0.110673	-0.848052	0.608333	0.272055	-0.337629	0.379016	0.189508	3.60602	0.720361	0.20795	2.35619	1.02153	0.456844	2.08011	0.620722	0.438916	4.6094	1.04977	0.469469	3.52298	0.556566	0.248904	3.76626	0.628645	0.314322
elfddpsyvniqnldk	SHC-transforming protein 1 OS=Mus musculus GN=Shc1 PE=1 SV=3 - [SHC1_MOUSE]	P98083	423	Y8	NA	-0.413601	2.82209	0.782706	0.0306315	0.630925	0.364265	-0.298874	0.339406	0.195956	0.141056	0.460717	0.265995	-0.553659	0.727909	0.325531	0.217749	0.636029	0.318015	1.83728	0.75336	0.227146	1.12995	0.676976	0.390853	0.463073	0.103198	0.0595816	1.6763	1.14918	0.663482	1.01312	1.10741	0.49525	1.81381	0.551085	0.275543
elnyfak	Phosphoglycerate kinase 1 OS=Mus musculus GN=Pgk1 PE=1 SV=4 - [PGK1_MOUSE]	P09411	196	Y4	NA	0.0459512	0.273759	0.103471	0.128968	0.323824	0.228978	0.222419	0.514994	0.364156	0.118996	0.397307	0.280938	-0.327888	0.166788	0.0833938	-0.271418	0.166681	0.0833404	0.332055	0.221816	0.0784239	0.338644	0.086054	0.0608494	0.259527	0.164223	0.116123	0.55525	0.0103777	0.00733816	-0.0925776	0.134791	0.0673957	0.0301509	0.262647	0.131324
elpteppytayvgnlpfntvqgdidaifk	Eukaryotic translation initiation factor 4H OS=Mus musculus GN=Eif4h PE=1 SV=3 - [IF4H_MOUSE]	Q9WUK2	42	Y8	NA	NA	NA	NA	NA	NA	NA	NA	NA	NA	NA	NA	NA	NA	NA	NA	NA	NA	NA	1.15322	0.0110873	0.00783993	NA	NA	NA	NA	NA	NA	NA	NA	NA	NA	NA	NA	NA	NA	NA
elpteppytayvgnlpfntvqgdidaifk	Eukaryotic translation initiation factor 4H OS=Mus musculus GN=Eif4h PE=1 SV=3 - [IF4H_MOUSE]	Q9WUK2	45	Y11	NA	0.404409	0.434754	0.307418	-0.0261993	0.268198	0.189645	NA	NA	NA	0.242447	0.362716	0.256479	NA	NA	NA	NA	NA	NA	1.03544	0.177771	0.125703	0.780125	0.499602	0.353272	NA	NA	NA	1.19985	0.507966	0.359186	NA	NA	NA	NA	NA	NA
endyesigdlqqgr	Phosphoprotein associated with glycosphingolipid-enriched microdomains 1 OS=Rattus norvegicus GN=Pag1 PE=1 SV=1 - [PHAG1_RAT]	Q9JM80	409	Y4	NA	0.0471189	0.6433	0.160825	-0.105947	0.486339	0.217497	-0.249388	0.635426	0.366864	-0.143825	0.657098	0.293863	-1.18931	0.63457	0.239845	0.0753316	0.422052	0.188747	0.667999	0.400602	0.100151	0.549652	0.560103	0.250486	0.408242	0.405084	0.233875	0.590525	0.558167	0.24962	0.169762	0.702926	0.265681	0.758188	0.489539	0.218929
enpyedvdlk	Suppression of tumorigenicity 5 protein OS=Mus musculus GN=St5 PE=1 SV=1 - [ST5_MOUSE]	Q924W7	498	Y4	NA	0.171507	0.189507	0.109412	NA	NA	NA	NA	NA	NA	NA	NA	NA	NA	NA	NA	NA	NA	NA	0.463613	0.162029	0.0935476	NA	NA	NA	NA	NA	NA	NA	NA	NA	NA	NA	NA	NA	NA	NA
enpyydsr	Clathrin heavy chain 1 OS=Mus musculus GN=Cltc PE=1 SV=3 - [CLH1_MOUSE]	Q68FD5	899	Y4	NA	0.360083	0.899505	0.367221	0.0363473	0.0387635	0.0274099	NA	NA	NA	0.256166	0.0565314	0.0399738	NA	NA	NA	NA	NA	NA	0.947895	0.721606	0.294594	0.674257	0.335485	0.237224	NA	NA	NA	0.731798	0.236651	0.167337	NA	NA	NA	NA	NA	NA
enpyydsr	Clathrin heavy chain 1 OS=Mus musculus GN=Cltc PE=1 SV=3 - [CLH1_MOUSE]	Q68FD5	900	Y5	NA	0.0523589	0.193314	0.0789202	-0.167251	0.459294	0.205402	NA	NA	NA	0.239138	0.171321	0.076617	NA	NA	NA	NA	NA	NA	0.838639	0.348087	0.142106	0.619297	0.116875	0.0522683	NA	NA	NA	0.722174	0.122713	0.0548791	NA	NA	NA	NA	NA	NA
epclhplepdeveyepr	Leucyl-cystinyl aminopeptidase OS=Mus musculus GN=Lnpep PE=1 SV=1 - [LCAP_MOUSE]	Q8C129	46	Y14	C3	0.237369	0.408181	0.288628	NA	NA	NA	NA	NA	NA	NA	NA	NA	NA	NA	NA	NA	NA	NA	0.926409	0.166673	0.117855	NA	NA	NA	NA	NA	NA	NA	NA	NA	NA	NA	NA	NA	NA	NA
epiytlpaiisk	Rho GTPase-activating protein 42 OS=Mus musculus GN=Arhgap42 PE=1 SV=1 - [RHG42_MOUSE]	B2RQE8	342	Y4	NA	0.293198	0.519357	0.367241	NA	NA	NA	NA	NA	NA	NA	NA	NA	NA	NA	NA	NA	NA	NA	0.210874	0.675664	0.477767	NA	NA	NA	NA	NA	NA	NA	NA	NA	NA	NA	NA	NA	NA	NA
eppppyvsa	Lysosomal-associated transmembrane protein 4B OS=Mus musculus GN=Laptm4b PE=2 SV=1 - [LAP4B_MOUSE]	Q91XQ6	224	Y6	NA	-0.178626	0.530838	0.216714	-0.877169	0.237502	0.16794	NA	NA	NA	-0.732212	0.707082	0.499983	-0.43846	0.20288	0.143458	-0.480975	0.0947265	0.0669817	0.546763	0.173688	0.0709076	0.105192	0.0972061	0.0687351	NA	NA	NA	0.267897	0.075692	0.0535223	0.362549	0.190647	0.134808	0.50676	0.010616	0.00750664
epppvvnyeedar	Tyrosine-protein kinase Fer OS=Mus musculus GN=Fer PE=1 SV=2 - [FER_MOUSE]	P70451	402	Y8	NA	0.134442	0.201404	0.142414	NA	NA	NA	NA	NA	NA	NA	NA	NA	NA	NA	NA	NA	NA	NA	1.23069	0.976756	0.56393	NA	NA	NA	NA	NA	NA	NA	NA	NA	NA	NA	NA	NA	NA	NA
epspvrydnlsr	Palmitoyltransferase ZDHHC5 OS=Mus musculus GN=Zdhhc5 PE=1 SV=1 - [ZDHC5_MOUSE]|Probable palmitoyltransferase ZDHHC8 OS=Mus musculus GN=Zdhhc8 PE=1 SV=1 - [ZDHC8_MOUSE]	Q8VDZ4|Q5Y5T5	529;533;534;538	S3,Y7	NA	0.309294	0.19037	0.134612	NA	NA	NA	NA	NA	NA	NA	NA	NA	NA	NA	NA	NA	NA	NA	0.530609	0.208444	0.147392	NA	NA	NA	NA	NA	NA	NA	NA	NA	NA	NA	NA	NA	NA	NA
epssydfvyhyg	Engulfment and cell motility protein 2 OS=Mus musculus GN=Elmo2 PE=1 SV=1 - [ELMO2_MOUSE]	Q8BHL5	731	Y11	NA	NA	NA	NA	NA	NA	NA	NA	NA	NA	NA	NA	NA	NA	NA	NA	NA	NA	NA	NA	NA	NA	NA	NA	NA	NA	NA	NA	NA	NA	NA	NA	NA	NA	NA	NA	NA
eqnpyekf	Pituitary tumor-transforming gene 1 protein-interacting protein OS=Mus musculus GN=Pttg1ip PE=1 SV=1 - [PTTG_MOUSE]	Q8R143	171	Y5	NA	NA	NA	NA	NA	NA	NA	NA	NA	NA	NA	NA	NA	NA	NA	NA	NA	NA	NA	1.15712	0.106907	0.075595	NA	NA	NA	NA	NA	NA	NA	NA	NA	NA	NA	NA	NA	NA	NA
erldgeniyir	Protein 4.1 OS=Mus musculus GN=Epb41 PE=1 SV=2 - [41_MOUSE]	P48193	654	Y9	NA	0.644681	0.906534	0.320508	NA	NA	NA	NA	NA	NA	NA	NA	NA	-0.377967	0.659984	0.329992	0.175552	0.455357	0.262901	1.07715	0.630458	0.238291	NA	NA	NA	NA	NA	NA	NA	NA	NA	0.46517	1.49002	0.745012	0.971198	1.3736	0.79305
erlyewisidkddtgak	Phosphatidylinositol 3,4,5-trisphosphate 5-phosphatase 2 OS=Mus musculus GN=Inppl1 PE=1 SV=1 - [SHIP2_MOUSE]	Q6P549	887	Y4	NA	NA	NA	NA	NA	NA	NA	NA	NA	NA	NA	NA	NA	NA	NA	NA	NA	NA	NA	NA	NA	NA	NA	NA	NA	NA	NA	NA	NA	NA	NA	NA	NA	NA	NA	NA	NA
esaeerptfdylqsvlddfytategqyqqqp	Tyrosine-protein kinase Lyn OS=Rattus norvegicus GN=Lyn PE=1 SV=3 - [LYN_RAT]	Q07014	508	Y27	NA	-0.043226	0.326271	0.123319	0.061859	0.312418	0.180375	-0.14035	0.183962	0.106211	-0.139844	0.17653	0.10192	NA	NA	NA	NA	NA	NA	0.280396	0.354386	0.158486	0.376638	0.306683	0.177063	0.0520472	0.481618	0.278062	0.50944	0.465608	0.268819	NA	NA	NA	NA	NA	NA
eshgkpgeyvlsvysdgqr	Tyrosine-protein kinase Fer OS=Mus musculus GN=Fer PE=1 SV=2 - [FER_MOUSE]	P70451	498	Y14	NA	-0.349776	0.132953	0.0940117	NA	NA	NA	NA	NA	NA	NA	NA	NA	-0.120495	0.457726	0.323661	NA	NA	NA	0.755313	0.464574	0.268222	NA	NA	NA	NA	NA	NA	NA	NA	NA	0.479546	0.721848	0.510424	NA	NA	NA
estvtlqqaeyeflsfvr	Oligoribonuclease, mitochondrial OS=Mus musculus GN=Rexo2 PE=1 SV=2 - [ORN_MOUSE]	Q9D8S4	122	Y11	NA	0.137442	0.339628	0.120077	0.283873	0.344118	0.198677	0.158877	0.376631	0.217448	0.27314	0.384187	0.221811	-0.369166	0.402831	0.201415	-0.476723	0.0573805	0.0405741	0.106429	0.579106	0.193035	0.284235	0.441736	0.255036	0.169042	0.357589	0.206454	0.654801	0.6856	0.395831	-0.702807	0.811331	0.405666	0.0452935	0.372072	0.263095
esysvyvyk	Histone H2B type 1-B OS=Mus musculus GN=Hist1h2bb PE=1 SV=3 - [H2B1B_MOUSE]|Histone H2B type 1-C/E/G OS=Mus musculus GN=Hist1h2bc PE=1 SV=3 - [H2B1C_MOUSE]|Histone H2B type 1-F/J/L OS=Mus musculus GN=Hist1h2bf PE=1 SV=2 - [H2B1F_MOUSE]|Histone H2B type 1-H OS=Mus musculus GN=Hist1h2bh PE=1 SV=3 - [H2B1H_MOUSE]|Histone H2B type 1-K OS=Mus musculus GN=Hist1h2bk PE=1 SV=3 - [H2B1K_MOUSE]|Histone H2B…	Q64475|Q6ZWY9|P10853|Q64478|Q8CGP1|P10854|Q8CGP2|Q64525	38;38;38;38;38;38;38;38	Y3	NA	-0.113743	0.314568	0.181616	NA	NA	NA	NA	NA	NA	NA	NA	NA	NA	NA	NA	NA	NA	NA	0.0541413	0.256889	0.148315	NA	NA	NA	NA	NA	NA	NA	NA	NA	NA	NA	NA	NA	NA	NA
esysvyvyk	Histone H2B type 1-B OS=Mus musculus GN=Hist1h2bb PE=1 SV=3 - [H2B1B_MOUSE]|Histone H2B type 1-C/E/G OS=Mus musculus GN=Hist1h2bc PE=1 SV=3 - [H2B1C_MOUSE]|Histone H2B type 1-F/J/L OS=Mus musculus GN=Hist1h2bf PE=1 SV=2 - [H2B1F_MOUSE]|Histone H2B type 1-H OS=Mus musculus GN=Hist1h2bh PE=1 SV=3 - [H2B1H_MOUSE]|Histone H2B type 1-K OS=Mus musculus GN=Hist1h2bk PE=1 SV=3 - [H2B1K_MOUSE]|Histone H2B…	Q64475|Q6ZWY9|P10853|Q64478|Q8CGP1|P10854|Q8CGP2|Q64525	41;41;41;41;41;41;41;41	Y6	NA	-0.138865	0.194916	0.0974582	NA	NA	NA	NA	NA	NA	NA	NA	NA	-0.0860294	0.0665381	0.0470496	-0.0147117	0.169811	0.120075	0.0381405	0.272779	0.13639	NA	NA	NA	NA	NA	NA	NA	NA	NA	-0.344335	0.109161	0.0771884	-0.0925187	0.0365145	0.0258196
etivyemldr	Receptor-interacting serine/threonine-protein kinase 3 OS=Rattus norvegicus GN=Ripk3 PE=2 SV=3 - [RIPK3_RAT]	Q9Z2P5	338	Y5	NA	0.168816	0.525656	0.303488	NA	NA	NA	NA	NA	NA	NA	NA	NA	NA	NA	NA	NA	NA	NA	NA	NA	NA	NA	NA	NA	NA	NA	NA	NA	NA	NA	NA	NA	NA	NA	NA	NA
evcdgwslpnpeyytlr	Engulfment and cell motility protein 2 OS=Mus musculus GN=Elmo2 PE=1 SV=1 - [ELMO2_MOUSE]	Q8BHL5	48	Y13	C3	-0.296582	0.520944	0.150383	-0.161082	0.187023	0.107978	-0.380097	0.204481	0.118057	-0.180749	0.0574812	0.0331868	-0.813008	0.251203	0.125601	-0.853767	0.291247	0.205943	0.684771	0.330635	0.0996901	0.353868	0.288696	0.166679	0.407195	0.0792564	0.0457587	0.740418	0.537384	0.310259	-0.350032	0.396642	0.198321	0.120147	0.113476	0.0802399
evcdgwslpnpeyytlr	Engulfment and cell motility protein 2 OS=Mus musculus GN=Elmo2 PE=1 SV=1 - [ELMO2_MOUSE]	Q8BHL5	49	Y14	C3	0.138959	0.701643	0.405094	NA	NA	NA	NA	NA	NA	NA	NA	NA	NA	NA	NA	NA	NA	NA	0.798157	0.270755	0.191453	NA	NA	NA	NA	NA	NA	NA	NA	NA	NA	NA	NA	NA	NA	NA
evdseyear	ADP-ribosylation factor GTPase-activating protein 2 OS=Mus musculus GN=Arfgap2 PE=1 SV=1 - [ARFG2_MOUSE]	Q99K28	444	Y6	NA	0.260518	0.647125	0.24459	0.523588	0.559461	0.27973	-0.15279	0.203062	0.143587	0.446235	0.336152	0.168076	-1.968	0.343329	0.24277	-0.13114	0.515054	0.364198	1.74433	0.501164	0.189422	0.94259	0.678973	0.339486	1.30749	0.421467	0.298022	1.69831	0.99631	0.498155	0.0548857	0.149372	0.105622	1.23105	0.338296	0.239211
evespydvhdyir	PERQ amino acid-rich with GYF domain-containing protein 1 OS=Mus musculus GN=Gigyf1 PE=1 SV=2 - [PERQ1_MOUSE]	Q99MR1	936	Y6	NA	-0.23334	0.532856	0.201401	NA	NA	NA	NA	NA	NA	NA	NA	NA	NA	NA	NA	NA	NA	NA	0.58301	0.803118	0.359165	NA	NA	NA	NA	NA	NA	NA	NA	NA	NA	NA	NA	NA	NA	NA
evespyevhdytr	PERQ amino acid-rich with GYF domain-containing protein 2 OS=Mus musculus GN=Gigyf2 PE=1 SV=2 - [PERQ2_MOUSE]	Q6Y7W8	1174	Y6	NA	0.117272	0.645077	0.186218	0.257934	0.292102	0.146051	NA	NA	NA	0.0704285	0.156916	0.0784581	-1.05434	1.0293	0.51465	-0.541195	0.14704	0.0848936	1.23249	0.610848	0.169419	0.740473	0.27648	0.13824	NA	NA	NA	1.21921	0.608418	0.304209	0.248797	0.465793	0.232897	0.807631	0.3901	0.225225
evgdygqlhetevllk	Tyrosine-protein kinase JAK2 OS=Rattus norvegicus GN=Jak2 PE=1 SV=1 - [JAK2_RAT]	Q62689	570	Y5	NA	-0.427363	0.252413	0.112882	NA	NA	NA	NA	NA	NA	NA	NA	NA	-0.336387	0.254486	0.179949	NA	NA	NA	0.0457813	0.457424	0.228712	NA	NA	NA	NA	NA	NA	NA	NA	NA	-0.0922485	0.809428	0.572352	NA	NA	NA
evstyik	Elongation factor 1-alpha 1 OS=Cricetulus griseus GN=EEF1A1 PE=2 SV=1 - [EF1A1_CRIGR]	P62629	5	Y5	NA	0.0155337	0.221987	0.0992754	-0.273966	0.167169	0.0835845	NA	NA	NA	-0.234213	0.051325	0.0256625	-0.395833	0.119813	0.0847205	-0.0886407	0.000354656	0.00025078	0.215274	0.0956414	0.0427721	-0.079949	0.0927168	0.0463584	NA	NA	NA	-0.0184462	0.160818	0.0804091	0.140937	0.111398	0.0787706	0.065268	0.162239	0.11472
eydqlyeeytr	Phosphatidylinositol 3-kinase regulatory subunit beta OS=Mus musculus GN=Pik3r2 PE=1 SV=2 - [P85B_MOUSE]	O08908	458	Y6	NA	0.652524	0.601687	0.19027	-0.227	0.437418	0.218709	NA	NA	NA	0.010393	0.376813	0.188407	-0.23272	0.274105	0.122583	-0.478614	0.551437	0.275719	0.674448	0.448953	0.135364	-0.178882	0.311489	0.155744	NA	NA	NA	0.39719	0.420542	0.210271	-0.0637402	0.651683	0.291441	0.117375	0.56692	0.28346
eydrlyeeytr	Phosphatidylinositol 3-kinase regulatory subunit alpha OS=Mus musculus GN=Pik3r1 PE=1 SV=2 - [P85A_MOUSE]|Phosphatidylinositol 3-kinase regulatory subunit gamma OS=Mus musculus GN=Pik3r3 PE=1 SV=1 - [P55G_MOUSE]	P26450|Q64143	199;467	Y6	NA	0.082285	0.383361	0.110667	-0.0403279	0.0781363	0.045112	-0.419079	0.314392	0.222309	-0.089642	0.126194	0.0728583	-0.419042	0.272294	0.121774	-0.56782	0.384553	0.222022	0.759191	0.18241	0.0505916	0.384674	0.0698099	0.0403048	-0.0457187	0.0796435	0.0563165	0.677648	0.173351	0.100084	0.0866892	0.448786	0.200703	0.288071	0.110031	0.0635265
eyftfpask	Afadin OS=Mus musculus GN=Mllt4 PE=1 SV=3 - [AFAD_MOUSE]	Q9QZQ1	1230	Y2	NA	-0.0911441	0.600544	0.245171	NA	NA	NA	NA	NA	NA	NA	NA	NA	NA	NA	NA	NA	NA	NA	0.39148	0.258199	0.1291	NA	NA	NA	NA	NA	NA	NA	NA	NA	NA	NA	NA	NA	NA	NA
eygmiylgk	Staphylococcal nuclease domain-containing protein 1 OS=Mus musculus GN=Snd1 PE=1 SV=1 - [SND1_MOUSE]	Q78PY7	109	Y2	NA	0.038573	0.3487	0.123284	-0.0995041	0.0350395	0.0247767	-0.323804	0.324543	0.229486	-0.0227297	0.0594887	0.0420649	-0.428978	0.265196	0.132598	-0.186857	0.272678	0.192813	0.537972	0.362416	0.120805	0.157267	0.114261	0.0807947	0.108288	0.0192057	0.0135805	1.00027	0.0415273	0.0293643	-0.335041	0.302546	0.151273	0.205259	0.309925	0.21915
eysqy	Pre-mRNA-splicing factor ATP-dependent RNA helicase DHX15 OS=Mus musculus GN=Dhx15 PE=1 SV=2 - [DHX15_MOUSE]	O35286	795	Y5	NA	0.0898581	0.184242	0.0752166	-0.0662715	0.376885	0.188443	NA	NA	NA	-0.239451	0.534386	0.267193	-0.777802	0.197238	0.139469	-0.647616	0.169454	0.119822	-0.307321	0.389453	0.158994	-0.522559	0.619986	0.309993	NA	NA	NA	-0.243621	0.218912	0.109456	-0.432967	0.144601	0.102248	-0.191992	0.0909137	0.0642857
faelvytgfwhspecefvr	Argininosuccinate synthase OS=Mus musculus GN=Ass1 PE=1 SV=1 - [ASSY_MOUSE]	P16460	322	Y6	C15	0.0263367	0.339903	0.107487	-0.242969	0.1591	0.0918564	0.0366029	0.127971	0.0738838	-0.030162	0.209153	0.120754	-0.157788	0.247091	0.142658	-0.353298	0.323612	0.228828	0.485688	0.362374	0.120791	-0.14363	0.301154	0.173871	0.48813	0.336858	0.194485	0.363219	0.430831	0.24874	-0.108843	0.275769	0.159216	-0.0496393	0.204537	0.144629
fapqfsgyqqqdcqellaflldglhedlnr	Ubiquitin carboxyl-terminal hydrolase 15 OS=Mus musculus GN=Usp15 PE=1 SV=1 - [UBP15_MOUSE]	Q8R5H1	376	Y8	C13	NA	NA	NA	NA	NA	NA	NA	NA	NA	NA	NA	NA	NA	NA	NA	NA	NA	NA	NA	NA	NA	NA	NA	NA	NA	NA	NA	NA	NA	NA	NA	NA	NA	NA	NA	NA
fayadar	Regulator of telomere elongation helicase 1 OS=Mus musculus GN=Rtel1 PE=1 SV=2 - [RTEL1_MOUSE]	Q0VGM9	717	Y3	NA	0.181836	0.562411	0.229603	0.778811	0.132065	0.0933839	NA	NA	NA	1.02163	0.013332	0.00942714	0.522357	0.517775	0.298937	0.200404	0.668832	0.386151	0.434267	0.47952	0.195763	0.680062	0.16377	0.115803	NA	NA	NA	1.18919	0.0837147	0.0591952	0.539875	0.541099	0.312403	0.133138	0.467986	0.270192
fdcgvviaadmlgsygslar	Proteasome subunit beta type-4 OS=Rattus norvegicus GN=Psmb4 PE=1 SV=2 - [PSB4_RAT]	P34067	74	Y15	C3	NA	NA	NA	NA	NA	NA	NA	NA	NA	NA	NA	NA	NA	NA	NA	NA	NA	NA	NA	NA	NA	NA	NA	NA	NA	NA	NA	NA	NA	NA	NA	NA	NA	NA	NA	NA
fdnlygcr	Adenosylhomocysteinase OS=Mus musculus GN=Ahcy PE=1 SV=3 - [SAHH_MOUSE]	P50247	193	Y5	C7	0.0710195	0.104153	0.0520767	NA	NA	NA	NA	NA	NA	NA	NA	NA	NA	NA	NA	NA	NA	NA	0.324968	0.103444	0.0517219	NA	NA	NA	NA	NA	NA	NA	NA	NA	NA	NA	NA	NA	NA	NA
fdtqypygek	Endoplasmic reticulum resident protein 29 OS=Mus musculus GN=Erp29 PE=1 SV=2 - [ERP29_MOUSE]	P57759	68	Y7	NA	NA	NA	NA	NA	NA	NA	NA	NA	NA	NA	NA	NA	NA	NA	NA	NA	NA	NA	-0.207285	0.260969	0.184533	NA	NA	NA	NA	NA	NA	NA	NA	NA	NA	NA	NA	NA	NA	NA
fedgdltlyqsnailr	Glutathione S-transferase P 1 OS=Mus musculus GN=Gstp1 PE=1 SV=2 - [GSTP1_MOUSE]|Glutathione S-transferase P 2 OS=Mus musculus GN=Gstp2 PE=2 SV=2 - [GSTP2_MOUSE]	P19157|P46425	64;64	Y9	NA	0.100639	0.350889	0.202586	NA	NA	NA	NA	NA	NA	NA	NA	NA	-0.422481	0.976724	0.690648	NA	NA	NA	0.311878	0.667598	0.472063	NA	NA	NA	NA	NA	NA	NA	NA	NA	-0.806555	1.56756	1.10843	NA	NA	NA
ffvlnneaglleyfvneqsr	Oxysterol-binding protein-related protein 11 OS=Mus musculus GN=Osbpl11 PE=1 SV=2 - [OSB11_MOUSE]	Q8CI95	96	Y13	NA	NA	NA	NA	NA	NA	NA	NA	NA	NA	NA	NA	NA	NA	NA	NA	NA	NA	NA	NA	NA	NA	NA	NA	NA	NA	NA	NA	NA	NA	NA	NA	NA	NA	NA	NA	NA
fgyhiimvegr	Peptidyl-prolyl cis-trans isomerase NIMA-interacting 4 OS=Mus musculus GN=Pin4 PE=1 SV=1 - [PIN4_MOUSE]	Q9CWW6	122	Y3	NA	NA	NA	NA	NA	NA	NA	NA	NA	NA	NA	NA	NA	NA	NA	NA	NA	NA	NA	NA	NA	NA	NA	NA	NA	NA	NA	NA	NA	NA	NA	NA	NA	NA	NA	NA	NA
fhdsegddteetedyr	Bcl-2-associated transcription factor 1 OS=Mus musculus GN=Bclaf1 PE=1 SV=2 - [BCLF1_MOUSE]	Q8K019	395;406	S4,Y15	NA	0.0403905	0.608798	0.430485	NA	NA	NA	NA	NA	NA	NA	NA	NA	NA	NA	NA	NA	NA	NA	-0.250649	0.316314	0.223668	NA	NA	NA	NA	NA	NA	NA	NA	NA	NA	NA	NA	NA	NA	NA
fhpepygleddqr	Catenin delta-1 OS=Mus musculus GN=Ctnnd1 PE=1 SV=2 - [CTND1_MOUSE]	P30999	280	Y6	NA	-0.147305	0.321527	0.227354	NA	NA	NA	NA	NA	NA	NA	NA	NA	NA	NA	NA	NA	NA	NA	0.425928	0.164965	0.0952424	NA	NA	NA	NA	NA	NA	NA	NA	NA	NA	NA	NA	NA	NA	NA
fiqasedllkehyidlk	Nucleoside diphosphate kinase A OS=Rattus norvegicus GN=Nme1 PE=1 SV=1 - [NDKA_RAT]	Q05982	52	Y13	NA	0.0488726	0.29205	0.146025	NA	NA	NA	NA	NA	NA	NA	NA	NA	NA	NA	NA	NA	NA	NA	-0.538513	0.0134273	0.00949453	NA	NA	NA	NA	NA	NA	NA	NA	NA	NA	NA	NA	NA	NA	NA
fiyeawqgver	Protein FAM195B OS=Mus musculus GN=Fam195b PE=1 SV=1 - [F195B_MOUSE]	Q3UGS4	41	Y3	NA	NA	NA	NA	NA	NA	NA	NA	NA	NA	NA	NA	NA	NA	NA	NA	NA	NA	NA	NA	NA	NA	NA	NA	NA	NA	NA	NA	NA	NA	NA	NA	NA	NA	NA	NA	NA
fleenssdptytsslggk	Ephrin type-B receptor 4 OS=Mus musculus GN=Ephb4 PE=1 SV=2 - [EPHB4_MOUSE]	P54761	774	Y11	NA	0.188873	0.372794	0.186397	NA	NA	NA	NA	NA	NA	NA	NA	NA	-0.883017	0.805711	0.465177	-0.686255	0.348157	0.246184	0.342868	0.566493	0.283247	NA	NA	NA	NA	NA	NA	NA	NA	NA	-0.694541	0.680794	0.393057	-0.544484	0.484517	0.342605
fnfiyn	Cleavage and polyadenylation specificity factor subunit 5 OS=Mus musculus GN=Nudt21 PE=1 SV=1 - [CPSF5_MOUSE]	Q9CQF3	226	Y5	NA	0.0759574	0.362965	0.162323	NA	NA	NA	NA	NA	NA	NA	NA	NA	NA	NA	NA	NA	NA	NA	0.0615963	0.645338	0.372586	NA	NA	NA	NA	NA	NA	NA	NA	NA	NA	NA	NA	NA	NA	NA
fsgwydadlspagheeak	Phosphoglycerate mutase 1 OS=Mus musculus GN=Pgam1 PE=1 SV=3 - [PGAM1_MOUSE]	Q9DBJ1	26	Y5	NA	0.0435183	0.126183	0.0892248	NA	NA	NA	NA	NA	NA	NA	NA	NA	-0.191585	0.117256	0.0829124	NA	NA	NA	0.351252	0.318039	0.18362	NA	NA	NA	NA	NA	NA	NA	NA	NA	-0.366812	0.0203149	0.0143648	NA	NA	NA
fteyetqvk	TAR DNA-binding protein 43 OS=Mus musculus GN=Tardbp PE=1 SV=1 - [TADBP_MOUSE]	Q921F2	155	Y4	NA	NA	NA	NA	NA	NA	NA	NA	NA	NA	NA	NA	NA	NA	NA	NA	NA	NA	NA	NA	NA	NA	NA	NA	NA	NA	NA	NA	NA	NA	NA	NA	NA	NA	NA	NA	NA
gagafgyfevthditr	Catalase OS=Mus musculus GN=Cat PE=1 SV=4 - [CATA_MOUSE]	P24270	84	Y7	NA	0.0228195	0.223128	0.0910917	NA	NA	NA	NA	NA	NA	NA	NA	NA	-0.327429	0.327033	0.231247	NA	NA	NA	0.343722	0.2131	0.0953013	NA	NA	NA	NA	NA	NA	NA	NA	NA	-0.0671062	0.582482	0.411877	NA	NA	NA
gaggaggdyaamgacpaaeqgyeemr	Receptor tyrosine-protein kinase erbB-3 OS=Rattus norvegicus GN=Erbb3 PE=2 SV=3 - [ERBB3_RAT]	Q62799	1286	Y22	C15	-0.284997	0.402857	0.180163	NA	NA	NA	NA	NA	NA	NA	NA	NA	-0.512658	0.325375	0.230075	NA	NA	NA	0.23933	0.530252	0.265126	NA	NA	NA	NA	NA	NA	NA	NA	NA	-0.427444	0.904849	0.522415	NA	NA	NA
galtggyydtr	Structural maintenance of chromosomes protein 3 OS=Mus musculus GN=Smc3 PE=1 SV=2 - [SMC3_MOUSE]	Q9CW03	669	Y8	NA	NA	NA	NA	NA	NA	NA	NA	NA	NA	NA	NA	NA	NA	NA	NA	NA	NA	NA	NA	NA	NA	NA	NA	NA	NA	NA	NA	NA	NA	NA	NA	NA	NA	NA	NA	NA
gayslsir	Tyrosine-protein kinase Fgr OS=Mus musculus GN=Fgr PE=1 SV=2 - [FGR_MOUSE]|Tyrosine-protein kinase Fyn OS=Mus musculus GN=Fyn PE=1 SV=4 - [FYN_MOUSE]|Tyrosine-protein kinase Yes OS=Mus musculus GN=Yes1 PE=1 SV=3 - [YES_MOUSE]	P14234|P39688|Q04736	185;168;192	Y3	NA	-0.108324	0.188388	0.0842498	-0.358774	0.321323	0.160662	0.132668	0.0967182	0.0683901	-0.40589	0.437108	0.218554	NA	NA	NA	NA	NA	NA	0.694294	0.369995	0.165467	0.549921	0.379448	0.189724	0.818241	0.0787413	0.0556785	0.740423	0.351496	0.175748	NA	NA	NA	NA	NA	NA
gddllpagtedyihir	Eukaryotic translation initiation factor 1 OS=Mus musculus GN=Eif1 PE=1 SV=2 - [EIF1_MOUSE]|Eukaryotic translation initiation factor 1b OS=Mus musculus GN=Eif1b PE=1 SV=2 - [EIF1B_MOUSE]	P48024|Q9CXU9	30;30	Y12	NA	-0.493639	0.0857826	0.0606575	NA	NA	NA	NA	NA	NA	NA	NA	NA	NA	NA	NA	NA	NA	NA	NA	NA	NA	NA	NA	NA	NA	NA	NA	NA	NA	NA	NA	NA	NA	NA	NA	NA
gdniyewr	Ubiquitin-conjugating enzyme E2 E1 OS=Mus musculus GN=Ube2e1 PE=1 SV=1 - [UB2E1_MOUSE]|Ubiquitin-conjugating enzyme E2 E2 OS=Mus musculus GN=Ube2e2 PE=2 SV=1 - [UB2E2_MOUSE]|Ubiquitin-conjugating enzyme E2 E3 OS=Mus musculus GN=Ube2e3 PE=1 SV=2 - [UB2E3_MOUSE]	P52482|Q91W82|P52483	85;77;91	Y5	NA	0.17943	0.13692	0.0968169	-0.210175	0.145222	0.102688	NA	NA	NA	0.0832354	0.0704318	0.0498028	NA	NA	NA	NA	NA	NA	1.01866	0.0185151	0.0130921	0.612217	0.0604375	0.0427358	NA	NA	NA	0.941475	0.0113666	0.00803737	NA	NA	NA	NA	NA	NA
gdydgiggr	ATP-dependent RNA helicase DDX3X OS=Mus musculus GN=Ddx3x PE=1 SV=3 - [DDX3X_MOUSE]	Q62167	104	Y3	NA	-0.0333015	0.308797	0.178284	0.013363	0.171501	0.12127	NA	NA	NA	0.0148833	0.269216	0.190364	NA	NA	NA	NA	NA	NA	0.52954	0.263212	0.131606	0.335745	0.417393	0.295142	NA	NA	NA	0.406849	0.58263	0.411982	NA	NA	NA	NA	NA	NA
gepnvsyicsr	Glycogen synthase kinase-3 alpha OS=Mus musculus GN=Gsk3a PE=1 SV=2 - [GSK3A_MOUSE]|Glycogen synthase kinase-3 beta OS=Mus musculus GN=Gsk3b PE=1 SV=2 - [GSK3B_MOUSE]	Q2NL51|Q9WV60	279;216	Y7	C9	-0.0166068	0.18781	0.0469525	-0.125999	0.151858	0.067913	-0.269068	0.0761267	0.0439518	-0.0346304	0.0971644	0.0434532	-0.0357889	0.161452	0.0610232	-0.07088	0.197744	0.088434	0.105434	0.142398	0.0355995	-0.121893	0.194401	0.0869387	-0.188078	0.0657759	0.0379757	0.0906123	0.182568	0.0816468	0.0970097	0.180637	0.0682742	0.119155	0.119873	0.0536087
gesagymepyeaqr	SH2 domain-containing adapter protein B OS=Mus musculus GN=Shb PE=1 SV=2 - [SHB_MOUSE]	Q6PD21	262	Y6	NA	NA	NA	NA	NA	NA	NA	NA	NA	NA	NA	NA	NA	NA	NA	NA	NA	NA	NA	NA	NA	NA	NA	NA	NA	NA	NA	NA	NA	NA	NA	NA	NA	NA	NA	NA	NA
gfypqygaletr	KN motif and ankyrin repeat domain-containing protein 2 OS=Mus musculus GN=Kank2 PE=1 SV=1 - [KANK2_MOUSE]	Q8BX02	111	Y6	NA	-0.0306256	0.268233	0.18967	NA	NA	NA	NA	NA	NA	NA	NA	NA	NA	NA	NA	NA	NA	NA	NA	NA	NA	NA	NA	NA	NA	NA	NA	NA	NA	NA	NA	NA	NA	NA	NA	NA
ggdlmaydrr	Heterogeneous nuclear ribonucleoprotein K OS=Mus musculus GN=Hnrnpk PE=1 SV=1 - [HNRPK_MOUSE]	P61979	323	Y7	NA	-0.0337776	0.0379619	0.0268431	NA	NA	NA	NA	NA	NA	NA	NA	NA	NA	NA	NA	NA	NA	NA	0.346517	0.0577999	0.0408707	NA	NA	NA	NA	NA	NA	NA	NA	NA	NA	NA	NA	NA	NA	NA
ggdyapapgr	RT1 class I histocompatibility antigen, AA alpha chain OS=Rattus norvegicus PE=1 SV=2 - [HA12_RAT]	P16391	350	Y4	NA	NA	NA	NA	NA	NA	NA	NA	NA	NA	NA	NA	NA	NA	NA	NA	NA	NA	NA	NA	NA	NA	NA	NA	NA	NA	NA	NA	NA	NA	NA	NA	NA	NA	NA	NA	NA
ghytegaelvdsvldvvr	Tubulin beta-2A chain OS=Mus musculus GN=Tubb2a PE=1 SV=1 - [TBB2A_MOUSE]|Tubulin beta-2B chain OS=Mus musculus GN=Tubb2b PE=1 SV=1 - [TBB2B_MOUSE]|Tubulin beta-3 chain OS=Mus musculus GN=Tubb3 PE=1 SV=1 - [TBB3_MOUSE]|Tubulin beta-4B chain OS=Mus musculus GN=Tubb4b PE=1 SV=1 - [TBB4B_MOUSE]|Tubulin beta-6 chain OS=Mus musculus GN=Tubb6 PE=1 SV=1 - [TBB6_MOUSE]	Q7TMM9|Q9CWF2|Q9ERD7|P68372|Q922F4	106;106;106;106;106	Y3	NA	-0.207095	0.44687	0.199847	NA	NA	NA	NA	NA	NA	NA	NA	NA	-1.06758	0.111108	0.0785651	NA	NA	NA	0.0379617	0.439554	0.219777	NA	NA	NA	NA	NA	NA	NA	NA	NA	-0.741424	0.575938	0.40725	NA	NA	NA
githigytdlpsr	NAD(P) transhydrogenase, mitochondrial OS=Mus musculus GN=Nnt PE=1 SV=2 - [NNTM_MOUSE]	Q61941	373	Y7	NA	NA	NA	NA	NA	NA	NA	NA	NA	NA	NA	NA	NA	NA	NA	NA	NA	NA	NA	NA	NA	NA	NA	NA	NA	NA	NA	NA	NA	NA	NA	NA	NA	NA	NA	NA	NA
givvytgdr	Sodium/potassium-transporting ATPase subunit alpha-1 OS=Mus musculus GN=Atp1a1 PE=1 SV=1 - [AT1A1_MOUSE]	Q8VDN2	260	Y5	NA	-0.411783	0.393728	0.10166	-0.474111	0.777431	0.347678	-0.757364	0.24734	0.142802	-0.642193	0.948823	0.424327	-0.322353	0.40189	0.1519	-0.0209781	0.845304	0.378032	0.463448	0.768612	0.192153	-0.561497	0.75644	0.33829	-0.495516	0.177338	0.102386	0.302152	1.36685	0.611274	0.576594	0.777854	0.294001	0.974366	0.746109	0.33367
giyetpagtilyhahldieaftmdr	Argininosuccinate synthase OS=Mus musculus GN=Ass1 PE=1 SV=1 - [ASSY_MOUSE]	P16460	282	Y3	M23	-0.217843	0.10099	0.0714106	NA	NA	NA	NA	NA	NA	NA	NA	NA	NA	NA	NA	NA	NA	NA	-0.127058	0.230074	0.162687	NA	NA	NA	NA	NA	NA	NA	NA	NA	NA	NA	NA	NA	NA	NA
giyetpagtilyhahldieaftmdr	Argininosuccinate synthase OS=Mus musculus GN=Ass1 PE=1 SV=1 - [ASSY_MOUSE]	P16460	282	Y3	NA	0.179661	0.63579	0.25956	0.120567	0.27473	0.158615	0.539259	0.0753605	0.053288	-0.0015814	0.179734	0.103769	NA	NA	NA	NA	NA	NA	-0.00703089	0.301087	0.122918	-0.0106689	0.246852	0.14252	0.234974	0.466353	0.329762	0.0355412	0.212246	0.12254	NA	NA	NA	NA	NA	NA
glctspaehqyfmteyvatr	Mitogen-activated protein kinase 7 OS=Mus musculus GN=Mapk7 PE=1 SV=1 - [MK07_MOUSE]	Q9WVS8	221	Y16	C3	0.0609122	0.221107	0.110554	NA	NA	NA	NA	NA	NA	NA	NA	NA	0.0172689	0.210338	0.148731	0.142756	0.039491	0.0279243	1.54852	0.803607	0.359384	NA	NA	NA	NA	NA	NA	NA	NA	NA	0.717139	0.226807	0.160377	1.53635	0.121081	0.0856171
glgehemdedeedyessak	Leucyl-cystinyl aminopeptidase OS=Mus musculus GN=Lnpep PE=1 SV=1 - [LCAP_MOUSE]	Q8C129	70	Y14	NA	-0.133276	0.320874	0.185257	NA	NA	NA	NA	NA	NA	NA	NA	NA	NA	NA	NA	NA	NA	NA	1.25688	0.484068	0.279477	NA	NA	NA	NA	NA	NA	NA	NA	NA	NA	NA	NA	NA	NA	NA
glmaggrpegqysededtdteeyr	Synembryn-A OS=Mus musculus GN=Ric8a PE=1 SV=2 - [RIC8A_MOUSE]	Q3TIR3	435;445	S13,Y23	NA	-0.0944132	0.425677	0.300999	NA	NA	NA	NA	NA	NA	NA	NA	NA	NA	NA	NA	NA	NA	NA	0.164954	0.413424	0.292335	NA	NA	NA	NA	NA	NA	NA	NA	NA	NA	NA	NA	NA	NA	NA
gneiepgnnayesqsdtgaseltseesk	Multidrug resistance protein 1 OS=Rattus norvegicus GN=Abcb1 PE=2 SV=1 - [MDR1_RAT]	P43245	641	Y11	NA	NA	NA	NA	NA	NA	NA	NA	NA	NA	NA	NA	NA	NA	NA	NA	NA	NA	NA	NA	NA	NA	NA	NA	NA	NA	NA	NA	NA	NA	NA	NA	NA	NA	NA	NA	NA
gnptvevdlytak	Alpha-enolase OS=Mus musculus GN=Eno1 PE=1 SV=3 - [ENOA_MOUSE]|Gamma-enolase OS=Mus musculus GN=Eno2 PE=1 SV=2 - [ENOG_MOUSE]	P17182|P17183	25;25	Y10	NA	0.0387449	0.245731	0.0819103	0.00780864	0.0563534	0.0325356	-0.199534	0.108735	0.0768873	-0.0560623	0.149553	0.0863443	-0.092222	0.201066	0.100533	-0.115287	0.085491	0.0604513	0.191365	0.160219	0.0534063	-0.00620136	0.200145	0.115554	0.12499	0.00117486	0.00083075	0.148201	0.226244	0.130622	-0.0229319	0.216977	0.108489	0.0632157	0.271814	0.192202
gpldgspyaqvqr	Tensin-2 OS=Mus musculus GN=Tns2 PE=1 SV=1 - [TNS2_MOUSE]	Q8CGB6	483	Y8	NA	0.039435	0.2499	0.0624749	-0.423886	0.0551094	0.0246457	-0.294951	0.0512596	0.0295947	-0.388122	0.0818675	0.0366122	-2.3262	0.838945	0.317091	-0.707026	0.172788	0.0772731	-0.17678	0.355163	0.0887907	-0.605758	0.080437	0.0359725	-0.508699	0.162046	0.0935572	-0.914521	0.0660463	0.0295368	-3.26856	1.81713	0.686812	-0.931574	0.124736	0.0557837
gpqygtvek	Protein kinase C and casein kinase substrate in neurons protein 2 OS=Mus musculus GN=Pacsin2 PE=1 SV=1 - [PACN2_MOUSE]	Q9WVE8	76	Y4	NA	NA	NA	NA	NA	NA	NA	NA	NA	NA	NA	NA	NA	NA	NA	NA	NA	NA	NA	NA	NA	NA	NA	NA	NA	NA	NA	NA	NA	NA	NA	NA	NA	NA	NA	NA	NA
gpsegaydvilpr	G-protein coupled receptor family C group 5 member C OS=Mus musculus GN=Gprc5c PE=2 SV=2 - [GPC5C_MOUSE]	Q8K3J9	386	Y7	NA	0.242883	0.471049	0.121624	-0.0584212	0.227251	0.113625	-0.0366171	0.849601	0.490517	0.483525	0.395421	0.197711	-0.715263	0.356665	0.134807	-0.297987	0.165827	0.0741603	1.29379	0.282249	0.0728764	0.81965	0.299764	0.149882	1.13226	0.362833	0.209481	1.40622	0.411299	0.205649	0.456122	0.396985	0.150046	1.11635	0.325147	0.14541
gpvfsvpvgeikpqgvydipptqgvyaippsacr	Enhancer of filamentation 1 OS=Mus musculus GN=Nedd9 PE=1 SV=2 - [CASL_MOUSE]	O35177	213	Y17	C33	NA	NA	NA	NA	NA	NA	NA	NA	NA	NA	NA	NA	NA	NA	NA	NA	NA	NA	NA	NA	NA	NA	NA	NA	NA	NA	NA	NA	NA	NA	NA	NA	NA	NA	NA	NA
gqeseygnityppalr	Tyrosine-protein phosphatase non-receptor type 6 OS=Rattus norvegicus GN=Ptpn6 PE=1 SV=1 - [PTN6_RAT]	P81718	538	Y6	NA	0.302045	0.931054	0.380101	0.62779	0.664163	0.469634	NA	NA	NA	0.71159	0.735623	0.520164	-0.276972	0.491327	0.34742	0.462526	0.291259	0.205951	1.25107	0.930838	0.380013	1.275	1.15517	0.816832	NA	NA	NA	2.31582	1.48541	1.05035	0.74408	0.424129	0.299905	0.926021	0.984317	0.696017
gqmpenpysevgk	SH3 and multiple ankyrin repeat domains protein 2 OS=Mus musculus GN=Shank2 PE=1 SV=2 - [SHAN2_MOUSE]	Q80Z38	615	Y8	NA	-0.0205481	0.230255	0.132938	NA	NA	NA	NA	NA	NA	NA	NA	NA	NA	NA	NA	NA	NA	NA	-0.0703494	0.0932247	0.0538233	NA	NA	NA	NA	NA	NA	NA	NA	NA	NA	NA	NA	NA	NA	NA
grgdydgiggr	ATP-dependent RNA helicase DDX3X OS=Mus musculus GN=Ddx3x PE=1 SV=3 - [DDX3X_MOUSE]	Q62167	104	Y5	NA	0.4298	1.09123	0.412445	NA	NA	NA	NA	NA	NA	NA	NA	NA	-0.553975	0.20336	0.143797	-0.642776	0.362323	0.256201	1.01097	0.903199	0.319329	NA	NA	NA	NA	NA	NA	NA	NA	NA	-1.58114	1.81317	1.2821	-0.31189	0.567362	0.401185
grqehyeeeedeedgaavaek	Golgi integral membrane protein 4 OS=Mus musculus GN=Golim4 PE=1 SV=1 - [GOLI4_MOUSE]	Q8BXA1	633	Y6	NA	-0.318859	0.374124	0.167313	NA	NA	NA	NA	NA	NA	NA	NA	NA	-0.26108	0.18161	0.104853	-0.242679	0.39329	0.278098	0.358174	0.359516	0.146772	NA	NA	NA	NA	NA	NA	NA	NA	NA	0.697104	0.134241	0.077504	0.17287	0.755473	0.5342
gsedypdpplphsyssdr	Sorbin and SH3 domain-containing protein 2 OS=Rattus norvegicus GN=Sorbs2 PE=1 SV=2 - [SRBS2_RAT]	O35413	1103	Y5	NA	0.744638	1.37301	0.970866	NA	NA	NA	NA	NA	NA	NA	NA	NA	NA	NA	NA	NA	NA	NA	1.10229	1.52249	1.07657	NA	NA	NA	NA	NA	NA	NA	NA	NA	NA	NA	NA	NA	NA	NA
gsnldapepyr	DNA (cytosine-5)-methyltransferase 1 OS=Mus musculus GN=Dnmt1 PE=1 SV=5 - [DNMT1_MOUSE]	P13864	995	Y10	NA	NA	NA	NA	NA	NA	NA	NA	NA	NA	NA	NA	NA	NA	NA	NA	NA	NA	NA	NA	NA	NA	NA	NA	NA	NA	NA	NA	NA	NA	NA	NA	NA	NA	NA	NA	NA
gspgalssdselpenpysqvk	Cingulin OS=Mus musculus GN=Cgn PE=1 SV=1 - [CING_MOUSE]	P59242	99	Y17	NA	0.189857	0.459969	0.153323	NA	NA	NA	NA	NA	NA	NA	NA	NA	-0.641706	0.0721418	0.0510119	NA	NA	NA	1.03827	0.585083	0.221141	NA	NA	NA	NA	NA	NA	NA	NA	NA	-0.144502	0.313855	0.221929	NA	NA	NA
gvgyetilk	G-protein coupled receptor family C group 5 member C OS=Mus musculus GN=Gprc5c PE=2 SV=2 - [GPC5C_MOUSE]	Q8K3J9	323	Y4	NA	-0.0155806	0.73733	0.425697	NA	NA	NA	NA	NA	NA	NA	NA	NA	-0.665647	0.0173471	0.0122662	NA	NA	NA	1.35879	0.406912	0.234931	NA	NA	NA	NA	NA	NA	NA	NA	NA	-0.232879	0.370485	0.261972	NA	NA	NA
gyayvefenpdeaek	RNA-binding protein with serine-rich domain 1 OS=Mus musculus GN=Rnps1 PE=2 SV=1 - [RNPS1_MOUSE]	Q99M28	205	Y2	NA	0.197094	0.350375	0.14304	0.652946	0.168172	0.118916	NA	NA	NA	0.271685	0.195106	0.13796	-0.548909	0.116253	0.0671187	-0.0626998	0.369072	0.213084	2.03716	0.798245	0.301708	1.19186	0.0326654	0.023098	NA	NA	NA	3.45879	0.273541	0.193423	1.56438	1.35827	0.784196	1.68964	1.4371	0.829712
gyddrdyysr	Transformer-2 protein homolog beta OS=Mus musculus GN=Tra2b PE=1 SV=1 - [TRA2B_MOUSE]	P62996	230	Y2	NA	NA	NA	NA	NA	NA	NA	NA	NA	NA	NA	NA	NA	NA	NA	NA	NA	NA	NA	NA	NA	NA	NA	NA	NA	NA	NA	NA	NA	NA	NA	NA	NA	NA	NA	NA	NA
gysftttaer	Actin, cytoplasmic 2 OS=Mus musculus GN=Actg1 PE=1 SV=1 - [ACTG_MOUSE]	P63260	198	Y2	NA	0.0728785	0.150741	0.0435153	-0.14578	0.21198	0.0948002	0.066016	0.0361665	0.0208807	-0.074085	0.18504	0.0827522	-0.323146	0.185982	0.0831736	-0.235667	0.0655791	0.0327896	0.338317	0.163792	0.0437753	-0.0709353	0.211268	0.0944821	0.412354	0.244631	0.141237	0.181877	0.132659	0.0593267	-0.324625	0.177215	0.0792532	0.0898404	0.260056	0.130028
helqancyeevkdr	Cofilin-1 OS=Mus musculus GN=Cfl1 PE=1 SV=3 - [COF1_MOUSE]	P18760	140	Y8	C7	-0.392186	0.329612	0.233071	NA	NA	NA	NA	NA	NA	NA	NA	NA	NA	NA	NA	NA	NA	NA	1.03151	0.0227362	0.016077	NA	NA	NA	NA	NA	NA	NA	NA	NA	NA	NA	NA	NA	NA	NA
heyalplthsepeyatpiver	Discoidin, CUB and LCCL domain-containing protein 1 OS=Mus musculus GN=Dcbld1 PE=1 SV=2 - [DCBD1_MOUSE]	Q9D4J3	381	Y3	NA	0.0918502	0.305385	0.21594	NA	NA	NA	NA	NA	NA	NA	NA	NA	-0.373485	0.690958	0.488581	NA	NA	NA	0.645438	0.0619406	0.0357614	NA	NA	NA	NA	NA	NA	NA	NA	NA	-0.544142	0.0759714	0.0537199	NA	NA	NA
heyalplthsepeyatpiver	Discoidin, CUB and LCCL domain-containing protein 1 OS=Mus musculus GN=Dcbld1 PE=1 SV=2 - [DCBD1_MOUSE]	Q9D4J3	392	Y14	NA	-0.0622399	0.0893699	0.0515977	NA	NA	NA	NA	NA	NA	NA	NA	NA	NA	NA	NA	NA	NA	NA	0.541408	0.128543	0.0742146	NA	NA	NA	NA	NA	NA	NA	NA	NA	NA	NA	NA	NA	NA	NA
hfdsaylyeveeevgqair	3-alpha-hydroxysteroid dehydrogenase OS=Rattus norvegicus GN=Akr1c9 PE=1 SV=1 - [DIDH_RAT]	P23457	55	Y8	NA	-0.260175	0.113198	0.080043	NA	NA	NA	NA	NA	NA	NA	NA	NA	NA	NA	NA	NA	NA	NA	NA	NA	NA	NA	NA	NA	NA	NA	NA	NA	NA	NA	NA	NA	NA	NA	NA	NA
hggyenavhsgaldd	T-complex protein 1 subunit alpha OS=Rattus norvegicus GN=Tcp1 PE=1 SV=1 - [TCPA_RAT]	P28480	545	Y4	NA	0.237771	0.412816	0.168531	NA	NA	NA	-0.21329	0.725653	0.513115	NA	NA	NA	0.345776	0.342544	0.242215	NA	NA	NA	0.994507	0.554383	0.209537	NA	NA	NA	0.227071	0.649088	0.458975	NA	NA	NA	-0.463763	2.26546	1.60192	NA	NA	NA
hgsgaesdyentqsgepllglegk	ARF GTPase-activating protein GIT1 OS=Rattus norvegicus GN=Git1 PE=1 SV=1 - [GIT1_RAT]	Q9Z272	601;607	S3,Y9	NA	0.764939	0.207161	0.146485	NA	NA	NA	NA	NA	NA	NA	NA	NA	NA	NA	NA	NA	NA	NA	0.810726	0.27021	0.191067	NA	NA	NA	NA	NA	NA	NA	NA	NA	NA	NA	NA	NA	NA	NA
hgsgaesdyentqsgepllglegk	ARF GTPase-activating protein GIT1 OS=Rattus norvegicus GN=Git1 PE=1 SV=1 - [GIT1_RAT]	Q9Z272	607	Y9	NA	-0.488875	0.374938	0.265121	NA	NA	NA	NA	NA	NA	NA	NA	NA	NA	NA	NA	NA	NA	NA	0.963734	0.668936	0.473009	NA	NA	NA	NA	NA	NA	NA	NA	NA	NA	NA	NA	NA	NA	NA
hidcayaycnenevgeaiqek	Aldose reductase-related protein 2 OS=Mus musculus GN=Akr1b8 PE=1 SV=2 - [ALD2_MOUSE]	P45377	47	Y6	C4,C9	NA	NA	NA	NA	NA	NA	NA	NA	NA	NA	NA	NA	NA	NA	NA	NA	NA	NA	NA	NA	NA	NA	NA	NA	NA	NA	NA	NA	NA	NA	NA	NA	NA	NA	NA	NA
higlvysgmgpdyr	Proteasome subunit alpha type-2 OS=Mus musculus GN=Psma2 PE=1 SV=3 - [PSA2_MOUSE]	P49722	76	Y6	NA	NA	NA	NA	NA	NA	NA	NA	NA	NA	NA	NA	NA	NA	NA	NA	NA	NA	NA	NA	NA	NA	NA	NA	NA	NA	NA	NA	NA	NA	NA	NA	NA	NA	NA	NA	NA
hllapgsqdiydvppvr	Breast cancer anti-estrogen resistance protein 1 OS=Rattus norvegicus GN=Bcar1 PE=1 SV=1 - [BCAR1_RAT]	Q63767	347	Y11	NA	-0.00163035	0.695222	0.347611	NA	NA	NA	NA	NA	NA	NA	NA	NA	NA	NA	NA	NA	NA	NA	0.431177	0.011988	0.00847681	NA	NA	NA	NA	NA	NA	NA	NA	NA	NA	NA	NA	NA	NA	NA
hlytldggdiinalcfspnr	Guanine nucleotide-binding protein subunit beta-2-like 1 OS=Mus musculus GN=Gnb2l1 PE=1 SV=3 - [GBLP_MOUSE]	P68040	228	Y3	C15	0.209471	0.293088	0.146544	NA	NA	NA	NA	NA	NA	NA	NA	NA	NA	NA	NA	NA	NA	NA	0.216816	0.26588	0.153506	NA	NA	NA	NA	NA	NA	NA	NA	NA	NA	NA	NA	NA	NA	NA
hpdiyavpik	Tight junction protein ZO-2 OS=Mus musculus GN=Tjp2 PE=1 SV=2 - [ZO2_MOUSE]	Q9Z0U1	1095	Y5	NA	-0.190479	0.351241	0.248365	NA	NA	NA	NA	NA	NA	NA	NA	NA	NA	NA	NA	NA	NA	NA	0.616957	0.12827	0.0907007	NA	NA	NA	NA	NA	NA	NA	NA	NA	NA	NA	NA	NA	NA	NA
htddemtgyvatr	Mitogen-activated protein kinase 14 OS=Mus musculus GN=Mapk14 PE=1 SV=3 - [MK14_MOUSE]	P47811	182	Y9	M6	0.0637492	0.375765	0.0970222	0.416117	0.366461	0.163886	0.206464	0.136681	0.0966483	0.0774317	0.301263	0.134729	-0.272161	0.340561	0.139033	-0.20185	0.413912	0.185107	1.91967	0.773296	0.199664	1.06719	0.523234	0.233997	1.23191	0.276695	0.195653	1.86901	0.56523	0.252779	1.09213	0.194316	0.0793292	1.68205	0.561023	0.250897
htddemtgyvatr	Mitogen-activated protein kinase 14 OS=Mus musculus GN=Mapk14 PE=1 SV=3 - [MK14_MOUSE]	P47811	182	Y9	NA	-0.10083	0.371308	0.0928269	0.34374	0.325483	0.145561	-0.171651	0.553599	0.319621	-0.00987791	0.276794	0.123786	-0.448993	0.514692	0.194535	-0.329163	0.131885	0.0589807	1.8394	0.69796	0.17449	0.973172	0.539	0.241048	1.87359	1.19856	0.691987	1.80112	0.579455	0.25914	1.14199	0.216706	0.0819071	1.5299	0.611441	0.273445
hyedgypggsdnygslsr	Catenin delta-1 OS=Mus musculus GN=Ctnnd1 PE=1 SV=2 - [CTND1_MOUSE]	P30999	217	Y2	NA	0.219054	0.150294	0.0867723	NA	NA	NA	NA	NA	NA	NA	NA	NA	NA	NA	NA	NA	NA	NA	0.445181	0.253163	0.146164	NA	NA	NA	NA	NA	NA	NA	NA	NA	NA	NA	NA	NA	NA	NA
hyedgypggsdnygslsr	Catenin delta-1 OS=Mus musculus GN=Ctnnd1 PE=1 SV=2 - [CTND1_MOUSE]	P30999	221	Y6	NA	-0.112147	0.0944715	0.0668015	NA	NA	NA	NA	NA	NA	NA	NA	NA	NA	NA	NA	NA	NA	NA	-0.114702	0.637372	0.45069	NA	NA	NA	NA	NA	NA	NA	NA	NA	NA	NA	NA	NA	NA	NA
hyedgypggsdnygslsr	Catenin delta-1 OS=Mus musculus GN=Ctnnd1 PE=1 SV=2 - [CTND1_MOUSE]	P30999	228	Y13	NA	0.0117628	0.803908	0.359518	NA	NA	NA	NA	NA	NA	NA	NA	NA	-0.541968	0.826701	0.477296	-1.40373	1.08412	0.76659	0.664317	0.265765	0.108498	NA	NA	NA	NA	NA	NA	NA	NA	NA	0.115088	0.554515	0.320149	0.00304651	0.0523177	0.0369942
hyggltglnk	Phosphoglycerate mutase 1 OS=Mus musculus GN=Pgam1 PE=1 SV=3 - [PGAM1_MOUSE]|Phosphoglycerate mutase 2 OS=Mus musculus GN=Pgam2 PE=1 SV=3 - [PGAM2_MOUSE]	Q9DBJ1|O70250	92;92	Y2	NA	0.222105	0.416059	0.240212	NA	NA	NA	NA	NA	NA	NA	NA	NA	NA	NA	NA	NA	NA	NA	0.288273	0.166406	0.0960745	NA	NA	NA	NA	NA	NA	NA	NA	NA	NA	NA	NA	NA	NA	NA
hylfdvqr	ATP synthase F(0) complex subunit B1, mitochondrial OS=Mus musculus GN=Atp5f1 PE=1 SV=1 - [AT5F1_MOUSE]	Q9CQQ7	165	Y2	NA	NA	NA	NA	NA	NA	NA	NA	NA	NA	NA	NA	NA	NA	NA	NA	NA	NA	NA	NA	NA	NA	NA	NA	NA	NA	NA	NA	NA	NA	NA	NA	NA	NA	NA	NA	NA
hyngeayeddehhpr	DnaJ homolog subfamily A member 1 OS=Mus musculus GN=Dnaja1 PE=1 SV=1 - [DNJA1_MOUSE]	P63037	381	Y7	NA	0.853482	0.39205	0.277221	NA	NA	NA	NA	NA	NA	NA	NA	NA	NA	NA	NA	NA	NA	NA	1.35477	0.50354	0.356056	NA	NA	NA	NA	NA	NA	NA	NA	NA	NA	NA	NA	NA	NA	NA
iadpehdhtgflteyvatr	Mitogen-activated protein kinase 3 OS=Mus musculus GN=Mapk3 PE=1 SV=5 - [MK03_MOUSE]	Q63844	205	Y15	NA	0.216841	0.299393	0.077303	0.319472	0.113049	0.0505572	0.236217	0.124835	0.0720736	0.16313	0.0657029	0.0328515	-0.0637054	0.361153	0.14744	0.0355605	0.0344849	0.0172425	1.71795	0.72233	0.186505	1.21939	0.384288	0.171859	1.43715	0.607607	0.350802	2.06923	0.466793	0.208756	1.51034	0.238926	0.0975411	2.11647	0.266299	0.13315
idfyfdenpyfenk	Protein SET OS=Mus musculus GN=Set PE=1 SV=1 - [SET_MOUSE]	Q9EQU5	145	Y10	NA	0.397849	0.438588	0.310129	NA	NA	NA	NA	NA	NA	NA	NA	NA	NA	NA	NA	NA	NA	NA	0.40491	1.12723	0.797073	NA	NA	NA	NA	NA	NA	NA	NA	NA	NA	NA	NA	NA	NA	NA
iedneytar	Neuronal proto-oncogene tyrosine-protein kinase Src OS=Mus musculus GN=Src PE=1 SV=4 - [SRC_MOUSE]|Proto-oncogene tyrosine-protein kinase LCK OS=Mus musculus GN=Lck PE=1 SV=4 - [LCK_MOUSE]|Tyrosine-protein kinase Fyn OS=Mus musculus GN=Fyn PE=1 SV=4 - [FYN_MOUSE]|Tyrosine-protein kinase HCK OS=Mus musculus GN=Hck PE=1 SV=4 - [HCK_MOUSE]|Tyrosine-protein kinase Yes OS=Mus musculus GN=Yes1 PE=1 SV=…	P05480|P06240|P39688|P08103|Q04736	425;395;421;410;425	Y7	NA	0.331874	0.646003	0.161501	-0.221843	0.171756	0.0768117	0.28657	0.654547	0.377903	0.280802	0.460466	0.205926	-2.21873	1.31668	0.497657	-0.399296	0.155235	0.069423	0.566265	0.36332	0.0908299	0.287378	0.339893	0.152005	0.596809	0.442068	0.255228	0.758627	0.210576	0.0941727	-1.68091	1.19089	0.450113	-0.0240379	0.363917	0.162749
iedpvygvyyvdhinr	Membrane-associated guanylate kinase, WW and PDZ domain-containing protein 1 OS=Mus musculus GN=Magi1 PE=1 SV=1 - [MAGI1_MOUSE]	Q6RHR9	373	Y6	NA	0.0221351	0.116276	0.0671318	NA	NA	NA	NA	NA	NA	NA	NA	NA	-0.507567	0.671575	0.474875	NA	NA	NA	0.720953	0.162312	0.0937106	NA	NA	NA	NA	NA	NA	NA	NA	NA	-0.503824	0.190267	0.134539	NA	NA	NA
ieyiear	Protein BRICK1 OS=Mus musculus GN=Brk1 PE=3 SV=1 - [BRK1_MOUSE]	Q91VR8	63	Y3	NA	-0.176976	0.237279	0.0715422	-0.215298	0.183062	0.081868	-0.249459	0.110251	0.0779591	-0.230505	0.18197	0.0813797	-0.802875	0.479649	0.214505	-0.366393	0.185461	0.0829406	0.513388	0.171346	0.0494634	0.201653	0.253918	0.113556	0.26404	0.0466859	0.0330119	0.380936	0.252352	0.112855	-0.768129	0.15755	0.0704587	-0.0523079	0.174561	0.0780659
igegtygtvfk	Cyclin-dependent-like kinase 5 OS=Mus musculus GN=Cdk5 PE=1 SV=1 - [CDK5_MOUSE]	P49615	15	Y6	NA	0.094724	0.200736	0.100368	NA	NA	NA	NA	NA	NA	NA	NA	NA	NA	NA	NA	NA	NA	NA	0.713369	0.461716	0.230858	NA	NA	NA	NA	NA	NA	NA	NA	NA	NA	NA	NA	NA	NA	NA
igegtygvvyk	Cyclin-dependent kinase 1 OS=Mus musculus GN=Cdk1 PE=1 SV=3 - [CDK1_MOUSE]|Cyclin-dependent kinase 2 OS=Mus musculus GN=Cdk2 PE=1 SV=2 - [CDK2_MOUSE]|Cyclin-dependent kinase 3 OS=Mus musculus GN=Cdk3 PE=1 SV=2 - [CDK3_MOUSE]	P11440|P97377|Q80YP0	14;15;14;15;14;15	T5,Y6	NA	0.520378	0.598096	0.345311	0.298679	0.232587	0.164464	NA	NA	NA	0.149372	0.369219	0.261077	0.351676	0.108758	0.0769034	NA	NA	NA	1.05141	0.256768	0.148245	0.512155	0.396027	0.280033	NA	NA	NA	1.06926	1.04644	0.739944	1.12609	0.389328	0.275296	NA	NA	NA
igegtygvvyk	Cyclin-dependent kinase 1 OS=Mus musculus GN=Cdk1 PE=1 SV=3 - [CDK1_MOUSE]|Cyclin-dependent kinase 2 OS=Mus musculus GN=Cdk2 PE=1 SV=2 - [CDK2_MOUSE]|Cyclin-dependent kinase 3 OS=Mus musculus GN=Cdk3 PE=1 SV=2 - [CDK3_MOUSE]	P11440|P97377|Q80YP0	15;15;15	Y6	NA	0.0970883	0.323116	0.0807791	-0.250242	0.232887	0.10415	-0.161433	0.27073	0.156306	-0.164357	0.112575	0.050345	-0.205729	0.229541	0.0867584	-0.21326	0.1848	0.0826449	0.330009	0.207809	0.0519522	-0.326415	0.307375	0.137462	-0.0843674	0.0959806	0.0554144	0.053743	0.342444	0.153146	0.0805228	0.177173	0.066965	0.12378	0.177712	0.0794751
igegtygvvyk	Cyclin-dependent kinase 1 OS=Mus musculus GN=Cdk1 PE=1 SV=3 - [CDK1_MOUSE]|Cyclin-dependent kinase 2 OS=Mus musculus GN=Cdk2 PE=1 SV=2 - [CDK2_MOUSE]|Cyclin-dependent kinase 3 OS=Mus musculus GN=Cdk3 PE=1 SV=2 - [CDK3_MOUSE]	P11440|P97377|Q80YP0	19;19;19	Y10	NA	0.221001	0.162063	0.0612541	-0.248851	0.314237	0.181425	NA	NA	NA	-0.284185	0.0879919	0.0508022	-0.180293	0.220875	0.0901718	-0.122878	0.133787	0.0668936	0.270626	0.13005	0.0459796	-0.308844	0.166264	0.0959926	NA	NA	NA	0.083102	0.414593	0.239366	0.0991164	0.135499	0.0553174	0.174006	0.103015	0.0515075
igivggcqeytgapyfagisalk	ATP-dependent (S)-NAD(P)H-hydrate dehydratase OS=Mus musculus GN=Carkd PE=1 SV=1 - [NNRD_MOUSE]	Q9CZ42	81	Y10	C7	0.0362207	0.225784	0.0798266	NA	NA	NA	0.0275231	0.1531	0.108258	NA	NA	NA	-0.192134	0.137067	0.0969209	NA	NA	NA	0.178629	0.349629	0.142735	NA	NA	NA	0.0618727	0.285915	0.202172	NA	NA	NA	-0.00111153	0.129975	0.0919063	NA	NA	NA
igtaepdygalyegr	1-phosphatidylinositol 4,5-bisphosphate phosphodiesterase gamma-1 OS=Mus musculus GN=Plcg1 PE=1 SV=2 - [PLCG1_MOUSE]	Q62077	771	Y8	NA	NA	NA	NA	NA	NA	NA	NA	NA	NA	NA	NA	NA	NA	NA	NA	NA	NA	NA	NA	NA	NA	NA	NA	NA	NA	NA	NA	NA	NA	NA	NA	NA	NA	NA	NA	NA
iiqllddypk	60S acidic ribosomal protein P0 OS=Mus musculus GN=Rplp0 PE=1 SV=3 - [RLA0_MOUSE]	P14869	24	Y8	NA	0.0964054	0.166689	0.0445496	0.114883	0.117184	0.0585919	0.0402124	0.133574	0.0771188	0.132461	0.0669536	0.0334768	-0.0617476	0.141315	0.0576914	0.0138499	0.170656	0.0853281	0.0734407	0.100959	0.0269824	0.0259494	0.0888948	0.0444474	0.133264	0.135122	0.0780128	0.130571	0.123318	0.0616588	-0.0414479	0.177911	0.0726319	-0.00815279	0.165638	0.0828192
ikeeyevselgaphgsasvr	Interferon-induced transmembrane protein 3 OS=Rattus norvegicus GN=ifitm3 PE=2 SV=1 - [IFM3_RAT]	P26376	27	Y5	NA	-0.28215	0.650702	0.325351	NA	NA	NA	NA	NA	NA	NA	NA	NA	-0.205668	0.705562	0.498907	NA	NA	NA	0.64443	0.418116	0.186987	NA	NA	NA	NA	NA	NA	NA	NA	NA	-0.458786	0.429595	0.30377	NA	NA	NA
imeyyek	V-type proton ATPase subunit E 1 OS=Mus musculus GN=Atp6v1e1 PE=1 SV=2 - [VATE1_MOUSE]	P50518	56	Y4	NA	0.205249	0.366781	0.211761	NA	NA	NA	NA	NA	NA	NA	NA	NA	-0.351772	0.284962	0.201499	-0.487839	0.308436	0.218097	0.323436	0.349064	0.174532	NA	NA	NA	NA	NA	NA	NA	NA	NA	-0.321183	0.313631	0.221771	-0.14485	0.342996	0.242535
invneifydlvr	Ras-related protein Rap-1A OS=Mus musculus GN=Rap1a PE=2 SV=1 - [RAP1A_MOUSE]|Ras-related protein Rap-1b OS=Mus musculus GN=Rap1b PE=1 SV=2 - [RAP1B_MOUSE]	P62835|Q99JI6	159;159	Y8	NA	-0.639179	1.71178	0.855888	NA	NA	NA	NA	NA	NA	NA	NA	NA	NA	NA	NA	NA	NA	NA	-0.0542104	0.708776	0.354388	NA	NA	NA	NA	NA	NA	NA	NA	NA	NA	NA	NA	NA	NA	NA
ipekeppppylpa	Lysosomal-associated transmembrane protein 4A OS=Mus musculus GN=Laptm4a PE=1 SV=1 - [LAP4A_MOUSE]	Q60961	230	Y10	NA	0.129231	0.281087	0.198759	NA	NA	NA	NA	NA	NA	NA	NA	NA	NA	NA	NA	NA	NA	NA	NA	NA	NA	NA	NA	NA	NA	NA	NA	NA	NA	NA	NA	NA	NA	NA	NA	NA
iqeiteqldittseyekek	60 kDa heat shock protein, mitochondrial OS=Mus musculus GN=Hspd1 PE=1 SV=1 - [CH60_MOUSE]	P63038	385	Y15	NA	-0.270687	0.361055	0.127652	0.0968978	0.174818	0.123615	NA	NA	NA	-0.274471	0.299961	0.212104	-0.576485	0.367045	0.211914	-0.673054	0.513484	0.363088	0.078099	0.207609	0.0847559	0.396715	0.214663	0.15179	NA	NA	NA	0.0876238	0.1615	0.114197	-0.0975908	0.384656	0.222081	0.0840564	0.397387	0.280995
iqntgdyydlyggek	Tyrosine-protein phosphatase non-receptor type 11 OS=Mus musculus GN=Ptpn11 PE=1 SV=2 - [PTN11_MOUSE]	P35235	62	Y7	NA	0.0438048	0.415694	0.107332	0.0350692	0.0958548	0.0479274	-0.432811	0.221818	0.128067	-0.165946	0.559079	0.27954	-0.0863798	0.293086	0.110776	0.0841873	0.340943	0.152474	0.582018	0.307995	0.079524	0.319909	0.336993	0.168496	0.142397	0.12899	0.0744724	0.541911	0.474179	0.237089	0.220444	0.241908	0.0914324	0.528691	0.354271	0.158435
iqntgdyydlyggek	Tyrosine-protein phosphatase non-receptor type 11 OS=Mus musculus GN=Ptpn11 PE=1 SV=2 - [PTN11_MOUSE]	P35235	63	Y8	NA	0.0254214	0.554351	0.195993	0.313949	0.295767	0.170761	-0.287807	0.546445	0.386395	0.328028	0.584375	0.337389	-0.127876	0.383915	0.221653	0.160559	0.615459	0.435195	0.674468	0.511275	0.170425	0.670427	0.6094	0.351837	0.136675	0.0786924	0.0556439	1.03273	0.68976	0.398233	-0.00294748	0.1097	0.0633356	0.406939	0.40457	0.286074
iryesltdpsk	Heat shock protein HSP 90-alpha OS=Mus musculus GN=Hsp90aa1 PE=1 SV=4 - [HS90A_MOUSE]|Heat shock protein HSP 90-beta OS=Mus musculus GN=Hsp90ab1 PE=1 SV=3 - [HS90B_MOUSE]	P07901|P11499	61;56	Y3	NA	0.222583	0.39353	0.227205	NA	NA	NA	NA	NA	NA	NA	NA	NA	NA	NA	NA	NA	NA	NA	1.10805	0.591198	0.341328	NA	NA	NA	NA	NA	NA	NA	NA	NA	NA	NA	NA	NA	NA	NA
itaetlymshr	Extended synaptotagmin-1 OS=Mus musculus GN=Esyt1 PE=1 SV=2 - [ESYT1_MOUSE]	Q3U7R1	111	Y7	NA	NA	NA	NA	NA	NA	NA	NA	NA	NA	NA	NA	NA	NA	NA	NA	NA	NA	NA	NA	NA	NA	NA	NA	NA	NA	NA	NA	NA	NA	NA	NA	NA	NA	NA	NA	NA
itndyif	Keratinocyte-associated transmembrane protein 2 OS=Mus musculus GN=Kct2 PE=2 SV=2 - [KCT2_MOUSE]	Q8K201	257	Y5	NA	-0.314227	0.295549	0.0891115	-0.428378	0.121356	0.060678	-0.535443	0.451041	0.260409	-0.37784	0.202768	0.101384	-0.704706	0.350365	0.175183	-0.820286	0.689437	0.487506	0.87103	0.36981	0.111502	0.158824	0.389834	0.194917	-0.157037	0.538447	0.310873	0.377236	0.164295	0.0821475	0.211572	0.497039	0.24852	0.617129	0.141099	0.0997718
iyesieeak	Rho-associated protein kinase 2 OS=Mus musculus GN=Rock2 PE=1 SV=1 - [ROCK2_MOUSE]	P70336	722	Y2	NA	-0.193832	0.18587	0.0929348	NA	NA	NA	-0.613406	0.0713743	0.0504693	NA	NA	NA	NA	NA	NA	NA	NA	NA	0.621364	0.156957	0.0701935	NA	NA	NA	-0.0081187	0.52744	0.372956	NA	NA	NA	NA	NA	NA	NA	NA	NA
iygisfpdpk	Threonine--tRNA ligase, cytoplasmic OS=Mus musculus GN=Tars PE=1 SV=2 - [SYTC_MOUSE]	Q9D0R2	297	Y2	NA	-0.10062	0.229808	0.0938187	NA	NA	NA	NA	NA	NA	NA	NA	NA	-0.255234	0.0366909	0.0259444	NA	NA	NA	0.236853	0.247656	0.110755	NA	NA	NA	NA	NA	NA	NA	NA	NA	-0.200376	0.335665	0.237351	NA	NA	NA
iyidsnnnper	Clathrin heavy chain 1 OS=Mus musculus GN=Cltc PE=1 SV=3 - [CLH1_MOUSE]	Q68FD5	883	Y2	NA	-0.124115	0.210683	0.0860108	NA	NA	NA	NA	NA	NA	NA	NA	NA	-0.203933	0.327514	0.231588	NA	NA	NA	0.259118	0.510873	0.193092	NA	NA	NA	NA	NA	NA	NA	NA	NA	0.195435	0.38099	0.269401	NA	NA	NA
iyqwinelsspetr	Cell differentiation protein RCD1 homolog OS=Mus musculus GN=Rqcd1 PE=1 SV=1 - [RCD1_MOUSE]	Q9JKY0	23	Y2	NA	0.0938227	0.86451	0.273382	0.192551	0.0881283	0.0623161	-0.127216	0.191913	0.135703	0.351282	0.160226	0.113297	-0.316747	1.23148	0.615741	-0.33143	0.417489	0.295209	0.1637	0.303106	0.0958506	0.250716	0.0324536	0.0229481	-0.946246	1.74889	1.23665	0.341325	0.155719	0.11011	-0.952962	1.46178	0.730891	-0.284398	0.0218373	0.0154413
iyqyiqsr	Dual specificity tyrosine-phosphorylation-regulated kinase 1A OS=Mus musculus GN=Dyrk1a PE=1 SV=1 - [DYR1A_MOUSE]|Dual specificity tyrosine-phosphorylation-regulated kinase 1B OS=Mus musculus GN=Dyrk1b PE=1 SV=3 - [DYR1B_MOUSE]	Q61214|Q9Z188	321;273	Y4	NA	0.0419041	0.384301	0.0992261	0.0550106	0.403479	0.180441	-0.156015	0.0689145	0.0397878	-0.0361195	0.384414	0.171915	-0.191242	0.133921	0.0546729	-0.0390241	0.0489775	0.0244887	0.00735771	0.278406	0.0718842	-0.042629	0.396152	0.177164	0.0236446	0.212288	0.122565	0.0339027	0.321342	0.143708	-0.0559627	0.259118	0.105784	-0.218434	0.223094	0.111547
iysgdyyr	Tyrosine-protein kinase Mer OS=Mus musculus GN=Mertk PE=1 SV=1 - [MERTK_MOUSE]|Tyrosine-protein kinase receptor TYRO3 OS=Mus musculus GN=Tyro3 PE=1 SV=2 - [TYRO3_MOUSE]	Q60805|P55144	748;675	Y6	NA	-0.0676898	0.481016	0.240508	NA	NA	NA	NA	NA	NA	NA	NA	NA	-0.0555139	0.141849	0.100303	-0.240715	0.100697	0.0712032	0.00998982	0.220808	0.110404	NA	NA	NA	NA	NA	NA	NA	NA	NA	-0.0392961	0.486633	0.344101	-0.236295	0.062114	0.0439212
iytsigedyder	Prohibitin OS=Mus musculus GN=Phb PE=1 SV=1 - [PHB_MOUSE]	P67778	107	Y2	NA	0.0669351	0.543264	0.205335	-0.131536	0.215546	0.107773	NA	NA	NA	-0.138217	0.296479	0.148239	0.188416	0.419775	0.242357	0.253656	0.852432	0.492152	0.169157	0.427851	0.161712	-0.297285	0.547461	0.273731	NA	NA	NA	-0.0582304	0.47904	0.23952	0.472679	1.14651	0.661938	0.382141	0.500334	0.288868
kdlyantvlsggttmypgiadr	Actin, cytoplasmic 2 OS=Mus musculus GN=Actg1 PE=1 SV=1 - [ACTG_MOUSE]	P63260	294	Y4	NA	0.0134202	0.451557	0.319299	NA	NA	NA	NA	NA	NA	NA	NA	NA	NA	NA	NA	NA	NA	NA	0.0531125	0.141534	0.100079	NA	NA	NA	NA	NA	NA	NA	NA	NA	NA	NA	NA	NA	NA	NA
kdpderptfeyiqsfledyftatepqyqpgenl	Tyrosine-protein kinase Yes OS=Mus musculus GN=Yes1 PE=1 SV=3 - [YES_MOUSE]	Q04736	535	Y27	NA	0.233618	0.707609	0.500355	0.32324	0.571855	0.404362	NA	NA	NA	0.0377777	0.209384	0.148057	NA	NA	NA	NA	NA	NA	NA	NA	NA	1.13502	0.0948818	0.0670915	NA	NA	NA	1.3421	0.570599	0.403474	NA	NA	NA	NA	NA	NA
kepeerptfeylqafledyftstepqyqpgenl	Neuronal proto-oncogene tyrosine-protein kinase Src OS=Mus musculus GN=Src PE=1 SV=4 - [SRC_MOUSE]	P05480	535	Y27	NA	0.377589	0.0725898	0.0513288	NA	NA	NA	NA	NA	NA	NA	NA	NA	NA	NA	NA	NA	NA	NA	1.54525	0.246693	0.174438	NA	NA	NA	NA	NA	NA	NA	NA	NA	NA	NA	NA	NA	NA	NA
kgpglgqqlqgyipsnyvaedr	Tyrosine-protein kinase FRK OS=Rattus norvegicus GN=Frk PE=2 SV=3 - [FRK_RAT]	Q62662	100	Y12	NA	NA	NA	NA	NA	NA	NA	NA	NA	NA	NA	NA	NA	NA	NA	NA	NA	NA	NA	NA	NA	NA	NA	NA	NA	NA	NA	NA	NA	NA	NA	NA	NA	NA	NA	NA	NA
kldnggyyittr	Tyrosine-protein kinase Fyn OS=Mus musculus GN=Fyn PE=1 SV=4 - [FYN_MOUSE]|Tyrosine-protein kinase Yes OS=Mus musculus GN=Yes1 PE=1 SV=3 - [YES_MOUSE]	P39688|Q04736	213;220	Y7	NA	0.0161654	0.885096	0.511011	NA	NA	NA	NA	NA	NA	NA	NA	NA	NA	NA	NA	NA	NA	NA	0.685542	0.475193	0.274353	NA	NA	NA	NA	NA	NA	NA	NA	NA	NA	NA	NA	NA	NA	NA
kldnggyyittr	Tyrosine-protein kinase Fyn OS=Mus musculus GN=Fyn PE=1 SV=4 - [FYN_MOUSE]|Tyrosine-protein kinase Yes OS=Mus musculus GN=Yes1 PE=1 SV=3 - [YES_MOUSE]	P39688|Q04736	214;221	Y8	NA	-0.456054	0.149952	0.106032	NA	NA	NA	NA	NA	NA	NA	NA	NA	NA	NA	NA	NA	NA	NA	0.549397	0.113636	0.0803529	NA	NA	NA	NA	NA	NA	NA	NA	NA	NA	NA	NA	NA	NA	NA
kleaaediayqlsr	Prohibitin OS=Mus musculus GN=Phb PE=1 SV=1 - [PHB_MOUSE]	P67778	249	Y10	NA	-0.102775	0.116538	0.0672831	NA	NA	NA	NA	NA	NA	NA	NA	NA	NA	NA	NA	NA	NA	NA	-0.0768953	0.149404	0.105645	NA	NA	NA	NA	NA	NA	NA	NA	NA	NA	NA	NA	NA	NA	NA
kpetpetvgiyqgfek	Protein kinase C delta type OS=Rattus norvegicus GN=Prkcd PE=1 SV=1 - [KPCD_RAT]	P09215	311	Y11	NA	0.0300718	1.12669	0.563345	NA	NA	NA	NA	NA	NA	NA	NA	NA	NA	NA	NA	NA	NA	NA	2.43694	0.816833	0.471599	NA	NA	NA	NA	NA	NA	NA	NA	NA	NA	NA	NA	NA	NA	NA
kptydpvsedpdplssdfk	Activated CDC42 kinase 1 OS=Rattus norvegicus GN=Tnk2 PE=2 SV=1 - [ACK1_RAT]	Q5U2X5	518	Y4	NA	NA	NA	NA	NA	NA	NA	NA	NA	NA	NA	NA	NA	NA	NA	NA	NA	NA	NA	NA	NA	NA	NA	NA	NA	NA	NA	NA	NA	NA	NA	NA	NA	NA	NA	NA	NA
ktvtyedpqavgglasaldnr	TOM1-like protein 2 OS=Mus musculus GN=Tom1l2 PE=1 SV=1 - [TM1L2_MOUSE]	Q5SRX1	404	Y5	NA	0.0978779	0.424242	0.244936	NA	NA	NA	NA	NA	NA	NA	NA	NA	NA	NA	NA	NA	NA	NA	0.65448	0.0421792	0.0298252	NA	NA	NA	NA	NA	NA	NA	NA	NA	NA	NA	NA	NA	NA	NA
kvvdysqfqesddadedygr	Nuclear ubiquitous casein and cyclin-dependent kinase substrate 1 OS=Mus musculus GN=Nucks1 PE=1 SV=1 - [NUCKS_MOUSE]	Q80XU3	13	Y5	NA	-0.104363	0.269629	0.190656	NA	NA	NA	NA	NA	NA	NA	NA	NA	NA	NA	NA	NA	NA	NA	-0.0635188	0.0774235	0.0547467	NA	NA	NA	NA	NA	NA	NA	NA	NA	NA	NA	NA	NA	NA	NA
kvvyenaygk	Thioredoxin reductase 1, cytoplasmic OS=Rattus norvegicus GN=Txnrd1 PE=1 SV=5 - [TRXR1_RAT]	O89049	131	Y8	NA	1.23768	0.298827	0.211302	NA	NA	NA	NA	NA	NA	NA	NA	NA	NA	NA	NA	NA	NA	NA	1.51364	0.182771	0.129238	NA	NA	NA	NA	NA	NA	NA	NA	NA	NA	NA	NA	NA	NA	NA
kvyndgydddnydyivk	Dual specificity tyrosine-phosphorylation-regulated kinase 1A OS=Mus musculus GN=Dyrk1a PE=1 SV=1 - [DYR1A_MOUSE]	Q61214	145	Y12	NA	0.176391	0.192078	0.0679097	0.258877	0.0816552	0.057739	NA	NA	NA	0.183658	0.311005	0.219914	-0.668769	0.119653	0.0846076	NA	NA	NA	0.242333	0.23291	0.0880318	0.621297	0.392946	0.277855	NA	NA	NA	0.4804	0.499083	0.352905	-0.576766	0.0845675	0.0597982	NA	NA	NA
kypdyiqismpndsr	Phosphatidylcholine:ceramide cholinephosphotransferase 2 OS=Rattus norvegicus GN=Sgms2 PE=1 SV=2 - [SMS2_RAT]	Q4JM44	59	Y5	NA	-0.10566	0.207792	0.119969	NA	NA	NA	NA	NA	NA	NA	NA	NA	NA	NA	NA	NA	NA	NA	1.23692	0.0207153	0.0146479	NA	NA	NA	NA	NA	NA	NA	NA	NA	NA	NA	NA	NA	NA	NA
layinpdlaleek	Stress-induced-phosphoprotein 1 OS=Mus musculus GN=Stip1 PE=1 SV=1 - [STIP1_MOUSE]	Q60864	354	Y3	NA	-0.166748	0.334898	0.236809	NA	NA	NA	NA	NA	NA	NA	NA	NA	NA	NA	NA	NA	NA	NA	0.436918	0.0835718	0.0590942	NA	NA	NA	NA	NA	NA	NA	NA	NA	NA	NA	NA	NA	NA	NA
lcdfgsashvadnditpylvsr	Serine/threonine-protein kinase PRP4 homolog OS=Mus musculus GN=Prpf4b PE=1 SV=3 - [PRP4B_MOUSE]	Q61136	839;849	S8,Y18	C2	-0.0124142	0.25397	0.126985	NA	NA	NA	NA	NA	NA	NA	NA	NA	0.0198242	0.0247051	0.0174691	0.0863906	0.0994416	0.0703158	0.387149	0.271148	0.156547	NA	NA	NA	NA	NA	NA	NA	NA	NA	0.392764	0.401262	0.283735	0.474295	0.191928	0.135714
lcdfgsashvadnditpylvsr	Serine/threonine-protein kinase PRP4 homolog OS=Mus musculus GN=Prpf4b PE=1 SV=3 - [PRP4B_MOUSE]	Q61136	849	Y18	C2	-0.0405771	0.222925	0.0557313	-0.0917571	0.404827	0.181044	0.0400785	0.28595	0.165093	0.000280332	0.455649	0.203772	0.0397881	0.0944333	0.0356924	0.00461045	0.0951202	0.0425391	-0.0073693	0.25658	0.0641451	-0.198862	0.34399	0.153837	-0.0616496	0.219958	0.126993	0.0708321	0.394641	0.176489	0.0729369	0.224614	0.0848961	0.104901	0.158742	0.0709918
lcyvaldfeqemataasssslek	Actin, cytoplasmic 2 OS=Mus musculus GN=Actg1 PE=1 SV=1 - [ACTG_MOUSE]	P63260	218	Y3	C2	0.0791723	0.34126	0.17063	NA	NA	NA	NA	NA	NA	NA	NA	NA	NA	NA	NA	NA	NA	NA	0.310351	0.00659905	0.00466623	NA	NA	NA	NA	NA	NA	NA	NA	NA	NA	NA	NA	NA	NA	NA
lddyqer	Caprin-1 OS=Mus musculus GN=Caprin1 PE=1 SV=2 - [CAPR1_MOUSE]	Q60865	76	Y4	NA	0.11704	0.164245	0.0734527	-0.0260346	0.20487	0.102435	NA	NA	NA	0.0514771	0.199514	0.0997572	-0.296335	0.115166	0.0814346	-0.12518	0.158757	0.112258	0.517683	0.266405	0.11914	0.2526	0.377517	0.188759	NA	NA	NA	0.47921	0.420572	0.210286	0.0577558	0.290312	0.205281	0.323571	0.0293812	0.0207757
ldgeniyir	Protein 4.1 OS=Mus musculus GN=Epb41 PE=1 SV=2 - [41_MOUSE]	P48193	654	Y7	NA	0.718109	0.642703	0.262383	0.0668056	0.904197	0.522038	NA	NA	NA	0.46765	0.536828	0.309938	-0.589715	0.316535	0.182751	0.0389992	0.563911	0.398746	0.589376	0.339144	0.138455	0.473916	0.286007	0.165126	NA	NA	NA	0.229711	0.51162	0.295384	-0.190059	0.881853	0.509138	0.0663282	0.676319	0.47823
ldnggyyittr	Tyrosine-protein kinase Fyn OS=Mus musculus GN=Fyn PE=1 SV=4 - [FYN_MOUSE]|Tyrosine-protein kinase Yes OS=Mus musculus GN=Yes1 PE=1 SV=3 - [YES_MOUSE]	P39688|Q04736	213;220	Y6	NA	-0.108224	0.257618	0.11521	NA	NA	NA	0.158115	0.164553	0.116357	NA	NA	NA	-2.86085	0.791792	0.559881	NA	NA	NA	0.592726	0.221676	0.0904988	NA	NA	NA	0.629896	0.233336	0.164993	NA	NA	NA	-2.62561	0.774362	0.547557	NA	NA	NA
ldnggyyittr	Tyrosine-protein kinase Fyn OS=Mus musculus GN=Fyn PE=1 SV=4 - [FYN_MOUSE]|Tyrosine-protein kinase Yes OS=Mus musculus GN=Yes1 PE=1 SV=3 - [YES_MOUSE]	P39688|Q04736	214;221	Y7	NA	-0.190622	0.618488	0.437337	NA	NA	NA	NA	NA	NA	NA	NA	NA	NA	NA	NA	NA	NA	NA	0.666499	0.633256	0.36561	NA	NA	NA	NA	NA	NA	NA	NA	NA	NA	NA	NA	NA	NA	NA
ldqeqdyr	Afadin OS=Rattus norvegicus GN=Mllt4 PE=1 SV=1 - [AFAD_RAT]	O35889	584	Y7	NA	0.0893602	0.288626	0.166638	0.0316558	0.391771	0.277024	NA	NA	NA	0.0799994	0.192005	0.135768	NA	NA	NA	NA	NA	NA	0.478949	0.263504	0.152134	0.556357	0.014216	0.0100522	NA	NA	NA	0.580426	0.132467	0.0936683	NA	NA	NA	NA	NA	NA
ldtngpythlief	Probable D-tyrosyl-tRNA(Tyr) deacylase 2 OS=Mus musculus GN=Dtd2 PE=1 SV=1 - [DTD2_MOUSE]	Q8BHA3	162	Y7	NA	0.430904	0.10014	0.0708096	NA	NA	NA	NA	NA	NA	NA	NA	NA	NA	NA	NA	NA	NA	NA	0.218218	0.0613596	0.0433878	NA	NA	NA	NA	NA	NA	NA	NA	NA	NA	NA	NA	NA	NA	NA
ledyfepdssysdtnnfin	Tyrosine-protein kinase FRK OS=Rattus norvegicus GN=Frk PE=2 SV=3 - [FRK_RAT]	Q62662	498	Y11	NA	0.0526428	0.748201	0.2494	-0.112194	0.604559	0.30228	NA	NA	NA	-0.0908108	0.432378	0.216189	-0.512569	0.726367	0.513619	NA	NA	NA	1.03872	0.798389	0.325941	0.376488	0.579135	0.289568	NA	NA	NA	1.34251	1.07872	0.539358	-0.390752	0.0353683	0.0250092	NA	NA	NA
lfyhivdsdevstk	Structural maintenance of chromosomes protein 3 OS=Mus musculus GN=Smc3 PE=1 SV=2 - [SMC3_MOUSE]	Q9CW03	560	Y3	NA	-0.323167	0.249367	0.094252	NA	NA	NA	NA	NA	NA	NA	NA	NA	-0.444172	0.298463	0.172318	-0.365496	0.167967	0.118771	0.152581	0.327674	0.14654	NA	NA	NA	NA	NA	NA	NA	NA	NA	-0.0573072	0.238656	0.137788	0.208582	0.0321614	0.0227415
lgaapeeesayvager	NSFL1 cofactor p47 OS=Mus musculus GN=Nsfl1c PE=1 SV=1 - [NSF1C_MOUSE]	Q9CZ44	167	Y11	NA	0.461687	0.664226	0.177522	0.514048	0.412382	0.184423	0.051658	0.591907	0.341738	0.552953	0.401275	0.179455	-1.36973	0.898592	0.339636	-0.558079	0.785501	0.351287	0.820208	0.360197	0.0900493	0.707017	0.455369	0.203647	0.471431	0.768946	0.443951	1.36054	0.771735	0.34513	-0.776444	0.669256	0.252955	0.167395	0.235812	0.105458
lgegtyatvyk	Cyclin-dependent kinase 16 OS=Mus musculus GN=Cdk16 PE=1 SV=1 - [CDK16_MOUSE]|Cyclin-dependent kinase 17 OS=Mus musculus GN=Cdk17 PE=1 SV=2 - [CDK17_MOUSE]	Q04735|Q8K0D0	203;176	Y6	NA	0.333019	0.089097	0.0630011	-0.194727	0.115622	0.0817572	NA	NA	NA	-0.11218	0.26154	0.184937	NA	NA	NA	NA	NA	NA	0.33575	0.144437	0.102132	-0.225148	0.301188	0.212972	NA	NA	NA	0.191042	0.544944	0.385334	NA	NA	NA	NA	NA	NA
lgeygfqnailvr	Serum albumin OS=Mus musculus GN=Alb PE=1 SV=3 - [ALBU_MOUSE]	P07724	425	Y4	NA	0.0630547	0.403967	0.127746	-0.00844883	0.555183	0.277592	-0.464941	0.0528587	0.0373768	-0.21241	0.30113	0.150565	-0.333083	1.13369	0.507001	-0.0737785	0.684125	0.342063	0.23402	0.615247	0.205082	0.117916	0.493704	0.246852	-0.215503	0.43537	0.307853	0.57978	0.726745	0.363373	-0.0888698	1.14883	0.51377	0.540684	0.706244	0.353122
lgfsspyegvr	Unconventional myosin-IXb OS=Mus musculus GN=Myo9b PE=1 SV=2 - [MYO9B_MOUSE]	Q9QY06	1886	Y7	NA	-0.0538049	0.284616	0.201254	NA	NA	NA	-0.330433	0.169445	0.119816	NA	NA	NA	-1.19173	0.0166567	0.011778	NA	NA	NA	0.457434	0.226447	0.130739	NA	NA	NA	0.398833	0.166433	0.117686	NA	NA	NA	-0.172215	0.314868	0.222645	NA	NA	NA
lgggmpglgqgpptdapavdtaeqvyisslallk	26S proteasome non-ATPase regulatory subunit 14 OS=Mus musculus GN=Psmd14 PE=1 SV=2 - [PSDE_MOUSE]	O35593	32	Y26	NA	-0.225876	0.38333	0.221316	NA	NA	NA	NA	NA	NA	NA	NA	NA	NA	NA	NA	NA	NA	NA	0.239551	0.036938	0.0213262	NA	NA	NA	NA	NA	NA	NA	NA	NA	NA	NA	NA	NA	NA	NA
lgldfpnlpylidgsr	Glutathione S-transferase Mu 1 OS=Rattus norvegicus GN=Gstm1 PE=1 SV=2 - [GSTM1_RAT]	P04905	62	Y10	NA	NA	NA	NA	NA	NA	NA	NA	NA	NA	NA	NA	NA	NA	NA	NA	NA	NA	NA	NA	NA	NA	NA	NA	NA	NA	NA	NA	NA	NA	NA	NA	NA	NA	NA	NA	NA
lheegviyr	Valine--tRNA ligase OS=Mus musculus GN=Vars PE=1 SV=1 - [SYVC_MOUSE]	Q9Z1Q9	468	Y8	NA	NA	NA	NA	NA	NA	NA	NA	NA	NA	NA	NA	NA	NA	NA	NA	NA	NA	NA	0.558701	0.269514	0.190575	NA	NA	NA	NA	NA	NA	NA	NA	NA	NA	NA	NA	NA	NA	NA
liswydneygysnr	Glyceraldehyde-3-phosphate dehydrogenase OS=Mus musculus GN=Gapdh PE=1 SV=2 - [G3P_MOUSE]	P16858	312	Y5	NA	NA	NA	NA	NA	NA	NA	NA	NA	NA	NA	NA	NA	NA	NA	NA	NA	NA	NA	NA	NA	NA	NA	NA	NA	NA	NA	NA	NA	NA	NA	NA	NA	NA	NA	NA	NA
liswydneygysnr	Glyceraldehyde-3-phosphate dehydrogenase OS=Mus musculus GN=Gapdh PE=1 SV=2 - [G3P_MOUSE]	P16858	316	Y9	NA	0.0293397	0.280177	0.114382	NA	NA	NA	NA	NA	NA	NA	NA	NA	-0.281718	0.465623	0.208233	-0.110671	0.273564	0.157942	0.675673	0.438931	0.179193	NA	NA	NA	NA	NA	NA	NA	NA	NA	0.420279	0.335806	0.150177	0.510705	0.348127	0.174064
liswydneygysnr	Glyceraldehyde-3-phosphate dehydrogenase OS=Mus musculus GN=Gapdh PE=1 SV=2 - [G3P_MOUSE]	P16858	318	Y11	NA	0.402531	0.0411172	0.0290742	NA	NA	NA	NA	NA	NA	NA	NA	NA	NA	NA	NA	NA	NA	NA	NA	NA	NA	NA	NA	NA	NA	NA	NA	NA	NA	NA	NA	NA	NA	NA	NA	NA
liylvpek	Intersectin-2 OS=Mus musculus GN=Itsn2 PE=1 SV=2 - [ITSN2_MOUSE]	Q9Z0R6	554	Y3	NA	-0.0351129	0.41117	0.118695	-0.468365	0.163076	0.115312	-0.418236	0.0203673	0.0144019	-0.0128517	0.17746	0.125483	-1.9022	1.05996	0.611968	-1.3504	1.03525	0.597702	0.596908	0.379746	0.114498	-0.0965443	0.373056	0.26379	0.494811	0.853773	0.603708	0.00326792	0.769651	0.544226	-1.87491	0.886471	0.511804	-0.457882	0.381018	0.219981
lktqptdeemlfiyshfk	Acyl-CoA-binding protein OS=Mus musculus GN=Dbi PE=1 SV=2 - [ACBP_MOUSE]	P31786	29	Y14	NA	-0.717223	0.172999	0.122329	NA	NA	NA	NA	NA	NA	NA	NA	NA	NA	NA	NA	NA	NA	NA	NA	NA	NA	NA	NA	NA	NA	NA	NA	NA	NA	NA	NA	NA	NA	NA	NA	NA
llgeiaqgnenyagiaar	Talin-1 OS=Mus musculus GN=Tln1 PE=1 SV=2 - [TLN1_MOUSE]	P26039	1116	Y12	NA	-0.148099	0.251005	0.067084	-0.181578	0.136317	0.0787027	-0.311608	0.374333	0.216121	-0.322867	0.202569	0.116953	-1.99256	0.39255	0.175554	-0.586042	0.25518	0.147328	0.435711	0.239083	0.0663097	-0.00474084	0.181854	0.0909272	0.0979962	0.10037	0.0579487	0.494152	0.430205	0.215102	-1.31402	0.712423	0.318605	0.120024	0.251808	0.145382
llleytdssyeek	Glutathione S-transferase Mu 3 OS=Mus musculus GN=Gstm3 PE=1 SV=2 - [GSTM4_MOUSE]	P19639	23	Y5	NA	-0.279725	0.0274737	0.0194269	NA	NA	NA	NA	NA	NA	NA	NA	NA	NA	NA	NA	NA	NA	NA	NA	NA	NA	NA	NA	NA	NA	NA	NA	NA	NA	NA	NA	NA	NA	NA	NA	NA
lmepiylveiqcpeqvvggiygvlnr	Elongation factor 2 OS=Mus musculus GN=Eef2 PE=1 SV=2 - [EF2_MOUSE]	P58252	760	Y21	C12	0.895818	0.668618	0.472784	NA	NA	NA	NA	NA	NA	NA	NA	NA	NA	NA	NA	NA	NA	NA	0.857356	0.819053	0.579158	NA	NA	NA	NA	NA	NA	NA	NA	NA	NA	NA	NA	NA	NA	NA
lmtgdtytahagak	Abelson tyrosine-protein kinase 2 OS=Mus musculus GN=Abl2 PE=1 SV=1 - [ABL2_MOUSE]|Tyrosine-protein kinase ABL1 OS=Mus musculus GN=Abl1 PE=1 SV=3 - [ABL1_MOUSE]	Q4JIM5|P00520	393;439	Y7	NA	-0.318079	0.0807124	0.0465993	NA	NA	NA	NA	NA	NA	NA	NA	NA	0.356311	0.590055	0.417232	2.09357	0.119313	0.0843672	0.95937	0.221788	0.110894	NA	NA	NA	NA	NA	NA	NA	NA	NA	1.09672	0.883685	0.62486	3.07888	0.310893	0.219834
lnayt	Neuronal membrane glycoprotein M6-a OS=Mus musculus GN=Gpm6a PE=1 SV=1 - [GPM6A_MOUSE]	P35802	277	Y4	NA	-0.0143471	0.132884	0.0767205	NA	NA	NA	NA	NA	NA	NA	NA	NA	NA	NA	NA	NA	NA	NA	0.705593	0.269085	0.155356	NA	NA	NA	NA	NA	NA	NA	NA	NA	NA	NA	NA	NA	NA	NA
lnewlgnentedqyslveddedlphhdek	Phosphatidylinositol 3-kinase regulatory subunit alpha OS=Mus musculus GN=Pik3r1 PE=1 SV=2 - [P85A_MOUSE]	P26450	607	Y14	NA	0.0189698	0.896787	0.634124	NA	NA	NA	NA	NA	NA	NA	NA	NA	NA	NA	NA	NA	NA	NA	1.28433	1.37703	0.973704	NA	NA	NA	NA	NA	NA	NA	NA	NA	NA	NA	NA	NA	NA	NA
lngpqdhnhllystipr	Catenin delta-1 OS=Mus musculus GN=Ctnnd1 PE=1 SV=2 - [CTND1_MOUSE]	P30999	96	Y12	NA	0.285996	0.840417	0.594265	NA	NA	NA	NA	NA	NA	NA	NA	NA	NA	NA	NA	NA	NA	NA	0.310468	0.275246	0.194628	NA	NA	NA	NA	NA	NA	NA	NA	NA	NA	NA	NA	NA	NA	NA
lnpqsnysea	Neuropilin-1 OS=Mus musculus GN=Nrp1 PE=1 SV=2 - [NRP1_MOUSE]	P97333	920	Y7	NA	-0.0589609	0.468805	0.165748	-0.288623	0.583806	0.291903	-0.527453	0.363924	0.257333	-0.293618	0.130201	0.0651003	NA	NA	NA	NA	NA	NA	0.634973	0.589429	0.208395	0.512588	0.421855	0.210927	-0.240875	0.594018	0.420034	0.649928	0.397369	0.198685	0.601826	1.00079	0.707668	1.0394	0.77141	0.545469
lpacvvdcgtgytk	Actin-related protein 3 OS=Mus musculus GN=Actr3 PE=1 SV=3 - [ARP3_MOUSE]	Q99JY9	16	Y12	C4,C8	-0.186876	0.254869	0.127434	NA	NA	NA	NA	NA	NA	NA	NA	NA	-0.476134	0.438681	0.310194	NA	NA	NA	0.0686618	0.251327	0.112397	NA	NA	NA	NA	NA	NA	NA	NA	NA	-0.389174	0.0154931	0.0109553	NA	NA	NA
lqaeaqeqlgyhvdpr	Growth arrest and DNA damage-inducible proteins-interacting protein 1 OS=Rattus norvegicus GN=Gadd45gip1 PE=2 SV=2 - [G45IP_RAT]	Q5XJW2	166	Y11	NA	-0.109658	0.217303	0.12546	NA	NA	NA	NA	NA	NA	NA	NA	NA	NA	NA	NA	NA	NA	NA	0.577548	0.33222	0.191808	NA	NA	NA	NA	NA	NA	NA	NA	NA	NA	NA	NA	NA	NA	NA
lqageyvslgk	Long-chain-fatty-acid--CoA ligase 3 OS=Mus musculus GN=Acsl3 PE=1 SV=2 - [ACSL3_MOUSE]|Long-chain-fatty-acid--CoA ligase 4 OS=Mus musculus GN=Acsl4 PE=1 SV=2 - [ACSL4_MOUSE]	Q9CZW4|Q9QUJ7	591;582	Y6	NA	1.15837	0.409812	0.204906	NA	NA	NA	NA	NA	NA	NA	NA	NA	NA	NA	NA	NA	NA	NA	1.65334	0.673479	0.33674	NA	NA	NA	NA	NA	NA	NA	NA	NA	NA	NA	NA	NA	NA	NA
lseaysr	Breast cancer anti-estrogen resistance protein 3 OS=Mus musculus GN=Bcar3 PE=1 SV=1 - [BCAR3_MOUSE]	Q9QZK2	206	Y5	NA	0.10412	0.353417	0.133579	0.108525	0.31533	0.157665	NA	NA	NA	0.191276	0.311839	0.15592	-2.26518	0.251261	0.177669	-1.22714	0.18851	0.133297	1.88793	0.244851	0.0925449	1.80041	0.20946	0.10473	NA	NA	NA	1.25522	0.126621	0.0633103	-0.705617	0.491355	0.34744	0.515089	0.523396	0.370097
lspsllatalegpypveeiclpr	Protein scribble homolog OS=Mus musculus GN=Scrib PE=1 SV=2 - [SCRIB_MOUSE]	Q80U72	986	Y14	C20	-1.25924	0.226439	0.160117	NA	NA	NA	NA	NA	NA	NA	NA	NA	NA	NA	NA	NA	NA	NA	-0.546766	0.148559	0.105047	NA	NA	NA	NA	NA	NA	NA	NA	NA	NA	NA	NA	NA	NA	NA
ltespcalvasqygwsgnmer	Endoplasmin OS=Mus musculus GN=Hsp90b1 PE=1 SV=2 - [ENPL_MOUSE]	P08113	652	Y13	C6	0.0866669	0.0241014	0.0170423	NA	NA	NA	NA	NA	NA	NA	NA	NA	NA	NA	NA	NA	NA	NA	NA	NA	NA	NA	NA	NA	NA	NA	NA	NA	NA	NA	NA	NA	NA	NA	NA	NA
ltlyfegr	Protein-glutamine gamma-glutamyltransferase 2 OS=Mus musculus GN=Tgm2 PE=1 SV=4 - [TGM2_MOUSE]	P21981	44	Y4	NA	0.229769	0.23793	0.0971347	NA	NA	NA	NA	NA	NA	NA	NA	NA	0.115692	0.141618	0.0817633	0.152371	0.13469	0.0952402	0.436425	0.0695035	0.0310829	NA	NA	NA	NA	NA	NA	NA	NA	NA	0.273694	0.235619	0.136035	0.187375	0.137058	0.0969148
ltpdpyr	Protein SON OS=Mus musculus GN=Son PE=1 SV=2 - [SON_MOUSE]	Q9QX47	958	Y6	NA	0.237113	0.148079	0.0523539	0.280099	0.14754	0.0737702	NA	NA	NA	0.576926	0.164544	0.0822718	0.0918295	0.0972717	0.0687815	0.292574	0.0451799	0.031947	-0.195968	0.174388	0.0616555	0.0112141	0.0894796	0.0447398	NA	NA	NA	0.0108146	0.154756	0.0773778	-0.232285	0.213691	0.151102	-0.0587227	0.186779	0.132073
lvplyavvseepiyivtefmsk	Tyrosine-protein kinase Yes OS=Mus musculus GN=Yes1 PE=1 SV=3 - [YES_MOUSE]	Q04736	334	Y5	NA	-0.231425	0.203532	0.0910224	-0.00102162	0.189339	0.133883	NA	NA	NA	-0.193194	0.181981	0.12868	NA	NA	NA	NA	NA	NA	0.96378	0.177388	0.102415	0.855406	0.112623	0.0796364	NA	NA	NA	1.04693	0.384646	0.271986	NA	NA	NA	NA	NA	NA
lvplyavvseepiyivtefmsk	Tyrosine-protein kinase Yes OS=Mus musculus GN=Yes1 PE=1 SV=3 - [YES_MOUSE]	Q04736	343	Y14	M20	0.0339762	0.244444	0.14113	0.0117226	0.197397	0.113967	NA	NA	NA	0.263991	0.218613	0.126216	NA	NA	NA	NA	NA	NA	1.0948	0.211345	0.12202	1.08078	0.264205	0.152539	NA	NA	NA	1.45675	0.36825	0.212609	NA	NA	NA	NA	NA	NA
lvplyavvseepiyivtefmsk	Tyrosine-protein kinase Yes OS=Mus musculus GN=Yes1 PE=1 SV=3 - [YES_MOUSE]	Q04736	343	Y14	NA	0.174201	0.357926	0.160069	NA	NA	NA	-0.0744057	0.0683109	0.0483031	NA	NA	NA	-0.319627	0.169538	0.119882	NA	NA	NA	0.787564	0.604565	0.246813	NA	NA	NA	0.769638	0.26767	0.189271	NA	NA	NA	0.486006	0.996316	0.704502	NA	NA	NA
lvqaaqmlqsdpysvpar	Vinculin OS=Mus musculus GN=Vcl PE=1 SV=4 - [VINC_MOUSE]	Q64727	100	Y13	NA	NA	NA	NA	NA	NA	NA	NA	NA	NA	NA	NA	NA	NA	NA	NA	NA	NA	NA	NA	NA	NA	NA	NA	NA	NA	NA	NA	NA	NA	NA	NA	NA	NA	NA	NA	NA
lvsspccivtstygwtanmer	Heat shock protein HSP 90-beta OS=Mus musculus GN=Hsp90ab1 PE=1 SV=3 - [HS90B_MOUSE]	P11499	596	Y13	C6,C7	0.146359	0.308208	0.108968	0.0100203	0.102708	0.0592988	-0.0533629	0.210762	0.149031	0.205676	0.313752	0.181145	-0.580872	0.149724	0.0748619	-0.179643	0.110151	0.0635955	0.670695	0.274452	0.103733	0.370098	0.272283	0.157203	0.585529	0.450246	0.318372	0.866911	0.598624	0.345616	-0.228232	0.319116	0.159558	-0.057413	0.384517	0.222001
lvsspccivtstygwtanmer	Heat shock protein HSP 90-beta OS=Mus musculus GN=Hsp90ab1 PE=1 SV=3 - [HS90B_MOUSE]	P11499	596	Y13	C6,C7,M19	0.457194	0.625584	0.361181	0.123263	0.24556	0.173637	NA	NA	NA	0.325071	0.284051	0.200854	-0.249767	1.08956	0.770437	-0.143404	0.654484	0.46279	0.846214	0.456454	0.263534	0.381061	0.392455	0.277508	NA	NA	NA	0.894168	0.333847	0.236065	0.296712	1.00564	0.711098	0.76386	0.485408	0.343235
lvtspccivtstygwtanmer	Heat shock protein HSP 90-alpha OS=Mus musculus GN=Hsp90aa1 PE=1 SV=4 - [HS90A_MOUSE]	P07901	605	Y13	C6,C7	NA	NA	NA	NA	NA	NA	NA	NA	NA	NA	NA	NA	NA	NA	NA	NA	NA	NA	NA	NA	NA	NA	NA	NA	NA	NA	NA	NA	NA	NA	NA	NA	NA	NA	NA	NA
lvydgir	Catenin alpha-1 OS=Mus musculus GN=Ctnna1 PE=1 SV=1 - [CTNA1_MOUSE]	P26231	619	Y3	NA	0.0879475	0.22096	0.0988163	-0.348748	0.372498	0.215062	NA	NA	NA	0.0134146	0.455631	0.263059	NA	NA	NA	NA	NA	NA	1.15646	0.355231	0.158864	0.573714	0.344353	0.198812	NA	NA	NA	1.21011	0.563775	0.325495	NA	NA	NA	NA	NA	NA
lwleamdgkepiytlpaiisk	Rho GTPase-activating protein 42 OS=Mus musculus GN=Arhgap42 PE=1 SV=1 - [RHG42_MOUSE]	B2RQE8	342	Y13	NA	0.0680801	0.241505	0.108004	NA	NA	NA	NA	NA	NA	NA	NA	NA	NA	NA	NA	NA	NA	NA	0.146822	0.338262	0.195296	NA	NA	NA	NA	NA	NA	NA	NA	NA	NA	NA	NA	NA	NA	NA
lydayelk	Annexin A5 OS=Mus musculus GN=Anxa5 PE=1 SV=1 - [ANXA5_MOUSE]	P48036	92	Y5	NA	-0.0342742	0.150243	0.0401541	-0.0617674	0.0977972	0.0488986	-0.121581	0.138217	0.0797994	-0.0700225	0.0281548	0.0140774	-0.303867	0.165462	0.0675494	-0.15325	0.127226	0.0568972	0.0131749	0.213313	0.0570103	-0.0256772	0.0316474	0.0158237	0.0417181	0.0369365	0.0213253	0.133125	0.101943	0.0509716	-0.116772	0.247805	0.101166	-0.160501	0.382534	0.171075
lydlnmpafvk	Cytoplasmic protein NCK1 OS=Mus musculus GN=Nck1 PE=1 SV=1 - [NCK1_MOUSE]	Q99M51	105	Y2	NA	0.41398	0.623724	0.18806	0.386887	0.363738	0.181869	-0.240798	0.204179	0.117883	0.249433	0.651485	0.325742	-0.837997	0.757649	0.437429	-1.46365	1.63665	1.15729	1.17857	0.551372	0.174359	0.251019	0.869961	0.434981	0.679397	0.360734	0.20827	1.0248	0.858768	0.429384	-1.17441	1.76076	1.01657	-0.0432655	0.446348	0.315615
lyeeytr	Phosphatidylinositol 3-kinase regulatory subunit alpha OS=Mus musculus GN=Pik3r1 PE=1 SV=2 - [P85A_MOUSE]|Phosphatidylinositol 3-kinase regulatory subunit gamma OS=Mus musculus GN=Pik3r3 PE=1 SV=1 - [P55G_MOUSE]	P26450|Q64143	199;467	Y2	NA	0.311547	0.490189	0.155011	-0.238396	0.153908	0.0688297	-0.898367	0.11097	0.0640684	-0.21982	0.368252	0.164687	-0.382904	0.224496	0.100398	-0.225349	0.101782	0.0508909	0.770097	0.403673	0.121712	0.144013	0.359852	0.160931	-0.27572	0.167699	0.0968211	0.456083	0.388113	0.173569	-0.249184	0.900123	0.402547	0.215526	0.276923	0.138461
lyewisidkddtgak	Phosphatidylinositol 3,4,5-trisphosphate 5-phosphatase 2 OS=Mus musculus GN=Inppl1 PE=1 SV=1 - [SHIP2_MOUSE]	Q6P549	887	Y2	NA	NA	NA	NA	NA	NA	NA	NA	NA	NA	NA	NA	NA	NA	NA	NA	NA	NA	NA	NA	NA	NA	NA	NA	NA	NA	NA	NA	NA	NA	NA	NA	NA	NA	NA	NA	NA
lyvssesr	Tyrosine-protein kinase ABL1 OS=Mus musculus GN=Abl1 PE=1 SV=3 - [ABL1_MOUSE]	P00520	185	Y2	NA	0.0604297	0.560125	0.186708	0.0235483	0.0962966	0.0555969	-0.734037	0.308337	0.218027	0.150193	0.112257	0.0648118	-0.660646	0.520124	0.300294	-0.834102	0.266945	0.154121	0.99096	0.332437	0.105126	0.849645	0.165559	0.0955857	0.317082	0.0886834	0.0627087	0.954418	0.251879	0.145422	-0.826121	0.212508	0.122692	-0.409935	0.372953	0.215324
magfdgsawdeeeeeppdhqyyndfpgkepplggvvdmr	SHC-transforming protein 1 OS=Mus musculus GN=Shc1 PE=1 SV=3 - [SHC1_MOUSE]	P98083	350	Y22	NA	-0.241209	1.39645	0.987442	NA	NA	NA	NA	NA	NA	NA	NA	NA	NA	NA	NA	NA	NA	NA	NA	NA	NA	NA	NA	NA	NA	NA	NA	NA	NA	NA	NA	NA	NA	NA	NA	NA
mdyveinidhk	Vigilin OS=Mus musculus GN=Hdlbp PE=1 SV=1 - [VIGLN_MOUSE]	Q8VDJ3	437	Y3	NA	-0.0600826	0.60045	0.268529	NA	NA	NA	NA	NA	NA	NA	NA	NA	NA	NA	NA	NA	NA	NA	1.26215	0.874711	0.437356	NA	NA	NA	NA	NA	NA	NA	NA	NA	NA	NA	NA	NA	NA	NA
medvyqtlvvhgqvldsgr	Breast cancer anti-estrogen resistance protein 1 OS=Mus musculus GN=Bcar1 PE=1 SV=2 - [BCAR1_MOUSE]	Q61140	556	Y5	NA	NA	NA	NA	NA	NA	NA	NA	NA	NA	NA	NA	NA	NA	NA	NA	NA	NA	NA	NA	NA	NA	NA	NA	NA	NA	NA	NA	NA	NA	NA	NA	NA	NA	NA	NA	NA
mqlimlcynpdfek	Glutathione S-transferase Mu 1 OS=Mus musculus GN=Gstm1 PE=1 SV=2 - [GSTM1_MOUSE]	P10649	116	Y8	C7	0.168755	0.637373	0.450691	NA	NA	NA	NA	NA	NA	NA	NA	NA	NA	NA	NA	NA	NA	NA	NA	NA	NA	NA	NA	NA	NA	NA	NA	NA	NA	NA	NA	NA	NA	NA	NA	NA
mqnhgyenptyk	Amyloid-like protein 2 OS=Mus musculus GN=Aplp2 PE=1 SV=4 - [APLP2_MOUSE]	Q06335	694	Y6	NA	0.379721	0.356239	0.205675	NA	NA	NA	NA	NA	NA	NA	NA	NA	NA	NA	NA	NA	NA	NA	0.73953	0.580768	0.290384	NA	NA	NA	NA	NA	NA	NA	NA	NA	NA	NA	NA	NA	NA	NA
mqnhgyenptyk	Amyloid-like protein 2 OS=Mus musculus GN=Aplp2 PE=1 SV=4 - [APLP2_MOUSE]	Q06335	699	Y11	NA	-0.260936	0.375219	0.216633	NA	NA	NA	NA	NA	NA	NA	NA	NA	NA	NA	NA	NA	NA	NA	0.815847	0.584426	0.292213	NA	NA	NA	NA	NA	NA	NA	NA	NA	NA	NA	NA	NA	NA	NA
mqqngyenptyk	Amyloid beta A4 protein OS=Mus musculus GN=App PE=1 SV=3 - [A4_MOUSE]	P12023	757	Y6	NA	0.244466	0.681807	0.340904	NA	NA	NA	NA	NA	NA	NA	NA	NA	NA	NA	NA	NA	NA	NA	0.342205	0.696897	0.311662	NA	NA	NA	NA	NA	NA	NA	NA	NA	NA	NA	NA	NA	NA	NA
mqqngyenptykffeqmqn	Amyloid beta A4 protein OS=Mus musculus GN=App PE=1 SV=3 - [A4_MOUSE]	P12023	762	Y11	NA	NA	NA	NA	NA	NA	NA	NA	NA	NA	NA	NA	NA	NA	NA	NA	NA	NA	NA	NA	NA	NA	NA	NA	NA	NA	NA	NA	NA	NA	NA	NA	NA	NA	NA	NA	NA
mredydsveqdgdepgpqr	RNA-binding protein 8A OS=Rattus norvegicus GN=Rbm8a PE=2 SV=1 - [RBM8A_RAT]	Q27W01	54	Y5	NA	NA	NA	NA	NA	NA	NA	NA	NA	NA	NA	NA	NA	NA	NA	NA	NA	NA	NA	0.82204	0.540293	0.382045	NA	NA	NA	NA	NA	NA	NA	NA	NA	NA	NA	NA	NA	NA	NA
mssyaffvqtcr	High mobility group protein B1 OS=Mus musculus GN=Hmgb1 PE=1 SV=2 - [HMGB1_MOUSE]|High mobility group protein B2 OS=Mus musculus GN=Hmgb2 PE=1 SV=3 - [HMGB2_MOUSE]	P63158|P30681	16;16	Y4	C11	-0.271195	0.114829	0.0811962	NA	NA	NA	NA	NA	NA	NA	NA	NA	NA	NA	NA	NA	NA	NA	NA	NA	NA	NA	NA	NA	NA	NA	NA	NA	NA	NA	NA	NA	NA	NA	NA	NA
mtldtlsiyetpsmglldk	Eukaryotic translation initiation factor 3 subunit B OS=Mus musculus GN=Eif3b PE=1 SV=1 - [EIF3B_MOUSE]	Q8JZQ9	438	Y9	NA	0.2508	0.396612	0.280447	NA	NA	NA	NA	NA	NA	NA	NA	NA	NA	NA	NA	NA	NA	NA	0.457229	0.715943	0.506248	NA	NA	NA	NA	NA	NA	NA	NA	NA	NA	NA	NA	NA	NA	NA
myhgiqdydpdspr	Phytanoyl-CoA dioxygenase, peroxisomal OS=Rattus norvegicus GN=Phyh PE=1 SV=2 - [PAHX_RAT]	P57093	233	Y2	NA	0.330189	0.254779	0.11394	NA	NA	NA	NA	NA	NA	NA	NA	NA	-0.142463	0.391218	0.276633	NA	NA	NA	0.720655	0.277125	0.113136	NA	NA	NA	NA	NA	NA	NA	NA	NA	0.13988	0.231018	0.163354	NA	NA	NA
myhgiqdydpdspr	Phytanoyl-CoA dioxygenase, peroxisomal OS=Rattus norvegicus GN=Phyh PE=1 SV=2 - [PAHX_RAT]	P57093	239	Y8	NA	-0.129583	0.128034	0.0905339	NA	NA	NA	NA	NA	NA	NA	NA	NA	NA	NA	NA	NA	NA	NA	0.509912	0.0321983	0.0227676	NA	NA	NA	NA	NA	NA	NA	NA	NA	NA	NA	NA	NA	NA	NA
naikvpivinpnaydnlaiyk	Pseudopodium-enriched atypical kinase 1 OS=Mus musculus GN=Peak1 PE=1 SV=4 - [PEAK1_MOUSE]	Q69Z38	632	Y14	NA	NA	NA	NA	NA	NA	NA	NA	NA	NA	NA	NA	NA	NA	NA	NA	NA	NA	NA	NA	NA	NA	NA	NA	NA	NA	NA	NA	NA	NA	NA	NA	NA	NA	NA	NA	NA
nastfeevvqvpsayqk	Src substrate cortactin OS=Mus musculus GN=Cttn PE=1 SV=2 - [SRC8_MOUSE]	Q60598	334	Y15	NA	0.114372	0.487867	0.154277	0.0584007	0.0730208	0.0516335	-0.215907	0.285385	0.164767	0.360044	0.0117408	0.00830197	-0.774258	0.204569	0.102285	0.0825507	0.206924	0.146318	0.794334	0.245784	0.0777237	0.588632	0.222681	0.157459	0.243006	0.234549	0.135417	0.789856	0.368448	0.260532	-0.300011	0.264696	0.132348	0.263872	0.317516	0.224518
naveecvyefr	Heat shock protein 105 kDa OS=Mus musculus GN=Hsph1 PE=1 SV=2 - [HS105_MOUSE]	Q61699	644	Y8	C6	-0.736256	1.6346	1.15584	NA	NA	NA	NA	NA	NA	NA	NA	NA	NA	NA	NA	NA	NA	NA	NA	NA	NA	NA	NA	NA	NA	NA	NA	NA	NA	NA	NA	NA	NA	NA	NA	NA
ndfqligiqdgylsllqdsgevr	Eukaryotic translation initiation factor 5A-1 OS=Mus musculus GN=Eif5a PE=1 SV=2 - [IF5A1_MOUSE]	P63242	98	Y12	NA	-0.331387	0.601184	0.347094	-0.238411	0.345822	0.244533	NA	NA	NA	-0.166577	0.337559	0.23869	NA	NA	NA	NA	NA	NA	0.180033	0.359647	0.207642	-0.11858	0.0280601	0.0198415	NA	NA	NA	0.374452	0.887552	0.627594	NA	NA	NA	NA	NA	NA
neadpaygqqvqpntwk	Lipoma-preferred partner homolog OS=Rattus norvegicus GN=Lpp PE=2 SV=1 - [LPP_RAT]	Q5XI07	314	Y7	NA	NA	NA	NA	NA	NA	NA	NA	NA	NA	NA	NA	NA	NA	NA	NA	NA	NA	NA	NA	NA	NA	NA	NA	NA	NA	NA	NA	NA	NA	NA	NA	NA	NA	NA	NA	NA
neeeniysvphdstqgk	Rho GTPase-activating protein 35 OS=Mus musculus GN=Arhgap35 PE=1 SV=3 - [RHG35_MOUSE]	Q91YM2	1105	Y7	NA	0.395166	0.660442	0.295359	NA	NA	NA	NA	NA	NA	NA	NA	NA	-0.548942	1.57615	1.11451	NA	NA	NA	1.03912	0.283499	0.115738	NA	NA	NA	NA	NA	NA	NA	NA	NA	-0.911733	0.146133	0.103331	NA	NA	NA
negfyadpylyhegr	Sickle tail protein OS=Mus musculus GN=Skt PE=1 SV=1 - [SKT_MOUSE]	A2AQ25	397	Y9	NA	0.11234	0.29619	0.0764761	0.21209	0.349852	0.156459	-0.17132	0.159837	0.0922817	0.152903	0.364421	0.162974	-1.26969	0.798981	0.326183	-0.511008	0.179397	0.0896984	0.11192	0.261859	0.0676116	0.175671	0.302685	0.135365	-0.28996	0.40948	0.236413	0.0914911	0.602935	0.269641	-1.17296	1.1121	0.454013	-0.362252	0.238741	0.11937
negfyadpylyhegr	Sickle tail protein OS=Mus musculus GN=Skt PE=1 SV=1 - [SKT_MOUSE]	A2AQ25	399	Y11	NA	0.022986	0.331386	0.191326	NA	NA	NA	NA	NA	NA	NA	NA	NA	NA	NA	NA	NA	NA	NA	NA	NA	NA	NA	NA	NA	NA	NA	NA	NA	NA	NA	NA	NA	NA	NA	NA	NA
negvatyaaavlfr	Catenin beta-1 OS=Mus musculus GN=Ctnnb1 PE=1 SV=1 - [CTNB1_MOUSE]	Q02248	654	Y7	NA	-0.151453	1.1315	0.800093	NA	NA	NA	NA	NA	NA	NA	NA	NA	NA	NA	NA	NA	NA	NA	0.532131	0.381621	0.269847	NA	NA	NA	NA	NA	NA	NA	NA	NA	NA	NA	NA	NA	NA	NA
nepnsyaisfr	1-phosphatidylinositol 4,5-bisphosphate phosphodiesterase gamma-1 OS=Mus musculus GN=Plcg1 PE=1 SV=2 - [PLCG1_MOUSE]	Q62077	702	Y6	NA	NA	NA	NA	NA	NA	NA	NA	NA	NA	NA	NA	NA	NA	NA	NA	NA	NA	NA	NA	NA	NA	NA	NA	NA	NA	NA	NA	NA	NA	NA	NA	NA	NA	NA	NA	NA
netedqyslmededalphheer	Phosphatidylinositol 3-kinase regulatory subunit beta OS=Mus musculus GN=Pik3r2 PE=1 SV=2 - [P85B_MOUSE]	O08908	599	Y7	M10	NA	NA	NA	NA	NA	NA	NA	NA	NA	NA	NA	NA	NA	NA	NA	NA	NA	NA	NA	NA	NA	NA	NA	NA	NA	NA	NA	NA	NA	NA	NA	NA	NA	NA	NA	NA
netedqyslmededalphheer	Phosphatidylinositol 3-kinase regulatory subunit beta OS=Mus musculus GN=Pik3r2 PE=1 SV=2 - [P85B_MOUSE]	O08908	599	Y7	NA	-0.0551961	0.220076	0.0984209	NA	NA	NA	NA	NA	NA	NA	NA	NA	-0.34197	0.72657	0.513762	NA	NA	NA	0.372643	0.425291	0.212646	NA	NA	NA	NA	NA	NA	NA	NA	NA	-0.354667	0.467712	0.330722	NA	NA	NA
niddgtsdrpyshalvagidrypr	60S ribosomal protein L27 OS=Mus musculus GN=Rpl27 PE=1 SV=2 - [RL27_MOUSE]	P61358	49	Y22	NA	-0.393536	0.192048	0.135798	NA	NA	NA	NA	NA	NA	NA	NA	NA	-0.103905	0.0561805	0.0397256	NA	NA	NA	0.177669	0.433286	0.250158	NA	NA	NA	NA	NA	NA	NA	NA	NA	-0.00501461	0.0273157	0.0193151	NA	NA	NA
niileegkeilvgdvgqtvddpyttfvk	Cofilin-1 OS=Mus musculus GN=Cfl1 PE=1 SV=3 - [COF1_MOUSE]	P18760	68	Y23	NA	-0.454583	0.655343	0.463397	NA	NA	NA	NA	NA	NA	NA	NA	NA	NA	NA	NA	NA	NA	NA	NA	NA	NA	NA	NA	NA	NA	NA	NA	NA	NA	NA	NA	NA	NA	NA	NA	NA
nilssadyver	Syntaxin-4 OS=Mus musculus GN=Stx4 PE=1 SV=1 - [STX4_MOUSE]	P70452	251	Y8	NA	0.0235343	0.461455	0.326298	NA	NA	NA	NA	NA	NA	NA	NA	NA	NA	NA	NA	NA	NA	NA	0.828952	0.0535022	0.0378318	NA	NA	NA	NA	NA	NA	NA	NA	NA	NA	NA	NA	NA	NA	NA
nldierptytnlnr	Tubulin alpha-3 chain OS=Mus musculus GN=Tuba3a PE=1 SV=1 - [TBA3_MOUSE]|Tubulin alpha-4A chain OS=Mus musculus GN=Tuba4a PE=1 SV=1 - [TBA4A_MOUSE]|Tubulin alpha-8 chain OS=Mus musculus GN=Tuba8 PE=1 SV=1 - [TBA8_MOUSE]	P05214|P68368|Q9JJZ2	224;224;224	Y9	NA	-0.063494	0.216464	0.124976	NA	NA	NA	NA	NA	NA	NA	NA	NA	NA	NA	NA	NA	NA	NA	1.22146	0.959594	0.678535	NA	NA	NA	NA	NA	NA	NA	NA	NA	NA	NA	NA	NA	NA	NA
nldkeylpiggladfck	Aspartate aminotransferase, mitochondrial OS=Rattus norvegicus GN=Got2 PE=1 SV=2 - [AATM_RAT]	P00507	96	Y6	C16	NA	NA	NA	NA	NA	NA	NA	NA	NA	NA	NA	NA	NA	NA	NA	NA	NA	NA	NA	NA	NA	NA	NA	NA	NA	NA	NA	NA	NA	NA	NA	NA	NA	NA	NA	NA
nlegyvgfanlpnqvyr	Septin-7 OS=Mus musculus GN=Sept7 PE=1 SV=1 - [SEPT7_MOUSE]	O55131	29	Y5	NA	1.08381	0.0804759	0.056905	NA	NA	NA	NA	NA	NA	NA	NA	NA	0.274737	0.297611	0.210443	NA	NA	NA	0.740971	0.427809	0.302507	NA	NA	NA	NA	NA	NA	NA	NA	NA	1.0783	0.391805	0.277048	NA	NA	NA
nlggnypek	E3 ubiquitin-protein ligase RBBP6 OS=Mus musculus GN=Rbbp6 PE=1 SV=5 - [RBBP6_MOUSE]	P97868	899	Y6	NA	NA	NA	NA	NA	NA	NA	NA	NA	NA	NA	NA	NA	NA	NA	NA	NA	NA	NA	NA	NA	NA	NA	NA	NA	NA	NA	NA	NA	NA	NA	NA	NA	NA	NA	NA	NA
nlsegnnanyteyvatr	Cyclin-dependent kinase-like 5 OS=Mus musculus GN=Cdkl5 PE=2 SV=1 - [CDKL5_MOUSE]	Q3UTQ8	171	Y13	NA	0.27499	0.387821	0.116932	0.273451	0.571649	0.285824	0.0072111	0.24231	0.171339	0.360523	0.571236	0.285618	-0.0265106	0.398963	0.199481	-0.0310423	0.540662	0.382306	0.337853	0.415697	0.125337	-0.0856728	0.837209	0.418604	-0.0690026	0.0767099	0.0542421	0.482823	0.746985	0.373493	-0.0238142	0.422459	0.21123	0.0828355	0.189538	0.134023
nlspyvsnelleeafsqfgpier	Splicing factor, proline- and glutamine-rich OS=Mus musculus GN=Sfpq PE=1 SV=1 - [SFPQ_MOUSE]	Q8VIJ6	373	Y5	NA	0.540104	0.94283	0.666682	NA	NA	NA	NA	NA	NA	NA	NA	NA	NA	NA	NA	NA	NA	NA	NA	NA	NA	NA	NA	NA	NA	NA	NA	NA	NA	NA	NA	NA	NA	NA	NA	NA
nlyagdyyr	Epithelial discoidin domain-containing receptor 1 OS=Mus musculus GN=Ddr1 PE=2 SV=2 - [DDR1_MOUSE]	Q03146	794	Y7	NA	-0.317938	0.253346	0.103428	-0.0953103	0.401105	0.283624	NA	NA	NA	-0.68849	0.0374868	0.0265072	-1.17228	0.250009	0.176783	NA	NA	NA	0.145487	0.367129	0.138762	-0.20882	0.294854	0.208493	NA	NA	NA	-0.865193	0.16567	0.117146	-0.715405	0.0882321	0.0623895	NA	NA	NA
nlyagdyyr	Epithelial discoidin domain-containing receptor 1 OS=Mus musculus GN=Ddr1 PE=2 SV=2 - [DDR1_MOUSE]	Q03146	795	Y8	NA	-0.386428	0.356305	0.251946	-0.236316	0.470605	0.332768	NA	NA	NA	-0.701981	0.257765	0.182267	NA	NA	NA	NA	NA	NA	-0.245628	0.45543	0.322038	-0.225086	0.20162	0.142567	NA	NA	NA	-0.735124	0.381248	0.269583	NA	NA	NA	NA	NA	NA
nmaeqiiqeiysqvqsk	Transketolase OS=Mus musculus GN=Tkt PE=1 SV=1 - [TKT_MOUSE]	P40142	275	Y11	M2	0.0289229	0.299649	0.134007	-0.0150965	0.0927582	0.053554	NA	NA	NA	0.0892778	0.113779	0.0656902	NA	NA	NA	NA	NA	NA	0.79114	0.501171	0.224131	0.29992	0.177548	0.102507	NA	NA	NA	0.65863	0.426071	0.245992	NA	NA	NA	NA	NA	NA
nmaeqiiqeiysqvqsk	Transketolase OS=Mus musculus GN=Tkt PE=1 SV=1 - [TKT_MOUSE]	P40142	275	Y11	NA	0.0459946	0.278178	0.092726	-0.240826	0.26222	0.151393	-0.259674	0.123452	0.0712748	-0.0411027	0.169684	0.097967	-0.402108	0.0746994	0.0431277	-0.799881	0.179356	0.126824	0.676482	0.390779	0.138161	-0.0768536	0.335766	0.193855	0.274938	0.231167	0.133465	0.508882	0.358151	0.206779	-0.701565	0.541757	0.312784	-0.159429	0.0215327	0.0152259
nmggpygggnygpggsggsggyggr	Heterogeneous nuclear ribonucleoproteins A2/B1 OS=Mus musculus GN=Hnrnpa2b1 PE=1 SV=2 - [ROA2_MOUSE]	O88569	347	Y22	NA	-0.183444	0.340985	0.196868	NA	NA	NA	NA	NA	NA	NA	NA	NA	NA	NA	NA	NA	NA	NA	0.204297	0.374826	0.216406	NA	NA	NA	NA	NA	NA	NA	NA	NA	NA	NA	NA	NA	NA	NA
npgfyveanpmptfk	1-phosphatidylinositol 4,5-bisphosphate phosphodiesterase gamma-1 OS=Mus musculus GN=Plcg1 PE=1 SV=2 - [PLCG1_MOUSE]	Q62077	783	Y5	NA	0.47193	0.993168	0.702276	NA	NA	NA	NA	NA	NA	NA	NA	NA	NA	NA	NA	NA	NA	NA	NA	NA	NA	NA	NA	NA	NA	NA	NA	NA	NA	NA	NA	NA	NA	NA	NA	NA
npyshqenlqlnqeveavr	Phosphotriesterase-related protein OS=Rattus norvegicus GN=Pter PE=2 SV=2 - [PTER_RAT]	Q63530	65	Y3	NA	0.848985	0.316978	0.224138	NA	NA	NA	NA	NA	NA	NA	NA	NA	0.472324	0.275904	0.195094	NA	NA	NA	1.00413	0.0288135	0.0166355	NA	NA	NA	NA	NA	NA	NA	NA	NA	0.100054	0.152766	0.108022	NA	NA	NA
nqdatvyvggldek	Splicing factor 3B subunit 4 OS=Mus musculus GN=Sf3b4 PE=1 SV=1 - [SF3B4_MOUSE]	Q8QZY9	16	Y7	NA	0.191239	0.298376	0.105492	0.0761133	0.247584	0.142943	NA	NA	NA	0.251273	0.124048	0.0716191	-0.263865	0.356508	0.252089	NA	NA	NA	0.577411	0.355313	0.134296	0.50372	0.561728	0.324314	NA	NA	NA	0.849446	0.559876	0.323245	-0.159021	0.0238038	0.0168318	NA	NA	NA
nqggyggssssssygsgr	Heterogeneous nuclear ribonucleoprotein A1 OS=Mus musculus GN=Hnrnpa1 PE=1 SV=2 - [ROA1_MOUSE]	P49312	305	Y5	NA	0.357262	0.781339	0.451106	0.547039	0.716402	0.506573	NA	NA	NA	0.341477	1.0239	0.724006	NA	NA	NA	NA	NA	NA	0.829663	0.654862	0.378085	0.371914	1.46676	1.03716	NA	NA	NA	1.06206	1.18372	0.837015	NA	NA	NA	NA	NA	NA
nqsdlddqhdydsvasdedtdqeplpsagatr	ARF GTPase-activating protein GIT1 OS=Rattus norvegicus GN=Git1 PE=1 SV=1 - [GIT1_RAT]	Q9Z272	392;397	Y11,S16	NA	NA	NA	NA	0.146669	0.537631	0.380163	NA	NA	NA	0.0618679	0.188878	0.133557	NA	NA	NA	NA	NA	NA	NA	NA	NA	1.0194	0.255969	0.180998	NA	NA	NA	1.00841	0.0581613	0.0411263	NA	NA	NA	NA	NA	NA
nsfnnpayyvlegvphqllpleptsfar	Phosphatidylinositol 3,4,5-trisphosphate 5-phosphatase 2 OS=Rattus norvegicus GN=Inppl1 PE=1 SV=1 - [SHIP2_RAT]	Q9WVR3	987	Y8	NA	-0.118551	0.481328	0.196501	-0.28615	0.287247	0.165842	-0.328289	0.0401513	0.0283912	-0.0898934	0.209173	0.120766	NA	NA	NA	NA	NA	NA	0.195326	0.345738	0.141147	-0.152366	0.485437	0.280267	0.0590385	0.0475349	0.0336122	0.164339	0.755232	0.436033	NA	NA	NA	NA	NA	NA
nssyfvewipnnvk	Tubulin beta-2A chain OS=Mus musculus GN=Tubb2a PE=1 SV=1 - [TBB2A_MOUSE]|Tubulin beta-2B chain OS=Mus musculus GN=Tubb2b PE=1 SV=1 - [TBB2B_MOUSE]|Tubulin beta-3 chain OS=Mus musculus GN=Tubb3 PE=1 SV=1 - [TBB3_MOUSE]|Tubulin beta-4A chain OS=Mus musculus GN=Tubb4a PE=1 SV=3 - [TBB4A_MOUSE]|Tubulin beta-4B chain OS=Mus musculus GN=Tubb4b PE=1 SV=1 - [TBB4B_MOUSE]|Tubulin beta-6 chain OS=Mus musc…	Q7TMM9|Q9CWF2|Q9ERD7|Q9D6F9|P68372|Q922F4	340;340;340;340;340;340	Y4	NA	NA	NA	NA	NA	NA	NA	NA	NA	NA	NA	NA	NA	NA	NA	NA	NA	NA	NA	NA	NA	NA	NA	NA	NA	NA	NA	NA	NA	NA	NA	NA	NA	NA	NA	NA	NA
ntynqtaldivnqfttsqasr	Caskin-2 OS=Mus musculus GN=Caskin2 PE=1 SV=3 - [CSKI2_MOUSE]	Q8VHK1	253	Y3	NA	0.052071	0.30312	0.10104	-0.165663	0.124786	0.0720452	NA	NA	NA	0.0279027	0.37565	0.216881	-1.7523	1.30998	0.756315	-1.13779	0.269085	0.190272	0.550909	0.189084	0.0714669	0.155579	0.245152	0.141539	NA	NA	NA	0.581544	0.422698	0.244045	-0.779661	0.85181	0.491793	0.0630236	0.0807965	0.0571317
nvegqdmlyqslk	AP-1 complex subunit beta-1 OS=Mus musculus GN=Ap1b1 PE=1 SV=2 - [AP1B1_MOUSE]|AP-2 complex subunit beta OS=Mus musculus GN=Ap2b1 PE=1 SV=1 - [AP2B1_MOUSE]	O35643|Q9DBG3	894;888	Y9	NA	NA	NA	NA	NA	NA	NA	NA	NA	NA	NA	NA	NA	NA	NA	NA	NA	NA	NA	NA	NA	NA	NA	NA	NA	NA	NA	NA	NA	NA	NA	NA	NA	NA	NA	NA	NA
nvpeiavypafeappqyvlptyemavk	Lysosomal-associated transmembrane protein 4A OS=Rattus norvegicus GN=Laptm4a PE=2 SV=1 - [LAP4A_RAT]	Q6P501	210	Y17	NA	-0.331095	0.745375	0.430342	NA	NA	NA	NA	NA	NA	NA	NA	NA	NA	NA	NA	NA	NA	NA	0.318359	0.566912	0.400867	NA	NA	NA	NA	NA	NA	NA	NA	NA	NA	NA	NA	NA	NA	NA
nvvhqlsvtledlyngatr	DnaJ homolog subfamily A member 1 OS=Mus musculus GN=Dnaja1 PE=1 SV=1 - [DNJA1_MOUSE]	P63037	119	Y14	NA	-0.272264	0.662682	0.270539	NA	NA	NA	NA	NA	NA	NA	NA	NA	-0.62849	0.723619	0.511676	NA	NA	NA	-0.055	0.692918	0.346459	NA	NA	NA	NA	NA	NA	NA	NA	NA	-0.654504	0.908657	0.642518	NA	NA	NA
nvvyer	Protein POF1B OS=Mus musculus GN=Pof1b PE=2 SV=3 - [POF1B_MOUSE]	Q8K4L4	50	Y4	NA	0.41162	0.749873	0.53024	NA	NA	NA	NA	NA	NA	NA	NA	NA	NA	NA	NA	NA	NA	NA	0.799717	0.428461	0.302968	NA	NA	NA	NA	NA	NA	NA	NA	NA	NA	NA	NA	NA	NA	NA
nvyyelndvr	Sickle tail protein OS=Mus musculus GN=Skt PE=1 SV=1 - [SKT_MOUSE]	A2AQ25	244	Y3	NA	0.114897	0.233675	0.0738945	0.0472225	0.440162	0.311242	NA	NA	NA	0.178505	0.274492	0.194095	-0.95202	0.65823	0.329115	-0.943769	0.161154	0.113953	0.777117	0.255786	0.0808865	0.321956	0.664513	0.469882	NA	NA	NA	0.871345	0.580104	0.410196	-0.838915	0.619244	0.309622	0.0460021	0.618407	0.43728
nvyyelndvr	Sickle tail protein OS=Mus musculus GN=Skt PE=1 SV=1 - [SKT_MOUSE]	A2AQ25	245	Y4	NA	0.237863	0.15104	0.0755201	NA	NA	NA	NA	NA	NA	NA	NA	NA	-1.04352	0.132457	0.0764743	-0.450556	0.189321	0.13387	0.737439	0.166382	0.0831908	NA	NA	NA	NA	NA	NA	NA	NA	NA	-0.434243	0.0976852	0.0563986	0.0875183	0.142774	0.100957
nydysepgr	Ubiquitin carboxyl-terminal hydrolase 15 OS=Mus musculus GN=Usp15 PE=1 SV=1 - [UBP15_MOUSE]	Q8R5H1	274	Y2	NA	0.344086	0.478576	0.151339	0.101681	0.532976	0.266488	0.17908	0.582392	0.336244	0.187691	0.458163	0.229082	-0.39852	0.356297	0.205708	-0.209199	0.180761	0.104362	1.1629	0.438646	0.132257	0.665248	0.436446	0.218223	0.694799	0.405286	0.233992	0.982566	0.559922	0.279961	0.222186	1.17054	0.675809	0.689304	0.371804	0.214661
nyeeiak	Transmembrane emp24 domain-containing protein 10 OS=Mus musculus GN=Tmed10 PE=1 SV=1 - [TMEDA_MOUSE]	Q9D1D4	135	Y2	NA	-0.743457	0.341422	0.19712	NA	NA	NA	NA	NA	NA	NA	NA	NA	NA	NA	NA	NA	NA	NA	3.30589	0.727538	0.420044	NA	NA	NA	NA	NA	NA	NA	NA	NA	NA	NA	NA	NA	NA	NA
qadheegqqqyqlr	Golgi integral membrane protein 4 OS=Rattus norvegicus GN=Golim4 PE=1 SV=2 - [GOLI4_RAT]	Q5BJK8	435	Y11	NA	-0.0766908	0.727165	0.419829	NA	NA	NA	NA	NA	NA	NA	NA	NA	NA	NA	NA	NA	NA	NA	0.819407	1.40963	0.81385	NA	NA	NA	NA	NA	NA	NA	NA	NA	NA	NA	NA	NA	NA	NA
qadscpygtvylsppadtswr	CREB-regulated transcription coactivator 1 OS=Mus musculus GN=Crtc1 PE=1 SV=1 - [CRTC1_MOUSE]	Q68ED7	133	Y7	C5	0.0239864	0.550602	0.224782	NA	NA	NA	NA	NA	NA	NA	NA	NA	-0.183405	0.186621	0.107746	NA	NA	NA	0.849276	0.405178	0.165413	NA	NA	NA	NA	NA	NA	NA	NA	NA	0.0822252	0.532189	0.307259	NA	NA	NA
qddpsyr	Catenin beta-1 OS=Mus musculus GN=Ctnnb1 PE=1 SV=1 - [CTNB1_MOUSE]	Q02248	716	Y6	NA	0.929051	0.421362	0.148974	0.092289	0.457508	0.228754	NA	NA	NA	0.445542	0.662158	0.331079	-0.970412	0.349365	0.174683	-0.358851	0.674179	0.337089	1.12883	0.398965	0.141056	0.697471	0.43037	0.215185	NA	NA	NA	0.617155	0.512194	0.256097	0.416463	0.627444	0.313722	0.15213	0.807732	0.403866
qdvygpqpqvr	Catenin delta-1 OS=Mus musculus GN=Ctnnd1 PE=1 SV=2 - [CTND1_MOUSE]	P30999	257	Y4	NA	NA	NA	NA	NA	NA	NA	NA	NA	NA	NA	NA	NA	NA	NA	NA	NA	NA	NA	NA	NA	NA	NA	NA	NA	NA	NA	NA	NA	NA	NA	NA	NA	NA	NA	NA	NA
qedggvysssglk	Tyrosine-protein kinase Fer OS=Mus musculus GN=Fer PE=1 SV=2 - [FER_MOUSE]	P70451	715	Y7	NA	0.381892	0.6734	0.186768	0.388895	0.668343	0.334171	NA	NA	NA	0.306665	0.308556	0.154278	-0.983159	1.29739	0.58021	-0.181133	0.211379	0.0945316	2.83782	0.662408	0.171033	1.64828	1.13831	0.569154	NA	NA	NA	3.25978	1.19144	0.59572	2.21255	1.03031	0.420624	2.64297	0.894716	0.400129
qeeaeyvr	Adapter molecule crk OS=Mus musculus GN=Crk PE=1 SV=1 - [CRK_MOUSE]	Q64010	136	Y6	NA	0.126212	0.70682	0.204041	-0.274003	0.234463	0.104855	-0.495399	0.788256	0.4551	-0.154687	0.337331	0.150859	-2.30652	1.06397	0.47582	-1.49748	0.411622	0.184083	1.27381	0.791008	0.219386	0.562538	0.529745	0.236909	0.499006	0.221222	0.127723	0.836051	0.42773	0.191287	-2.03729	0.186102	0.093051	-0.386345	0.523943	0.234315
qeefya	Syndecan-1 OS=Mus musculus GN=Sdc1 PE=1 SV=1 - [SDC1_MOUSE]|Syndecan-3 OS=Mus musculus GN=Sdc3 PE=2 SV=2 - [SDC3_MOUSE]	P18828|Q64519	310;441	Y5	NA	-0.0607418	0.27975	0.114208	-0.102185	0.230242	0.13293	NA	NA	NA	-0.127893	0.190861	0.110194	-0.200087	0.1313	0.0928435	-0.0939096	0.0637563	0.0450825	0.706311	0.283666	0.115806	0.504259	0.36556	0.211056	NA	NA	NA	0.699023	0.48941	0.282561	0.183108	0.27581	0.195027	0.52859	0.0371175	0.026246
qehyeeeedeedgaavaek	Golgi integral membrane protein 4 OS=Mus musculus GN=Golim4 PE=1 SV=1 - [GOLI4_MOUSE]	Q8BXA1	633	Y4	NA	-0.984077	1.10201	0.636244	NA	NA	NA	NA	NA	NA	NA	NA	NA	NA	NA	NA	NA	NA	NA	0.291684	0.553448	0.319534	NA	NA	NA	NA	NA	NA	NA	NA	NA	NA	NA	NA	NA	NA	NA
qeydesgpsivhr	Actin, cytoplasmic 2 OS=Mus musculus GN=Actg1 PE=1 SV=1 - [ACTG_MOUSE]	P63260	362	Y3	NA	NA	NA	NA	NA	NA	NA	NA	NA	NA	NA	NA	NA	NA	NA	NA	NA	NA	NA	NA	NA	NA	NA	NA	NA	NA	NA	NA	NA	NA	NA	NA	NA	NA	NA	NA	NA
qeylevqr	Hepatocyte growth factor-regulated tyrosine kinase substrate OS=Mus musculus GN=Hgs PE=1 SV=2 - [HGS_MOUSE]	Q99LI8	522	Y3	NA	-0.421478	0.637402	0.318701	NA	NA	NA	NA	NA	NA	NA	NA	NA	NA	NA	NA	NA	NA	NA	2.24508	0.372983	0.186491	NA	NA	NA	NA	NA	NA	NA	NA	NA	NA	NA	NA	NA	NA	NA
qfadiaynyr	Phenylalanine-4-hydroxylase OS=Mus musculus GN=Pah PE=1 SV=4 - [PH4H_MOUSE]	P16331	166	Y7	NA	-0.0964851	0.0163809	0.011583	NA	NA	NA	NA	NA	NA	NA	NA	NA	NA	NA	NA	NA	NA	NA	0.0960731	0.00835852	0.00591037	NA	NA	NA	NA	NA	NA	NA	NA	NA	NA	NA	NA	NA	NA	NA
qgtyggyfr	Eukaryotic translation initiation factor 3 subunit C OS=Mus musculus GN=Eif3c PE=1 SV=1 - [EIF3C_MOUSE]	Q8R1B4	882	Y7	NA	0.20815	0.0324289	0.0229307	0.0577724	0.0390051	0.0275808	NA	NA	NA	-0.00868562	0.336001	0.237589	NA	NA	NA	NA	NA	NA	0.598223	0.186522	0.131891	0.331369	0.116818	0.0826031	NA	NA	NA	0.578463	0.0907303	0.064156	NA	NA	NA	NA	NA	NA
qgyacpyyhnskdr	RING finger protein unkempt homolog OS=Mus musculus GN=Unk PE=1 SV=1 - [UNK_MOUSE]	Q8BL48	236;240	Y7,S11	C5	0.154121	0.163537	0.115638	NA	NA	NA	NA	NA	NA	NA	NA	NA	NA	NA	NA	NA	NA	NA	0.196064	0.119192	0.0842817	NA	NA	NA	NA	NA	NA	NA	NA	NA	NA	NA	NA	NA	NA	NA
qgyviyr	60S ribosomal protein L15 OS=Mus musculus GN=Rpl15 PE=2 SV=4 - [RL15_MOUSE]	Q9CZM2	59	Y3	NA	0.321083	0.288379	0.0869494	0.113158	0.528442	0.264221	-0.58522	0.0806699	0.0570422	0.250185	0.45106	0.22553	0.207007	0.359765	0.146874	0.268473	0.414489	0.185365	0.390908	0.411267	0.114065	0.0967354	0.679819	0.33991	-0.515966	0.493673	0.349079	0.666712	0.759184	0.379592	0.250112	0.514998	0.210247	0.382182	0.338479	0.151372
qhyidlk	Nucleoside diphosphate kinase B OS=Mus musculus GN=Nme2 PE=1 SV=1 - [NDKB_MOUSE]	Q01768	52	Y3	NA	0.162004	0.546285	0.182095	NA	NA	NA	NA	NA	NA	NA	NA	NA	-0.147846	0.156031	0.0900846	-0.166815	0.259017	0.183152	0.122749	0.341275	0.120659	NA	NA	NA	NA	NA	NA	NA	NA	NA	-0.277466	0.626414	0.36166	-0.453645	0.163905	0.115899
qllysenqtgaflir	Tyrosine-protein kinase FRK OS=Mus musculus GN=Frk PE=1 SV=3 - [FRK_MOUSE]	Q922K9	139	Y4	NA	0.383752	0.663791	0.270991	0.0597929	0.0636863	0.0367693	NA	NA	NA	0.136778	0.096262	0.0555769	-0.699148	0.332507	0.235118	-0.119928	0.713691	0.504656	1.60605	0.595225	0.297613	0.929578	0.390495	0.225453	NA	NA	NA	1.22477	0.506989	0.29271	0.40515	1.11351	0.787368	1.04378	0.785691	0.555568
qnwedadfpilcqtclgenpyir	Pre-mRNA-splicing factor RBM22 OS=Mus musculus GN=Rbm22 PE=1 SV=1 - [RBM22_MOUSE]	Q8BHS3	33	Y21	C12,C15	-0.172868	0.205163	0.118451	-0.144104	0.366819	0.25938	NA	NA	NA	-0.0298939	0.308322	0.218016	NA	NA	NA	NA	NA	NA	0.518344	0.606574	0.428913	0.145219	0.454731	0.321543	NA	NA	NA	0.349248	0.853834	0.603752	NA	NA	NA	NA	NA	NA
qqptqfinpetpgyvgfanlpnqvhr	Septin-2 OS=Mus musculus GN=Sept2 PE=1 SV=2 - [SEPT2_MOUSE]	P42208	17	Y14	NA	NA	NA	NA	NA	NA	NA	NA	NA	NA	NA	NA	NA	NA	NA	NA	NA	NA	NA	NA	NA	NA	NA	NA	NA	NA	NA	NA	NA	NA	NA	NA	NA	NA	NA	NA	NA
qtppaspspqpaedrppsspiyedaaplk	Src substrate cortactin OS=Rattus norvegicus GN=Cttn PE=1 SV=1 - [SRC8_RAT]	Q66HL2	384	Y22	NA	NA	NA	NA	NA	NA	NA	NA	NA	NA	NA	NA	NA	NA	NA	NA	NA	NA	NA	NA	NA	NA	NA	NA	NA	NA	NA	NA	NA	NA	NA	NA	NA	NA	NA	NA	NA
qtqtfttysdnqpgvliqvyeger	Heat shock 70 kDa protein 1A OS=Mus musculus GN=Hspa1a PE=1 SV=2 - [HS71A_MOUSE]|Heat shock 70 kDa protein 1B OS=Mus musculus GN=Hspa1b PE=1 SV=3 - [HS71B_MOUSE]|Heat shock cognate 71 kDa protein OS=Mus musculus GN=Hspa8 PE=1 SV=1 - [HSP7C_MOUSE]	Q61696|P17879|P63017	431;431;431	Y8	NA	-0.244175	0.208241	0.147248	0.00406718	0.3054	0.21595	NA	NA	NA	0.0497315	0.258186	0.182565	NA	NA	NA	NA	NA	NA	0.126385	0.0589553	0.0416877	0.104792	0.273118	0.193124	NA	NA	NA	0.175729	0.0014646	0.00103563	NA	NA	NA	NA	NA	NA
qvdpaytgr	Epidermal growth factor receptor substrate 15-like 1 OS=Mus musculus GN=Eps15l1 PE=1 SV=3 - [EP15R_MOUSE]	Q60902	30	Y6	NA	0.533645	0.871337	0.262718	-0.23651	0.128809	0.0644046	-0.542547	0.00853513	0.00603525	0.130667	0.045386	0.022693	-1.49081	1.52181	0.878617	-0.723414	0.0431154	0.0248927	0.177556	0.982117	0.283513	-0.760653	0.229712	0.114856	-0.368555	0.801271	0.566585	-0.396199	0.205889	0.102945	-3.53724	2.25652	1.3028	-0.911349	0.502973	0.290392
qvvdsayevik	L-lactate dehydrogenase A chain OS=Mus musculus GN=Ldha PE=1 SV=3 - [LDHA_MOUSE]	P06151	239	Y7	NA	0.0355038	0.247362	0.0661103	-0.159984	0.261762	0.130881	-0.139173	0.127254	0.089982	0.05942	0.0780235	0.0390118	-0.109805	0.209396	0.0791442	-0.120636	0.177969	0.0795901	0.364972	0.145625	0.0389198	-0.0500554	0.311048	0.155524	0.0856225	0.0303993	0.0214955	0.260477	0.199269	0.0996347	-0.279128	0.4708	0.177946	0.170521	0.295808	0.132289
qytspeeidaqlqaek	28 kDa heat- and acid-stable phosphoprotein OS=Mus musculus GN=Pdap1 PE=1 SV=1 - [HAP28_MOUSE]	Q3UHX2	17	Y2	NA	0.318052	0.0479139	0.0338803	NA	NA	NA	NA	NA	NA	NA	NA	NA	NA	NA	NA	NA	NA	NA	NA	NA	NA	NA	NA	NA	NA	NA	NA	NA	NA	NA	NA	NA	NA	NA	NA	NA
rdyddmspr	Heterogeneous nuclear ribonucleoprotein K OS=Mus musculus GN=Hnrnpk PE=1 SV=1 - [HNRPK_MOUSE]	P61979	280	Y3	NA	NA	NA	NA	NA	NA	NA	NA	NA	NA	NA	NA	NA	NA	NA	NA	NA	NA	NA	2.78332	0.78312	0.55375	NA	NA	NA	NA	NA	NA	NA	NA	NA	NA	NA	NA	NA	NA	NA
rdyddmspr	Heterogeneous nuclear ribonucleoprotein K OS=Mus musculus GN=Hnrnpk PE=1 SV=1 - [HNRPK_MOUSE]	P61979	280;284	Y3,S7	NA	NA	NA	NA	NA	NA	NA	NA	NA	NA	NA	NA	NA	NA	NA	NA	NA	NA	NA	NA	NA	NA	NA	NA	NA	NA	NA	NA	NA	NA	NA	NA	NA	NA	NA	NA	NA
revgdygqlhetevllk	Tyrosine-protein kinase JAK2 OS=Rattus norvegicus GN=Jak2 PE=1 SV=1 - [JAK2_RAT]	Q62689	570	Y6	NA	-0.341261	0.24999	0.17677	NA	NA	NA	NA	NA	NA	NA	NA	NA	NA	NA	NA	NA	NA	NA	-0.00800277	0.368653	0.260677	NA	NA	NA	NA	NA	NA	NA	NA	NA	NA	NA	NA	NA	NA	NA
rgdydnleglswvdyger	Solute carrier family 12 member 4 OS=Mus musculus GN=Slc12a4 PE=1 SV=2 - [S12A4_MOUSE]	Q9JIS8	17	Y4	NA	0.00158722	0.203255	0.0908982	NA	NA	NA	NA	NA	NA	NA	NA	NA	-0.541768	0.106533	0.0753299	NA	NA	NA	0.95186	0.422023	0.211012	NA	NA	NA	NA	NA	NA	NA	NA	NA	0.215827	0.767809	0.542923	NA	NA	NA
rgpnytsgygtnselsnpseteser	Fragile X mental retardation syndrome-related protein 1 OS=Mus musculus GN=Fxr1 PE=1 SV=2 - [FXR1_MOUSE]	Q61584	428	Y9	NA	0.66942	1.07974	0.763492	NA	NA	NA	NA	NA	NA	NA	NA	NA	NA	NA	NA	NA	NA	NA	0.21322	0.452874	0.32023	NA	NA	NA	NA	NA	NA	NA	NA	NA	NA	NA	NA	NA	NA	NA
rieyiear	Protein BRICK1 OS=Mus musculus GN=Brk1 PE=3 SV=1 - [BRK1_MOUSE]	Q91VR8	63	Y4	NA	-0.244197	0.466665	0.164991	NA	NA	NA	NA	NA	NA	NA	NA	NA	-0.901188	0.32472	0.187477	-0.710831	0.00704681	0.00498285	0.622338	0.270947	0.0903157	NA	NA	NA	NA	NA	NA	NA	NA	NA	-1.2308	0.11082	0.0639818	-0.314188	0.0939734	0.0664493
rpgeepepdyeaiqtlnr	Phosphoprotein associated with glycosphingolipid-enriched microdomains 1 OS=Rattus norvegicus GN=Pag1 PE=1 SV=1 - [PHAG1_RAT]	Q9JM80	381	Y10	NA	-0.0288354	0.62804	0.15701	0.133105	0.245216	0.109664	-0.213248	0.263279	0.152004	-0.057367	0.402008	0.179784	-0.838736	0.704592	0.266311	-0.194118	0.634771	0.283878	0.680439	0.417865	0.104466	0.75309	0.385644	0.172465	0.261797	0.330459	0.190791	0.873606	0.431453	0.192951	-0.0203017	0.636385	0.240531	0.332657	0.307051	0.137317
rpgpgtlydvpr	Breast cancer anti-estrogen resistance protein 1 OS=Mus musculus GN=Bcar1 PE=1 SV=2 - [BCAR1_MOUSE]	Q61140	391	Y8	NA	-0.102923	0.321733	0.185753	NA	NA	NA	NA	NA	NA	NA	NA	NA	NA	NA	NA	NA	NA	NA	0.523479	0.254156	0.146737	NA	NA	NA	NA	NA	NA	NA	NA	NA	NA	NA	NA	NA	NA	NA
rssldaeidsltsiladlecsspykpr	Lipoma-preferred partner homolog OS=Rattus norvegicus GN=Lpp PE=2 SV=1 - [LPP_RAT]	Q5XI07	116;138	S2,Y24	C20	NA	NA	NA	NA	NA	NA	NA	NA	NA	NA	NA	NA	NA	NA	NA	NA	NA	NA	NA	NA	NA	NA	NA	NA	NA	NA	NA	NA	NA	NA	NA	NA	NA	NA	NA	NA
rtegdylsyr	Protein LAP2 OS=Mus musculus GN=Erbb2ip PE=1 SV=3 - [LAP2_MOUSE]	Q80TH2	1097	Y6	NA	0.310098	0.606322	0.17503	0.193587	0.490593	0.283244	NA	NA	NA	0.412141	0.472835	0.272991	-1.30733	0.790273	0.322628	-0.990121	0.754716	0.377358	0.948457	0.39607	0.105854	0.512068	0.342632	0.197819	NA	NA	NA	0.726157	0.545281	0.314818	-0.417723	1.05045	0.428846	-0.412356	0.341494	0.170747
rvpcaydk	Crk-like protein OS=Mus musculus GN=Crkl PE=1 SV=2 - [CRKL_MOUSE]	P47941	251	Y6	C4	2.57738	0.0013699	0.000968668	NA	NA	NA	NA	NA	NA	NA	NA	NA	NA	NA	NA	NA	NA	NA	2.77461	0.111615	0.0789237	NA	NA	NA	NA	NA	NA	NA	NA	NA	NA	NA	NA	NA	NA	NA
rvpnaydk	Adapter molecule crk OS=Mus musculus GN=Crk PE=1 SV=1 - [CRK_MOUSE]	Q64010	251	Y6	NA	2.65578	0.302586	0.213961	NA	NA	NA	NA	NA	NA	NA	NA	NA	NA	NA	NA	NA	NA	NA	3.50326	0.338828	0.239588	NA	NA	NA	NA	NA	NA	NA	NA	NA	NA	NA	NA	NA	NA	NA
saaeyllsslingsflvr	Abelson tyrosine-protein kinase 2 OS=Mus musculus GN=Abl2 PE=1 SV=1 - [ABL2_MOUSE]	Q4JIM5	185	Y5	NA	-0.343868	1.01746	0.719453	NA	NA	NA	NA	NA	NA	NA	NA	NA	NA	NA	NA	NA	NA	NA	0.618376	1.50352	1.06315	NA	NA	NA	NA	NA	NA	NA	NA	NA	NA	NA	NA	NA	NA	NA
safsnlfggeplsytr	Transferrin receptor protein 1 OS=Mus musculus GN=Tfrc PE=1 SV=1 - [TFR1_MOUSE]	Q62351	20	Y14	NA	-0.143294	0.587104	0.169482	-0.335565	0.324718	0.187476	-0.389855	0.399359	0.23057	-0.194686	0.35392	0.204336	-0.799618	0.506703	0.292545	-0.560315	0.195118	0.137969	0.835888	0.312335	0.0987691	0.654593	0.390369	0.22538	0.598169	0.310652	0.179355	1.05532	0.455018	0.262705	0.442223	0.541593	0.312689	1.10952	0.361687	0.255751
saiyqleeeyenllk	Desmoplakin OS=Mus musculus GN=Dsp PE=1 SV=1 - [DESP_MOUSE]	E9Q557	261	Y4	NA	NA	NA	NA	NA	NA	NA	NA	NA	NA	NA	NA	NA	NA	NA	NA	NA	NA	NA	NA	NA	NA	NA	NA	NA	NA	NA	NA	NA	NA	NA	NA	NA	NA	NA	NA	NA
sapcgqyeapr	Next to BRCA1 gene 1 protein OS=Rattus norvegicus GN=Nbr1 PE=1 SV=1 - [NBR1_RAT]	Q501R9	848	Y7	C4	-0.014203	0.0443936	0.031391	0.578476	0.550583	0.389321	NA	NA	NA	0.426985	0.329476	0.232975	NA	NA	NA	NA	NA	NA	3.15576	1.22949	0.869383	2.21128	1.1802	0.834524	NA	NA	NA	3.67818	1.3702	0.968877	NA	NA	NA	NA	NA	NA
sasysyleer	Protein phosphatase 1 regulatory subunit 12A OS=Rattus norvegicus GN=Ppp1r12a PE=1 SV=2 - [MYPT1_RAT]	Q10728	915	Y6	NA	NA	NA	NA	NA	NA	NA	NA	NA	NA	NA	NA	NA	NA	NA	NA	NA	NA	NA	NA	NA	NA	NA	NA	NA	NA	NA	NA	NA	NA	NA	NA	NA	NA	NA	NA	NA
savgfeyqgk	Src substrate cortactin OS=Mus musculus GN=Cttn PE=1 SV=2 - [SRC8_MOUSE]	Q60598	141;215	Y7	NA	-1.219	1.38424	0.978803	NA	NA	NA	NA	NA	NA	NA	NA	NA	NA	NA	NA	NA	NA	NA	0.482578	0.180533	0.127656	NA	NA	NA	NA	NA	NA	NA	NA	NA	NA	NA	NA	NA	NA	NA
sddympmsptsvsapk	Insulin receptor substrate 2 OS=Mus musculus GN=Irs2 PE=1 SV=2 - [IRS2_MOUSE]	P81122	671	Y4	NA	-0.467227	1.5724	1.11185	NA	NA	NA	NA	NA	NA	NA	NA	NA	NA	NA	NA	NA	NA	NA	-0.150512	0.361897	0.2559	NA	NA	NA	NA	NA	NA	NA	NA	NA	NA	NA	NA	NA	NA	NA
sediyadpaayvmr	Pleckstrin homology domain-containing family A member 6 OS=Mus musculus GN=Plekha6 PE=1 SV=1 - [PKHA6_MOUSE]	Q7TQG1	492	Y5	NA	NA	NA	NA	NA	NA	NA	NA	NA	NA	NA	NA	NA	NA	NA	NA	NA	NA	NA	NA	NA	NA	NA	NA	NA	NA	NA	NA	NA	NA	NA	NA	NA	NA	NA	NA	NA
sefnsysltgyv	Claudin-2 OS=Mus musculus GN=Cldn2 PE=1 SV=1 - [CLD2_MOUSE]	O88552	224	Y6	NA	0.391322	0.527901	0.236085	0.114572	0.224233	0.158556	NA	NA	NA	-0.110063	0.0777174	0.0549545	NA	NA	NA	NA	NA	NA	0.614728	0.346982	0.173491	0.334298	0.139277	0.0984835	NA	NA	NA	0.791665	0.936215	0.662004	NA	NA	NA	NA	NA	NA
segtyccgpvsvr	Protein-glutamine gamma-glutamyltransferase 2 OS=Mus musculus GN=Tgm2 PE=1 SV=4 - [TGM2_MOUSE]	P21981	369	Y5	C6,C7	0.0652681	0.415753	0.15714	NA	NA	NA	NA	NA	NA	NA	NA	NA	-0.713265	0.943068	0.66685	-0.204446	0.31488	0.222653	0.608941	0.457827	0.161866	NA	NA	NA	NA	NA	NA	NA	NA	NA	-0.489966	0.70866	0.501098	-0.270241	0.181052	0.128023
sepaplassappagslysspvnssaplaedidpelar	Hepatocyte growth factor-regulated tyrosine kinase substrate OS=Rattus norvegicus GN=Hgs PE=1 SV=1 - [HGS_RAT]	Q9JJ50	308	Y17	NA	NA	NA	NA	NA	NA	NA	NA	NA	NA	NA	NA	NA	NA	NA	NA	NA	NA	NA	NA	NA	NA	NA	NA	NA	NA	NA	NA	NA	NA	NA	NA	NA	NA	NA	NA	NA
sesvvyadir	Myelin protein zero-like protein 1 OS=Mus musculus GN=Mpzl1 PE=1 SV=1 - [MPZL1_MOUSE]	Q3TEW6	264	Y6	NA	0.172221	0.42151	0.121679	-0.163123	0.234935	0.105066	-0.362302	0.438572	0.310117	-0.130914	0.312469	0.13974	-0.650008	0.290083	0.109641	-0.472081	0.109367	0.0489104	1.76409	0.386041	0.103174	1.26923	0.398643	0.178279	0.906869	0.205171	0.145078	1.30642	0.360908	0.161403	0.072963	0.38798	0.146642	0.604867	0.293009	0.131038
sfikdypvvsiedpfdqddwdawqk	Alpha-enolase OS=Rattus norvegicus GN=Eno1 PE=1 SV=4 - [ENOA_RAT]	P04764	287	Y6	NA	NA	NA	NA	NA	NA	NA	NA	NA	NA	NA	NA	NA	NA	NA	NA	NA	NA	NA	NA	NA	NA	NA	NA	NA	NA	NA	NA	NA	NA	NA	NA	NA	NA	NA	NA	NA
sfldsgyr	Vinculin OS=Mus musculus GN=Vcl PE=1 SV=4 - [VINC_MOUSE]	Q64727	822	Y7	NA	0.0586726	0.162572	0.0419759	-0.0414872	0.0739956	0.0330919	-0.033946	0.0572793	0.0330702	-0.00730929	0.110544	0.049437	-0.612949	0.246697	0.0932428	-0.652862	0.0894659	0.0400104	0.0255904	0.156703	0.0391757	0.0385763	0.0681732	0.030488	0.0305399	0.0465841	0.0268953	-0.0165902	0.127054	0.0568204	-0.766648	0.237234	0.0896662	-0.903429	0.119745	0.0535516
sgdvsqfpyveftgr	Transmembrane protein 106B OS=Rattus norvegicus GN=Tmem106b PE=1 SV=1 - [T106B_RAT]	Q6AYA5	51	Y9	NA	-0.160743	0.196928	0.0593759	0.0816921	0.0669753	0.0386682	-0.269928	0.365192	0.210844	0.23735	0.150026	0.0866176	-0.922513	0.593396	0.242253	-0.82777	0.991258	0.495629	0.506637	0.143162	0.043165	0.242185	0.0170651	0.00985253	0.281121	0.0402433	0.0232345	0.388746	0.413989	0.239017	-0.40651	0.441877	0.180395	-0.194727	0.581436	0.290718
sglsspvyidlr	Uridine 5'-monophosphate synthase OS=Mus musculus GN=Umps PE=1 SV=3 - [UMPS_MOUSE]	P13439	37	Y8	NA	0.0783956	0.249963	0.0753666	-0.142377	0.13446	0.0776303	-0.175824	0.254629	0.18005	-0.22861	0.265698	0.153401	-0.16275	0.0890015	0.0445007	-0.246099	0.108029	0.0623706	0.306366	0.184793	0.0615976	-0.0601171	0.1212	0.0699749	-0.00988724	0.07585	0.053634	-0.0104026	0.0306193	0.017678	0.204109	0.348277	0.174139	0.230914	0.282966	0.16337
shegetayir	Serine/arginine-rich splicing factor 1 OS=Mus musculus GN=Srsf1 PE=1 SV=3 - [SRSF1_MOUSE]	Q6PDM2	189	Y8	NA	NA	NA	NA	NA	NA	NA	NA	NA	NA	NA	NA	NA	NA	NA	NA	NA	NA	NA	NA	NA	NA	NA	NA	NA	NA	NA	NA	NA	NA	NA	NA	NA	NA	NA	NA	NA
shyvdvdpenqnfllesnlgk	Sodium-coupled neutral amino acid transporter 2 OS=Rattus norvegicus GN=Slc38a2 PE=1 SV=1 - [S38A2_RAT]	Q9JHE5	41	Y3	NA	-0.0967292	0.178734	0.0631919	-0.104652	0.105285	0.0607863	NA	NA	NA	-0.326621	0.0893849	0.0516064	-0.47447	0.176841	0.0884206	-0.471765	0.0951665	0.0549444	0.836223	0.188599	0.0712839	0.337727	0.0855671	0.0494022	NA	NA	NA	0.33687	0.0998609	0.0576547	0.603185	0.249946	0.124973	0.717132	0.261166	0.150784
siityvsslydampr	Plectin OS=Mus musculus GN=Plec PE=1 SV=3 - [PLEC_MOUSE]	Q9QXS1	407	Y10	M13	0.0881818	0.555413	0.277707	-0.160669	0.552269	0.318853	NA	NA	NA	-0.183663	0.465003	0.268469	NA	NA	NA	NA	NA	NA	0.42348	0.359329	0.207459	-0.0327043	0.354267	0.204536	NA	NA	NA	0.262533	0.68421	0.395029	NA	NA	NA	NA	NA	NA
siityvsslydampr	Plectin OS=Mus musculus GN=Plec PE=1 SV=3 - [PLEC_MOUSE]	Q9QXS1	407	Y10	NA	-0.202943	0.444839	0.14067	-0.0141883	0.174952	0.101008	-0.258048	0.150386	0.0868252	-0.169035	0.196492	0.113445	-1.81255	1.49731	0.748655	-0.86513	0.589342	0.416728	0.106139	0.332167	0.10504	0.0665211	0.10361	0.0598192	0.0426594	0.161178	0.0930564	0.0495636	0.183225	0.105785	-2.22323	0.112279	0.0561395	-0.338464	0.288905	0.204287
silyder	Proteasome subunit alpha type-2 OS=Mus musculus GN=Psma2 PE=1 SV=3 - [PSA2_MOUSE]	P49722	57	Y4	NA	0.0229914	0.232334	0.0821426	-0.044254	0.188674	0.0943372	-0.2246	0.0668577	0.0472755	-0.0423609	0.154129	0.0770645	-0.213162	0.0232434	0.0116217	-0.173773	0.209803	0.104901	0.333423	0.102213	0.0340711	0.162211	0.234921	0.117461	0.140838	0.0619541	0.0438081	0.389549	0.293213	0.146607	-0.109441	0.172911	0.0864556	0.0368002	0.239079	0.119539
siydtvtdtamvek	Unconventional myosin-VIIb OS=Mus musculus GN=Myo7b PE=1 SV=3 - [MYO7B_MOUSE]	Q99MZ6	906	Y3	NA	-0.0512997	0.435389	0.153933	NA	NA	NA	NA	NA	NA	NA	NA	NA	-0.93792	0.207341	0.119709	NA	NA	NA	0.872966	0.388606	0.146879	NA	NA	NA	NA	NA	NA	NA	NA	NA	-0.175538	0.357198	0.206228	NA	NA	NA
siyyitgesk	Heat shock protein HSP 90-beta OS=Mus musculus GN=Hsp90ab1 PE=1 SV=3 - [HS90B_MOUSE]	P11499	484	Y3	NA	0.0812359	0.242726	0.0917418	NA	NA	NA	0.422056	0.878403	0.621125	NA	NA	NA	-0.279827	0.190576	0.0952879	-0.250948	0.000971127	0.000686691	0.190721	0.126606	0.0422019	NA	NA	NA	0.0548227	0.155209	0.10975	NA	NA	NA	-0.198382	0.23678	0.11839	-0.172713	0.24319	0.171961
siyyitgesk	Heat shock protein HSP 90-beta OS=Mus musculus GN=Hsp90ab1 PE=1 SV=3 - [HS90B_MOUSE]	P11499	485	Y4	NA	NA	NA	NA	NA	NA	NA	NA	NA	NA	NA	NA	NA	NA	NA	NA	NA	NA	NA	0.578172	0.527262	0.372831	NA	NA	NA	NA	NA	NA	NA	NA	NA	NA	NA	NA	NA	NA	NA
sldnggyyispr	Tyrosine-protein kinase Blk OS=Mus musculus GN=Blk PE=1 SV=4 - [BLK_MOUSE]|Tyrosine-protein kinase Lyn OS=Mus musculus GN=Lyn PE=1 SV=4 - [LYN_MOUSE]	P16277|P25911	182;194	Y8	NA	NA	NA	NA	NA	NA	NA	NA	NA	NA	NA	NA	NA	NA	NA	NA	NA	NA	NA	NA	NA	NA	NA	NA	NA	NA	NA	NA	NA	NA	NA	NA	NA	NA	NA	NA	NA
sldnnystlner	Catenin delta-1 OS=Mus musculus GN=Ctnnd1 PE=1 SV=2 - [CTND1_MOUSE]	P30999	904	Y6	NA	0.559548	0.96502	0.257913	0.57635	0.783646	0.350457	-0.329117	0.842184	0.486235	0.700327	0.720493	0.322214	-0.742367	1.41498	0.534812	-0.187429	0.583186	0.260809	1.38288	0.462886	0.115722	1.34259	0.47637	0.213039	0.279962	1.09617	0.632873	1.18602	0.73205	0.327383	0.882186	0.575665	0.217581	0.9293	0.495762	0.221711
sldsdesededddyqqk	28 kDa heat- and acid-stable phosphoprotein OS=Mus musculus GN=Pdap1 PE=1 SV=1 - [HAP28_MOUSE]	Q3UHX2	60;70	S4,Y14	NA	NA	NA	NA	0.0546553	0.0146327	0.0103469	NA	NA	NA	0.0144878	0.13839	0.0978566	NA	NA	NA	NA	NA	NA	NA	NA	NA	0.0241551	0.233447	0.165072	NA	NA	NA	-0.244365	0.119169	0.0842649	NA	NA	NA	NA	NA	NA
sleatdsafdnpdywhsr	Receptor tyrosine-protein kinase erbB-3 OS=Mus musculus GN=Erbb3 PE=1 SV=2 - [ERBB3_MOUSE]	Q61526	1325	Y14	NA	0.0948047	0.456704	0.228352	NA	NA	NA	NA	NA	NA	NA	NA	NA	-0.0818178	0.170537	0.120588	-0.00566602	0.185176	0.130939	0.706215	0.426908	0.246475	NA	NA	NA	NA	NA	NA	NA	NA	NA	0.850889	0.438161	0.309827	0.693824	0.603695	0.426877
sledpysqqir	Integrator complex subunit 7 OS=Mus musculus GN=Ints7 PE=2 SV=1 - [INT7_MOUSE]	Q7TQK1	935	Y6	NA	-0.092834	0.297179	0.14859	NA	NA	NA	NA	NA	NA	NA	NA	NA	NA	NA	NA	NA	NA	NA	0.45942	0.326434	0.163217	NA	NA	NA	NA	NA	NA	NA	NA	NA	NA	NA	NA	NA	NA	NA
sleqydqvpdgvsgtslpdlatlnegillaer	Epidermal growth factor receptor substrate 15-like 1 OS=Mus musculus GN=Eps15l1 PE=1 SV=3 - [EP15R_MOUSE]	Q60902	562	Y5	NA	-0.636076	0.709012	0.354506	-0.241029	0.673798	0.476447	NA	NA	NA	-0.287106	0.420252	0.297163	NA	NA	NA	NA	NA	NA	-0.189979	0.535201	0.2676	-0.158809	0.435418	0.307887	NA	NA	NA	-0.107323	0.648591	0.458623	NA	NA	NA	NA	NA	NA
slvdtvyalkdevqelr	Rho guanine nucleotide exchange factor 7 OS=Mus musculus GN=Arhgef7 PE=1 SV=2 - [ARHG7_MOUSE]	Q9ES28	811	Y7	NA	-0.403916	2.48144	1.75465	NA	NA	NA	NA	NA	NA	NA	NA	NA	NA	NA	NA	NA	NA	NA	1.13102	0.591017	0.417912	NA	NA	NA	NA	NA	NA	NA	NA	NA	NA	NA	NA	NA	NA	NA
slyvaeyhsepaedekp	Probable ATP-dependent RNA helicase DDX6 OS=Mus musculus GN=Ddx6 PE=1 SV=1 - [DDX6_MOUSE]	P54823	473	Y7	NA	0.0520079	0.663298	0.469022	NA	NA	NA	NA	NA	NA	NA	NA	NA	NA	NA	NA	NA	NA	NA	0.354444	0.0239887	0.0169626	NA	NA	NA	NA	NA	NA	NA	NA	NA	NA	NA	NA	NA	NA	NA
smssspwmpqdgfdpsdyaepmdavvkpr	Rho GTPase-activating protein 35 OS=Mus musculus GN=Arhgap35 PE=1 SV=3 - [RHG35_MOUSE]	Q91YM2	1070;1087	S1,Y18	NA	0.256378	0.402453	0.232357	NA	NA	NA	NA	NA	NA	NA	NA	NA	NA	NA	NA	NA	NA	NA	NA	NA	NA	NA	NA	NA	NA	NA	NA	NA	NA	NA	NA	NA	NA	NA	NA	NA
smssspwmpqdgfdpsdyaepmdavvkpr	Rho GTPase-activating protein 35 OS=Mus musculus GN=Arhgap35 PE=1 SV=3 - [RHG35_MOUSE]	Q91YM2	1087	Y18	NA	0.272866	0.476312	0.213013	NA	NA	NA	NA	NA	NA	NA	NA	NA	NA	NA	NA	NA	NA	NA	1.15445	0.96344	0.556242	NA	NA	NA	NA	NA	NA	NA	NA	NA	NA	NA	NA	NA	NA	NA
sntspeelgplanqltsdygr	Talin-1 OS=Mus musculus GN=Tln1 PE=1 SV=2 - [TLN1_MOUSE]	P26039	1893	Y19	NA	NA	NA	NA	NA	NA	NA	NA	NA	NA	NA	NA	NA	NA	NA	NA	NA	NA	NA	NA	NA	NA	NA	NA	NA	NA	NA	NA	NA	NA	NA	NA	NA	NA	NA	NA	NA
snyevlek	Focal adhesion kinase 1 OS=Mus musculus GN=Ptk2 PE=1 SV=3 - [FAK1_MOUSE]	P34152	194	Y3	NA	0.376111	0.421892	0.243579	NA	NA	NA	NA	NA	NA	NA	NA	NA	NA	NA	NA	NA	NA	NA	0.00399854	0.0750544	0.0433327	NA	NA	NA	NA	NA	NA	NA	NA	NA	NA	NA	NA	NA	NA	NA
splsdymnldfsspk	Insulin receptor substrate 2 OS=Mus musculus GN=Irs2 PE=1 SV=2 - [IRS2_MOUSE]	P81122	970	Y6	NA	-0.0565544	0.704685	0.498287	NA	NA	NA	NA	NA	NA	NA	NA	NA	NA	NA	NA	NA	NA	NA	-0.833216	0.168134	0.118889	NA	NA	NA	NA	NA	NA	NA	NA	NA	NA	NA	NA	NA	NA	NA
spyeeqleqqr	Golgi integral membrane protein 4 OS=Rattus norvegicus GN=Golim4 PE=1 SV=2 - [GOLI4_RAT]	Q5BJK8	370	Y3	NA	-0.0705566	0.26809	0.119894	NA	NA	NA	NA	NA	NA	NA	NA	NA	-0.512477	0.21933	0.15509	-0.0254727	0.141295	0.0999107	0.754125	0.453486	0.185135	NA	NA	NA	NA	NA	NA	NA	NA	NA	0.192409	0.291525	0.20614	0.180875	0.0475561	0.0336273
sqdgytypsr	Low-density lipoprotein receptor OS=Mus musculus GN=Ldlr PE=1 SV=2 - [LDLR_MOUSE]	P35951	847	Y5	NA	0.212269	1.54399	0.545883	-0.501567	0.293428	0.169411	-0.750651	0.5498	0.317427	0.24384	0.490768	0.283345	-0.613942	0.135449	0.0957772	-0.4316	0.141979	0.100394	1.92775	1.60104	0.566054	1.00867	0.343113	0.198096	0.731615	0.408068	0.235598	1.40251	0.0623772	0.0360135	1.19155	0.325858	0.230416	1.47012	0.233811	0.16533
sqgqyfvalfdyear	Tyrosine-protein kinase FRK OS=Rattus norvegicus GN=Frk PE=2 SV=3 - [FRK_RAT]	Q62662	47	Y5	NA	0.0569953	0.48137	0.138959	0.254951	0.195481	0.0977404	-0.140698	0.420504	0.297341	0.16131	0.171412	0.0857062	-1.56278	0.830862	0.415431	-1.58839	0.737205	0.521283	1.62683	0.403219	0.121575	1.22904	0.475173	0.237586	1.38719	0.231506	0.163699	1.72812	0.614958	0.307479	-0.788251	0.560796	0.280398	0.571918	0.531922	0.376125
srdpqydgr	Lipolysis-stimulated lipoprotein receptor OS=Mus musculus GN=Lsr PE=1 SV=1 - [LSR_MOUSE]	Q99KG5	528	Y6	NA	NA	NA	NA	NA	NA	NA	NA	NA	NA	NA	NA	NA	NA	NA	NA	NA	NA	NA	NA	NA	NA	NA	NA	NA	NA	NA	NA	NA	NA	NA	NA	NA	NA	NA	NA	NA
sreydqlyeeytr	Phosphatidylinositol 3-kinase regulatory subunit beta OS=Mus musculus GN=Pik3r2 PE=1 SV=2 - [P85B_MOUSE]	O08908	454	Y4	NA	0.326327	0.519093	0.143971	0.307732	0.655855	0.327927	NA	NA	NA	0.104443	0.167166	0.0835829	-0.0544874	0.318838	0.142588	0.0568299	0.38466	0.19233	0.409655	0.540568	0.149927	0.368416	0.628681	0.314341	NA	NA	NA	0.0536858	0.199202	0.11501	-0.131871	0.331715	0.135422	0.0932353	0.171519	0.0857593
sreydqlyeeytr	Phosphatidylinositol 3-kinase regulatory subunit beta OS=Mus musculus GN=Pik3r2 PE=1 SV=2 - [P85B_MOUSE]	O08908	458	Y8	NA	0.599309	0.450368	0.201411	0.339228	0.271662	0.192094	NA	NA	NA	0.0317354	0.633251	0.447776	0.506563	0.0807104	0.0570709	-0.127954	0.0777157	0.0549533	1.03881	0.431597	0.193016	0.344979	0.387858	0.274257	NA	NA	NA	1.48838	0.317441	0.224464	0.897557	0.244581	0.172945	0.808808	0.301181	0.212967
sreydrlyeeytr	Phosphatidylinositol 3-kinase regulatory subunit alpha OS=Mus musculus GN=Pik3r1 PE=1 SV=2 - [P85A_MOUSE]	P26450	467	Y8	NA	NA	NA	NA	NA	NA	NA	NA	NA	NA	NA	NA	NA	NA	NA	NA	NA	NA	NA	NA	NA	NA	NA	NA	NA	NA	NA	NA	NA	NA	NA	NA	NA	NA	NA	NA	NA
srppytdyvstr	Serine/threonine-protein kinase ICK OS=Mus musculus GN=Ick PE=1 SV=2 - [ICK_MOUSE]	Q9JKV2	157;159	T6,Y8	NA	NA	NA	NA	NA	NA	NA	NA	NA	NA	NA	NA	NA	NA	NA	NA	NA	NA	NA	NA	NA	NA	NA	NA	NA	NA	NA	NA	NA	NA	NA	NA	NA	NA	NA	NA	NA
srppytdyvstr	Serine/threonine-protein kinase ICK OS=Mus musculus GN=Ick PE=1 SV=2 - [ICK_MOUSE]	Q9JKV2	159	Y8	NA	0.0448296	0.127425	0.0637125	NA	NA	NA	NA	NA	NA	NA	NA	NA	0.0287015	0.58781	0.415644	0.00158248	0.328459	0.232256	0.29909	0.251367	0.112415	NA	NA	NA	NA	NA	NA	NA	NA	NA	0.244883	0.278546	0.196962	0.0505804	0.505764	0.357629
ssggyepr	RNA-binding protein FUS OS=Mus musculus GN=Fus PE=2 SV=1 - [FUS_MOUSE]	P56959	232	Y5	NA	NA	NA	NA	NA	NA	NA	NA	NA	NA	NA	NA	NA	NA	NA	NA	NA	NA	NA	NA	NA	NA	NA	NA	NA	NA	NA	NA	NA	NA	NA	NA	NA	NA	NA	NA	NA
ssgspygggygsgggsggygsr	Heterogeneous nuclear ribonucleoprotein A3 OS=Mus musculus GN=Hnrnpa3 PE=1 SV=1 - [ROA3_MOUSE]	Q8BG05	374	Y19	NA	NA	NA	NA	NA	NA	NA	NA	NA	NA	NA	NA	NA	NA	NA	NA	NA	NA	NA	NA	NA	NA	NA	NA	NA	NA	NA	NA	NA	NA	NA	NA	NA	NA	NA	NA	NA
ssgypltiegfaylwsgar	Heterogeneous nuclear ribonucleoprotein U-like protein 1 OS=Mus musculus GN=Hnrnpul1 PE=1 SV=1 - [HNRL1_MOUSE]	Q8VDM6	233	Y4	NA	NA	NA	NA	NA	NA	NA	NA	NA	NA	NA	NA	NA	NA	NA	NA	NA	NA	NA	NA	NA	NA	NA	NA	NA	NA	NA	NA	NA	NA	NA	NA	NA	NA	NA	NA	NA
sssscndlyatvk	Phosphoprotein associated with glycosphingolipid-enriched microdomains 1 OS=Mus musculus GN=Pag1 PE=1 SV=2 - [PHAG1_MOUSE]	Q3U1F9	356	Y9	C5	-0.621703	1.03821	0.519104	NA	NA	NA	NA	NA	NA	NA	NA	NA	NA	NA	NA	NA	NA	NA	0.448672	0.878948	0.439474	NA	NA	NA	NA	NA	NA	NA	NA	NA	NA	NA	NA	NA	NA	NA
ssssnlgaddgympmtpgaalr	Insulin receptor substrate 2 OS=Mus musculus GN=Irs2 PE=1 SV=2 - [IRS2_MOUSE]	P81122	649	Y12	M13	0.0732654	0.199828	0.0999141	-0.165959	0.287166	0.203057	NA	NA	NA	0.281028	0.568298	0.401847	-0.434471	0.33234	0.235	0.132112	0.03548	0.0250881	0.69936	0.31207	0.156035	0.278835	0.151846	0.107372	NA	NA	NA	0.467862	0.484747	0.342768	1.12361	0.0802098	0.0567169	0.37851	0.0659768	0.0466526
ssssnlgaddgympmtpgaalr	Insulin receptor substrate 2 OS=Mus musculus GN=Irs2 PE=1 SV=2 - [IRS2_MOUSE]	P81122	649	Y12	M15	0.191635	0.349302	0.20167	0.455861	0.302014	0.213556	NA	NA	NA	0.321577	0.213238	0.150782	NA	NA	NA	NA	NA	NA	1.12609	0.594375	0.343163	0.748742	0.278219	0.196731	NA	NA	NA	1.37433	0.300743	0.212657	NA	NA	NA	NA	NA	NA
ssssnlgaddgympmtpgaalr	Insulin receptor substrate 2 OS=Mus musculus GN=Irs2 PE=1 SV=2 - [IRS2_MOUSE]	P81122	649	Y12	NA	-0.258518	0.408301	0.123107	-0.177134	0.326451	0.188476	0.0823032	0.404701	0.233654	0.0410538	0.274454	0.158456	-0.222699	0.537129	0.240212	-0.0149936	0.225822	0.130378	0.296677	0.380169	0.114625	0.206438	0.297442	0.171728	0.280948	0.0742514	0.0428691	0.039734	0.295508	0.170612	0.1877	0.369466	0.16523	0.291589	0.385187	0.222388
sttfstnyr	Keratin, type I cytoskeletal 18 OS=Mus musculus GN=Krt18 PE=1 SV=5 - [K1C18_MOUSE]	P05784	14	Y8	NA	0.395872	0.293283	0.0813422	0.189825	0.31521	0.140966	-0.130953	0.616971	0.436264	0.49608	0.212187	0.0948931	-0.165154	0.0616773	0.0308387	-0.041968	0.0785188	0.0392594	0.545454	0.261505	0.0725284	0.214001	0.331775	0.148374	-0.186174	0.545114	0.385454	0.731229	0.402467	0.179989	-0.131036	0.238417	0.119208	0.0689904	0.199007	0.0995034
sttqvadsayqr	Exocyst complex component 4 OS=Mus musculus GN=Exoc4 PE=1 SV=2 - [EXOC4_MOUSE]	O35382	324	Y10	NA	0.316198	0.874529	0.330541	0.779631	0.0429969	0.0304034	NA	NA	NA	0.450626	0.290164	0.205177	NA	NA	NA	NA	NA	NA	0.763921	0.922369	0.348623	0.707722	0.16812	0.118879	NA	NA	NA	1.26665	0.0872371	0.0616859	NA	NA	NA	NA	NA	NA
stvlqqqynr	Talin-1 OS=Mus musculus GN=Tln1 PE=1 SV=2 - [TLN1_MOUSE]	P26039	436	Y8	NA	0.11099	0.126687	0.042229	-0.0491261	0.0959713	0.0479857	-0.183456	0.078027	0.0551734	-0.0488746	0.11111	0.055555	-1.97899	1.72814	0.99774	-0.58171	0.22522	0.130031	-0.427133	0.500354	0.158226	-0.584779	0.356016	0.178008	-0.757042	0.178326	0.126095	-0.257666	0.738584	0.369292	-2.70751	1.79677	1.03737	-1.24662	0.799425	0.461548
svneslnnlfiteedyqalr	Clathrin heavy chain 1 OS=Mus musculus GN=Cltc PE=1 SV=3 - [CLH1_MOUSE]	Q68FD5	1477	Y16	NA	1.1068	0.0893592	0.0631865	NA	NA	NA	NA	NA	NA	NA	NA	NA	NA	NA	NA	NA	NA	NA	NA	NA	NA	NA	NA	NA	NA	NA	NA	NA	NA	NA	NA	NA	NA	NA	NA	NA
svspttemvsnesvdyr	Hepatocyte growth factor receptor OS=Mus musculus GN=Met PE=1 SV=1 - [MET_MOUSE]	P16056	1001	Y16	M8	0.689938	0.577781	0.333582	0.815522	1.1464	0.810626	NA	NA	NA	0.659682	0.689538	0.487577	-0.573263	0.44969	0.317979	-0.811544	0.287203	0.203083	1.50543	0.724764	0.418443	1.48066	1.23931	0.876325	NA	NA	NA	1.27975	1.30977	0.926146	0.757413	0.595922	0.42138	0.683219	0.0823623	0.0582389
svspttemvsnesvdyr	Hepatocyte growth factor receptor OS=Mus musculus GN=Met PE=1 SV=1 - [MET_MOUSE]	P16056	1001	Y16	NA	0.237557	0.425944	0.122959	0.300803	0.313541	0.156771	-0.0683587	0.756648	0.535031	0.191031	0.430816	0.215408	-0.25155	0.389729	0.174292	-0.408703	0.337137	0.194646	1.07116	0.393251	0.113522	1.10393	0.468841	0.23442	0.378162	0.277648	0.196327	0.936014	0.472367	0.236184	0.814087	0.600597	0.268595	0.983856	0.273673	0.158005
svtyeelr	OCIA domain-containing protein 1 OS=Rattus norvegicus GN=Ociad1 PE=1 SV=1 - [OCAD1_RAT]	Q5XIG4	201	Y4	NA	0.402211	0.000402258	0.00028444	NA	NA	NA	NA	NA	NA	NA	NA	NA	NA	NA	NA	NA	NA	NA	1.95153	0.27351	0.193401	NA	NA	NA	NA	NA	NA	NA	NA	NA	NA	NA	NA	NA	NA	NA
svvienpgaycppeanr	Tyrosine-protein kinase FRK OS=Rattus norvegicus GN=Frk PE=2 SV=3 - [FRK_RAT]	Q62662	35	Y10	C11	0.0200832	0.646397	0.179278	0.0771294	0.103032	0.0728546	NA	NA	NA	0.187189	0.152307	0.107698	-0.341418	0.559765	0.250335	-0.0141284	0.494735	0.247367	0.986343	0.403077	0.111794	0.667937	0.369157	0.261034	NA	NA	NA	1.06829	0.421546	0.298078	0.307069	0.164858	0.0673031	0.851899	0.187825	0.0939127
swmddydyvhlqgk	Enhancer of filamentation 1 OS=Mus musculus GN=Nedd9 PE=1 SV=2 - [CASL_MOUSE]	O35177	628	Y6	NA	-0.420419	0.418299	0.20915	NA	NA	NA	NA	NA	NA	NA	NA	NA	-0.706987	0.207574	0.119843	NA	NA	NA	0.0385462	0.610994	0.273245	NA	NA	NA	NA	NA	NA	NA	NA	NA	-0.789246	0.475335	0.274435	NA	NA	NA
swmddydyvhlqgk	Enhancer of filamentation 1 OS=Mus musculus GN=Nedd9 PE=1 SV=2 - [CASL_MOUSE]	O35177	630	Y8	NA	-0.79106	0.300461	0.150231	NA	NA	NA	NA	NA	NA	NA	NA	NA	-0.857523	0.207174	0.146494	NA	NA	NA	-0.483051	0.417145	0.240839	NA	NA	NA	NA	NA	NA	NA	NA	NA	-0.897691	0.68749	0.486129	NA	NA	NA
swmddydyvhlqgkeefer	Enhancer of filamentation 1 OS=Mus musculus GN=Nedd9 PE=1 SV=2 - [CASL_MOUSE]	O35177	628	Y6	NA	NA	NA	NA	NA	NA	NA	NA	NA	NA	NA	NA	NA	NA	NA	NA	NA	NA	NA	NA	NA	NA	NA	NA	NA	NA	NA	NA	NA	NA	NA	NA	NA	NA	NA	NA	NA
swmddydyvhlqgkeefer	Enhancer of filamentation 1 OS=Mus musculus GN=Nedd9 PE=1 SV=2 - [CASL_MOUSE]	O35177	630	Y8	NA	-0.993156	0.450369	0.318459	NA	NA	NA	NA	NA	NA	NA	NA	NA	NA	NA	NA	NA	NA	NA	NA	NA	NA	NA	NA	NA	NA	NA	NA	NA	NA	NA	NA	NA	NA	NA	NA	NA
syelpdgqvitigner	Actin, alpha cardiac muscle 1 OS=Mus musculus GN=Actc1 PE=1 SV=1 - [ACTC_MOUSE]|Actin, alpha skeletal muscle OS=Mus musculus GN=Acta1 PE=1 SV=1 - [ACTS_MOUSE]|Actin, aortic smooth muscle OS=Mus musculus GN=Acta2 PE=1 SV=1 - [ACTA_MOUSE]|Actin, cytoplasmic 2 OS=Mus musculus GN=Actg1 PE=1 SV=1 - [ACTG_MOUSE]|Actin, gamma-enteric smooth muscle OS=Mus musculus GN=Actg2 PE=1 SV=1 - [ACTH_MOUSE]|Beta-a…	P68033|P68134|P62737|P63260|P63268|Q8BFZ3	242;241;242;240;241;242	Y2	NA	0.0304613	0.304515	0.096296	0.120614	0.210443	0.121499	0.0612661	0.51776	0.366112	0.173994	0.148478	0.0857237	-0.53453	0.258757	0.105637	-0.306433	0.180623	0.0903114	0.507638	0.273847	0.0865979	0.137344	0.219822	0.126914	0.931803	1.24914	0.883273	0.389226	0.238994	0.137983	-0.29806	0.49646	0.202679	0.183738	0.36462	0.18231
syspydmlesir	Annexin A2 OS=Rattus norvegicus GN=Anxa2 PE=1 SV=2 - [ANXA2_RAT]	Q07936	238	Y5	M7	NA	NA	NA	-0.18158	0.0649682	0.0459394	NA	NA	NA	-0.0886354	0.195299	0.138097	NA	NA	NA	NA	NA	NA	NA	NA	NA	0.271615	0.135793	0.09602	NA	NA	NA	0.867298	0.412824	0.29191	NA	NA	NA	NA	NA	NA
syspydmlesir	Annexin A2 OS=Rattus norvegicus GN=Anxa2 PE=1 SV=2 - [ANXA2_RAT]	Q07936	238	Y5	NA	-0.00275503	0.403466	0.142647	0.045594	0.421954	0.298367	-0.0621352	0.268504	0.189861	-0.0648705	0.122372	0.08653	-1.51459	0.885469	0.626121	NA	NA	NA	0.810377	0.235892	0.0963026	0.759844	0.44726	0.31626	0.677206	0.354445	0.25063	0.850742	0.46412	0.328182	-1.3148	0.940695	0.665172	NA	NA	NA
syyaintvyvygqek	Mitochondrial Rho GTPase 1 OS=Mus musculus GN=Rhot1 PE=2 SV=1 - [MIRO1_MOUSE]	Q8BG51	478	Y11	NA	0.0143276	0.705012	0.498519	NA	NA	NA	NA	NA	NA	NA	NA	NA	NA	NA	NA	NA	NA	NA	NA	NA	NA	NA	NA	NA	NA	NA	NA	NA	NA	NA	NA	NA	NA	NA	NA	NA
tactnfmmtpyvvtr	Mitogen-activated protein kinase 9 OS=Mus musculus GN=Mapk9 PE=1 SV=2 - [MK09_MOUSE]	Q9WTU6	183;185	T9,Y11	C3	-0.381781	0.331096	0.0955791	-0.128109	0.209568	0.104784	-0.221083	0.168425	0.0972402	-0.310421	0.139416	0.0697078	-0.548741	0.438781	0.196229	-0.423396	0.183905	0.106177	2.10177	0.653755	0.188723	1.37522	0.274913	0.137457	1.82244	0.498174	0.287621	2.46498	0.296947	0.148474	1.69504	1.01375	0.453365	2.35288	0.660458	0.381316
tactnfmmtpyvvtr	Mitogen-activated protein kinase 9 OS=Mus musculus GN=Mapk9 PE=1 SV=2 - [MK09_MOUSE]	Q9WTU6	183;185	T9,Y11	C3,M7	-0.149535	0.411282	0.14541	-0.0065373	0.227502	0.131348	NA	NA	NA	0.00582051	0.197752	0.114172	-0.639855	0.50488	0.291493	-0.267841	0.145678	0.10301	1.76188	0.672263	0.254092	0.766417	0.564232	0.325759	NA	NA	NA	1.67938	0.847268	0.48917	1.40618	0.892165	0.515092	1.88132	0.762901	0.539453
tactnfmmtpyvvtr	Mitogen-activated protein kinase 9 OS=Mus musculus GN=Mapk9 PE=1 SV=2 - [MK09_MOUSE]	Q9WTU6	183;185	T9,Y11	C3,M7,M8	0.131624	0.489177	0.244588	0.338147	0.619441	0.357634	NA	NA	NA	0.137154	0.533	0.307728	NA	NA	NA	NA	NA	NA	2.02377	0.885272	0.442636	1.20155	0.590036	0.340657	NA	NA	NA	2.1391	0.903939	0.521889	NA	NA	NA	NA	NA	NA
tactnfmmtpyvvtr	Mitogen-activated protein kinase 9 OS=Mus musculus GN=Mapk9 PE=1 SV=2 - [MK09_MOUSE]	Q9WTU6	183;185	T9,Y11	C3,M8	-0.0454059	0.361887	0.120629	0.0163782	0.204706	0.118187	NA	NA	NA	-0.229609	0.231917	0.133897	-0.324155	0.520752	0.300656	-0.308371	0.387756	0.274185	1.86243	0.680818	0.257325	1.04949	0.562592	0.324812	NA	NA	NA	2.05343	0.763967	0.441077	1.50002	0.934338	0.53944	2.04854	0.795708	0.562651
tactnfmmtpyvvtr	Mitogen-activated protein kinase 9 OS=Mus musculus GN=Mapk9 PE=1 SV=2 - [MK09_MOUSE]	Q9WTU6	185	Y11	C3	0.0263183	0.257116	0.0742229	0.298367	0.232864	0.116432	0.177801	0.313229	0.180843	0.0473927	0.138328	0.0691641	-0.0863873	0.123615	0.0504657	-0.108066	0.0798812	0.0399406	1.452	0.473976	0.136825	0.776616	0.43849	0.219245	1.15322	0.575771	0.332422	1.53918	0.603462	0.301731	1.28125	0.36378	0.148513	1.44011	0.269871	0.134936
tactnfmmtpyvvtr	Mitogen-activated protein kinase 9 OS=Mus musculus GN=Mapk9 PE=1 SV=2 - [MK09_MOUSE]	Q9WTU6	185	Y11	C3,M7	0.0832828	0.267431	0.119599	0.117493	0.0800309	0.0462059	NA	NA	NA	-0.0920886	0.024322	0.0140423	-0.13823	0.186386	0.10761	0.157718	0.156232	0.0902006	1.50202	0.367224	0.164228	0.884987	0.438699	0.253283	NA	NA	NA	1.55259	0.480748	0.27756	1.64652	0.287011	0.165706	1.68611	0.186585	0.107725
tactnfmmtpyvvtr	Mitogen-activated protein kinase 9 OS=Mus musculus GN=Mapk9 PE=1 SV=2 - [MK09_MOUSE]	Q9WTU6	185	Y11	C3,M7,M8	0.117553	0.198574	0.0810676	0.238544	0.384769	0.192384	NA	NA	NA	0.0438386	0.176	0.0879999	-0.164538	0.121003	0.069861	-0.0905235	0.171587	0.0990657	1.54961	0.482455	0.196961	1.04737	0.559047	0.279523	NA	NA	NA	1.67725	0.74194	0.37097	1.66838	0.155691	0.0898884	1.60718	0.315368	0.182078
tactnfmmtpyvvtr	Mitogen-activated protein kinase 9 OS=Mus musculus GN=Mapk9 PE=1 SV=2 - [MK09_MOUSE]	Q9WTU6	185	Y11	C3,M8	0.163419	0.205536	0.0839097	0.108936	0.0144842	0.00836245	NA	NA	NA	-0.154021	0.0649308	0.0374878	0.104264	0.249538	0.144071	-0.137046	0.340498	0.196587	1.44261	0.385196	0.157256	0.815232	0.335862	0.19391	NA	NA	NA	1.4187	0.508129	0.293368	1.80231	0.273872	0.15812	1.8358	0.141392	0.0816329
taglsdly	Tumor susceptibility gene 101 protein OS=Mus musculus GN=Tsg101 PE=1 SV=2 - [TS101_MOUSE]	Q61187	391	Y8	NA	-0.25279	0.244967	0.122484	NA	NA	NA	NA	NA	NA	NA	NA	NA	-0.157624	0.00124063	0.000877258	-0.319034	0.165758	0.117208	0.836961	0.160712	0.080356	NA	NA	NA	NA	NA	NA	NA	NA	NA	0.142347	0.0625758	0.0442478	0.400303	0.382437	0.270424
tagtsfmmtpyvvtr	Mitogen-activated protein kinase 10 OS=Mus musculus GN=Mapk10 PE=1 SV=2 - [MK10_MOUSE]|Mitogen-activated protein kinase 8 OS=Mus musculus GN=Mapk8 PE=1 SV=1 - [MK08_MOUSE]	Q61831|Q91Y86	221;223;183;185	T9,Y11	M7	-0.21529	0.458883	0.187338	-0.0164839	0.113775	0.0656883	NA	NA	NA	-0.321294	0.165558	0.0955848	-0.515922	0.0385518	0.0272603	-0.575742	0.372037	0.26307	1.43375	0.688231	0.280969	0.926087	0.54637	0.315447	NA	NA	NA	1.66836	0.855726	0.494054	1.02671	1.37597	0.972958	1.11597	1.32394	0.936167
tagtsfmmtpyvvtr	Mitogen-activated protein kinase 10 OS=Mus musculus GN=Mapk10 PE=1 SV=2 - [MK10_MOUSE]|Mitogen-activated protein kinase 8 OS=Mus musculus GN=Mapk8 PE=1 SV=1 - [MK08_MOUSE]	Q61831|Q91Y86	221;223;183;185	T9,Y11	M7,M8	-0.12942	0.203452	0.101726	0.245165	0.125388	0.0723928	NA	NA	NA	-0.179847	0.140632	0.0811942	NA	NA	NA	NA	NA	NA	1.37087	0.708285	0.354142	0.655976	0.586084	0.338376	NA	NA	NA	1.10312	0.965963	0.557699	NA	NA	NA	NA	NA	NA
tagtsfmmtpyvvtr	Mitogen-activated protein kinase 10 OS=Mus musculus GN=Mapk10 PE=1 SV=2 - [MK10_MOUSE]|Mitogen-activated protein kinase 8 OS=Mus musculus GN=Mapk8 PE=1 SV=1 - [MK08_MOUSE]	Q61831|Q91Y86	221;223;183;185	T9,Y11	M8	-0.128093	0.313598	0.128026	0.0584874	0.191254	0.0956269	NA	NA	NA	-0.177903	0.0885249	0.0442625	NA	NA	NA	NA	NA	NA	1.59407	0.600049	0.26835	0.684523	0.449205	0.224603	NA	NA	NA	1.49364	0.540242	0.270121	NA	NA	NA	NA	NA	NA
tagtsfmmtpyvvtr	Mitogen-activated protein kinase 10 OS=Mus musculus GN=Mapk10 PE=1 SV=2 - [MK10_MOUSE]|Mitogen-activated protein kinase 8 OS=Mus musculus GN=Mapk8 PE=1 SV=1 - [MK08_MOUSE]	Q61831|Q91Y86	221;223;183;185	T9,Y11	NA	-0.237828	0.275704	0.0831279	-0.128512	0.203815	0.101908	NA	NA	NA	-0.188337	0.110911	0.0554554	-0.522038	0.331395	0.148204	-0.146447	0.17285	0.0997951	1.5457	0.524293	0.15808	0.929268	0.239156	0.119578	NA	NA	NA	1.72516	0.315499	0.157749	0.934	0.792922	0.354605	1.55944	0.14406	0.0831733
tagtsfmmtpyvvtr	Mitogen-activated protein kinase 10 OS=Mus musculus GN=Mapk10 PE=1 SV=2 - [MK10_MOUSE]|Mitogen-activated protein kinase 8 OS=Mus musculus GN=Mapk8 PE=1 SV=1 - [MK08_MOUSE]	Q61831|Q91Y86	223;185	Y11	M7	0.0155968	0.287769	0.143884	0.195049	0.28387	0.200726	NA	NA	NA	-0.125669	0.141761	0.10024	0.0260741	0.0380865	0.0219893	0.296036	0.0500244	0.0353726	1.00008	0.520153	0.260076	0.771047	0.409916	0.289854	NA	NA	NA	1.29361	0.417505	0.295221	0.751095	0.27358	0.157951	0.786008	0.402243	0.232235
tagtsfmmtpyvvtr	Mitogen-activated protein kinase 10 OS=Mus musculus GN=Mapk10 PE=1 SV=2 - [MK10_MOUSE]|Mitogen-activated protein kinase 8 OS=Mus musculus GN=Mapk8 PE=1 SV=1 - [MK08_MOUSE]	Q61831|Q91Y86	223;185	Y11	M8	0.137412	0.171008	0.0855039	-0.0362602	0.252396	0.178471	NA	NA	NA	0.0171205	0.0134397	0.00950327	0.260755	0.0879048	0.0507519	-0.130862	0.102635	0.0592561	1.19768	0.0688568	0.0344284	0.683187	0.239839	0.169592	NA	NA	NA	1.05546	0.160735	0.113657	1.28962	0.110463	0.0637761	1.24569	0.0994445	0.0574143
tagtsfmmtpyvvtr	Mitogen-activated protein kinase 10 OS=Mus musculus GN=Mapk10 PE=1 SV=2 - [MK10_MOUSE]|Mitogen-activated protein kinase 8 OS=Mus musculus GN=Mapk8 PE=1 SV=1 - [MK08_MOUSE]	Q61831|Q91Y86	223;185	Y11	NA	-0.134485	0.479563	0.144594	0.101501	0.306238	0.153119	NA	NA	NA	0.0679001	0.642425	0.321212	-0.251685	0.327757	0.146578	-0.0961115	0.185627	0.0928136	0.978628	0.428773	0.12928	0.49486	0.3162	0.1581	NA	NA	NA	1.03515	0.633392	0.316696	0.650673	0.469341	0.209896	1.10539	0.173923	0.0869614
taielgyltaeqfdewvkpk	Fumarate hydratase, mitochondrial OS=Rattus norvegicus GN=Fh PE=1 SV=1 - [FUMH_RAT]	P14408	488	Y7	NA	-0.0654465	0.196431	0.11341	NA	NA	NA	NA	NA	NA	NA	NA	NA	NA	NA	NA	NA	NA	NA	0.0171052	0.212274	0.150101	NA	NA	NA	NA	NA	NA	NA	NA	NA	NA	NA	NA	NA	NA	NA
tdkdmdgyvsglevr	Epidermal growth factor receptor substrate 15 OS=Mus musculus GN=Eps15 PE=1 SV=1 - [EPS15_MOUSE]	P42567	242	Y8	NA	NA	NA	NA	NA	NA	NA	NA	NA	NA	NA	NA	NA	NA	NA	NA	NA	NA	NA	NA	NA	NA	NA	NA	NA	NA	NA	NA	NA	NA	NA	NA	NA	NA	NA	NA	NA
tdldldgyvsgqevk	Epidermal growth factor receptor substrate 15-like 1 OS=Mus musculus GN=Eps15l1 PE=1 SV=3 - [EP15R_MOUSE]	Q60902	291	Y8	NA	0.207464	0.800211	0.462002	0.349349	0.322733	0.228207	NA	NA	NA	0.264722	0.162347	0.114797	NA	NA	NA	NA	NA	NA	-0.264332	0.136308	0.0786974	-0.172625	0.265714	0.187888	NA	NA	NA	-0.107781	0.128681	0.0909913	NA	NA	NA	NA	NA	NA
tegdylsyr	Protein LAP2 OS=Mus musculus GN=Erbb2ip PE=1 SV=3 - [LAP2_MOUSE]	Q80TH2	1097	Y5	NA	0.440046	0.695392	0.185851	0.373075	0.563303	0.251917	0.225153	0.674632	0.389499	0.700841	0.627822	0.280771	-1.99286	1.37314	0.519	-1.30167	0.470284	0.210318	0.922862	0.298469	0.0746173	1.00398	0.37889	0.169445	0.248163	0.289495	0.16714	0.706587	0.513417	0.229607	-0.391062	0.592233	0.223843	-0.415905	0.687102	0.307281
temqdntypeilr	Pre-mRNA-splicing factor ATP-dependent RNA helicase DHX15 OS=Mus musculus GN=Dhx15 PE=1 SV=2 - [DHX15_MOUSE]	O35286	499	Y8	NA	NA	NA	NA	NA	NA	NA	NA	NA	NA	NA	NA	NA	NA	NA	NA	NA	NA	NA	NA	NA	NA	NA	NA	NA	NA	NA	NA	NA	NA	NA	NA	NA	NA	NA	NA	NA
tevpyeelwleegkpsr	GRB2-associated and regulator of MAPK protein OS=Mus musculus GN=Garem PE=2 SV=2 - [GAREM_MOUSE]	Q3UFT3	453	Y5	NA	-0.0143422	0.370966	0.151446	NA	NA	NA	NA	NA	NA	NA	NA	NA	NA	NA	NA	NA	NA	NA	0.644843	0.262238	0.117276	NA	NA	NA	NA	NA	NA	NA	NA	NA	NA	NA	NA	NA	NA	NA
tfstlnefvnyytttsdglcvk	Tyrosine-protein kinase FRK OS=Rattus norvegicus GN=Frk PE=2 SV=3 - [FRK_RAT]	Q62662	193	Y11	C20	-0.0113951	0.389459	0.147202	0.279762	0.157727	0.0910636	0.109715	0.347555	0.245758	0.159519	0.0534592	0.0308647	NA	NA	NA	NA	NA	NA	1.42638	0.29976	0.113298	1.04212	0.21753	0.125591	1.00472	0.0694694	0.0491223	1.69495	0.276791	0.159805	NA	NA	NA	NA	NA	NA
tfstlnefvnyytttsdglcvk	Tyrosine-protein kinase FRK OS=Rattus norvegicus GN=Frk PE=2 SV=3 - [FRK_RAT]	Q62662	194	Y12	C20	-0.20266	0.472603	0.178627	-0.0274095	0.366756	0.211747	NA	NA	NA	0.109352	0.18511	0.106873	NA	NA	NA	NA	NA	NA	1.07591	0.182173	0.08147	0.600613	0.140942	0.081373	NA	NA	NA	1.21834	0.203891	0.117716	NA	NA	NA	NA	NA	NA
tftpyer	Unconventional myosin-X OS=Mus musculus GN=Myo10 PE=1 SV=1 - [MYO10_MOUSE]	F8VQB6	1878	Y5	NA	0.216328	0.503179	0.290511	0.478697	0.251975	0.178173	NA	NA	NA	0.285457	0.203035	0.143567	NA	NA	NA	NA	NA	NA	0.203351	0.255423	0.147469	0.415754	0.142814	0.100985	NA	NA	NA	0.13759	0.000535451	0.000378621	NA	NA	NA	NA	NA	NA
tgledperylfvdr	Myosin-10 OS=Mus musculus GN=Myh10 PE=1 SV=2 - [MYH10_MOUSE]	Q61879	13	Y9	NA	-0.448074	0.672413	0.475468	NA	NA	NA	NA	NA	NA	NA	NA	NA	NA	NA	NA	NA	NA	NA	NA	NA	NA	NA	NA	NA	NA	NA	NA	NA	NA	NA	NA	NA	NA	NA	NA	NA
tgyesgdyemlgeglgvk	Dynactin subunit 2 OS=Mus musculus GN=Dctn2 PE=1 SV=3 - [DCTN2_MOUSE]	Q99KJ8	86	Y8	NA	NA	NA	NA	NA	NA	NA	NA	NA	NA	NA	NA	NA	NA	NA	NA	NA	NA	NA	NA	NA	NA	NA	NA	NA	NA	NA	NA	NA	NA	NA	NA	NA	NA	NA	NA	NA
thavsvsetddyaeiideedtytmpstr	Focal adhesion kinase 1 OS=Rattus norvegicus GN=Ptk2 PE=1 SV=1 - [FAK1_RAT]	O35346	397	Y12	M24	0.392572	0.659875	0.295105	0.380524	0.524582	0.302868	NA	NA	NA	0.183974	0.292445	0.168843	0.230736	0.188956	0.109094	-0.267218	0.838633	0.484185	0.625029	0.470905	0.210595	0.737823	0.325147	0.187724	NA	NA	NA	0.902896	0.571614	0.330022	0.465868	0.131798	0.0760935	0.651243	0.551552	0.318439
thavsvsetddyaeiideedtytmpstr	Focal adhesion kinase 1 OS=Rattus norvegicus GN=Ptk2 PE=1 SV=1 - [FAK1_RAT]	O35346	397	Y12	NA	0.142372	0.407269	0.12879	0.017042	0.146665	0.084677	NA	NA	NA	0.00280453	0.315905	0.182388	-0.0430818	1.06217	0.475016	0.528179	0.279145	0.161165	0.429305	0.464245	0.154748	0.209614	0.230253	0.132937	NA	NA	NA	0.245686	0.320183	0.184858	0.572723	0.601675	0.269077	0.627315	0.228069	0.131676
tkynlvddghdlr	Carboxyl-terminal PDZ ligand of neuronal nitric oxide synthase protein OS=Mus musculus GN=Nos1ap PE=1 SV=3 - [CAPON_MOUSE]	Q9D3A8	7	Y3	NA	0.673434	1.15858	0.819241	NA	NA	NA	NA	NA	NA	NA	NA	NA	NA	NA	NA	NA	NA	NA	1.22266	0.362712	0.256476	NA	NA	NA	NA	NA	NA	NA	NA	NA	NA	NA	NA	NA	NA	NA
tlepvkpptvpndymtspar	Abl interactor 1 OS=Mus musculus GN=Abi1 PE=1 SV=3 - [ABI1_MOUSE]	Q8CBW3	213	Y14	NA	-0.153994	0.531364	0.237633	NA	NA	NA	NA	NA	NA	NA	NA	NA	NA	NA	NA	NA	NA	NA	0.452918	0.277426	0.138713	NA	NA	NA	NA	NA	NA	NA	NA	NA	NA	NA	NA	NA	NA	NA
tlsnaedylddedsd	Osteoclast-stimulating factor 1 OS=Mus musculus GN=Ostf1 PE=1 SV=2 - [OSTF1_MOUSE]	Q62422	208	Y8	NA	-0.0318745	0.0969668	0.0685659	NA	NA	NA	NA	NA	NA	NA	NA	NA	NA	NA	NA	NA	NA	NA	-0.189984	0.115136	0.0814133	NA	NA	NA	NA	NA	NA	NA	NA	NA	NA	NA	NA	NA	NA	NA
tlydfpgndaedlpfk	Crk-like protein OS=Mus musculus GN=Crkl PE=1 SV=2 - [CRKL_MOUSE]	P47941	132	Y3	NA	-0.214868	0.333001	0.0859804	-0.165708	0.265419	0.13271	-0.515518	0.237858	0.137328	-0.359469	0.204494	0.102247	-2.3079	1.25574	0.561583	-0.986435	0.383377	0.171451	0.120214	0.366186	0.0945488	0.20439	0.300661	0.15033	-0.0533035	0.294659	0.170121	0.131933	0.171769	0.0858845	-1.4558	0.702644	0.265574	-0.240672	0.254819	0.113959
tlydfpgndaedlpfkk	Crk-like protein OS=Mus musculus GN=Crkl PE=1 SV=2 - [CRKL_MOUSE]	P47941	132	Y3	NA	-0.0929235	0.447535	0.200144	NA	NA	NA	NA	NA	NA	NA	NA	NA	-1.50365	1.50054	1.06104	NA	NA	NA	0.330535	0.776293	0.388147	NA	NA	NA	NA	NA	NA	NA	NA	NA	-1.66702	0.800373	0.565949	NA	NA	NA
tlygfgg	Histone H4 OS=Mus musculus GN=Hist1h4a PE=1 SV=2 - [H4_MOUSE]	P62806	99	Y3	NA	-0.0513493	0.601575	0.212689	-0.364011	0.492304	0.284232	NA	NA	NA	-0.204485	0.346213	0.199886	-0.0788105	0.57914	0.236433	0.256893	0.212042	0.106021	0.219796	0.488286	0.15441	-0.458478	0.370798	0.214081	NA	NA	NA	-0.123287	0.440243	0.254174	-0.0701185	0.427199	0.174403	0.337918	0.601563	0.300782
tmqfepstavydacr	Talin-2 OS=Mus musculus GN=Tln2 PE=1 SV=3 - [TLN2_MOUSE]	Q71LX4	28	Y11	C14	NA	NA	NA	NA	NA	NA	NA	NA	NA	NA	NA	NA	NA	NA	NA	NA	NA	NA	NA	NA	NA	NA	NA	NA	NA	NA	NA	NA	NA	NA	NA	NA	NA	NA	NA	NA
tmqfepstmvydacr	Talin-1 OS=Mus musculus GN=Tln1 PE=1 SV=2 - [TLN1_MOUSE]	P26039	26	Y11	C14	0.0445002	0.38271	0.102283	0.33512	0.510726	0.255363	0.00570047	1.01338	0.585074	-0.177638	0.29404	0.169764	-0.568837	0.411431	0.167966	-0.342077	0.132895	0.0664475	0.541366	0.250097	0.0668413	0.389126	0.510899	0.25545	0.529526	0.779997	0.450331	0.568389	0.51701	0.258505	-0.481317	0.178076	0.0726994	-0.155362	0.319348	0.159674
tmqfepstmvydacr	Talin-1 OS=Mus musculus GN=Tln1 PE=1 SV=2 - [TLN1_MOUSE]	P26039	26	Y11	M2,C14	0.611744	0.395841	0.19792	-0.00134679	0.366064	0.258846	NA	NA	NA	-0.201316	0.640599	0.452972	0.338432	1.04848	0.605338	0.55062	0.596536	0.34441	1.16414	0.440273	0.220137	0.478281	0.561175	0.396811	NA	NA	NA	0.677589	0.54213	0.383344	0.217893	0.510069	0.294489	0.797072	0.529686	0.305814
tmqfepstmvydacr	Talin-1 OS=Mus musculus GN=Tln1 PE=1 SV=2 - [TLN1_MOUSE]	P26039	26	Y11	M2,M9,C14	0.696528	0.278162	0.19669	0.108029	0.339327	0.23994	NA	NA	NA	0.223015	0.0964022	0.0681666	NA	NA	NA	NA	NA	NA	1.25799	0.170736	0.120729	1.00851	0.0668806	0.0472917	NA	NA	NA	1.41477	0.242814	0.171695	NA	NA	NA	NA	NA	NA
tmqfepstmvydacr	Talin-1 OS=Mus musculus GN=Tln1 PE=1 SV=2 - [TLN1_MOUSE]	P26039	26	Y11	M9,C14	0.00597459	0.564079	0.252264	0.455336	0.633095	0.365517	NA	NA	NA	0.0976334	0.676451	0.390549	0.213925	0.284333	0.16416	-0.163197	0.13766	0.079478	0.421396	0.553489	0.247528	0.438851	0.767944	0.443373	NA	NA	NA	0.595745	0.800058	0.461914	0.169754	0.226826	0.130958	-0.107473	0.325677	0.188029
tnyleldr	Syntaxin-binding protein 3 OS=Mus musculus GN=Stxbp3 PE=1 SV=1 - [STXB3_MOUSE]	Q60770	521	Y3	NA	0.176033	0.631734	0.257904	0.568301	0.33213	0.234851	NA	NA	NA	0.415541	0.275377	0.194721	-0.573407	0.0601133	0.0425065	NA	NA	NA	0.38661	0.386179	0.157657	0.496572	0.277843	0.196464	NA	NA	NA	0.513507	0.113877	0.0805232	0.132354	0.167972	0.118774	NA	NA	NA
tnyydgyqaqplatr	Claudin-2 OS=Mus musculus GN=Cldn2 PE=1 SV=1 - [CLD2_MOUSE]	O88552	194	Y3	NA	0.0125466	0.60344	0.269866	0.413185	0.518115	0.366363	-0.0024985	0.375576	0.265572	0.182987	0.0376223	0.026603	NA	NA	NA	NA	NA	NA	1.11084	0.761439	0.340526	0.880181	1.00732	0.712284	0.47438	0.304953	0.215635	1.54272	1.49348	1.05605	NA	NA	NA	NA	NA	NA
tnyydgyqaqplatr	Claudin-2 OS=Mus musculus GN=Cldn2 PE=1 SV=1 - [CLD2_MOUSE]	O88552	195	Y4	NA	0.356383	0.613467	0.177093	0.439244	0.309901	0.138592	0.188988	0.0253469	0.0179229	0.344863	0.24129	0.107908	-0.614543	0.582601	0.260547	-0.396326	0.274146	0.158278	0.995053	0.578726	0.154671	1.08608	0.348783	0.155981	0.711538	0.321998	0.227687	1.71607	0.417307	0.186625	-0.404914	1.02556	0.458644	0.471193	0.804298	0.464362
tnyydgyqaqplatr	Claudin-2 OS=Mus musculus GN=Cldn2 PE=1 SV=1 - [CLD2_MOUSE]	O88552	198	Y7	NA	0.439032	0.685415	0.20666	0.326293	0.523149	0.261575	-0.579412	1.15596	0.667395	0.295089	0.322675	0.161337	-0.706851	1.00952	0.504759	-0.0546194	0.307644	0.217537	1.23619	0.762661	0.220161	1.60075	1.01033	0.505164	0.175601	0.464935	0.26843	2.33011	1.44353	0.721766	-0.0881395	0.860583	0.430292	0.227672	0.0533786	0.0377444
tqptdeemlfiyshfk	Acyl-CoA-binding protein OS=Mus musculus GN=Dbi PE=1 SV=2 - [ACBP_MOUSE]	P31786	29	Y12	M8	-0.71774	0.50141	0.177275	-0.324048	0.0484709	0.0279847	-0.499989	0.3634	0.256962	-0.611392	0.0640524	0.0369806	-1.77514	0.114853	0.0812135	-1.85414	0.196734	0.139112	0.130169	0.444307	0.167932	0.0934979	0.126262	0.0728975	-0.260072	0.211803	0.149767	0.284395	0.55487	0.320354	-1.30152	0.131312	0.0928516	-0.782942	0.176663	0.12492
tqptdeemlfiyshfk	Acyl-CoA-binding protein OS=Mus musculus GN=Dbi PE=1 SV=2 - [ACBP_MOUSE]	P31786	29	Y12	NA	-0.765013	0.492392	0.136565	-0.190639	0.294532	0.147266	-1.12576	0.426835	0.246433	-0.339189	0.614274	0.307137	-2.04726	0.440666	0.197072	-1.8348	0.665232	0.384072	-0.303815	0.579432	0.160705	0.181547	0.492123	0.246061	-0.572585	0.378276	0.218398	0.257995	0.457932	0.228966	-2.1159	0.486823	0.217714	-1.17831	0.753819	0.435217
tqsvyddtk	Excitatory amino acid transporter 2 OS=Rattus norvegicus GN=Slc1a2 PE=1 SV=2 - [EAA2_RAT]	P31596	522	Y5	NA	-0.0782229	0.603531	0.269907	NA	NA	NA	NA	NA	NA	NA	NA	NA	NA	NA	NA	NA	NA	NA	1.70903	1.06521	0.476375	NA	NA	NA	NA	NA	NA	NA	NA	NA	NA	NA	NA	NA	NA	NA
tqynqvpsedfer	Coxsackievirus and adenovirus receptor homolog OS=Mus musculus GN=Cxadr PE=1 SV=1 - [CXAR_MOUSE]	P97792	318	Y3	NA	0.285298	0.349556	0.156326	NA	NA	NA	NA	NA	NA	NA	NA	NA	-0.0298848	0.310974	0.219892	NA	NA	NA	0.571966	0.331517	0.148259	NA	NA	NA	NA	NA	NA	NA	NA	NA	0.0588367	0.872579	0.617007	NA	NA	NA
tsevncyr	Cellular nucleic acid-binding protein OS=Mus musculus GN=Cnbp PE=1 SV=2 - [CNBP_MOUSE]	P53996	160	Y7	C6	0.0351809	0.0328996	0.0232635	-0.173992	0.00607075	0.00429267	NA	NA	NA	-0.204474	0.137715	0.097379	NA	NA	NA	NA	NA	NA	0.637531	0.0639761	0.0452379	0.054547	0.0981915	0.0694319	NA	NA	NA	0.48371	0.0858272	0.060689	NA	NA	NA	NA	NA	NA
tsidaydnfdnislaqr	Clathrin heavy chain 1 OS=Mus musculus GN=Cltc PE=1 SV=3 - [CLH1_MOUSE]	Q68FD5	1487	Y6	NA	-0.173548	0.111899	0.0791249	NA	NA	NA	NA	NA	NA	NA	NA	NA	NA	NA	NA	NA	NA	NA	0.676096	0.209684	0.148269	NA	NA	NA	NA	NA	NA	NA	NA	NA	NA	NA	NA	NA	NA	NA
tsygwieivgcadr	Glycine--tRNA ligase OS=Mus musculus GN=Gars PE=1 SV=1 - [SYG_MOUSE]	Q9CZD3	443	Y3	C11	0.129344	0.199469	0.0814328	-0.111459	0.161885	0.11447	NA	NA	NA	-0.067408	0.0325372	0.0230073	-0.241233	0.529312	0.305598	-0.121043	0.17331	0.10006	0.199416	0.356251	0.15932	0.291128	0.118233	0.0836033	NA	NA	NA	0.446069	0.289483	0.204695	0.248522	0.105668	0.0610073	0.0832539	0.475477	0.274517
ttdgvyegvaiggdr	ATP-citrate synthase OS=Mus musculus GN=Acly PE=1 SV=1 - [ACLY_MOUSE]	Q91V92	672	Y6	NA	0.143489	0.311004	0.0862569	0.0167196	0.276045	0.138023	-0.62501	0.0404546	0.0286057	0.130348	0.124674	0.0623368	0.0569099	0.429102	0.17518	0.0563736	0.135319	0.0676597	0.286259	0.216657	0.0579041	0.116278	0.382527	0.191263	-0.229148	0.351215	0.248346	0.238718	0.372752	0.186376	0.145704	0.146846	0.0599498	0.162905	0.248038	0.124019
ttdgvyegvaiggdrypgstfmdhvlr	ATP-citrate synthase OS=Mus musculus GN=Acly PE=1 SV=1 - [ACLY_MOUSE]	Q91V92	672	Y6	NA	-0.398788	0.823553	0.475478	NA	NA	NA	NA	NA	NA	NA	NA	NA	NA	NA	NA	NA	NA	NA	0.421178	0.32053	0.185058	NA	NA	NA	NA	NA	NA	NA	NA	NA	NA	NA	NA	NA	NA	NA
ttnpfyntm	Protein phosphatase Slingshot homolog 2 OS=Mus musculus GN=Ssh2 PE=1 SV=2 - [SSH2_MOUSE]	Q5SW75	1420	Y6	M9	0.0992061	0.286813	0.108405	0.0488259	0.296943	0.17144	NA	NA	NA	0.106018	0.460238	0.265718	-0.22312	0.148118	0.074059	-0.390451	0.367904	0.183952	0.445833	0.40269	0.152203	0.210943	0.131518	0.075932	NA	NA	NA	0.486304	0.476436	0.27507	0.344528	0.323599	0.161799	0.00188088	0.197175	0.0985876
ttpsyvaftdter	Heat shock-related 70 kDa protein 2 OS=Mus musculus GN=Hspa2 PE=1 SV=2 - [HSP72_MOUSE]|Heat shock 70 kDa protein 1-like OS=Mus musculus GN=Hspa1l PE=2 SV=4 - [HS71L_MOUSE]|Heat shock 70 kDa protein 1A OS=Mus musculus GN=Hspa1a PE=1 SV=2 - [HS71A_MOUSE]|Heat shock 70 kDa protein 1B OS=Mus musculus GN=Hspa1b PE=1 SV=3 - [HS71B_MOUSE]|Heat shock cognate 71 kDa protein OS=Mus musculus GN=Hspa8 PE=1 S…	P17156|P16627|Q61696|P17879|P63017	42;41;41;41;43	Y5	NA	NA	NA	NA	NA	NA	NA	NA	NA	NA	NA	NA	NA	NA	NA	NA	NA	NA	NA	NA	NA	NA	NA	NA	NA	NA	NA	NA	NA	NA	NA	NA	NA	NA	NA	NA	NA
ttsvishtyeeietesk	Pseudopodium-enriched atypical kinase 1 OS=Mus musculus GN=Peak1 PE=1 SV=4 - [PEAK1_MOUSE]	Q69Z38	662	Y9	NA	-0.0234892	0.477304	0.337505	NA	NA	NA	NA	NA	NA	NA	NA	NA	NA	NA	NA	NA	NA	NA	-0.171074	0.139128	0.0983786	NA	NA	NA	NA	NA	NA	NA	NA	NA	NA	NA	NA	NA	NA	NA
ttvyvvedqr	Cysteine-rich and transmembrane domain-containing protein 1 OS=Mus musculus GN=Cystm1 PE=1 SV=1 - [CYTM1_MOUSE]	Q8K353	71	Y4	NA	0.0748838	0.325016	0.097996	-0.641807	0.57801	0.289005	NA	NA	NA	-0.115161	0.172473	0.0862367	-0.325886	0.413837	0.238929	0.031588	0.35731	0.206293	0.680776	0.181057	0.0545907	0.00968935	0.246434	0.123217	NA	NA	NA	0.344528	0.286724	0.143362	0.296593	0.346595	0.200106	0.215911	0.157795	0.0911032
tvcstylqsr	Homeodomain-interacting protein kinase 3 OS=Mus musculus GN=Hipk3 PE=1 SV=3 - [HIPK3_MOUSE]	Q9ERH7	359	Y6	C3	0.0665167	0.25246	0.0674727	-0.063602	0.246899	0.110417	-0.361407	0.0358648	0.0207066	0.525518	0.208756	0.0933586	0.180871	0.316548	0.119644	0.129022	0.217314	0.0971857	0.233856	0.310067	0.0775167	0.151522	0.243575	0.10893	-0.264405	0.487909	0.281695	0.143691	0.227226	0.101618	0.254842	0.278194	0.105147	0.132424	0.39343	0.175947
tvemypayteeelkr	Nucleobindin-1 OS=Rattus norvegicus GN=Nucb1 PE=1 SV=1 - [NUCB1_RAT]	Q63083	338	Y5	NA	-0.119478	0.288864	0.166775	NA	NA	NA	NA	NA	NA	NA	NA	NA	NA	NA	NA	NA	NA	NA	0.295693	0.0304711	0.0215463	NA	NA	NA	NA	NA	NA	NA	NA	NA	NA	NA	NA	NA	NA	NA
tvgepgwlygsfqgk	Intersectin-2 OS=Mus musculus GN=Itsn2 PE=1 SV=2 - [ITSN2_MOUSE]	Q9Z0R6	759	Y9	NA	NA	NA	NA	NA	NA	NA	NA	NA	NA	NA	NA	NA	NA	NA	NA	NA	NA	NA	NA	NA	NA	NA	NA	NA	NA	NA	NA	NA	NA	NA	NA	NA	NA	NA	NA	NA
tvhdmdqfgqqqydiyer	Plakophilin-4 OS=Mus musculus GN=Pkp4 PE=1 SV=1 - [PKP4_MOUSE]	Q68FH0	371	Y16	NA	0.640667	0.669833	0.386728	NA	NA	NA	NA	NA	NA	NA	NA	NA	-0.278336	0.137993	0.0975755	NA	NA	NA	0.56721	1.01163	0.715332	NA	NA	NA	NA	NA	NA	NA	NA	NA	-0.369581	0.55493	0.392395	NA	NA	NA
tvplyespr	DNA damage-binding protein 1 OS=Mus musculus GN=Ddb1 PE=1 SV=2 - [DDB1_MOUSE]	Q3U1J4	718	Y5	NA	-0.0448796	0.127909	0.0572025	0.193215	0.187212	0.132379	-0.209678	0.18993	0.134301	-0.218388	0.0318041	0.0224889	-0.481872	0.313349	0.180912	-0.680324	0.213022	0.150629	0.323669	0.248273	0.101357	0.286565	0.046892	0.0331576	0.19129	0.243907	0.172469	0.384067	0.124693	0.0881713	-0.189252	0.562677	0.324862	0.0352048	0.647424	0.457798
tvtyedpqavgglasaldnr	TOM1-like protein 2 OS=Mus musculus GN=Tom1l2 PE=1 SV=1 - [TM1L2_MOUSE]	Q5SRX1	404	Y4	NA	0.0510413	0.593639	0.242352	NA	NA	NA	NA	NA	NA	NA	NA	NA	NA	NA	NA	NA	NA	NA	0.783421	0.42451	0.212255	NA	NA	NA	NA	NA	NA	NA	NA	NA	NA	NA	NA	NA	NA	NA
twyvqatcatqgtglyegldwlsnelsk	ADP-ribosylation factor 4 OS=Mus musculus GN=Arf4 PE=1 SV=2 - [ARF4_MOUSE]	P61750	167	Y16	C8	NA	NA	NA	NA	NA	NA	NA	NA	NA	NA	NA	NA	NA	NA	NA	NA	NA	NA	NA	NA	NA	NA	NA	NA	NA	NA	NA	NA	NA	NA	NA	NA	NA	NA	NA	NA
tydetyar	Protein phosphatase 1 regulatory subunit 12A OS=Rattus norvegicus GN=Ppp1r12a PE=1 SV=2 - [MYPT1_RAT]	Q10728	763	Y2	NA	-0.394828	0.265865	0.187995	NA	NA	NA	NA	NA	NA	NA	NA	NA	NA	NA	NA	NA	NA	NA	0.802808	0.13903	0.0983091	NA	NA	NA	NA	NA	NA	NA	NA	NA	NA	NA	NA	NA	NA	NA
tydetyar	Protein phosphatase 1 regulatory subunit 12A OS=Rattus norvegicus GN=Ppp1r12a PE=1 SV=2 - [MYPT1_RAT]	Q10728	767	Y6	NA	0.619748	0.760321	0.340026	NA	NA	NA	NA	NA	NA	NA	NA	NA	NA	NA	NA	NA	NA	NA	1.96562	1.15808	0.517909	NA	NA	NA	NA	NA	NA	NA	NA	NA	NA	NA	NA	NA	NA	NA
tydylfk	Ras-related protein Rab-8A OS=Mus musculus GN=Rab8a PE=1 SV=2 - [RAB8A_MOUSE]|Ras-related protein Rab-8B OS=Mus musculus GN=Rab8b PE=1 SV=1 - [RAB8B_MOUSE]	P55258|P61028	5;5	Y2	NA	NA	NA	NA	NA	NA	NA	NA	NA	NA	NA	NA	NA	NA	NA	NA	NA	NA	NA	NA	NA	NA	NA	NA	NA	NA	NA	NA	NA	NA	NA	NA	NA	NA	NA	NA	NA
tyiigelhpddr	Cytochrome b5 OS=Mus musculus GN=Cyb5a PE=1 SV=2 - [CYB5_MOUSE]	P56395	79	Y2	NA	NA	NA	NA	NA	NA	NA	NA	NA	NA	NA	NA	NA	NA	NA	NA	NA	NA	NA	1.08285	0.329754	0.233171	NA	NA	NA	NA	NA	NA	NA	NA	NA	NA	NA	NA	NA	NA	NA
tyvdphtyedpnqavlk	Ephrin type-A receptor 2 OS=Mus musculus GN=Epha2 PE=1 SV=3 - [EPHA2_MOUSE]	Q03145	589	Y2	NA	-0.145043	0.514849	0.182027	NA	NA	NA	NA	NA	NA	NA	NA	NA	-1.3844	0.844888	0.487796	NA	NA	NA	0.706544	0.335952	0.111984	NA	NA	NA	NA	NA	NA	NA	NA	NA	-1.02449	0.882191	0.509333	NA	NA	NA
tyvdphtyedpnqavlk	Ephrin type-A receptor 2 OS=Mus musculus GN=Epha2 PE=1 SV=3 - [EPHA2_MOUSE]	Q03145	589;595	Y2,Y8	NA	0.260367	0.169064	0.119547	NA	NA	NA	NA	NA	NA	NA	NA	NA	NA	NA	NA	NA	NA	NA	NA	NA	NA	NA	NA	NA	NA	NA	NA	NA	NA	NA	NA	NA	NA	NA	NA	NA
tyvdphtyedpnqavlk	Ephrin type-A receptor 2 OS=Mus musculus GN=Epha2 PE=1 SV=3 - [EPHA2_MOUSE]	Q03145	595	Y8	NA	0.0608038	0.623651	0.235718	NA	NA	NA	NA	NA	NA	NA	NA	NA	-0.77997	0.245521	0.17361	NA	NA	NA	1.2177	0.752772	0.307318	NA	NA	NA	NA	NA	NA	NA	NA	NA	-0.380109	0.255543	0.180696	NA	NA	NA
vadpdhdhtgflteyvatr	Mitogen-activated protein kinase 1 OS=Mus musculus GN=Mapk1 PE=1 SV=3 - [MK01_MOUSE]	P63085	183;185	T13,Y15	NA	-0.110702	0.312254	0.139644	0.175017	0.292504	0.168877	NA	NA	NA	-0.225731	0.402813	0.232564	0.02405	0.215967	0.124688	0.172037	0.298288	0.210922	1.19865	0.586796	0.262423	0.77151	0.622279	0.359273	NA	NA	NA	1.57714	1.11538	0.643962	1.63936	1.03565	0.597933	1.87778	0.548766	0.388036
vadpdhdhtgflteyvatr	Mitogen-activated protein kinase 1 OS=Mus musculus GN=Mapk1 PE=1 SV=3 - [MK01_MOUSE]	P63085	185	Y15	NA	0.117047	0.476934	0.123144	0.591197	0.16222	0.072547	0.591856	0.612807	0.353804	0.183875	0.117633	0.0526069	0.084234	0.473131	0.193155	0.122073	0.149372	0.0746859	2.0242	1.00159	0.25861	1.45877	0.855633	0.382651	1.55078	0.529402	0.30565	2.43045	1.09066	0.48776	2.04483	0.662361	0.270408	2.71064	0.322932	0.161466
vaynpypedygdieigshk	Insulin receptor substrate 2 OS=Mus musculus GN=Irs2 PE=1 SV=2 - [IRS2_MOUSE]	P81122	624	Y6	NA	NA	NA	NA	NA	NA	NA	NA	NA	NA	NA	NA	NA	NA	NA	NA	NA	NA	NA	NA	NA	NA	NA	NA	NA	NA	NA	NA	NA	NA	NA	NA	NA	NA	NA	NA	NA
vcepcyeqlnk	Hepatocyte growth factor-regulated tyrosine kinase substrate OS=Mus musculus GN=Hgs PE=1 SV=2 - [HGS_MOUSE]	Q99LI8	216	Y6	C2,C5	0.130051	0.458793	0.205179	NA	NA	NA	NA	NA	NA	NA	NA	NA	-0.373978	0.282354	0.199654	NA	NA	NA	0.391335	0.227457	0.0928591	NA	NA	NA	NA	NA	NA	NA	NA	NA	-0.997918	0.301041	0.212868	NA	NA	NA
vdgdniyvr	Band 4.1-like protein 2 OS=Mus musculus GN=Epb41l2 PE=1 SV=2 - [E41L2_MOUSE]	O70318	606	Y7	NA	0.707382	0.695489	0.185877	0.570206	0.919759	0.45988	NA	NA	NA	0.516412	0.76787	0.383935	-0.594928	0.63502	0.259246	-0.0409455	0.530532	0.265266	0.919073	0.39497	0.101981	0.703658	0.543987	0.271993	NA	NA	NA	0.442154	0.701009	0.350505	0.167192	0.635237	0.259334	0.478635	0.389224	0.194612
vdnediyeskheik	Tyrosine-protein kinase FRK OS=Mus musculus GN=Frk PE=1 SV=3 - [FRK_MOUSE]	Q922K9	394	Y7	NA	0.104823	0.57181	0.40433	NA	NA	NA	NA	NA	NA	NA	NA	NA	NA	NA	NA	NA	NA	NA	1.63453	0.191554	0.110594	NA	NA	NA	NA	NA	NA	NA	NA	NA	NA	NA	NA	NA	NA	NA
vfdkdgngyisaaelr	Calmodulin-1 OS=Mus musculus OX=10090 GN=Calm1 PE=1 SV=1 - [CALM1_MOUSE]	P0DP26	100	Y9	NA	-0.104035	0.152154	0.0481152	-0.1517	0.161535	0.0932623	0.0843118	0.254571	0.180009	0.0813362	0.211439	0.122074	-1.10681	0.376047	0.188024	-0.818649	0.268405	0.154963	0.966292	0.43896	0.126717	0.385924	0.144692	0.0835378	-0.0699364	0.880287	0.622457	1.08335	0.126944	0.0732909	-0.791146	0.145603	0.0728017	0.0669647	0.112041	0.064687
vgfqyegtyk	Glucose-6-phosphate 1-dehydrogenase X OS=Mus musculus GN=G6pdx PE=1 SV=3 - [G6PD1_MOUSE]	Q00612	503	Y5	NA	-0.055723	0.0799908	0.0399954	NA	NA	NA	NA	NA	NA	NA	NA	NA	NA	NA	NA	NA	NA	NA	0.438123	0.195805	0.0875665	NA	NA	NA	NA	NA	NA	NA	NA	NA	NA	NA	NA	NA	NA	NA
vgqgyvyeasqaeqdeydtpr	Breast cancer anti-estrogen resistance protein 1 OS=Rattus norvegicus GN=Bcar1 PE=1 SV=1 - [BCAR1_RAT]	Q63767	322	Y7	NA	0.106749	0.645654	0.244034	NA	NA	NA	0.210824	0.508324	0.35944	NA	NA	NA	-0.781412	0.871918	0.616539	NA	NA	NA	0.123982	0.357084	0.145779	NA	NA	NA	0.982415	0.897621	0.634714	NA	NA	NA	-0.459239	0.720402	0.509401	NA	NA	NA
vgqgyvyeasqaeqdeydtpr	Breast cancer anti-estrogen resistance protein 1 OS=Rattus norvegicus GN=Bcar1 PE=1 SV=1 - [BCAR1_RAT]	Q63767	332	Y17	NA	-0.150835	0.455749	0.186059	0.410275	0.392184	0.277316	NA	NA	NA	0.421999	0.253823	0.17948	-0.584045	0.0716751	0.050682	-0.770168	0.554952	0.39241	0.380677	0.546155	0.222967	0.467063	0.431122	0.304849	NA	NA	NA	1.2418	0.574333	0.406115	-0.0539392	0.20017	0.141542	-0.199425	0.128967	0.0911933
vgsfdpysddpr	Lethal(2) giant larvae protein homolog 2 OS=Mus musculus GN=Llgl2 PE=1 SV=2 - [L2GL2_MOUSE]	Q3TJ91	499	Y7	NA	-0.279937	0.395338	0.149424	-0.286598	0.565835	0.400106	-0.38402	0.134613	0.0951857	-0.716298	0.790294	0.558822	-0.352259	0.322543	0.228072	NA	NA	NA	0.383223	0.0972461	0.0324154	-0.186672	0.488516	0.345433	0.151852	0.180841	0.127874	0.159812	0.172674	0.122099	-0.40759	0.467868	0.330832	NA	NA	NA
vhndaqnfdydhdaflgaeeak	Calumenin OS=Mus musculus GN=Calu PE=1 SV=1 - [CALU_MOUSE]	O35887	47	Y10	NA	NA	NA	NA	NA	NA	NA	NA	NA	NA	NA	NA	NA	NA	NA	NA	NA	NA	NA	NA	NA	NA	NA	NA	NA	NA	NA	NA	NA	NA	NA	NA	NA	NA	NA	NA	NA
viedneytar	Tyrosine-protein kinase Lyn OS=Mus musculus GN=Lyn PE=1 SV=4 - [LYN_MOUSE]	P25911	397	Y7	NA	1.27375	0.514622	0.194509	0.496202	0.266017	0.153585	NA	NA	NA	0.994862	0.512334	0.295796	-0.110584	0.284307	0.201036	0.930772	0.116481	0.0823646	0.970116	0.355212	0.134258	0.317032	0.326052	0.188246	NA	NA	NA	0.88976	0.411804	0.237755	0.558199	0.293952	0.207855	1.21338	0.0286936	0.0202894
viqaqtassanpasqafflnvvdsaafppggnlypk	Syntenin-1 OS=Rattus norvegicus GN=Sdcbp PE=1 SV=1 - [SDCB1_RAT]	Q9JI92	48	Y34	NA	-0.31906	0.0780159	0.0450425	-0.337467	0.0578201	0.040885	NA	NA	NA	-0.343051	0.526537	0.372318	NA	NA	NA	NA	NA	NA	0.62601	0.364977	0.21072	0.199747	0.404641	0.286124	NA	NA	NA	0.527656	0.558941	0.395231	NA	NA	NA	NA	NA	NA
viydfiek	Neural Wiskott-Aldrich syndrome protein OS=Mus musculus GN=Wasl PE=1 SV=1 - [WASL_MOUSE]	Q91YD9	253	Y3	NA	-0.304252	0.467979	0.129794	-1.08562	0.0652607	0.0461463	-1.05429	0.683545	0.483339	-0.240817	0.0477069	0.0337339	-2.05224	0.353112	0.144157	-1.41098	0.61448	0.30724	1.03149	0.340987	0.0945727	0.187668	0.148769	0.105195	0.106884	0.239753	0.169531	0.229087	0.0199778	0.0141264	-1.61261	0.359144	0.14662	0.00754165	0.267495	0.133747
vleddpeatyttsggk	Ephrin type-A receptor 2 OS=Mus musculus GN=Epha2 PE=1 SV=3 - [EPHA2_MOUSE]	Q03145	773	Y10	NA	0.21202	0.392491	0.108857	-0.050881	0.147155	0.0658096	0.15087	0.415125	0.239673	0.195322	0.0666957	0.0298272	-0.751359	0.848564	0.346425	-0.0974839	0.231552	0.103553	1.11754	0.242465	0.0626043	0.723794	0.183833	0.0822128	0.666436	0.272317	0.157222	0.856253	0.217357	0.0972052	-0.29198	0.960499	0.392122	0.663525	0.245897	0.109969
vleddpeatyttsggkipir	Ephrin type-A receptor 2 OS=Mus musculus GN=Epha2 PE=1 SV=3 - [EPHA2_MOUSE]	Q03145	773	Y10	NA	NA	NA	NA	NA	NA	NA	NA	NA	NA	NA	NA	NA	NA	NA	NA	NA	NA	NA	NA	NA	NA	NA	NA	NA	NA	NA	NA	NA	NA	NA	NA	NA	NA	NA	NA	NA
vllpeyggtk	10 kDa heat shock protein, mitochondrial OS=Mus musculus GN=Hspe1 PE=1 SV=2 - [CH10_MOUSE]	Q64433	76	Y6	NA	-0.233383	0.468921	0.209708	NA	NA	NA	NA	NA	NA	NA	NA	NA	-0.196627	0.454952	0.3217	NA	NA	NA	0.617747	0.741988	0.331827	NA	NA	NA	NA	NA	NA	NA	NA	NA	0.213384	0.794071	0.561493	NA	NA	NA
vlyymek	Lipolysis-stimulated lipoprotein receptor OS=Mus musculus GN=Lsr PE=1 SV=1 - [LSR_MOUSE]	Q99KG5	349	Y3	NA	-0.137906	0.385571	0.22261	NA	NA	NA	NA	NA	NA	NA	NA	NA	NA	NA	NA	NA	NA	NA	1.51575	0.178324	0.102955	NA	NA	NA	NA	NA	NA	NA	NA	NA	NA	NA	NA	NA	NA	NA
vpcaydk	Crk-like protein OS=Mus musculus GN=Crkl PE=1 SV=2 - [CRKL_MOUSE]	P47941	251	Y5	C3	0.0436941	0.859439	0.324837	-0.346396	0.0798603	0.0461074	-0.413563	0.734132	0.51911	-0.265042	0.154719	0.0893269	-2.39857	2.49632	1.44125	-1.50075	0.059882	0.0423429	-0.037851	0.946377	0.315459	-0.274738	0.17782	0.102665	-0.442658	0.0473411	0.0334752	-0.517786	0.171602	0.0990746	-2.71061	0.0404566	0.0286071	-0.917818	0.0502823	0.035555
vpcaydktalalevgdivk	Crk-like protein OS=Mus musculus GN=Crkl PE=1 SV=2 - [CRKL_MOUSE]	P47941	251	Y5	C3	-0.739818	0.436214	0.251848	NA	NA	NA	NA	NA	NA	NA	NA	NA	NA	NA	NA	NA	NA	NA	-0.970117	0.466	0.329512	NA	NA	NA	NA	NA	NA	NA	NA	NA	NA	NA	NA	NA	NA	NA
vpivinpnaydnlaiyk	Pseudopodium-enriched atypical kinase 1 OS=Mus musculus GN=Peak1 PE=1 SV=4 - [PEAK1_MOUSE]	Q69Z38	632	Y10	NA	0.0902838	0.298538	0.0827994	0.219417	0.0984648	0.0568487	0.0861336	0.184684	0.106627	0.179885	0.161594	0.0932963	-1.33052	0.949657	0.387696	-0.283901	0.200959	0.10048	-0.441197	0.29068	0.0806201	-0.341041	0.119349	0.068906	-0.386433	0.175688	0.101433	-0.129159	0.357722	0.206531	-1.84908	0.942578	0.421534	-0.52079	0.314684	0.157342
vpivinpnaydnlaiyk	Pseudopodium-enriched atypical kinase 1 OS=Mus musculus GN=Peak1 PE=1 SV=4 - [PEAK1_MOUSE]	Q69Z38	632;638	Y10,Y16	NA	0.299267	0.901832	0.520673	NA	NA	NA	NA	NA	NA	NA	NA	NA	NA	NA	NA	NA	NA	NA	-0.0869765	1.04433	0.738455	NA	NA	NA	NA	NA	NA	NA	NA	NA	NA	NA	NA	NA	NA	NA
vpivinpnaydnlaiyk	Pseudopodium-enriched atypical kinase 1 OS=Mus musculus GN=Peak1 PE=1 SV=4 - [PEAK1_MOUSE]	Q69Z38	638	Y16	NA	-0.529283	0.0802705	0.0567598	NA	NA	NA	NA	NA	NA	NA	NA	NA	NA	NA	NA	NA	NA	NA	NA	NA	NA	NA	NA	NA	NA	NA	NA	NA	NA	NA	NA	NA	NA	NA	NA	NA
vpnaydk	Adapter molecule crk OS=Mus musculus GN=Crk PE=1 SV=1 - [CRK_MOUSE]	Q64010	251	Y5	NA	0.0666963	1.07615	0.538073	NA	NA	NA	NA	NA	NA	NA	NA	NA	NA	NA	NA	NA	NA	NA	0.357248	1.13558	0.567788	NA	NA	NA	NA	NA	NA	NA	NA	NA	NA	NA	NA	NA	NA	NA
vpnaydktalalevgelvk	Adapter molecule crk OS=Mus musculus GN=Crk PE=1 SV=1 - [CRK_MOUSE]	Q64010	251	Y5	NA	-0.109485	1.01415	0.453542	NA	NA	NA	NA	NA	NA	NA	NA	NA	NA	NA	NA	NA	NA	NA	0.218882	1.22299	0.706095	NA	NA	NA	NA	NA	NA	NA	NA	NA	NA	NA	NA	NA	NA	NA
vqendgkepppvvnyeedar	Tyrosine-protein kinase Fer OS=Mus musculus GN=Fer PE=1 SV=2 - [FER_MOUSE]	P70451	402	Y15	NA	0.0934595	0.637604	0.225427	NA	NA	NA	NA	NA	NA	NA	NA	NA	-0.370599	0.443046	0.221523	-0.259433	0.450926	0.260342	2.12522	0.507459	0.169153	NA	NA	NA	NA	NA	NA	NA	NA	NA	1.77107	0.709791	0.354896	2.22149	0.929604	0.536707
vqpneavytk	Glucose-6-phosphate 1-dehydrogenase X OS=Mus musculus GN=G6pdx PE=1 SV=3 - [G6PD1_MOUSE]	Q00612	401	Y8	NA	0.123516	0.158714	0.079357	NA	NA	NA	NA	NA	NA	NA	NA	NA	-0.0621102	0.0477262	0.0337475	-0.125441	0.0936681	0.0662333	0.692186	0.146223	0.0653928	NA	NA	NA	NA	NA	NA	NA	NA	NA	-0.205103	0.239324	0.169228	0.0355055	0.133659	0.0945109
vtppegydvvtvfpk	PDZ and LIM domain protein 1 OS=Rattus norvegicus GN=Pdlim1 PE=1 SV=4 - [PDLI1_RAT]	P52944	319	Y7	NA	NA	NA	NA	NA	NA	NA	NA	NA	NA	NA	NA	NA	NA	NA	NA	NA	NA	NA	NA	NA	NA	NA	NA	NA	NA	NA	NA	NA	NA	NA	NA	NA	NA	NA	NA	NA
vvaiydytk	Abl interactor 1 OS=Mus musculus GN=Abi1 PE=1 SV=3 - [ABI1_MOUSE]|Abl interactor 2 OS=Mus musculus GN=Abi2 PE=1 SV=1 - [ABI2_MOUSE]	Q8CBW3|P62484	393;428	Y5	NA	-0.257512	0.323962	0.187039	NA	NA	NA	NA	NA	NA	NA	NA	NA	NA	NA	NA	NA	NA	NA	0.722367	0.154044	0.077022	NA	NA	NA	NA	NA	NA	NA	NA	NA	NA	NA	NA	NA	NA	NA
vvdlmaymaske	Glyceraldehyde-3-phosphate dehydrogenase OS=Mus musculus GN=Gapdh PE=1 SV=2 - [G3P_MOUSE]	P16858	328	Y7	NA	-0.0555443	0.155472	0.0777359	NA	NA	NA	NA	NA	NA	NA	NA	NA	NA	NA	NA	NA	NA	NA	0.336017	0.411953	0.237841	NA	NA	NA	NA	NA	NA	NA	NA	NA	NA	NA	NA	NA	NA	NA
vvdysqfqesddadedygr	Nuclear ubiquitous casein and cyclin-dependent kinase substrate 1 OS=Mus musculus GN=Nucks1 PE=1 SV=1 - [NUCKS_MOUSE]	Q80XU3	26	Y17	NA	-0.161931	0.291463	0.168276	0.0208924	0.0277654	0.0196331	NA	NA	NA	-0.0252568	0.168969	0.119479	-0.209711	0.159668	0.112902	NA	NA	NA	-0.189413	0.212309	0.122577	-0.0179798	0.0144779	0.0102374	NA	NA	NA	-0.137008	0.0478866	0.0338609	-0.298617	0.389253	0.275243	NA	NA	NA
vvqdfidifsdyanfk	Receptor-type tyrosine-protein phosphatase epsilon OS=Mus musculus GN=Ptpre PE=1 SV=3 - [PTPRE_MOUSE]	P49446	695	Y12	NA	-0.0251045	0.458576	0.152859	-0.173727	0.239195	0.138099	0.198502	0.388941	0.275023	0.157007	0.230283	0.132954	-2.05279	0.986114	0.569333	NA	NA	NA	0.733172	0.487059	0.172201	1.16209	0.196622	0.11352	0.440407	0.201483	0.14247	1.09767	0.462779	0.267186	-1.05415	0.886233	0.511667	NA	NA	NA
vvqeyidafsdyanfk	Receptor-type tyrosine-protein phosphatase alpha OS=Mus musculus GN=Ptpra PE=1 SV=3 - [PTPRA_MOUSE]	P18052	825	Y12	NA	-0.0360867	0.426637	0.12316	0.00307586	0.202508	0.101254	0.0476562	0.363755	0.210014	-0.15691	0.469722	0.234861	-1.16893	0.118476	0.0684022	NA	NA	NA	0.616643	0.378344	0.114075	0.857361	0.301203	0.150601	0.241375	0.298352	0.172254	0.970661	0.379019	0.18951	-0.778137	0.415779	0.24005	NA	NA	NA
vyedr	Palmdelphin OS=Mus musculus GN=Palmd PE=1 SV=1 - [PALMD_MOUSE]	Q9JHU2	209	Y2	NA	0.322037	0.217189	0.153576	-0.18159	0.181211	0.104622	NA	NA	NA	-0.150294	0.272478	0.157316	NA	NA	NA	NA	NA	NA	0.727551	0.223621	0.158124	0.353524	0.212974	0.122961	NA	NA	NA	0.735551	0.276645	0.159721	NA	NA	NA	NA	NA	NA
vyeiqdiyenswtk	Eukaryotic translation initiation factor 3 subunit L OS=Mus musculus GN=Eif3l PE=1 SV=1 - [EIF3L_MOUSE]	Q8QZY1	89	Y2	NA	0.0337138	0.329415	0.147319	NA	NA	NA	NA	NA	NA	NA	NA	NA	NA	NA	NA	NA	NA	NA	0.370339	0.0953834	0.0476917	NA	NA	NA	NA	NA	NA	NA	NA	NA	NA	NA	NA	NA	NA	NA
vyelqasr	Eukaryotic translation initiation factor 3 subunit L OS=Mus musculus GN=Eif3l PE=1 SV=1 - [EIF3L_MOUSE]	Q8QZY1	72	Y2	NA	0.0279993	0.277699	0.124191	-0.0126454	0.711123	0.50284	NA	NA	NA	-0.137466	0.433599	0.306601	NA	NA	NA	NA	NA	NA	1.39239	0.405689	0.18143	0.765177	0.138495	0.097931	NA	NA	NA	1.60073	0.0486137	0.0343751	NA	NA	NA	NA	NA	NA
vyenvglmqqqr	Tyrosine-protein phosphatase non-receptor type 11 OS=Mus musculus GN=Ptpn11 PE=1 SV=2 - [PTN11_MOUSE]	P35235	584	Y2	M8	0.224268	0.473277	0.157759	0.124397	0.273467	0.136734	-0.371509	0.183162	0.129515	0.110422	0.16819	0.0840949	-0.547217	0.269554	0.134777	-0.125848	0.167202	0.0836009	1.03986	0.446151	0.148717	0.620403	0.426571	0.213286	-0.0366519	0.84544	0.597816	1.04927	0.689036	0.344518	0.89907	0.320027	0.160014	0.975833	0.3122	0.1561
vyenvglmqqqr	Tyrosine-protein phosphatase non-receptor type 11 OS=Mus musculus GN=Ptpn11 PE=1 SV=2 - [PTN11_MOUSE]	P35235	584	Y2	NA	0.196535	0.521211	0.130303	0.0687407	0.252454	0.112901	-0.385504	0.422263	0.243794	0.178058	0.278352	0.124483	-1.10687	0.711247	0.268826	-0.547739	0.332549	0.14872	1.27381	0.303933	0.0759832	0.645001	0.237985	0.10643	0.678448	0.407793	0.235439	1.17841	0.379129	0.169551	0.684834	0.511709	0.193408	0.919627	0.500071	0.223638
vyidpftyedpneavr	Ephrin type-B receptor 3 OS=Mus musculus GN=Ephb3 PE=1 SV=2 - [EPHB3_MOUSE]|Ephrin type-B receptor 4 OS=Mus musculus GN=Ephb4 PE=1 SV=2 - [EPHB4_MOUSE]	P54754|P54761	603;590	Y2	NA	NA	NA	NA	NA	NA	NA	NA	NA	NA	NA	NA	NA	NA	NA	NA	NA	NA	NA	NA	NA	NA	NA	NA	NA	NA	NA	NA	NA	NA	NA	NA	NA	NA	NA	NA	NA
vyndgydddnydyivk	Dual specificity tyrosine-phosphorylation-regulated kinase 1A OS=Mus musculus GN=Dyrk1a PE=1 SV=1 - [DYR1A_MOUSE]	Q61214	145	Y11	NA	0.106224	0.230829	0.0695977	0.251661	0.117422	0.0587112	-0.168808	0.334189	0.192944	0.264038	0.0917557	0.0458779	-0.772148	0.232288	0.103883	-0.466859	0.123696	0.0714157	0.281449	0.187023	0.053989	0.589864	0.153302	0.0766509	0.11715	0.0990051	0.0571606	0.45916	0.187709	0.0938547	-0.695244	0.29099	0.130135	-0.268475	0.187811	0.108433
vytyiqsr	Dual specificity tyrosine-phosphorylation-regulated kinase 2 OS=Mus musculus GN=Dyrk2 PE=2 SV=1 - [DYRK2_MOUSE]|Dual specificity tyrosine-phosphorylation-regulated kinase 4 OS=Mus musculus GN=Dyrk4 PE=2 SV=1 - [DYRK4_MOUSE]	Q5U4C9|Q8BI55	380;379	Y4	NA	0.177795	0.245893	0.0709833	0.0690498	0.460493	0.205939	-0.400312	0.182453	0.105339	-0.133292	0.508031	0.227198	0.0317823	0.129367	0.0578549	0.303369	0.133249	0.0666243	0.0770351	0.310733	0.0861819	-0.31085	0.438317	0.196021	-0.62306	0.490926	0.283436	-0.549464	0.517816	0.231574	0.0150081	0.287916	0.12876	-0.0727143	0.318424	0.159212
vyvtaesr	Abelson tyrosine-protein kinase 2 OS=Mus musculus GN=Abl2 PE=1 SV=1 - [ABL2_MOUSE]	Q4JIM5	231	Y2	NA	0.21689	0.454711	0.126114	-0.0874509	0.0633751	0.0283422	-0.367149	0.22563	0.130267	0.13236	0.252019	0.112706	-3.52688	1.86089	0.759706	-3.90893	1.02007	0.456188	1.19563	0.310054	0.0800555	0.730579	0.284325	0.127154	0.559456	0.223761	0.129189	1.03518	0.373593	0.167076	-4.98413	1.57547	0.704573	-3.61582	0.700623	0.313328
wdsyenmsadgevlhtqgpvdgslyak	Tensin-3 OS=Mus musculus GN=Tns3 PE=1 SV=1 - [TENS3_MOUSE]	Q5SSZ5	332;345;354	S3,T16,Y25	NA	-0.415928	0.780959	0.552221	NA	NA	NA	NA	NA	NA	NA	NA	NA	NA	NA	NA	NA	NA	NA	NA	NA	NA	NA	NA	NA	NA	NA	NA	NA	NA	NA	NA	NA	NA	NA	NA	NA
wdsyenmsadgevlhtqgpvdgslyak	Tensin-3 OS=Mus musculus GN=Tns3 PE=1 SV=1 - [TENS3_MOUSE]	Q5SSZ5	332;354	S3,Y25	M7	-0.0856409	0.344248	0.114749	-0.0901172	0.139555	0.0805719	NA	NA	NA	-0.100369	0.352202	0.203344	-1.97734	0.52535	0.303311	-0.736947	0.164274	0.0948436	-0.262454	0.297847	0.112575	-0.321634	0.146134	0.0843706	NA	NA	NA	-0.50303	0.161168	0.0930504	-1.82276	0.466003	0.269047	-0.723395	0.424794	0.245255
wdsyenmsadgevlhtqgpvdgslyak	Tensin-3 OS=Mus musculus GN=Tns3 PE=1 SV=1 - [TENS3_MOUSE]	Q5SSZ5	332;354	S3,Y25	NA	-0.20715	0.449182	0.120049	-0.0589796	0.172964	0.0773518	-0.164236	0.377308	0.217839	-0.223671	0.362557	0.16214	-2.07368	0.765379	0.342288	-0.961592	0.152332	0.0761661	-0.472129	0.3191	0.0885023	-0.402696	0.151718	0.0678505	-0.356206	0.255015	0.147233	-0.702769	0.216494	0.0968191	-3.00751	0.940053	0.420405	-1.25375	0.234549	0.117275
wdsyenmsadgevlhtqgpvdgslyak	Tensin-3 OS=Mus musculus GN=Tns3 PE=1 SV=1 - [TENS3_MOUSE]	Q5SSZ5	337;354	S8,Y25	M7	0.126568	0.0179705	0.012707	NA	NA	NA	NA	NA	NA	NA	NA	NA	NA	NA	NA	NA	NA	NA	NA	NA	NA	NA	NA	NA	NA	NA	NA	NA	NA	NA	NA	NA	NA	NA	NA	NA
wdsyenmsadgevlhtqgpvdgslyak	Tensin-3 OS=Mus musculus GN=Tns3 PE=1 SV=1 - [TENS3_MOUSE]	Q5SSZ5	337;354	S8,Y25	NA	NA	NA	NA	NA	NA	NA	NA	NA	NA	NA	NA	NA	NA	NA	NA	NA	NA	NA	NA	NA	NA	NA	NA	NA	NA	NA	NA	NA	NA	NA	NA	NA	NA	NA	NA	NA
wdsyenmsadgevlhtqgpvdgslyak	Tensin-3 OS=Mus musculus GN=Tns3 PE=1 SV=1 - [TENS3_MOUSE]	Q5SSZ5	345;354	T16,Y25	M7	0.0553423	0.16687	0.0963423	-0.242516	0.277889	0.196497	NA	NA	NA	0.119623	0.0996973	0.0704966	NA	NA	NA	NA	NA	NA	NA	NA	NA	-0.176557	0.0811319	0.0573689	NA	NA	NA	-0.120623	0.169591	0.119919	NA	NA	NA	NA	NA	NA
wdsyenmsadgevlhtqgpvdgslyak	Tensin-3 OS=Mus musculus GN=Tns3 PE=1 SV=1 - [TENS3_MOUSE]	Q5SSZ5	354	Y25	NA	-0.259177	0.445233	0.148411	-0.177061	0.229464	0.162256	-0.493007	0.274477	0.158469	-0.379208	0.0323209	0.0228543	-2.85189	1.43626	1.01559	NA	NA	NA	-0.107588	0.612423	0.216524	-0.0989608	0.281843	0.199293	-0.351891	0.605958	0.34985	-0.322195	0.294985	0.208586	NA	NA	NA	NA	NA	NA
wdtgenpiyk	Integrin beta-1 OS=Mus musculus GN=Itgb1 PE=1 SV=1 - [ITB1_MOUSE]	P09055	783	Y9	NA	-0.193502	0.385495	0.192747	NA	NA	NA	NA	NA	NA	NA	NA	NA	NA	NA	NA	NA	NA	NA	0.767455	0.158866	0.071047	NA	NA	NA	NA	NA	NA	NA	NA	NA	NA	NA	NA	NA	NA	NA
wtapeaalygr	Neuronal proto-oncogene tyrosine-protein kinase Src OS=Mus musculus GN=Src PE=1 SV=4 - [SRC_MOUSE]|Tyrosine-protein kinase Fyn OS=Mus musculus GN=Fyn PE=1 SV=4 - [FYN_MOUSE]|Tyrosine-protein kinase Yes OS=Mus musculus GN=Yes1 PE=1 SV=3 - [YES_MOUSE]	P05480|P39688|Q04736	444;440;444	Y9	NA	0.227744	0.22896	0.11448	-0.390067	0.225118	0.129972	NA	NA	NA	-0.177448	0.149902	0.0865457	-1.11069	0.427816	0.302511	0.0993373	0.216779	0.153286	1.15741	0.349028	0.174514	0.757466	0.430555	0.248581	NA	NA	NA	1.10775	0.501548	0.289569	0.0894223	0.712594	0.50388	1.30946	0.583994	0.412946
wteygltftek	Voltage-dependent anion-selective channel protein 1 OS=Mus musculus GN=Vdac1 PE=1 SV=3 - [VDAC1_MOUSE]	Q60932	80	Y4	NA	-0.275446	0.295248	0.147624	NA	NA	NA	NA	NA	NA	NA	NA	NA	NA	NA	NA	NA	NA	NA	-0.0370179	0.230346	0.162879	NA	NA	NA	NA	NA	NA	NA	NA	NA	NA	NA	NA	NA	NA	NA
yaalanldnifsagqggdqgsgfgttgk	Arf-GAP domain and FG repeat-containing protein 1 OS=Mus musculus GN=Agfg1 PE=1 SV=2 - [AGFG1_MOUSE]	Q8K2K6	327	Y1	NA	-0.889584	1.13415	0.567073	NA	NA	NA	NA	NA	NA	NA	NA	NA	-1.35509	0.341251	0.241301	NA	NA	NA	0.176588	0.528415	0.305081	NA	NA	NA	NA	NA	NA	NA	NA	NA	-1.2595	0.106962	0.0756338	NA	NA	NA
yadlpgiar	Dynactin subunit 2 OS=Mus musculus GN=Dctn2 PE=1 SV=3 - [DCTN2_MOUSE]	Q99KJ8	6	Y1	NA	0.334055	0.431391	0.136418	-0.0282335	0.148941	0.0744705	-0.04606	0.344972	0.243932	0.439791	0.442445	0.221222	-0.74134	0.204422	0.0914205	-0.247067	0.322878	0.186414	0.936588	0.284931	0.090103	0.618077	0.39463	0.197315	0.367993	0.195106	0.137961	0.990252	0.501803	0.250902	0.242693	0.480911	0.21507	0.83945	0.491852	0.283971
yahqqppspspiyssstk	Paxillin OS=Rattus norvegicus GN=Pxn PE=1 SV=1 - [PAXI_RAT]	Q66H76	76;83	Y1,S8	NA	-0.312787	0.172254	0.121802	NA	NA	NA	NA	NA	NA	NA	NA	NA	NA	NA	NA	NA	NA	NA	0.112605	0.0166795	0.0117942	NA	NA	NA	NA	NA	NA	NA	NA	NA	NA	NA	NA	NA	NA	NA
yahqqppspspiyssstk	Paxillin OS=Rattus norvegicus GN=Pxn PE=1 SV=1 - [PAXI_RAT]	Q66H76	83;88	S8,Y13	NA	-0.235376	0.791456	0.395728	NA	NA	NA	NA	NA	NA	NA	NA	NA	-0.926037	1.06372	0.752161	NA	NA	NA	0.580927	0.267294	0.133647	NA	NA	NA	NA	NA	NA	NA	NA	NA	-1.31568	0.110874	0.0784	NA	NA	NA
yahqqppspspiyssstk	Paxillin OS=Rattus norvegicus GN=Pxn PE=1 SV=1 - [PAXI_RAT]	Q66H76	85;88	S10,Y13	NA	0.0781938	0.760431	0.310445	NA	NA	NA	NA	NA	NA	NA	NA	NA	-0.861932	0.88416	0.51047	-0.51397	0.258645	0.18289	0.499759	0.257541	0.115176	NA	NA	NA	NA	NA	NA	NA	NA	NA	-1.42586	1.13851	0.65732	-0.284695	0.4257	0.301015
yahqqppspspiyssstk	Paxillin OS=Rattus norvegicus GN=Pxn PE=1 SV=1 - [PAXI_RAT]	Q66H76	88	Y13	NA	-0.104671	0.389229	0.194614	NA	NA	NA	NA	NA	NA	NA	NA	NA	NA	NA	NA	NA	NA	NA	-0.68255	0.916505	0.458252	NA	NA	NA	NA	NA	NA	NA	NA	NA	NA	NA	NA	NA	NA	NA
yalydatyetk	Cofilin-1 OS=Mus musculus GN=Cfl1 PE=1 SV=3 - [COF1_MOUSE]|Cofilin-2 OS=Mus musculus GN=Cfl2 PE=1 SV=1 - [COF2_MOUSE]	P18760|P45591	85;85	Y4	NA	NA	NA	NA	NA	NA	NA	NA	NA	NA	NA	NA	NA	NA	NA	NA	NA	NA	NA	NA	NA	NA	NA	NA	NA	NA	NA	NA	NA	NA	NA	NA	NA	NA	NA	NA	NA
yalydatyetk	Cofilin-1 OS=Mus musculus GN=Cfl1 PE=1 SV=3 - [COF1_MOUSE]|Cofilin-2 OS=Mus musculus GN=Cfl2 PE=1 SV=1 - [COF2_MOUSE]	P18760|P45591	89;89	Y8	NA	-0.0765801	0.122061	0.0863099	NA	NA	NA	NA	NA	NA	NA	NA	NA	NA	NA	NA	NA	NA	NA	-0.0159255	0.10519	0.0743806	NA	NA	NA	NA	NA	NA	NA	NA	NA	NA	NA	NA	NA	NA	NA
yaplhlvplier	Cytoplasmic FMR1-interacting protein 1 OS=Mus musculus GN=Cyfip1 PE=1 SV=1 - [CYFP1_MOUSE]|Cytoplasmic FMR1-interacting protein 2 OS=Mus musculus GN=Cyfip2 PE=1 SV=2 - [CYFP2_MOUSE]	Q7TMB8|Q5SQX6	1053;1054	Y1	NA	-0.335056	0.531189	0.375607	NA	NA	NA	NA	NA	NA	NA	NA	NA	NA	NA	NA	NA	NA	NA	0.703657	0.56617	0.326879	NA	NA	NA	NA	NA	NA	NA	NA	NA	NA	NA	NA	NA	NA	NA
yatpqviqapgpr	Activated CDC42 kinase 1 OS=Mus musculus GN=Tnk2 PE=1 SV=2 - [ACK1_MOUSE]	O54967	842	Y1	NA	-0.0687237	0.381637	0.144245	NA	NA	NA	NA	NA	NA	-0.261493	0.621238	0.439281	-0.669671	0.25941	0.149771	-0.49614	0.698084	0.403039	0.48165	0.288083	0.108885	0.175906	0.366987	0.259499	NA	NA	NA	0.453251	0.618219	0.437147	-0.414557	0.740644	0.427611	0.35072	0.47425	0.273808
yawqgvallpfvder	5'-3' exoribonuclease 2 OS=Mus musculus GN=Xrn2 PE=1 SV=1 - [XRN2_MOUSE]	Q9DBR1	642	Y1	NA	0.248682	0.478504	0.195348	NA	NA	NA	NA	NA	NA	NA	NA	NA	NA	NA	NA	NA	NA	NA	0.267595	0.323403	0.161701	NA	NA	NA	NA	NA	NA	NA	NA	NA	NA	NA	NA	NA	NA	NA
ycrpesqehpeadpgsaapylk	Signal transducer and activator of transcription 3 OS=Mus musculus GN=Stat3 PE=1 SV=2 - [STAT3_MOUSE]	P42227	705	Y20	C2	-0.467874	0.296324	0.13252	NA	NA	NA	NA	NA	NA	NA	NA	NA	-0.330144	0.847709	0.599421	NA	NA	NA	1.06194	0.598254	0.267547	NA	NA	NA	NA	NA	NA	NA	NA	NA	0.428967	1.31255	0.928113	NA	NA	NA
ydgvqdpr	Membrane-associated progesterone receptor component 1 OS=Rattus norvegicus GN=Pgrmc1 PE=1 SV=3 - [PGRC1_RAT]	P70580	81	Y1	NA	-0.127087	1.15842	0.518062	0.950861	0.950109	0.671828	NA	NA	NA	0.757962	0.627279	0.443553	-0.263669	0.769518	0.544131	NA	NA	NA	2.63059	0.695786	0.311165	1.81833	0.30195	0.213511	NA	NA	NA	3.88934	0.395398	0.279589	1.5197	0.546497	0.386431	1.96902	0.225924	0.159752
ydnlsr	Palmitoyltransferase ZDHHC5 OS=Mus musculus GN=Zdhhc5 PE=1 SV=1 - [ZDHC5_MOUSE]|Probable palmitoyltransferase ZDHHC8 OS=Mus musculus GN=Zdhhc8 PE=1 SV=1 - [ZDHC8_MOUSE]	Q8VDZ4|Q5Y5T5	533;538	Y1	NA	-0.615396	0.284666	0.201289	NA	NA	NA	NA	NA	NA	NA	NA	NA	NA	NA	NA	NA	NA	NA	-0.599476	0.795623	0.56259	NA	NA	NA	NA	NA	NA	NA	NA	NA	NA	NA	NA	NA	NA	NA
ydsrpggygygygr	RNA-binding protein 3 OS=Mus musculus GN=Rbm3 PE=2 SV=1 - [RBM3_MOUSE]	O89086	124	Y10	NA	0.178088	0.0561477	0.0229222	NA	NA	NA	NA	NA	NA	NA	NA	NA	-0.454661	0.151819	0.107352	-0.294591	0.200678	0.1419	0.452959	0.269785	0.101969	NA	NA	NA	NA	NA	NA	NA	NA	NA	-0.622442	0.159063	0.112475	-0.066787	0.0223476	0.0158021
ydylgdr	Pleckstrin homology domain-containing family A member 6 OS=Mus musculus GN=Plekha6 PE=1 SV=1 - [PKHA6_MOUSE]	Q7TQG1	509	Y1	NA	0.228973	0.160078	0.0715892	0.159636	0.188908	0.094454	NA	NA	NA	0.103511	0.413359	0.206679	NA	NA	NA	NA	NA	NA	0.209704	0.365551	0.163479	0.13902	0.262374	0.131187	NA	NA	NA	-0.0299905	0.336698	0.168349	NA	NA	NA	NA	NA	NA
yeegeseaesitsfmdvsnpfhqlydtvr	Protein polybromo-1 OS=Mus musculus GN=Pbrm1 PE=1 SV=4 - [PB1_MOUSE]	Q8BSQ9	366	Y1	NA	-0.366818	0.0300672	0.0212607	NA	NA	NA	NA	NA	NA	NA	NA	NA	NA	NA	NA	NA	NA	NA	-0.482593	0.225198	0.159239	NA	NA	NA	NA	NA	NA	NA	NA	NA	NA	NA	NA	NA	NA	NA
yenvpligr	Protein tweety homolog 2 OS=Mus musculus GN=Ttyh2 PE=1 SV=1 - [TTYH2_MOUSE]	Q3TH73	494	Y1	NA	-0.090597	0.29656	0.0765714	-0.464387	0.0948232	0.0474116	-0.112883	0.426932	0.24649	-0.268803	0.100567	0.0502836	-0.555349	0.117246	0.0443148	-0.439515	0.176161	0.0787818	0.777068	0.174881	0.045154	0.499355	0.15867	0.0793352	0.765669	0.255796	0.147684	0.602979	0.168822	0.0844109	0.0251891	0.272278	0.102911	0.248126	0.161472	0.0722126
yeqlpr	Tight junction protein ZO-1 OS=Mus musculus GN=Tjp1 PE=1 SV=2 - [ZO1_MOUSE]	P39447	1145	Y1	NA	0.350708	0.24255	0.121275	0.241296	0.417171	0.294984	NA	NA	NA	0.0078062	0.277082	0.195927	NA	NA	NA	NA	NA	NA	0.376548	0.236721	0.118361	0.542666	0.314623	0.222472	NA	NA	NA	0.323391	0.0605506	0.0428158	NA	NA	NA	NA	NA	NA
yeslelcrpvlqqgr	Clathrin heavy chain 1 OS=Mus musculus GN=Cltc PE=1 SV=3 - [CLH1_MOUSE]	Q68FD5	430	Y1	C7	NA	NA	NA	NA	NA	NA	NA	NA	NA	NA	NA	NA	NA	NA	NA	NA	NA	NA	0.495766	0.218434	0.154456	NA	NA	NA	NA	NA	NA	NA	NA	NA	NA	NA	NA	NA	NA	NA
yesltdpsk	Heat shock protein HSP 90-alpha OS=Mus musculus GN=Hsp90aa1 PE=1 SV=4 - [HS90A_MOUSE]|Heat shock protein HSP 90-beta OS=Mus musculus GN=Hsp90ab1 PE=1 SV=3 - [HS90B_MOUSE]	P07901|P11499	61;56	Y1	NA	0.0751505	0.367329	0.0981728	-0.119967	0.117865	0.052711	-0.0576754	0.316898	0.182961	-0.0375377	0.112058	0.050114	-1.02097	0.498481	0.188408	-0.569516	0.265886	0.118908	1.33698	0.381167	0.0952918	0.478676	0.303103	0.135552	0.854419	0.280352	0.161862	1.52181	0.255255	0.114153	-0.598634	0.470421	0.177803	0.216733	0.176509	0.0789374
yesltdpskldsgk	Heat shock protein HSP 90-alpha OS=Mus musculus GN=Hsp90aa1 PE=1 SV=4 - [HS90A_MOUSE]|Heat shock protein HSP 90-beta OS=Mus musculus GN=Hsp90ab1 PE=1 SV=3 - [HS90B_MOUSE]	P07901|P11499	61;56	Y1	NA	0.181876	0.760176	0.537525	NA	NA	NA	NA	NA	NA	NA	NA	NA	NA	NA	NA	NA	NA	NA	0.980563	0.536471	0.379342	NA	NA	NA	NA	NA	NA	NA	NA	NA	NA	NA	NA	NA	NA	NA
yfagnlasggaagatslcfvypldfar	ADP/ATP translocase 1 OS=Mus musculus GN=Slc25a4 PE=1 SV=4 - [ADT1_MOUSE]|ADP/ATP translocase 2 OS=Mus musculus GN=Slc25a5 PE=1 SV=3 - [ADT2_MOUSE]	P48962|P51881	112;112	Y1	C18	-1.04394	0.711851	0.503355	NA	NA	NA	NA	NA	NA	NA	NA	NA	NA	NA	NA	NA	NA	NA	-0.492878	0.0979474	0.0692593	NA	NA	NA	NA	NA	NA	NA	NA	NA	NA	NA	NA	NA	NA	NA
yfeitdespyvhylntfssk	Coronin-1C OS=Mus musculus GN=Coro1c PE=1 SV=2 - [COR1C_MOUSE]	Q9WUM4	301	Y10	NA	NA	NA	NA	NA	NA	NA	NA	NA	NA	NA	NA	NA	NA	NA	NA	NA	NA	NA	NA	NA	NA	NA	NA	NA	NA	NA	NA	NA	NA	NA	NA	NA	NA	NA	NA	NA
yfepffaacpsyggr	Lipoma-preferred partner homolog OS=Rattus norvegicus GN=Lpp PE=2 SV=1 - [LPP_RAT]	Q5XI07	293	Y1	C9	-0.502217	0.656071	0.463912	NA	NA	NA	NA	NA	NA	NA	NA	NA	NA	NA	NA	NA	NA	NA	NA	NA	NA	NA	NA	NA	NA	NA	NA	NA	NA	NA	NA	NA	NA	NA	NA	NA
yfpafek	Glutathione S-transferase A3 OS=Mus musculus GN=Gsta3 PE=1 SV=2 - [GSTA3_MOUSE]	P30115	132	Y1	NA	0.112449	0.132953	0.0767603	NA	NA	NA	NA	NA	NA	NA	NA	NA	0.0422201	0.200135	0.141517	NA	NA	NA	0.247181	0.0440336	0.0254228	NA	NA	NA	NA	NA	NA	NA	NA	NA	0.175928	0.0950659	0.0672217	NA	NA	NA
ygqfsglnpggrpitppr	Serine/threonine-protein phosphatase PP1-alpha catalytic subunit OS=Mus musculus GN=Ppp1ca PE=1 SV=1 - [PP1A_MOUSE]	P62137	306;320	Y1,T15	NA	0.0509842	0.396039	0.177114	NA	NA	NA	NA	NA	NA	NA	NA	NA	NA	NA	NA	NA	NA	NA	0.0481572	0.0275574	0.0159103	NA	NA	NA	NA	NA	NA	NA	NA	NA	NA	NA	NA	NA	NA	NA
ygtdlsr	Sodium/potassium-transporting ATPase subunit alpha-1 OS=Mus musculus GN=Atp1a1 PE=1 SV=1 - [AT1A1_MOUSE]	Q8VDN2	55	Y1	NA	-0.29614	0.903251	0.260746	-0.334405	0.988007	0.44185	-1.07631	0.122242	0.0864381	-0.435166	1.23463	0.552141	-0.214249	0.407031	0.16617	0.137683	0.866283	0.387414	0.835866	1.04577	0.279495	-0.507635	1.01031	0.451826	-0.709951	0.361154	0.255374	0.665055	1.71085	0.765117	-0.223866	2.02352	0.826098	1.03541	0.894127	0.399866
ygvqadr	Src substrate cortactin OS=Mus musculus GN=Cttn PE=1 SV=2 - [SRC8_MOUSE]	Q60598	162	Y1	NA	0.411956	0.0612028	0.0432769	NA	NA	NA	NA	NA	NA	NA	NA	NA	NA	NA	NA	NA	NA	NA	0.144933	0.0829304	0.0586406	NA	NA	NA	NA	NA	NA	NA	NA	NA	NA	NA	NA	NA	NA	NA
ygyeipvdmlck	Proteasome subunit alpha type-6 OS=Mus musculus GN=Psma6 PE=1 SV=1 - [PSA6_MOUSE]	Q9QUM9	105	Y1	C11	-0.124836	0.425416	0.173675	NA	NA	NA	NA	NA	NA	NA	NA	NA	NA	NA	NA	NA	NA	NA	-0.0724849	0.243836	0.121918	NA	NA	NA	NA	NA	NA	NA	NA	NA	NA	NA	NA	NA	NA	NA
ygyeipvdmlck	Proteasome subunit alpha type-6 OS=Mus musculus GN=Psma6 PE=1 SV=1 - [PSA6_MOUSE]	Q9QUM9	107	Y3	C11	NA	NA	NA	NA	NA	NA	NA	NA	NA	NA	NA	NA	NA	NA	NA	NA	NA	NA	NA	NA	NA	NA	NA	NA	NA	NA	NA	NA	NA	NA	NA	NA	NA	NA	NA	NA
yidqeelnk	Heat shock protein HSP 90-alpha OS=Mus musculus GN=Hsp90aa1 PE=1 SV=4 - [HS90A_MOUSE]|Heat shock protein HSP 90-beta OS=Mus musculus GN=Hsp90ab1 PE=1 SV=3 - [HS90B_MOUSE]	P07901|P11499	285;276	Y1	NA	0.0253264	0.24586	0.0777479	-0.0520622	0.0548552	0.024532	-0.265326	0.274275	0.158353	0.0342659	0.148336	0.0663381	-1.34829	1.4945	0.862849	-0.488796	0.360998	0.208422	0.458026	0.180076	0.0542949	0.217946	0.154834	0.069244	0.0380558	0.176634	0.10198	0.452119	0.138065	0.0617445	-0.653451	0.642284	0.370823	-0.227016	0.273028	0.157633
yieacar	UDP-glucose 6-dehydrogenase OS=Mus musculus GN=Ugdh PE=1 SV=1 - [UGDH_MOUSE]	O70475	108	Y1	C5	-0.104485	0.0420016	0.0296996	-0.415403	0.230955	0.16331	NA	NA	NA	-0.301195	0.209874	0.148404	NA	NA	NA	NA	NA	NA	0.0637667	0.00206198	0.00145804	-0.221863	0.141627	0.100145	NA	NA	NA	-0.0132346	0.354081	0.250373	NA	NA	NA	NA	NA	NA
yitntdvlemk	Transmembrane emp24 domain-containing protein 5 OS=Mus musculus GN=Tmed5 PE=1 SV=1 - [TMED5_MOUSE]	Q9CXE7	142	Y1	NA	-0.401339	0.406186	0.287217	NA	NA	NA	NA	NA	NA	NA	NA	NA	NA	NA	NA	NA	NA	NA	NA	NA	NA	NA	NA	NA	NA	NA	NA	NA	NA	NA	NA	NA	NA	NA	NA	NA
ylcegtespyqtgqlhpair	Receptor-type tyrosine-protein phosphatase kappa OS=Mus musculus GN=Ptprk PE=1 SV=1 - [PTPRK_MOUSE]	P35822	870	Y10	C3	NA	NA	NA	NA	NA	NA	NA	NA	NA	NA	NA	NA	NA	NA	NA	NA	NA	NA	NA	NA	NA	NA	NA	NA	NA	NA	NA	NA	NA	NA	NA	NA	NA	NA	NA	NA
yldpeyidr	Dynactin subunit 3 OS=Mus musculus GN=Dctn3 PE=2 SV=2 - [DCTN3_MOUSE]	Q9Z0Y1	72	Y6	NA	0.503605	0.0543253	0.0384138	NA	NA	NA	NA	NA	NA	NA	NA	NA	NA	NA	NA	NA	NA	NA	1.22731	0.49842	0.352436	NA	NA	NA	NA	NA	NA	NA	NA	NA	NA	NA	NA	NA	NA	NA
yleqmqi	Amyloid-like protein 2 OS=Mus musculus GN=Aplp2 PE=1 SV=4 - [APLP2_MOUSE]	Q06335	701	Y1	M5	-0.290326	0.245788	0.173799	-0.355096	0.118473	0.083773	NA	NA	NA	-0.557452	0.449988	0.31819	NA	NA	NA	NA	NA	NA	0.199127	0.102334	0.0723609	-0.011712	0.30373	0.21477	NA	NA	NA	-0.0483459	0.179295	0.12678	NA	NA	NA	NA	NA	NA
yleqmqi	Amyloid-like protein 2 OS=Mus musculus GN=Aplp2 PE=1 SV=4 - [APLP2_MOUSE]	Q06335	701	Y1	NA	-0.143298	0.394145	0.10534	-0.364802	0.294101	0.207961	-0.0465262	0.557243	0.39403	-0.236492	0.132365	0.0935963	-0.358966	0.382276	0.156064	-0.463436	0.399866	0.178825	0.420748	0.460225	0.127643	0.16323	0.476112	0.336662	-0.028433	0.174076	0.12309	0.0738925	0.0449793	0.0318051	0.227386	0.486019	0.198416	0.397633	0.426897	0.190914
yllncdnmr	Presequence protease, mitochondrial OS=Mus musculus GN=Pitrm1 PE=1 SV=1 - [PREP_MOUSE]	Q8K411	771	Y1	C5	-0.330389	0.35536	0.102584	-0.104092	0.322832	0.186387	-0.26606	0.140096	0.099063	-0.565595	0.17537	0.10125	-0.514869	0.336832	0.127311	-0.378746	0.429809	0.192217	0.110494	0.267507	0.0741931	0.134967	0.201851	0.116539	-0.00723065	0.315943	0.223405	-0.33765	0.220289	0.127184	0.237681	0.377791	0.142791	-0.0315178	0.418369	0.1871
ylsftppek	Serine/threonine-protein kinase PAK 2 OS=Mus musculus GN=Pak2 PE=1 SV=1 - [PAK2_MOUSE]	Q8CIN4	139	Y1	NA	0.0864367	0.304112	0.21504	NA	NA	NA	NA	NA	NA	NA	NA	NA	NA	NA	NA	NA	NA	NA	0.358565	0.488591	0.345486	NA	NA	NA	NA	NA	NA	NA	NA	NA	NA	NA	NA	NA	NA	NA
ylyvdk	Myosin-9 OS=Mus musculus GN=Myh9 PE=1 SV=4 - [MYH9_MOUSE]	Q8VDD5	9	Y1	NA	0.524447	0.1793	0.126784	NA	NA	NA	NA	NA	NA	NA	NA	NA	NA	NA	NA	NA	NA	NA	1.54771	0.0714463	0.0412496	NA	NA	NA	NA	NA	NA	NA	NA	NA	NA	NA	NA	NA	NA	NA
ymedstyyk	Focal adhesion kinase 1 OS=Mus musculus GN=Ptk2 PE=1 SV=3 - [FAK1_MOUSE]	P34152	612;614	S5,Y7	NA	0.072273	0.655046	0.463188	-0.0869566	0.0731336	0.0517132	NA	NA	NA	-0.0325505	0.347889	0.245994	NA	NA	NA	NA	NA	NA	-0.189631	0.123157	0.0870851	-0.136908	0.600701	0.42476	NA	NA	NA	0.14644	0.193652	0.136933	NA	NA	NA	NA	NA	NA
ymedstyyk	Focal adhesion kinase 1 OS=Mus musculus GN=Ptk2 PE=1 SV=3 - [FAK1_MOUSE]	P34152	612;615	S5,Y8	NA	NA	NA	NA	NA	NA	NA	NA	NA	NA	NA	NA	NA	-1.00752	0.957531	0.677076	-0.408295	0.362303	0.256187	0.189771	0.27185	0.192227	NA	NA	NA	NA	NA	NA	NA	NA	NA	-2.00712	0.65696	0.464541	-0.557333	0.800542	0.566069
ymedstyyk	Focal adhesion kinase 1 OS=Mus musculus GN=Ptk2 PE=1 SV=3 - [FAK1_MOUSE]	P34152	613;615	T6,Y8	NA	0.423371	0.438881	0.165882	0.0955125	0.152071	0.0760355	NA	NA	NA	0.24935	0.0504105	0.0252052	NA	NA	NA	NA	NA	NA	0.215901	0.510964	0.193126	0.152224	0.131612	0.0658059	NA	NA	NA	0.0233527	0.35228	0.17614	NA	NA	NA	NA	NA	NA
ymedstyyk	Focal adhesion kinase 1 OS=Mus musculus GN=Ptk2 PE=1 SV=3 - [FAK1_MOUSE]	P34152	614	Y7	M2	0.265172	0.331746	0.0920098	-0.0194985	0.139647	0.062452	0.0224749	0.172468	0.0995744	0.0283553	0.246303	0.11015	-1.10646	0.485797	0.198326	-0.238576	0.302908	0.135465	0.14864	0.442673	0.114298	0.0816567	0.127568	0.05705	-0.192957	0.209593	0.121008	-0.165856	0.183159	0.081911	-1.89508	1.55656	0.635464	-0.229036	0.315787	0.141224
ymedstyyk	Focal adhesion kinase 1 OS=Mus musculus GN=Ptk2 PE=1 SV=3 - [FAK1_MOUSE]	P34152	614	Y7	NA	0.0801605	0.401107	0.100277	0.0384373	0.249756	0.111694	-0.0310191	0.0952754	0.0550073	0.104844	0.209432	0.0936608	-1.20508	0.407675	0.154087	-0.422841	0.0953421	0.0426383	-0.00623352	0.424858	0.106215	-0.0166068	0.280263	0.125338	-0.266323	0.188687	0.108938	-0.318185	0.307579	0.137553	-2.24458	1.49643	0.565597	-0.538817	0.108379	0.0484686
ymedstyyk	Focal adhesion kinase 1 OS=Mus musculus GN=Ptk2 PE=1 SV=3 - [FAK1_MOUSE]	P34152	615	Y8	M2	0.252438	0.262917	0.0792725	-0.0655103	0.145227	0.0726133	0.0984523	0.257587	0.182142	-0.0347066	0.232259	0.11613	-1.17646	0.550719	0.22483	-0.166086	0.208262	0.0931375	0.103187	0.37973	0.105318	0.0569723	0.137305	0.0686523	-0.0399337	0.232386	0.164322	-0.276898	0.188462	0.0942311	-2.49615	2.86136	1.16815	-0.266159	0.276087	0.12347
ymedstyyk	Focal adhesion kinase 1 OS=Mus musculus GN=Ptk2 PE=1 SV=3 - [FAK1_MOUSE]	P34152	615	Y8	NA	0.156221	0.409468	0.105724	0.0782371	0.199093	0.0890371	-0.012557	0.102897	0.0594077	0.12171	0.188067	0.0841062	-1.16354	0.429443	0.175319	-0.423948	0.154203	0.0689616	-0.0939004	0.385067	0.0994239	-0.00532236	0.244022	0.10913	-0.196977	0.184752	0.106667	-0.328636	0.306195	0.136935	-2.2934	1.4675	0.599106	-0.595084	0.12486	0.0558391
ynfhgtaeqdlpfck	Tyrosine-protein kinase CSK OS=Mus musculus GN=Csk PE=1 SV=2 - [CSK_MOUSE]	P41241	18	Y1	C14	-0.113321	0.243144	0.171929	NA	NA	NA	NA	NA	NA	NA	NA	NA	NA	NA	NA	NA	NA	NA	0.339491	0.144508	0.102183	NA	NA	NA	NA	NA	NA	NA	NA	NA	NA	NA	NA	NA	NA	NA
ynlvddghdlr	Carboxyl-terminal PDZ ligand of neuronal nitric oxide synthase protein OS=Mus musculus GN=Nos1ap PE=1 SV=3 - [CAPON_MOUSE]	Q9D3A8	7	Y1	NA	NA	NA	NA	NA	NA	NA	NA	NA	NA	NA	NA	NA	NA	NA	NA	NA	NA	NA	NA	NA	NA	NA	NA	NA	NA	NA	NA	NA	NA	NA	NA	NA	NA	NA	NA	NA
ynvyptydfacpivdsiegvthalr	Bifunctional glutamate/proline--tRNA ligase OS=Mus musculus GN=Eprs PE=1 SV=4 - [SYEP_MOUSE]	Q8CGC7	377	Y7	C11	-2.13244	0.727823	0.514648	NA	NA	NA	NA	NA	NA	NA	NA	NA	NA	NA	NA	NA	NA	NA	-1.3094	0.0627432	0.0443661	NA	NA	NA	NA	NA	NA	NA	NA	NA	NA	NA	NA	NA	NA	NA
ypiehgiitnwddmek	Actin, alpha cardiac muscle 1 OS=Mus musculus GN=Actc1 PE=1 SV=1 - [ACTC_MOUSE]|Actin, alpha skeletal muscle OS=Mus musculus GN=Acta1 PE=1 SV=1 - [ACTS_MOUSE]|Actin, aortic smooth muscle OS=Mus musculus GN=Acta2 PE=1 SV=1 - [ACTA_MOUSE]|Actin, gamma-enteric smooth muscle OS=Mus musculus GN=Actg2 PE=1 SV=1 - [ACTH_MOUSE]	P68033|P68134|P62737|P63268	71;71;70;71	Y1	NA	NA	NA	NA	NA	NA	NA	NA	NA	NA	NA	NA	NA	NA	NA	NA	NA	NA	NA	NA	NA	NA	NA	NA	NA	NA	NA	NA	NA	NA	NA	NA	NA	NA	NA	NA	NA
yqdvyvelnhik	TRIO and F-actin-binding protein OS=Mus musculus GN=Triobp PE=1 SV=3 - [TARA_MOUSE]	Q99KW3	1974	Y5	NA	NA	NA	NA	NA	NA	NA	NA	NA	NA	NA	NA	NA	NA	NA	NA	NA	NA	NA	NA	NA	NA	NA	NA	NA	NA	NA	NA	NA	NA	NA	NA	NA	NA	NA	NA	NA
yqevwtsstspr	Pseudopodium-enriched atypical kinase 1 OS=Mus musculus GN=Peak1 PE=1 SV=4 - [PEAK1_MOUSE]	Q69Z38	528	Y1	NA	0.289801	0.535813	0.239623	0.707452	0.225701	0.159595	NA	NA	NA	0.628153	0.0406148	0.028719	NA	NA	NA	NA	NA	NA	0.169669	0.474988	0.212421	0.684916	0.222964	0.157659	NA	NA	NA	0.555601	0.162597	0.114973	NA	NA	NA	NA	NA	NA
yqvgvhyelteeek	Cytoplasmic dynein 1 heavy chain 1 OS=Mus musculus GN=Dync1h1 PE=1 SV=2 - [DYHC1_MOUSE]	Q9JHU4	1008	Y7	NA	-0.337172	0.591515	0.418264	NA	NA	NA	NA	NA	NA	NA	NA	NA	NA	NA	NA	NA	NA	NA	NA	NA	NA	NA	NA	NA	NA	NA	NA	NA	NA	NA	NA	NA	NA	NA	NA	NA
yspsqnspihhipsr	Bcl-2-associated transcription factor 1 OS=Mus musculus GN=Bclaf1 PE=1 SV=2 - [BCLF1_MOUSE]	Q8K019	283;286	Y1,S4	NA	NA	NA	NA	NA	NA	NA	NA	NA	NA	NA	NA	NA	-0.0401226	0.0668404	0.0472633	NA	NA	NA	0.545274	0.0641527	0.0453628	NA	NA	NA	NA	NA	NA	NA	NA	NA	0.025322	0.693652	0.490486	NA	NA	NA
yspsqnspihhipsr	Bcl-2-associated transcription factor 1 OS=Mus musculus GN=Bclaf1 PE=1 SV=2 - [BCLF1_MOUSE]	Q8K019	283;289	Y1,S7	NA	NA	NA	NA	NA	NA	NA	NA	NA	NA	NA	NA	NA	-0.25804	0.0157507	0.0111374	NA	NA	NA	0.223728	0.0324481	0.0229443	NA	NA	NA	NA	NA	NA	NA	NA	NA	-0.253356	0.074381	0.0525953	NA	NA	NA
ysyydesqgeiyr	Protein MEMO1 OS=Mus musculus GN=Memo1 PE=1 SV=1 - [MEMO1_MOUSE]	Q91VH6	210	Y12	NA	0.263502	0.316252	0.129109	0.125314	0.193949	0.0969745	-0.0320667	0.2432	0.171968	0.0626813	0.1863	0.0931499	NA	NA	NA	NA	NA	NA	1.00277	0.230774	0.0942132	0.449874	0.393612	0.196806	0.544617	0.00777528	0.00549795	0.852584	0.523893	0.261947	NA	NA	NA	NA	NA	NA
ytdir	T-complex protein 1 subunit alpha OS=Rattus norvegicus GN=Tcp1 PE=1 SV=1 - [TCPA_RAT]	P28480	181	Y1	NA	0.118348	0.181427	0.0641441	-0.217425	0.177955	0.0889774	NA	NA	NA	-0.120248	0.20049	0.100245	-0.162929	0.177097	0.0885487	-0.103699	0.113163	0.0653347	0.210435	0.147815	0.0492716	-0.225661	0.183069	0.0915347	NA	NA	NA	-0.163173	0.17286	0.0864298	-0.623346	1.52336	0.76168	0.10916	0.0954238	0.055093
ytgdypsr	Unconventional myosin-VIIb OS=Mus musculus GN=Myo7b PE=1 SV=3 - [MYO7B_MOUSE]	Q99MZ6	1678	Y5	NA	0.253693	0.290162	0.129765	0.354075	0.156041	0.0780205	NA	NA	NA	0.199513	0.106246	0.0531229	NA	NA	NA	NA	NA	NA	-0.0103383	0.118994	0.053216	0.163648	0.161763	0.0808815	NA	NA	NA	-0.0403846	0.165857	0.0829283	NA	NA	NA	NA	NA	NA
ytvqdeshsewvscvr	Guanine nucleotide-binding protein subunit beta-2-like 1 OS=Mus musculus GN=Gnb2l1 PE=1 SV=3 - [GBLP_MOUSE]	P68040	140	Y1	C14	0.0441611	0.289411	0.144706	NA	NA	NA	NA	NA	NA	NA	NA	NA	NA	NA	NA	NA	NA	NA	0.28871	0.383696	0.191848	NA	NA	NA	NA	NA	NA	NA	NA	NA	NA	NA	NA	NA	NA	NA
yvepiedvpcgnivglvgvdqflvk	Elongation factor 2 OS=Mus musculus GN=Eef2 PE=1 SV=2 - [EF2_MOUSE]	P58252	457	Y1	C10	NA	NA	NA	NA	NA	NA	NA	NA	NA	NA	NA	NA	NA	NA	NA	NA	NA	NA	NA	NA	NA	NA	NA	NA	NA	NA	NA	NA	NA	NA	NA	NA	NA	NA	NA	NA
yygggneggr	Heterogeneous nuclear ribonucleoprotein L OS=Mus musculus GN=Hnrnpl PE=1 SV=2 - [HNRPL_MOUSE]	Q8R081	47	Y1	NA	0.286042	1.10143	0.778825	NA	NA	NA	NA	NA	NA	NA	NA	NA	NA	NA	NA	NA	NA	NA	0.892824	0.389394	0.275343	NA	NA	NA	NA	NA	NA	NA	NA	NA	NA	NA	NA	NA	NA	NA
yyrptevdflqgdcsk	GDP-mannose 4,6 dehydratase OS=Mus musculus GN=Gmds PE=1 SV=1 - [GMDS_MOUSE]	Q8K0C9	323	Y1	C14	-0.0673715	0.147885	0.10457	NA	NA	NA	NA	NA	NA	NA	NA	NA	NA	NA	NA	NA	NA	NA	NA	NA	NA	NA	NA	NA	NA	NA	NA	NA	NA	NA	NA	NA	NA	NA	NA	NA
yyrptevdflqgdcsk	GDP-mannose 4,6 dehydratase OS=Mus musculus GN=Gmds PE=1 SV=1 - [GMDS_MOUSE]	Q8K0C9	324	Y2	C14	-0.207426	0.0712761	0.0318756	NA	NA	NA	NA	NA	NA	NA	NA	NA	-0.465537	0.258666	0.149341	NA	NA	NA	-0.0248869	0.162232	0.066231	NA	NA	NA	NA	NA	NA	NA	NA	NA	-0.148825	0.246296	0.142199	NA	NA	NA
yytleeiqk	Cytochrome b5 OS=Mus musculus GN=Cyb5a PE=1 SV=2 - [CYB5_MOUSE]	P56395	11	Y1	NA	NA	NA	NA	NA	NA	NA	NA	NA	NA	NA	NA	NA	-0.368161	0.320772	0.22682	NA	NA	NA	1.97871	0.368319	0.260441	NA	NA	NA	NA	NA	NA	NA	NA	NA	0.563143	0.00042855	0.000303031	NA	NA	NA

## Sheet: Dataset EV6-description
Dataset	Experiment	Description	Relates to
EV6	Quantification of effects on tyrosine phosphorylation of dasatinib, BHA, rotenone, and NAC treatment in presence of oleic acid and plamitatic acid in hepatocytes in vitroafter 12h of co-treatment	Average (n>=2 ) log2 fold-changes relative to time-matched BSA	Figures 6A, EV5A, B; Dataset EV1 (for experimental set-up)
