# Supplementary material for: High‐fat diet in a mouse insulin‐resistant model induces widespread rewiring of the phosphotyrosine signaling network
Source: Mol Syst Biol. 2019 Aug 1;15(8):e8849. doi: 10.15252/msb.20198849 (PMC6674232; doi:10.15252/msb.20198849)
Supplement: Supplementary file 8 — Dataset EV7 [file MSB-15-e8849-s008.xlsx]

## Sheet: Dataset EV7
						in vivo HFD16 pTyr +/- BHA, related to study 1; male mice average (n>=2) sum-normalized abundances (sd - standard deviation; sem - standard error of the mean)
						HFD16 - BHA			HFD16 + BHA
Sequence	Protein Descriptions	Uniprot Protein Accession	PhSite in Peptide	PhSite in Protein	Other Peptide Modifications (C - carbamidomethylation; M - methionine oxidation)	avg	sd	sem	avg	sd	sem
aaneagyfneemapievk	3-ketoacyl-CoA thiolase, mitochondrial OS=Mus musculus GN=Acaa2 PE=1 SV=3 - [THIM_MOUSE]	Q8BWT1	Y7	198	NA	0.113322	0.011527	0.00515501	0.086678	0.0077617	0.00347114
aavpsgastgiyealelr	Alpha-enolase OS=Mus musculus GN=Eno1 PE=1 SV=3 - [ENOA_MOUSE]|Gamma-enolase OS=Mus musculus GN=Eno2 PE=1 SV=2 - [ENOG_MOUSE]|Beta-enolase OS=Mus musculus GN=Eno3 PE=1 SV=3 - [ENOB_MOUSE]	P17182;P17183;P21550	Y12	44;44;44	NA	0.124172	0.0497085	0.0157192	0.0758282	0.0130269	0.00411946
aavpsgastgiyealelrdndk	Alpha-enolase OS=Mus musculus GN=Eno1 PE=1 SV=3 - [ENOA_MOUSE]	P17182	Y12	44	NA	0.118156	0.0140912	0.00630179	0.0818443	0.0146743	0.00656257
aayfgiydtak	ADP/ATP translocase 2 OS=Mus musculus GN=Slc25a5 PE=1 SV=3 - [ADT2_MOUSE]	P51881	Y3	191	NA	0.107642	0.0188191	0.00595111	0.0923583	0.0127153	0.00402093
aayfgiydtak	ADP/ATP translocase 2 OS=Mus musculus GN=Slc25a5 PE=1 SV=3 - [ADT2_MOUSE]	P51881	Y7	195	NA	0.105733	0.0185014	0.00585066	0.0942672	0.0153487	0.00485368
aayqvaalpr	Ribonuclease UK114 OS=Mus musculus GN=Hrsp12 PE=1 SV=3 - [UK114_MOUSE]	P52760	Y3	110	NA	0.107416	0.0182027	0.00814049	0.0925839	0.00436931	0.00195402
acsveelyavppdadttk	Pseudopodium-enriched atypical kinase 1 OS=Mus musculus GN=Peak1 PE=1 SV=4 - [PEAK1_MOUSE]	Q69Z38	Y8	796	C2	0.102675	0.020427	0.00913524	0.0973253	0.0117711	0.00526419
addadefgysr	Staphylococcal nuclease domain-containing protein 1 OS=Mus musculus GN=Snd1 PE=1 SV=1 - [SND1_MOUSE]	Q78PY7	Y9	908	NA	0.106142	0.0162606	0.00727195	0.0938577	0.0149658	0.0066929
addyfllr	SEC14-like protein 4 OS=Mus musculus GN=Sec14l4 PE=2 SV=1 - [S14L4_MOUSE]	Q8R0F9	Y4	36	NA	0.130269	0.0737357	0.0329756	0.0697308	0.0197312	0.00882405
adhqplteasyvnlptialcntdsplr	40S ribosomal protein SA OS=Mus musculus GN=Rpsa PE=1 SV=4 - [RSSA_MOUSE]	P14206	Y11	139	C20	0.112785	0.0278349	0.0124481	0.0872151	0.0177505	0.00793826
adialvellyhveeldpgvvdnfpllk	Glutathione S-transferase A3 OS=Mus musculus GN=Gsta3 PE=1 SV=2 - [GSTA3_MOUSE]	P30115	Y10	165	NA	0.135689	0.0798956	0.0357304	0.0643107	0.0226718	0.0101391
aeerptfdylqsvlddfytategqyqqqp	Tyrosine-protein kinase Lyn OS=Mus musculus GN=Lyn PE=1 SV=4 - [LYN_MOUSE]	P25911	Y25	508	NA	0.119399	0.031004	0.00980431	0.0806012	0.0136002	0.00430077
aespkqvddppepvyanver	Rho GTPase-activating protein 27 OS=Mus musculus GN=Arhgap27 PE=1 SV=1 - [RHG27_MOUSE]	A2AB59	S3,Y15	215;227	NA	0.0818121	0.0200553	0.00634203	0.118188	0.0290987	0.00920183
agdeiicmdevyggtnr	Cystathionine gamma-lyase OS=Mus musculus GN=Cth PE=1 SV=1 - [CGL_MOUSE]	Q8VCN5	Y12	113	C7	0.117966	0.045066	0.0142511	0.0820335	0.0241484	0.00763638
agdeiicmdevyggtnr	Cystathionine gamma-lyase OS=Mus musculus GN=Cth PE=1 SV=1 - [CGL_MOUSE]	Q8VCN5	Y12	113	C7,M8	0.12109	0.0212436	0.00950042	0.0789103	0.016782	0.00750516
ageeehvysfpnk	Paxillin OS=Mus musculus GN=Pxn PE=1 SV=1 - [PAXI_MOUSE]	Q8VI36	Y8	118	NA	0.0991733	0.0150176	0.00474898	0.100827	0.0107503	0.00339953
ageeehvysfpnkqk	Paxillin OS=Mus musculus GN=Pxn PE=1 SV=1 - [PAXI_MOUSE]	Q8VI36	Y8	118	NA	0.126482	0.0717073	0.0320685	0.073518	0.0202064	0.00903657
agnvvygepiaaglgtdgr	Dihydropyrimidinase OS=Mus musculus GN=Dpys PE=2 SV=2 - [DPYS_MOUSE]	Q9EQF5	Y6	269	NA	0.0964102	0.00182427	0.000815841	0.10359	0.0106793	0.00477593
agsnvmqtftfyasedklenr	Betaine--homocysteine S-methyltransferase 1 OS=Mus musculus GN=Bhmt PE=2 SV=1 - [BHMT1_MOUSE]	O35490	Y12	77	NA	0.124695	0.0240339	0.0107483	0.075305	0.0170964	0.00764576
ahmvtldytvqvpgtgr	Glycine N-methyltransferase OS=Mus musculus GN=Gnmt PE=1 SV=3 - [GNMT_MOUSE]	Q9QXF8	Y8	221	M3	0.122045	0.0398968	0.0126165	0.0779554	0.0201199	0.00636248
ahmvtldytvqvpgtgr	Glycine N-methyltransferase OS=Mus musculus GN=Gnmt PE=1 SV=3 - [GNMT_MOUSE]	Q9QXF8	Y8	221	NA	0.116717	0.0438111	0.0138543	0.083283	0.0193777	0.00612777
alehftdlydikr	Clathrin heavy chain 1 OS=Mus musculus GN=Cltc PE=1 SV=3 - [CLH1_MOUSE]	Q68FD5	Y9	634	NA	0.109687	0.0472436	0.021128	0.0903127	0.0152442	0.0068174
aleldsnlyr	Myosin-9 OS=Mus musculus GN=Myh9 PE=1 SV=4 - [MYH9_MOUSE]	Q8VDD5	Y9	754	NA	0.0941805	0.00796652	0.00356273	0.105819	0.018652	0.00834142
alpqnddhyvmqehr	Activated CDC42 kinase 1 OS=Mus musculus GN=Tnk2 PE=1 SV=2 - [ACK1_MOUSE]	O54967	Y9	284	NA	0.100413	0.00952261	0.00425864	0.099587	0.0215049	0.00961727
alstanendgyvdmssfnafesk	FYVE, RhoGEF and PH domain-containing protein 5 OS=Mus musculus GN=Fgd5 PE=1 SV=2 - [FGD5_MOUSE]	Q80UZ0	Y11	576	M14	0.0972916	0.0252799	0.0113055	0.102708	0.0300414	0.0134349
alvpflldedyek	Signal-transducing adaptor protein 2 OS=Mus musculus GN=Stap2 PE=1 SV=1 - [STAP2_MOUSE]	Q8R0L1	Y11	250	NA	0.0584686	0.0100104	0.00447678	0.141531	0.0285265	0.0127574
alvpflldedyekvlgfvdsdrengesawavpsfr	Signal-transducing adaptor protein 2 OS=Mus musculus GN=Stap2 PE=1 SV=1 - [STAP2_MOUSE]	Q8R0L1	Y11	250	NA	0.0498129	0.00834089	0.00373016	0.150187	0.0205624	0.00919577
annttyglaaglftk	Retinal dehydrogenase 1 OS=Mus musculus GN=Aldh1a1 PE=1 SV=5 - [AL1A1_MOUSE]	P24549	Y6	426	NA	0.129771	0.065813	0.0294325	0.0702288	0.00952948	0.00426172
apaaigpysqavqvdr	Ribonuclease UK114 OS=Mus musculus GN=Hrsp12 PE=1 SV=3 - [UK114_MOUSE]	P52760	Y8	21	NA	0.100688	0.0188068	0.00594722	0.0993121	0.0085678	0.00270938
apcscsgdndqyvlmsspvgr	Insulin receptor substrate 2 OS=Mus musculus GN=Irs2 PE=1 SV=2 - [IRS2_MOUSE]	P81122	Y12	814	C3,C5	0.107577	0.0352172	0.0111366	0.0924233	0.0195093	0.0061694
apcscsgdndqyvlmsspvgr	Insulin receptor substrate 2 OS=Mus musculus GN=Irs2 PE=1 SV=2 - [IRS2_MOUSE]	P81122	Y12	814	C3,C5,M15	0.109526	0.0246062	0.00778115	0.0904741	0.0174672	0.00552361
asspaesspedsgymr	Insulin receptor substrate 2 OS=Mus musculus GN=Irs2 PE=1 SV=2 - [IRS2_MOUSE]	P81122	Y14	734	NA	0.0918944	0.00867986	0.00388175	0.108106	0.0485107	0.0216946
asyissaqldqpdpgavaaaaifr	Bifunctional ATP-dependent dihydroxyacetone kinase/FAD-AMP lyase (cyclizing) OS=Mus musculus GN=Dak PE=2 SV=1 - [DHAK_MOUSE]	Q8VC30	Y3	546	NA	0.121059	0.0136195	0.00609084	0.0789415	0.0205119	0.0091732
atetvysevk	Carcinoembryonic antigen-related cell adhesion molecule 2 OS=Mus musculus GN=Ceacam2 PE=1 SV=3 - [CEAM2_MOUSE]|Carcinoembryonic antigen-related cell adhesion molecule 1 OS=Mus musculus GN=Ceacam1 PE=1 SV=1 - [CEAM1_MOUSE]	Q925P2;P31809	Y6	514;515	NA	0.165995	0.0327544	0.0103579	0.0340052	0.00587158	0.00185676
avcstylqsr	Homeodomain-interacting protein kinase 1 OS=Mus musculus GN=Hipk1 PE=1 SV=2 - [HIPK1_MOUSE]|Homeodomain-interacting protein kinase 2 OS=Mus musculus GN=Hipk2 PE=1 SV=2 - [HIPK2_MOUSE]	O88904;Q9QZR5	Y6	352;361	C3	0.0997467	0.0103624	0.00327687	0.100253	0.00961501	0.00304053
ayefaer	Clathrin heavy chain 1 OS=Mus musculus GN=Cltc PE=1 SV=3 - [CLH1_MOUSE]	Q68FD5	Y2	1096	NA	0.0993743	0.014017	0.00443256	0.100626	0.0113904	0.00360195
cefqdayvllsek	60 kDa heat shock protein, mitochondrial OS=Mus musculus GN=Hspd1 PE=1 SV=1 - [CH60_MOUSE]	P63038	Y7	243	C1	0.0917148	0.00868485	0.00388398	0.108285	0.0123343	0.00551607
cfatqvyck	Uricase OS=Mus musculus GN=Uox PE=1 SV=2 - [URIC_MOUSE]	P25688	Y7	194	C1,C8	0.128043	0.0250587	0.0112066	0.0719573	0.0123003	0.00550087
cppraespkqvddppepvyanver	Rho GTPase-activating protein 27 OS=Mus musculus GN=Arhgap27 PE=1 SV=1 - [RHG27_MOUSE]	A2AB59	S7,Y19	215;227	C1	0.0920466	0.0242317	0.0108367	0.107953	0.00751327	0.00336004
cqyvtek	Fructose-bisphosphate aldolase A OS=Mus musculus GN=Aldoa PE=1 SV=2 - [ALDOA_MOUSE]|Fructose-bisphosphate aldolase C OS=Mus musculus GN=Aldoc PE=1 SV=4 - [ALDOC_MOUSE]	P05064;P05063	Y3	204;204	C1	0.0849234	0.0183953	0.00822662	0.115077	0.0187131	0.00836876
csdggiyck	1,4-alpha-glucan-branching enzyme OS=Mus musculus GN=Gbe1 PE=2 SV=1 - [GLGB_MOUSE]	Q9D6Y9	Y7	87	C1,C8	0.13741	0.0176783	0.00790599	0.0625903	0.0162443	0.00726466
cyemashlr	Profilin-1 OS=Mus musculus GN=Pfn1 PE=1 SV=2 - [PROF1_MOUSE]	P62962	Y2	129	C1	0.113465	0.0353658	0.0158161	0.0865348	0.0174696	0.00781263
dassqdcydipr	GRB2-associated-binding protein 1 OS=Mus musculus GN=Gab1 PE=1 SV=2 - [GAB1_MOUSE]	Q9QYY0	Y8	407	C7	0.0978594	0.0200361	0.00633597	0.102141	0.0155343	0.00491238
ddgsweviegyr	Glutamate dehydrogenase 1, mitochondrial OS=Mus musculus GN=Glud1 PE=1 SV=1 - [DHE3_MOUSE]	P26443	Y11	135	NA	0.107785	0.0162632	0.0072731	0.0922148	0.00485209	0.00216992
ddkhgsyenavhsgaldd	T-complex protein 1 subunit alpha OS=Mus musculus GN=Tcp1 PE=1 SV=3 - [TCPA_MOUSE]	P11983	Y7	545	NA	0.100587	0.0118344	0.00529252	0.0994134	0.0145648	0.00651359
dfvdhidlvdpvdgvvlvdpeylker	Beta-arrestin-1 OS=Mus musculus GN=Arrb1 PE=1 SV=1 - [ARRB1_MOUSE]	Q8BWG8	Y22	47	NA	0.0980631	0.0202383	0.00905085	0.101937	0.0138713	0.00620344
dgrplspdhleglyak	Partitioning defective 3 homolog B OS=Mus musculus GN=Pard3b PE=1 SV=2 - [PAR3L_MOUSE]	Q9CSB4	Y14	998	NA	0.13371	0.054361	0.024311	0.0662905	0.014602	0.00653021
dgvydvplhnpadak	Enhancer of filamentation 1 OS=Mus musculus GN=Nedd9 PE=1 SV=2 - [CASL_MOUSE]	O35177	Y4	344	NA	0.118066	0.0656888	0.0293769	0.0819339	0.0120522	0.00538993
diqqweyvplgpflgk	Fumarylacetoacetase OS=Mus musculus GN=Fah PE=1 SV=2 - [FAAA_MOUSE]	P35505	Y7	244	NA	0.114988	0.00521804	0.00233358	0.085012	0.0108166	0.00483734
divhsglaytmer	Glutamate dehydrogenase 1, mitochondrial OS=Mus musculus GN=Glud1 PE=1 SV=1 - [DHE3_MOUSE]	P26443	Y9	512	M11	0.0883995	0.0115837	0.00518039	0.111601	0.0201708	0.00902065
divhsglaytmer	Glutamate dehydrogenase 1, mitochondrial OS=Mus musculus GN=Glud1 PE=1 SV=1 - [DHE3_MOUSE]	P26443	Y9	512	NA	0.104106	0.035721	0.011296	0.0958943	0.0107927	0.00341295
diyetdyyr	Insulin-like growth factor 1 receptor OS=Mus musculus GN=Igf1r PE=1 SV=3 - [IGF1R_MOUSE]|Insulin receptor OS=Mus musculus GN=Insr PE=1 SV=2 - [INSR_MOUSE]	Q60751;P15208	Y7	1167;1179	NA	0.137906	0.0223475	0.00999413	0.0620943	0.00428558	0.00191657
diyetdyyrk	Insulin-like growth factor 1 receptor OS=Mus musculus GN=Igf1r PE=1 SV=3 - [IGF1R_MOUSE]|Insulin receptor OS=Mus musculus GN=Insr PE=1 SV=2 - [INSR_MOUSE]	Q60751;P15208	Y3,Y8	1163;1168;1175;1180	NA	0.153493	0.0286407	0.0128085	0.0465074	0.0131227	0.00586867
diyetdyyrk	Insulin-like growth factor 1 receptor OS=Mus musculus GN=Igf1r PE=1 SV=3 - [IGF1R_MOUSE]|Insulin receptor OS=Mus musculus GN=Insr PE=1 SV=2 - [INSR_MOUSE]	Q60751;P15208	Y7	1167;1179	NA	0.123271	0.0210885	0.00943107	0.0767291	0.00422165	0.00188798
dldiidnydyshtvk	Filamin-B OS=Mus musculus GN=Flnb PE=1 SV=3 - [FLNB_MOUSE]	Q80X90	Y10	904	NA	0.0997259	0.0107438	0.00480476	0.100274	0.0167415	0.00748703
dlgeaalneylr	Cytosolic 10-formyltetrahydrofolate dehydrogenase OS=Mus musculus GN=Aldh1l1 PE=1 SV=1 - [AL1L1_MOUSE]	Q8R0Y6	Y10	892	NA	0.113886	0.0600234	0.0189811	0.0861141	0.0271624	0.00858949
dlyantvlsggttmypgiadr	Actin, cytoplasmic 1 OS=Mus musculus GN=Actb PE=1 SV=1 - [ACTB_MOUSE]|Actin, cytoplasmic 2 OS=Mus musculus GN=Actg1 PE=1 SV=1 - [ACTG_MOUSE]	P60710;P63260	Y3	294;294	M14	0.116577	0.010143	0.00453607	0.083423	0.0185562	0.0082986
dpderptfeyiqsfledyftatepqyqpgenl	Tyrosine-protein kinase Yes OS=Mus musculus GN=Yes1 PE=1 SV=3 - [YES_MOUSE]	Q04736	Y26	535	NA	0.119799	0.0174973	0.00782502	0.0802007	0.0147085	0.00657784
dplldvydvppsvek	Breast cancer anti-estrogen resistance protein 1 OS=Mus musculus GN=Bcar1 PE=1 SV=2 - [BCAR1_MOUSE]	Q61140	Y7	291	NA	0.101903	0.0139528	0.00623987	0.0980968	0.0115426	0.00516199
dqylmwltqk	Phosphatidylinositol 3-kinase regulatory subunit alpha OS=Mus musculus GN=Pik3r1 PE=1 SV=2 - [P85A_MOUSE]	P26450	Y3	580	NA	0.100833	0.0189819	0.0060026	0.0991666	0.0131101	0.00414579
dsyvgdeaqsk	Actin, alpha skeletal muscle OS=Mus musculus GN=Acta1 PE=1 SV=1 - [ACTS_MOUSE]|Actin, gamma-enteric smooth muscle OS=Mus musculus GN=Actg2 PE=1 SV=1 - [ACTH_MOUSE]|Actin, cytoplasmic 1 OS=Mus musculus GN=Actb PE=1 SV=1 - [ACTB_MOUSE]|Actin, aortic smooth muscle OS=Mus musculus GN=Acta2 PE=1 SV=1 - [ACTA_MOUSE]|Actin, alpha cardiac muscle 1 OS=Mus musculus GN=Actc1 PE=1 SV=1 - [ACTC_MOUSE]|Actin, …	P68134;P63268;P60710;P62737;P68033;P63260	Y3	55;53;53;54;55;55	NA	0.0974554	0.0251144	0.0112315	0.102545	0.020409	0.00912719
dvdeaymnkvelesr	Keratin, type II cytoskeletal 8 OS=Mus musculus GN=Krt8 PE=1 SV=4 - [K2C8_MOUSE]	P11679	Y6	210	M7	0.0886987	0.0172416	0.00771066	0.111301	0.0229216	0.0102509
dvdeaymnkvelesr	Keratin, type II cytoskeletal 8 OS=Mus musculus GN=Krt8 PE=1 SV=4 - [K2C8_MOUSE]	P11679	Y6	210	NA	0.0716506	0.0103749	0.00328082	0.128349	0.0158024	0.00499715
dvdpgehyiik	Arginase-1 OS=Mus musculus GN=Arg1 PE=1 SV=1 - [ARGI1_MOUSE]	Q61176	Y8	188	NA	0.108252	0.0210731	0.00942417	0.0917484	0.0106599	0.00476724
dvieeyfk	40S ribosomal protein S12 OS=Mus musculus GN=Rps12 PE=1 SV=2 - [RS12_MOUSE]	P63323	Y6	127	NA	0.0913841	0.00764567	0.00341925	0.108616	0.00786432	0.00351703
dvipmdtlgpdgyatvdrr	Armadillo repeat protein deleted in velo-cardio-facial syndrome homolog OS=Mus musculus GN=Arvcf PE=1 SV=2 - [ARVC_MOUSE]	P98203	Y13	901	NA	0.0968327	0.0241684	0.0108084	0.103167	0.0201354	0.00900483
dyeiqr	Focal adhesion kinase 1 OS=Mus musculus GN=Ptk2 PE=1 SV=3 - [FAK1_MOUSE]	P34152	Y2	453	NA	0.102507	0.013479	0.00426244	0.0974932	0.00814133	0.00257451
eagyteftgppqkppr	Protein-tyrosine kinase 2-beta OS=Mus musculus GN=Ptk2b PE=1 SV=2 - [FAK2_MOUSE]	Q9QVP9	Y4	849	NA	0.116552	0.0246364	0.0110177	0.0834476	0.0208649	0.00933105
eaynlgvr	Betaine--homocysteine S-methyltransferase 1 OS=Mus musculus GN=Bhmt PE=2 SV=1 - [BHMT1_MOUSE]	O35490	Y3	289	NA	0.149581	0.0216107	0.0068339	0.0504187	0.00653085	0.00206524
ecdysidginr	Talin-2 OS=Mus musculus GN=Tln2 PE=1 SV=3 - [TLN2_MOUSE]	Q71LX4	Y4	1666	C2	0.124581	0.0170237	0.00538337	0.0754189	0.0144562	0.00457145
edvtypqpr	Alpha-ketoglutarate-dependent dioxygenase alkB homolog 3 OS=Mus musculus GN=Alkbh3 PE=1 SV=1 - [ALKB3_MOUSE]	Q8K1E6	Y5	127	NA	0.100219	0.00810084	0.0036228	0.0997811	0.00761714	0.00340649
eeadgiyaasaglr	Tyrosine-protein kinase Fes/Fps OS=Mus musculus GN=Fes PE=1 SV=2 - [FES_MOUSE]	P16879	Y7	713	NA	0.0895187	0.012283	0.00549313	0.110481	0.0146868	0.00656811
eevllpldnpygk	Uricase OS=Mus musculus GN=Uox PE=1 SV=2 - [URIC_MOUSE]	P25688	Y11	288	NA	0.118037	0.0250012	0.00790607	0.0819628	0.0131108	0.00414601
efveefiwpavqssalyedryllgtslarpciar	Argininosuccinate synthase OS=Mus musculus GN=Ass1 PE=1 SV=1 - [ASSY_MOUSE]	P16460	Y17	83	C31	0.12465	0.0176488	0.00789276	0.0753504	0.020703	0.00925866
egeeptvysddeepkdetar	Membrane-associated progesterone receptor component 1 OS=Mus musculus GN=Pgrmc1 PE=1 SV=4 - [PGRC1_MOUSE]	O55022	Y8	180	NA	0.0879892	0.0203765	0.00644361	0.112011	0.0220175	0.00696253
ehallaytlgvk	Elongation factor 1-alpha 2 OS=Mus musculus GN=Eef1a2 PE=1 SV=1 - [EF1A2_MOUSE]|Elongation factor 1-alpha 1 OS=Mus musculus GN=Eef1a1 PE=1 SV=3 - [EF1A1_MOUSE]	P62631;P10126	Y7	141;141	NA	0.127571	0.0179222	0.00566749	0.0724288	0.0119907	0.00379179
eiedaaqfatadpeppleelgyhiyssdppfevr	Pyruvate dehydrogenase E1 component subunit alpha, somatic form, mitochondrial OS=Mus musculus GN=Pdha1 PE=1 SV=1 - [ODPA_MOUSE]	P35486	Y22	366	NA	0.120961	0.0249501	0.011158	0.0790393	0.0247594	0.0110728
eienlilndpdfqhedynfltr	Peroxisomal acyl-coenzyme A oxidase 1 OS=Mus musculus GN=Acox1 PE=1 SV=5 - [ACOX1_MOUSE]	Q9R0H0	Y17	51	NA	0.110069	0.0185199	0.00828236	0.0899315	0.0169898	0.00759807
eiivtdytpqnlqelqk	Indolethylamine N-methyltransferase OS=Mus musculus GN=Inmt PE=1 SV=1 - [INMT_MOUSE]	P40936	Y7	87	NA	0.10311	0.0169836	0.00759531	0.0968898	0.020976	0.00938076
ekaeerptfdylqsvlddfytategqyqqqp	Tyrosine-protein kinase Lyn OS=Mus musculus GN=Lyn PE=1 SV=4 - [LYN_MOUSE]	P25911	Y27	508	NA	0.114375	0.0222412	0.00703328	0.0856249	0.0138114	0.00436755
elfddpsyvniqnldk	SHC-transforming protein 1 OS=Mus musculus GN=Shc1 PE=1 SV=3 - [SHC1_MOUSE]	P98083	Y8	423	NA	0.129276	0.0193211	0.00610986	0.0707237	0.00738224	0.00233447
elgehglyeytelk	Retinal dehydrogenase 1 OS=Mus musculus GN=Aldh1a1 PE=1 SV=5 - [AL1A1_MOUSE]|Aldehyde dehydrogenase, cytosolic 1 OS=Mus musculus GN=Aldh1a7 PE=2 SV=1 - [AL1A7_MOUSE]	P24549;O35945	Y8	484;484	NA	0.126673	0.0083181	0.00263041	0.0733271	0.0131397	0.00415514
elnyfak	Phosphoglycerate kinase 1 OS=Mus musculus GN=Pgk1 PE=1 SV=4 - [PGK1_MOUSE]	P09411	Y4	196	NA	0.117052	0.00776857	0.00347421	0.0829481	0.00637545	0.00285119
engvdavhpgygflser	Pyruvate carboxylase, mitochondrial OS=Mus musculus GN=Pc PE=1 SV=1 - [PYC_MOUSE]	Q05920	Y11	118	NA	0.107335	0.0130563	0.00583897	0.0926652	0.0213585	0.00955183
enpyedvdlk	Suppression of tumorigenicity 5 protein OS=Mus musculus GN=St5 PE=2 SV=1 - [ST5_MOUSE]	Q924W7	Y4	498	NA	0.105751	0.0165012	0.00521813	0.0942486	0.0156321	0.00494332
enpyydsr	Clathrin heavy chain 1 OS=Mus musculus GN=Cltc PE=1 SV=3 - [CLH1_MOUSE]	Q68FD5	Y4	899	NA	0.0971854	0.00785442	0.00248379	0.102815	0.0116595	0.00368706
epspvrydnlsr	Probable palmitoyltransferase ZDHHC8 OS=Mus musculus GN=Zdhhc8 PE=1 SV=1 - [ZDHC8_MOUSE]|Palmitoyltransferase ZDHHC5 OS=Mus musculus GN=Zdhhc5 PE=1 SV=1 - [ZDHC5_MOUSE]	Q5Y5T5;Q8VDZ4	S3,Y7	534;538;529;533	NA	0.0876722	0.0102036	0.00456317	0.112328	0.0198321	0.00886918
erdyaeiqdfhr	Partitioning defective 3 homolog OS=Mus musculus GN=Pard3 PE=1 SV=2 - [PARD3_MOUSE]	Q99NH2	Y4	1076	NA	0.118878	0.0259353	0.00820145	0.0811225	0.0166719	0.00527212
esgyvemk	Platelet endothelial aggregation receptor 1 OS=Mus musculus GN=Pear1 PE=1 SV=1 - [PEAR1_MOUSE]	Q8VIK5	Y4	941	NA	0.0693034	0.0130611	0.00413027	0.130697	0.0308928	0.00976916
esssiyisk	UDP-glucose 6-dehydrogenase OS=Mus musculus GN=Ugdh PE=1 SV=1 - [UGDH_MOUSE]	O70475	Y6	352	NA	0.042691	0.0173041	0.00547203	0.157309	0.022851	0.00722612
etaaqplplydtpyepedegaspegegtpwpr	SH2 domain-containing adapter protein F OS=Mus musculus GN=Shf PE=1 SV=2 - [SHF_MOUSE]	Q8CG80	Y10	27	NA	0.114694	0.014976	0.00669745	0.085306	0.0137781	0.00616175
etaielgyltaeqfdewvkpk	Fumarate hydratase, mitochondrial OS=Mus musculus GN=Fh PE=1 SV=3 - [FUMH_MOUSE]	P97807	Y8	488	NA	0.112118	0.00888767	0.00397469	0.0878821	0.017497	0.00782489
evcdgwslpnpeyytlr	Engulfment and cell motility protein 2 OS=Mus musculus GN=Elmo2 PE=1 SV=1 - [ELMO2_MOUSE]	Q8BHL5	Y13	48	C3	0.103527	0.00756563	0.00338345	0.0964728	0.0166332	0.00743859
evdeyck	Sorbitol dehydrogenase OS=Mus musculus GN=Sord PE=1 SV=3 - [DHSO_MOUSE]	Q64442	Y5	105	C6	0.115671	0.0172707	0.00546147	0.0843293	0.0201588	0.00637478
evdseyear	ADP-ribosylation factor GTPase-activating protein 2 OS=Mus musculus GN=Arfgap2 PE=1 SV=1 - [ARFG2_MOUSE]	Q99K28	Y6	444	NA	0.151332	0.0455208	0.0203575	0.048668	0.0246711	0.0110333
eveepciyesvr	Dual adapter for phosphotyrosine and 3-phosphotyrosine and 3-phosphoinositide OS=Mus musculus GN=Dapp1 PE=1 SV=1 - [DAPP1_MOUSE]	Q9QXT1	Y8	139	C6	0.0857378	0.0123762	0.00553479	0.114262	0.0327634	0.0146522
evgdygqlhk	Tyrosine-protein kinase JAK2 OS=Mus musculus GN=Jak2 PE=1 SV=2 - [JAK2_MOUSE]	Q62120	Y5	570	NA	0.109778	0.0116108	0.00367167	0.0902222	0.0113549	0.00359074
evstyik	Elongation factor 1-alpha 1 OS=Mus musculus GN=Eef1a1 PE=1 SV=3 - [EF1A1_MOUSE]	P10126	Y5	177	NA	0.126815	0.0201683	0.00637776	0.0731846	0.0176924	0.00559482
ewgyashngpdhwhelypiak	Carbonic anhydrase 3 OS=Mus musculus GN=Ca3 PE=1 SV=3 - [CAH3_MOUSE]	P16015	Y17	20	NA	0.161756	0.0381835	0.0170762	0.0382436	0.00966988	0.0043245
eydrlyeeytr	Phosphatidylinositol 3-kinase regulatory subunit gamma OS=Mus musculus GN=Pik3r3 PE=1 SV=1 - [P55G_MOUSE]|Phosphatidylinositol 3-kinase regulatory subunit alpha OS=Mus musculus GN=Pik3r1 PE=1 SV=2 - [P85A_MOUSE]	Q64143;P26450	Y6	199;467	NA	0.097679	0.0196499	0.00621384	0.102321	0.0125503	0.00396875
eyftfpask	Afadin OS=Mus musculus GN=Mllt4 PE=1 SV=3 - [AFAD_MOUSE]	Q9QZQ1	Y2	1230	NA	0.0936893	0.0147107	0.00657881	0.106311	0.00833564	0.00372781
eygmiylgk	Staphylococcal nuclease domain-containing protein 1 OS=Mus musculus GN=Snd1 PE=1 SV=1 - [SND1_MOUSE]	Q78PY7	Y2	109	M4	0.13572	0.0363134	0.0162399	0.0642804	0.0263957	0.0118045
eygmiylgk	Staphylococcal nuclease domain-containing protein 1 OS=Mus musculus GN=Snd1 PE=1 SV=1 - [SND1_MOUSE]	Q78PY7	Y2	109	NA	0.127623	0.025148	0.00795249	0.0723774	0.0115185	0.00364249
faelvytgfwhspecefvr	Argininosuccinate synthase OS=Mus musculus GN=Ass1 PE=1 SV=1 - [ASSY_MOUSE]	P16460	Y6	322	C15	0.124981	0.0118618	0.00530475	0.0750187	0.0159196	0.00711944
fdnlygcr	Adenosylhomocysteinase OS=Mus musculus GN=Ahcy PE=1 SV=3 - [SAHH_MOUSE]	P50247	Y5	193	C7	0.113904	0.021999	0.00695671	0.0860957	0.0116998	0.00369982
fedgdltlyqsnailr	Glutathione S-transferase P 1 OS=Mus musculus GN=Gstp1 PE=1 SV=2 - [GSTP1_MOUSE]|Glutathione S-transferase P 2 OS=Mus musculus GN=Gstp2 PE=2 SV=2 - [GSTP2_MOUSE]	P19157;P46425	Y9	64;64	NA	0.0917318	0.016162	0.00722786	0.108268	0.0217508	0.00972725
feltcyslapqik	Argininosuccinate synthase OS=Mus musculus GN=Ass1 PE=1 SV=1 - [ASSY_MOUSE]	P16460	Y6	133	C5	0.128088	0.0352324	0.0111415	0.0719123	0.0137112	0.00433585
fhilnnteydwwear	Tyrosine-protein kinase Fgr OS=Mus musculus GN=Fgr PE=1 SV=2 - [FGR_MOUSE]	P14234	Y9	100	NA	0.109202	0.0105947	0.00473812	0.0907975	0.0223299	0.00998625
fleenssdptytsslggk	Ephrin type-B receptor 4 OS=Mus musculus GN=Ephb4 PE=1 SV=2 - [EPHB4_MOUSE]	P54761	Y11	774	NA	0.0956948	0.0125429	0.00560937	0.104305	0.0173333	0.00775171
frenvqdvlptlpnpddyfllr	SEC14-like protein 2 OS=Mus musculus GN=Sec14l2 PE=2 SV=1 - [S14L2_MOUSE]	Q99J08	Y18	36	NA	0.126201	0.0520414	0.0164569	0.0737988	0.0226572	0.00716483
fsgwydadlspagheeak	Phosphoglycerate mutase 1 OS=Mus musculus GN=Pgam1 PE=1 SV=3 - [PGAM1_MOUSE]	Q9DBJ1	Y5	26	NA	0.107631	0.0159232	0.00712107	0.0923686	0.0131585	0.00588464
fwsvddtqvhteysslr	4-hydroxyphenylpyruvate dioxygenase OS=Mus musculus GN=Hpd PE=1 SV=3 - [HPPD_MOUSE]	P49429	Y13	221	NA	0.123664	0.0552194	0.0174619	0.0763365	0.0142589	0.00450906
gagafgyfevthditr	Catalase OS=Mus musculus GN=Cat PE=1 SV=4 - [CATA_MOUSE]	P24270	Y7	84	NA	0.101031	0.00803054	0.00359137	0.0989691	0.0151779	0.00678774
ganavgytnypdnvvfk	Pyruvate carboxylase, mitochondrial OS=Mus musculus GN=Pc PE=1 SV=1 - [PYC_MOUSE]	Q05920	Y7	651	NA	0.0984522	0.0105455	0.00471608	0.101548	0.0121932	0.00545295
gayslsir	Tyrosine-protein kinase Yes OS=Mus musculus GN=Yes1 PE=1 SV=3 - [YES_MOUSE]|Tyrosine-protein kinase Fyn OS=Mus musculus GN=Fyn PE=1 SV=4 - [FYN_MOUSE]|Tyrosine-protein kinase Fgr OS=Mus musculus GN=Fgr PE=1 SV=2 - [FGR_MOUSE]	Q04736;P39688;P14234	Y3	168;192;185	NA	0.103608	0.0184962	0.00827175	0.0963919	0.0104243	0.00466191
gddvinasgyr	Acyl-coenzyme A synthetase ACSM1, mitochondrial OS=Mus musculus GN=Acsm1 PE=1 SV=1 - [ACSM1_MOUSE]	Q91VA0	Y10	473	NA	0.0793403	0.0303312	0.0135645	0.12066	0.0172714	0.007724
gdvvyiyr	Sorbin and SH3 domain-containing protein 1 OS=Mus musculus GN=Sorbs1 PE=1 SV=2 - [SRBS1_MOUSE]	Q62417	Y5	1077	NA	0.105811	0.00806538	0.00360695	0.0941885	0.0157766	0.00705551
gepealyaavtk	Intersectin-2 OS=Mus musculus GN=Itsn2 PE=1 SV=2 - [ITSN2_MOUSE]	Q9Z0R6	Y7	922	NA	0.103467	0.0219933	0.00695488	0.0965332	0.0181086	0.00572645
gepnvsyicsr	Glycogen synthase kinase-3 alpha OS=Mus musculus GN=Gsk3a PE=1 SV=2 - [GSK3A_MOUSE]|Glycogen synthase kinase-3 beta OS=Mus musculus GN=Gsk3b PE=1 SV=2 - [GSK3B_MOUSE]	Q2NL51;Q9WV60	Y7	279;216	C9	0.0984724	0.00819072	0.00259013	0.101528	0.0102283	0.00323446
gevittycpannepiar	Alpha-aminoadipic semialdehyde dehydrogenase OS=Mus musculus GN=Aldh7a1 PE=1 SV=4 - [AL7A1_MOUSE]	Q9DBF1	Y7	69	C8	0.108053	0.0194287	0.00868876	0.091947	0.0199611	0.00892686
ggdyalapgsqssemslr	H-2 class I histocompatibility antigen, D-B alpha chain OS=Mus musculus GN=H2-D1 PE=1 SV=2 - [HA11_MOUSE]|H-2 class I histocompatibility antigen, L-D alpha chain OS=Mus musculus GN=H2-L PE=1 SV=2 - [HA1L_MOUSE]|H-2 class I histocompatibility antigen, alpha chain (Fragment) OS=Mus musculus PE=2 SV=1 - [HA1Z_MOUSE]	P01899;P01897;P01896	Y4	344	NA	0.105777	0.0169583	0.00758397	0.0942231	0.0156068	0.00697957
ggdyalapgsqtsdlslpdck	H-2 class I histocompatibility antigen, K-B alpha chain OS=Mus musculus GN=H2-K1 PE=1 SV=1 - [HA1B_MOUSE]|H-2 class I histocompatibility antigen, K-K alpha chain OS=Mus musculus GN=H2-K1 PE=1 SV=1 - [HA1K_MOUSE]|H-2 class I histocompatibility antigen, K-Q alpha chain (Fragment) OS=Mus musculus GN=H2-K1 PE=1 SV=1 - [HA1Q_MOUSE]|H-2 class I histocompatibility antigen, K-W28 alpha chain OS=Mus muscu…	P01901;P04223;P14428;P03991	Y4	342	C20	0.11731	0.00798427	0.00357067	0.0826904	0.0228107	0.0102013
ghghsdeedeeqpr	DDB1- and CUL4-associated factor 8 OS=Mus musculus GN=Dcaf8 PE=1 SV=1 - [DCAF8_MOUSE]	Q8N7N5	S5	100	NA	0.112731	0.0223217	0.00998257	0.0872692	0.0131984	0.00590249
gidyeivpinlik	Maleylacetoacetate isomerase OS=Mus musculus GN=Gstz1 PE=1 SV=1 - [MAAI_MOUSE]	Q9WVL0	Y4	31	NA	0.122938	0.0133713	0.00597984	0.077062	0.0205946	0.0092102
givvytgdr	Sodium/potassium-transporting ATPase subunit alpha-1 OS=Mus musculus GN=Atp1a1 PE=1 SV=1 - [AT1A1_MOUSE]	Q8VDN2	Y5	260	NA	0.10383	0.0327614	0.0146513	0.0961702	0.0257085	0.0114972
glctspaehqyfmteyvatr	Mitogen-activated protein kinase 7 OS=Mus musculus GN=Mapk7 PE=1 SV=1 - [MK07_MOUSE]	Q9WVS8	Y16	221	C3	0.108381	0.043896	0.0138811	0.0916193	0.0156077	0.00493559
gldqedygr	Tight junction protein ZO-2 OS=Mus musculus GN=Tjp2 PE=1 SV=2 - [ZO2_MOUSE]	Q9Z0U1	Y7	183	NA	0.102	0.0112596	0.00503544	0.0979996	0.0395222	0.0176748
glevtaysplgssdr	Alcohol dehydrogenase [NADP(+)] OS=Mus musculus GN=Akr1a1 PE=1 SV=3 - [AK1A1_MOUSE]	Q9JII6	Y7	210	NA	0.111317	0.0468052	0.0148011	0.0886829	0.0182276	0.00576407
gllpnqygqevydtppmavk	Breast cancer anti-estrogen resistance protein 1 OS=Mus musculus GN=Bcar1 PE=1 SV=2 - [BCAR1_MOUSE]	Q61140	Y12	271	M17	0.120865	0.0379078	0.0119875	0.079135	0.020038	0.00633656
gllpnqygqevydtppmavk	Breast cancer anti-estrogen resistance protein 1 OS=Mus musculus GN=Bcar1 PE=1 SV=2 - [BCAR1_MOUSE]	Q61140	Y12	271	NA	0.105811	0.0295264	0.00933707	0.0941892	0.0140878	0.00445494
glydlpqepr	Docking protein 1 OS=Mus musculus GN=Dok1 PE=1 SV=2 - [DOK1_MOUSE]	P97465	Y3	376	NA	0.101832	0.0409814	0.0129595	0.098168	0.0235241	0.00743898
gniyslnegyak	Fructose-1,6-bisphosphatase 1 OS=Mus musculus GN=Fbp1 PE=2 SV=3 - [F16P1_MOUSE]	Q9QXD6	Y10	216	NA	0.0748776	0.0145052	0.00458696	0.125122	0.0100982	0.00319334
gniyslnegyakdfdpaineylqr	Fructose-1,6-bisphosphatase 1 OS=Mus musculus GN=Fbp1 PE=2 SV=3 - [F16P1_MOUSE]	Q9QXD6	Y10	216	NA	0.0733903	0.0109655	0.00490393	0.12661	0.0243359	0.0108833
gnptvevdlytak	Alpha-enolase OS=Mus musculus GN=Eno1 PE=1 SV=3 - [ENOA_MOUSE]|Gamma-enolase OS=Mus musculus GN=Eno2 PE=1 SV=2 - [ENOG_MOUSE]	P17182;P17183	Y10	25;25	NA	0.118013	0.0262453	0.00829949	0.0819874	0.0111795	0.00353526
gpiseeglgasvmslssenpyatir	Platelet endothelial aggregation receptor 1 OS=Mus musculus GN=Pear1 PE=1 SV=1 - [PEAR1_MOUSE]	Q8VIK5	Y21	923	NA	0.114245	0.0223187	0.00998121	0.0857551	0.0226853	0.0101452
gpldgspyaqvqr	Tensin-like C1 domain-containing phosphatase OS=Mus musculus GN=Tenc1 PE=1 SV=1 - [TENC1_MOUSE]	Q8CGB6	Y8	483	NA	0.0964518	0.00692579	0.00219013	0.103548	0.00979377	0.00309706
gpngrdplldvydvppsvek	Breast cancer anti-estrogen resistance protein 1 OS=Mus musculus GN=Bcar1 PE=1 SV=2 - [BCAR1_MOUSE]	Q61140	Y12	291	NA	0.114509	0.030699	0.00970786	0.0854913	0.0148879	0.00470797
gpsegaydvilpr	G-protein coupled receptor family C group 5 member C OS=Mus musculus GN=Gprc5c PE=2 SV=2 - [GPC5C_MOUSE]	Q8K3J9	Y7	386	NA	0.112246	0.0392208	0.0175401	0.0877539	0.0246433	0.0110208
gptaenaeylr	Epidermal growth factor receptor OS=Mus musculus GN=Egfr PE=1 SV=1 - [EGFR_MOUSE]	Q01279	Y9	1197	NA	0.084675	0.0292805	0.00925931	0.115325	0.0514764	0.0162783
gqnnpqvcpynlyaeqlsgsaftcpr	Homogentisate 1,2-dioxygenase OS=Mus musculus GN=Hgd PE=1 SV=2 - [HGD_MOUSE]	O09173	Y13	40	C8,C24	0.103174	0.025014	0.00791012	0.0968262	0.01586	0.00501536
gshqmsldnpdyqqdffpk	Epidermal growth factor receptor OS=Mus musculus GN=Egfr PE=1 SV=1 - [EGFR_MOUSE]	Q01279	Y12	1172	NA	0.092574	0.0240922	0.00761861	0.107426	0.0293619	0.00928504
gspgalssdselpenpysqvk	Cingulin OS=Mus musculus GN=Cgn PE=1 SV=1 - [CING_MOUSE]	P59242	Y17	99	NA	0.121878	0.0410394	0.0129778	0.0781224	0.0183526	0.0058036
gvhaeegwpnsaygvtk	Carbonyl reductase [NADPH] 1 OS=Mus musculus GN=Cbr1 PE=1 SV=3 - [CBR1_MOUSE]	P48758	Y13	194	NA	0.0762821	0.0563665	0.0252079	0.123718	0.0213588	0.00955197
gwdenvyytvplvr	Protein NipSnap homolog 1 OS=Mus musculus GN=Nipsnap1 PE=1 SV=1 - [NIPS1_MOUSE]	O55125	Y7	261	NA	0.115002	0.0382665	0.0121009	0.0849978	0.0218023	0.00689448
gyfedr	Glutamine synthetase OS=Mus musculus GN=Glul PE=1 SV=6 - [GLNA_MOUSE]	P15105	Y2	336	NA	0.161129	0.0248974	0.0111345	0.0388712	0.0191793	0.00857725
gysftttaer	Actin, cytoplasmic 1 OS=Mus musculus GN=Actb PE=1 SV=1 - [ACTB_MOUSE]|Actin, cytoplasmic 2 OS=Mus musculus GN=Actg1 PE=1 SV=1 - [ACTG_MOUSE]	P60710;P63260	Y2	198;198	NA	0.103379	0.0176892	0.00559381	0.0966213	0.0119956	0.00379333
heeqpapayevhnr	Tight junction protein ZO-1 OS=Mus musculus GN=Tjp1 PE=1 SV=2 - [ZO1_MOUSE]	P39447	Y9	1164	NA	0.121096	0.0235621	0.0105373	0.0789044	0.027213	0.01217
hidgayvyhnehevgeair	3-oxo-5-beta-steroid 4-dehydrogenase OS=Mus musculus GN=Akr1d1 PE=2 SV=1 - [AK1D1_MOUSE]	Q8VCX1	Y6	55	NA	0.11321	0.0284369	0.0127174	0.0867904	0.0116392	0.00520519
hllapgpqdiydvppvr	Breast cancer anti-estrogen resistance protein 1 OS=Mus musculus GN=Bcar1 PE=1 SV=2 - [BCAR1_MOUSE]	Q61140	Y11	253	NA	0.117701	0.0409776	0.0129582	0.0822988	0.0145107	0.00458869
hpealdeetehdyqnhi	Low affinity immunoglobulin gamma Fc region receptor II OS=Mus musculus GN=Fcgr2 PE=1 SV=2 - [FCGR2_MOUSE]	P08101	Y13	326	NA	0.10197	0.0607101	0.0271504	0.09803	0.0474196	0.0212067
hplilaapppdspaaedvydvpppapdlydvppglr	Breast cancer anti-estrogen resistance protein 1 OS=Mus musculus GN=Bcar1 PE=1 SV=2 - [BCAR1_MOUSE]	Q61140	Y29	376	NA	0.107756	0.0131634	0.00588684	0.0922437	0.0171222	0.00765728
htddemtgyvatr	Mitogen-activated protein kinase 14 OS=Mus musculus GN=Mapk14 PE=1 SV=3 - [MK14_MOUSE]	P47811	T7,Y9	180;182	M6	0.124766	0.0467578	0.0147861	0.0752342	0.0163196	0.0051607
htddemtgyvatr	Mitogen-activated protein kinase 14 OS=Mus musculus GN=Mapk14 PE=1 SV=3 - [MK14_MOUSE]	P47811	T7,Y9	180;182	NA	0.116169	0.0336021	0.0106259	0.0838305	0.0195142	0.00617092
htddemtgyvatr	Mitogen-activated protein kinase 14 OS=Mus musculus GN=Mapk14 PE=1 SV=3 - [MK14_MOUSE]	P47811	Y9	182	M6	0.132383	0.0142876	0.00451813	0.0676174	0.0119206	0.00376962
htddemtgyvatr	Mitogen-activated protein kinase 14 OS=Mus musculus GN=Mapk14 PE=1 SV=3 - [MK14_MOUSE]	P47811	Y9	182	NA	0.124794	0.0272931	0.00863085	0.0752058	0.0110651	0.00349909
hvdtayayqveeeigqaiqsk	Aldo-keto reductase family 1 member C13 OS=Mus musculus GN=Akr1c13 PE=1 SV=2 - [AK1CD_MOUSE]	Q8VC28	Y6	53	NA	0.120096	0.0589082	0.0263445	0.0799037	0.016956	0.00758296
hylfdvqr	ATP synthase F(0) complex subunit B1, mitochondrial OS=Mus musculus GN=Atp5f1 PE=1 SV=1 - [AT5F1_MOUSE]	Q9CQQ7	Y2	165	NA	0.134339	0.0555236	0.0248309	0.0656611	0.0266195	0.0119046
iadpehdhtgflteyvatr	Mitogen-activated protein kinase 3 OS=Mus musculus GN=Mapk3 PE=1 SV=5 - [MK03_MOUSE]	Q63844	T13,Y15	203;205	NA	0.115153	0.0386643	0.0122267	0.0848466	0.0215696	0.00682091
iadpehdhtgflteyvatr	Mitogen-activated protein kinase 3 OS=Mus musculus GN=Mapk3 PE=1 SV=5 - [MK03_MOUSE]	Q63844	Y15	205	NA	0.102542	0.0114074	0.00360733	0.0974577	0.0191364	0.00605146
ialyetptgwk	Phosphoglucomutase-1 OS=Mus musculus GN=Pgm1 PE=1 SV=4 - [PGM1_MOUSE]	Q9D0F9	Y4	353	NA	0.10383	0.0176795	0.00559076	0.0961698	0.00987821	0.00312377
iandnslnheylpilglaefr	Aspartate aminotransferase, cytoplasmic OS=Mus musculus GN=Got1 PE=1 SV=3 - [AATC_MOUSE]	P05201	Y11	71	NA	0.122789	0.0289483	0.0129461	0.0772115	0.0209251	0.00935799
iedneytar	Neuronal proto-oncogene tyrosine-protein kinase Src OS=Mus musculus GN=Src PE=1 SV=4 - [SRC_MOUSE]|Proto-oncogene tyrosine-protein kinase LCK OS=Mus musculus GN=Lck PE=1 SV=4 - [LCK_MOUSE]|Tyrosine-protein kinase Yes OS=Mus musculus GN=Yes1 PE=1 SV=3 - [YES_MOUSE]|Tyrosine-protein kinase Fyn OS=Mus musculus GN=Fyn PE=1 SV=4 - [FYN_MOUSE]|Tyrosine-protein kinase HCK OS=Mus musculus GN=Hck PE=1 SV=…	P05480;P06240;Q04736;P39688;P08103	Y7	410;425;425;395;421	NA	0.0983817	0.0245738	0.00777093	0.101618	0.0117063	0.00370184
iedpqygtyyvdhlnqk	Membrane-associated guanylate kinase, WW and PDZ domain-containing protein 3 OS=Mus musculus GN=Magi3 PE=1 SV=2 - [MAGI3_MOUSE]	Q9EQJ9	Y6	356	NA	0.0943533	0.0248317	0.0111051	0.105647	0.0166716	0.00745575
iedpvygvyyvdhinr	Membrane-associated guanylate kinase, WW and PDZ domain-containing protein 1 OS=Mus musculus GN=Magi1 PE=1 SV=1 - [MAGI1_MOUSE]	Q6RHR9	Y6	373	NA	0.11516	0.0100375	0.00448889	0.0848404	0.0152627	0.00682569
iedpvygvyyvdhinrk	Membrane-associated guanylate kinase, WW and PDZ domain-containing protein 1 OS=Mus musculus GN=Magi1 PE=1 SV=1 - [MAGI1_MOUSE]	Q6RHR9	Y6	373	NA	0.129715	0.0455814	0.0203846	0.0702846	0.0152641	0.00682633
iehyasr	Dystrophin OS=Mus musculus GN=Dmd PE=1 SV=3 - [DMD_MOUSE]	P11531	Y4	3433	NA	0.114314	0.0278733	0.0124653	0.0856862	0.0282092	0.0126155
ieipeyfnfak	Acyl-coenzyme A synthetase ACSM3, mitochondrial OS=Mus musculus GN=Acsm3 PE=1 SV=2 - [ACSM3_MOUSE]	Q3UNX5	Y6	51	NA	0.106743	0.0245369	0.0109733	0.0932573	0.0157571	0.00704678
iepgvdpddtynetpyek	Aminopeptidase B OS=Mus musculus GN=Rnpep PE=2 SV=2 - [AMPB_MOUSE]	Q8VCT3	Y11	409	NA	0.100858	0.0109715	0.00490661	0.0991424	0.0115093	0.0051471
iepgvdpddtynetpyek	Aminopeptidase B OS=Mus musculus GN=Rnpep PE=2 SV=2 - [AMPB_MOUSE]	Q8VCT3	Y16	414	NA	0.0985912	0.0266854	0.0119341	0.101409	0.0171981	0.00769121
iespegyyeeaepfdr	Actin filament-associated protein 1-like 2 OS=Mus musculus GN=Afap1l2 PE=1 SV=2 - [AF1L2_MOUSE]	Q5DTU0	Y8	124	NA	0.101069	0.0540845	0.0241873	0.0989306	0.0103796	0.00464191
igegtygvvyk	Cyclin-dependent kinase 2 OS=Mus musculus GN=Cdk2 PE=1 SV=2 - [CDK2_MOUSE]|Cyclin-dependent kinase 1 OS=Mus musculus GN=Cdk1 PE=1 SV=3 - [CDK1_MOUSE]|Cyclin-dependent kinase 3 OS=Mus musculus GN=Cdk3 PE=1 SV=2 - [CDK3_MOUSE]	P97377;P11440;Q80YP0	T5,Y6	14;15;14;15;14;15	NA	0.129264	0.0498423	0.0222901	0.0707365	0.0143605	0.0064222
igegtygvvyk	Cyclin-dependent kinase 2 OS=Mus musculus GN=Cdk2 PE=1 SV=2 - [CDK2_MOUSE]|Cyclin-dependent kinase 1 OS=Mus musculus GN=Cdk1 PE=1 SV=3 - [CDK1_MOUSE]|Cyclin-dependent kinase 3 OS=Mus musculus GN=Cdk3 PE=1 SV=2 - [CDK3_MOUSE]	P97377;P11440;Q80YP0	Y6	15;15;15	NA	0.118437	0.0511535	0.0161761	0.0815632	0.0306756	0.00970048
igegtygvvyk	Cyclin-dependent kinase 2 OS=Mus musculus GN=Cdk2 PE=1 SV=2 - [CDK2_MOUSE]|Cyclin-dependent kinase 1 OS=Mus musculus GN=Cdk1 PE=1 SV=3 - [CDK1_MOUSE]|Cyclin-dependent kinase 3 OS=Mus musculus GN=Cdk3 PE=1 SV=2 - [CDK3_MOUSE]	P97377;P11440;Q80YP0	Y6,Y10	15;19;15;19;15;19	NA	0.13054	0.0386721	0.0172947	0.0694601	0.0123346	0.00551618
igghgaeygaealer	Hemoglobin subunit alpha OS=Mus musculus GN=Hba PE=1 SV=2 - [HBA_MOUSE]	P01942	Y8	25	NA	0.125194	0.0339738	0.0107435	0.0748057	0.0179884	0.00568844
igivggcqeytgapyfagisalk	ATP-dependent (S)-NAD(P)H-hydrate dehydratase OS=Mus musculus GN=Carkd PE=1 SV=1 - [NNRD_MOUSE]	Q9CZ42	Y10	81	C7	0.108443	0.0195684	0.00618806	0.0915572	0.0114456	0.00361941
igtaepdygalyegr	1-phosphatidylinositol 4,5-bisphosphate phosphodiesterase gamma-1 OS=Mus musculus GN=Plcg1 PE=1 SV=2 - [PLCG1_MOUSE]	Q62077	Y8	771	NA	0.0983106	0.0249116	0.0111408	0.101689	0.0161843	0.00723782
igypapnfk	Peroxiredoxin-1 OS=Mus musculus GN=Prdx1 PE=1 SV=1 - [PRDX1_MOUSE]	P35700	Y3	10	NA	0.113947	0.0293	0.0131033	0.0860534	0.00893409	0.00399544
ilgipviiteqypk	Isochorismatase domain-containing protein 1 OS=Mus musculus GN=Isoc1 PE=2 SV=1 - [ISOC1_MOUSE]	Q91V64	Y12	159	NA	0.125867	0.0129043	0.00577099	0.0741328	0.0107031	0.00478656
ilysapr	Claudin-3 OS=Mus musculus GN=Cldn3 PE=1 SV=1 - [CLD3_MOUSE]	Q9Z0G9	Y3	197	NA	0.122772	0.0226003	0.00714683	0.0772277	0.0159365	0.00503958
iqntgdyydlyggek	Tyrosine-protein phosphatase non-receptor type 11 OS=Mus musculus GN=Ptpn11 PE=1 SV=2 - [PTN11_MOUSE]	P35235	Y7	62	NA	0.120495	0.0274076	0.00866705	0.0795049	0.0120015	0.0037952
iqssapqeeeehpyellltaetk	Ankyrin repeat and SAM domain-containing protein 1A OS=Mus musculus GN=Anks1a PE=1 SV=3 - [ANS1A_MOUSE]	P59672	Y14	472	NA	0.128862	0.0210192	0.00940008	0.0711375	0.00921081	0.0041192
iqssapqeeeehpyellltaetkk	Ankyrin repeat and SAM domain-containing protein 1A OS=Mus musculus GN=Anks1a PE=1 SV=3 - [ANS1A_MOUSE]	P59672	Y14	472	NA	0.13471	0.0426622	0.0190791	0.0652897	0.014835	0.0066344
isgasekdivhsglaytmer	Glutamate dehydrogenase 1, mitochondrial OS=Mus musculus GN=Glud1 PE=1 SV=1 - [DHE3_MOUSE]	P26443	Y16	512	NA	0.127941	0.0863788	0.0386298	0.072059	0.0124472	0.00556655
iydeipqsk	SLAM family member 5 OS=Mus musculus GN=Cd84 PE=1 SV=1 - [SLAF5_MOUSE]	Q18PI6	Y2	280	NA	0.114239	0.0707612	0.0223766	0.0857614	0.0299157	0.00946019
iydevpyek	Actin filament-associated protein 1-like 1 OS=Mus musculus GN=Afap1l1 PE=1 SV=1 - [AF1L1_MOUSE]	Q8BZI0	Y2	557	NA	0.0796938	0.056075	0.0250775	0.120306	0.0376438	0.0168348
iygisfpdpk	Threonine--tRNA ligase, cytoplasmic OS=Mus musculus GN=Tars PE=1 SV=2 - [SYTC_MOUSE]	Q9D0R2	Y2	297	NA	0.121937	0.0179243	0.00566816	0.0780631	0.0175082	0.00553657
iyidsnnnper	Clathrin heavy chain 1 OS=Mus musculus GN=Cltc PE=1 SV=3 - [CLH1_MOUSE]	Q68FD5	Y2	883	NA	0.106932	0.0148895	0.0066588	0.0930685	0.00724626	0.00324063
iyngdyyr	Tyrosine-protein kinase receptor UFO OS=Mus musculus GN=Axl PE=1 SV=2 - [UFO_MOUSE]	Q00993	Y6	696	NA	0.0865329	0.0238159	0.0106508	0.113467	0.0228035	0.0101981
iyqyiqsr	Dual specificity tyrosine-phosphorylation-regulated kinase 1B OS=Mus musculus GN=Dyrk1b PE=1 SV=3 - [DYR1B_MOUSE]|Dual specificity tyrosine-phosphorylation-regulated kinase 1A OS=Mus musculus GN=Dyrk1a PE=1 SV=1 - [DYR1A_MOUSE]	Q9Z188;Q61214	Y4	273;321	NA	0.10504	0.018259	0.005774	0.0949603	0.0110458	0.003493
iysgdyyr	Tyrosine-protein kinase receptor TYRO3 OS=Mus musculus GN=Tyro3 PE=1 SV=2 - [TYRO3_MOUSE]|Tyrosine-protein kinase Mer OS=Mus musculus GN=Mertk PE=1 SV=1 - [MERTK_MOUSE]	P55144;Q60805	Y6	748;675	NA	0.0833095	0.0170867	0.00764141	0.116691	0.015316	0.00684953
kdpderptfeyiqsfledyftatepqyqpgenl	Tyrosine-protein kinase Yes OS=Mus musculus GN=Yes1 PE=1 SV=3 - [YES_MOUSE]	Q04736	T23	531	NA	0.101788	0.00204108	0.000912798	0.0982118	0.0147618	0.00660166
kdpderptfeyiqsfledyftatepqyqpgenl	Tyrosine-protein kinase Yes OS=Mus musculus GN=Yes1 PE=1 SV=3 - [YES_MOUSE]	Q04736	Y27	535	NA	0.100837	0.0193475	0.00611822	0.0991626	0.0107721	0.00340643
kdpeerptfeylqgfledyftatepqyqpgenl	Tyrosine-protein kinase Fyn OS=Mus musculus GN=Fyn PE=1 SV=4 - [FYN_MOUSE]	P39688	Y27	531	NA	0.0862887	0.00453229	0.0020269	0.113711	0.0166407	0.00744196
kgyfedr	Glutamine synthetase OS=Mus musculus GN=Glul PE=1 SV=6 - [GLNA_MOUSE]	P15105	Y3	336	NA	0.166585	0.00675543	0.00302112	0.033415	0.00343265	0.00153513
kldnggyyittr	Tyrosine-protein kinase Yes OS=Mus musculus GN=Yes1 PE=1 SV=3 - [YES_MOUSE]|Tyrosine-protein kinase Fyn OS=Mus musculus GN=Fyn PE=1 SV=4 - [FYN_MOUSE]	Q04736;P39688	Y7	220;213	NA	0.106253	0.0276553	0.0123678	0.0937474	0.015149	0.00677483
kldtggyyittr	Tyrosine-protein kinase Fgr OS=Mus musculus GN=Fgr PE=1 SV=2 - [FGR_MOUSE]	P14234	Y7	196	NA	0.0745509	0.015902	0.00711158	0.125449	0.0379878	0.0169887
kpeevddevfyspr	Ornithine carbamoyltransferase, mitochondrial OS=Mus musculus GN=Otc PE=1 SV=1 - [OTC_MOUSE]	P11725	Y11	317	NA	0.130413	0.0568446	0.0254217	0.0695867	0.0118247	0.00528816
kteqgppsseyifer	Ornithine aminotransferase, mitochondrial OS=Mus musculus GN=Oat PE=1 SV=1 - [OAT_MOUSE]	P29758	Y11	42	NA	0.133813	0.0296943	0.0132797	0.0661873	0.0116952	0.00523024
lagisqgvyr	Acyl-CoA dehydrogenase family member 11 OS=Mus musculus GN=Acad11 PE=1 SV=2 - [ACD11_MOUSE]	Q80XL6	Y9	323	NA	0.112146	0.012958	0.00409768	0.0878536	0.0141786	0.00448368
lagisqgvyrr	Acyl-CoA dehydrogenase family member 11 OS=Mus musculus GN=Acad11 PE=1 SV=2 - [ACD11_MOUSE]	Q80XL6	Y9	323	NA	0.134132	0.0578514	0.0258719	0.0658683	0.0172836	0.00772946
lalptaalyglr	Tensin-like C1 domain-containing phosphatase OS=Mus musculus GN=Tenc1 PE=1 SV=1 - [TENC1_MOUSE]	Q8CGB6	Y9	705	NA	0.109948	0.0363707	0.0115014	0.0900521	0.0125717	0.00397553
lcdfgsashvadnditpylvsr	Serine/threonine-protein kinase PRP4 homolog OS=Mus musculus GN=Prpf4b PE=1 SV=3 - [PRP4B_MOUSE]	Q61136	Y18	849	C2	0.0949834	0.0168294	0.00532192	0.105017	0.0104019	0.00328938
ldpeerptfeylqsfledyftstepqyqpgdqt	Tyrosine-protein kinase Fgr OS=Mus musculus GN=Fgr PE=1 SV=2 - [FGR_MOUSE]	P14234	Y27	511	NA	0.0995987	0.0442705	0.0139996	0.100401	0.0312078	0.00986876
ldtassngyqrpgsvvaak	Rho GTPase-activating protein 42 OS=Mus musculus GN=Arhgap42 PE=1 SV=1 - [RHG42_MOUSE]	B2RQE8	Y9	759	NA	0.111137	0.0162048	0.00724699	0.0888632	0.00883067	0.00394919
lelaqqeyqqlhavwehk	Protein KIBRA OS=Mus musculus GN=Wwc1 PE=1 SV=1 - [KIBRA_MOUSE]	Q5SXA9	Y8	128	NA	0.136838	0.0521308	0.0233136	0.0631619	0.00924681	0.0041353
liswydneygysnr	Glyceraldehyde-3-phosphate dehydrogenase OS=Mus musculus GN=Gapdh PE=1 SV=2 - [G3P_MOUSE]	P16858	Y9	316	NA	0.117494	0.0119987	0.00536597	0.0825064	0.0153943	0.00688456
lkeegyelpynpatddyavpppr	Docking protein 1 OS=Mus musculus GN=Dok1 PE=1 SV=2 - [DOK1_MOUSE]	P97465	Y17	408	NA	0.0730657	0.0428887	0.0191804	0.126934	0.0159034	0.00711223
lktqptdeemlfiyshfk	Acyl-CoA-binding protein OS=Mus musculus GN=Dbi PE=1 SV=2 - [ACBP_MOUSE]	P31786	Y14	29	NA	0.139086	0.0163939	0.00733158	0.0609142	0.0155005	0.00693205
llddfdgtyetqggk	Ephrin type-A receptor 1 OS=Mus musculus GN=Epha1 PE=1 SV=2 - [EPHA1_MOUSE]	Q60750	Y9	782	NA	0.109033	0.0080625	0.00360566	0.0909674	0.0122064	0.00545885
llddfdgtyetqggkipir	Ephrin type-A receptor 1 OS=Mus musculus GN=Epha1 PE=1 SV=2 - [EPHA1_MOUSE]	Q60750	Y9	782	NA	0.123195	0.0422864	0.0133721	0.0768053	0.0120092	0.00379764
llgeiaqgnenyagiaar	Talin-1 OS=Mus musculus GN=Tln1 PE=1 SV=2 - [TLN1_MOUSE]	P26039	Y12	1116	NA	0.106452	0.013304	0.00594972	0.0935478	0.0189952	0.00849489
llkegeeptvysddeepkdetar	Membrane-associated progesterone receptor component 1 OS=Mus musculus GN=Pgrmc1 PE=1 SV=4 - [PGRC1_MOUSE]	O55022	Y11	180	NA	0.0910012	0.0447097	0.0199948	0.108999	0.0193012	0.00863175
llleytdssyeek	Glutathione S-transferase Mu 3 OS=Mus musculus GN=Gstm3 PE=1 SV=2 - [GSTM4_MOUSE]	P19639	Y5	23	NA	0.0324059	0.00631965	0.00282623	0.167594	0.0232245	0.0103863
llleytdssyeekr	Glutathione S-transferase Mu 3 OS=Mus musculus GN=Gstm3 PE=1 SV=2 - [GSTM4_MOUSE]	P19639	Y5	23	NA	0.0284985	0.0142726	0.00451339	0.171501	0.0328465	0.010387
lmtgdtytahagak	Abelson tyrosine-protein kinase 2 OS=Mus musculus GN=Abl2 PE=1 SV=1 - [ABL2_MOUSE]|Tyrosine-protein kinase ABL1 OS=Mus musculus GN=Abl1 PE=1 SV=3 - [ABL1_MOUSE]	Q4JIM5;P00520	Y7	439;393	M2	0.11414	0.0264254	0.0118178	0.0858603	0.0235936	0.0105514
lmtgdtytahagak	Abelson tyrosine-protein kinase 2 OS=Mus musculus GN=Abl2 PE=1 SV=1 - [ABL2_MOUSE]|Tyrosine-protein kinase ABL1 OS=Mus musculus GN=Abl1 PE=1 SV=3 - [ABL1_MOUSE]	Q4JIM5;P00520	Y7	439;393	NA	0.0919729	0.0133743	0.00598118	0.108027	0.0147046	0.00657608
lngpqdhnhllystipr	Catenin delta-1 OS=Mus musculus GN=Ctnnd1 PE=1 SV=2 - [CTND1_MOUSE]	P30999	Y12	96	NA	0.10531	0.0347455	0.0155387	0.0946897	0.00636291	0.00284558
lpakpevssdedvqyr	Trifunctional enzyme subunit alpha, mitochondrial OS=Mus musculus GN=Hadha PE=1 SV=1 - [ECHA_MOUSE]	Q8BMS1	Y15	675	NA	0.105492	0.0176116	0.00787613	0.0945077	0.0120236	0.00537712
lpedderppeeydqpwewk	SH2 domain-containing adapter protein F OS=Mus musculus GN=Shf PE=1 SV=2 - [SHF_MOUSE]	Q8CG80	Y12	64	NA	0.106671	0.0180854	0.00808803	0.093329	0.0194028	0.0086772
lpqdddrpadeydqpwewnr	SH2 domain-containing adapter protein B OS=Mus musculus GN=Shb PE=1 SV=2 - [SHB_MOUSE]	Q6PD21	Y12	330	NA	0.130517	0.0422304	0.0133544	0.0694829	0.0100145	0.00316685
lqpfhsteleddaiysvhvpaglyr	ARF GTPase-activating protein GIT1 OS=Mus musculus GN=Git1 PE=1 SV=1 - [GIT1_MOUSE]	Q68FF6	Y15	554	NA	0.101326	0.00823316	0.00368198	0.0986744	0.0186843	0.00835586
lseaysr	Breast cancer anti-estrogen resistance protein 3 OS=Mus musculus GN=Bcar3 PE=1 SV=1 - [BCAR3_MOUSE]	Q9QZK2	Y5	206	NA	0.119545	0.0209531	0.00662595	0.0804552	0.0191306	0.00604962
ltdskedpiydepeglapappr	Docking protein 1 OS=Mus musculus GN=Dok1 PE=1 SV=2 - [DOK1_MOUSE]	P97465	Y10	361	NA	0.083654	0.0178531	0.00564564	0.116346	0.015704	0.00496604
lvhglvvkdpsiydtlesvr	General receptor for phosphoinositides 1-associated scaffold protein OS=Mus musculus GN=Grasp PE=1 SV=2 - [GRASP_MOUSE]	Q9JJA9	Y13	236	NA	0.108795	0.0606225	0.0271112	0.0912051	0.0229523	0.0102646
lvlcevfkynr	Glutamine synthetase OS=Mus musculus GN=Glul PE=1 SV=6 - [GLNA_MOUSE]	P15105	Y9	104	C4	0.150933	0.0429841	0.0192231	0.0490674	0.0126872	0.0056739
lvnadgeavyck	Catalase OS=Mus musculus GN=Cat PE=1 SV=4 - [CATA_MOUSE]	P24270	Y10	231	C11	0.102711	0.0120677	0.00381613	0.0972892	0.0146935	0.00464649
lvqaaqmlqsdpysvpar	Vinculin OS=Mus musculus GN=Vcl PE=1 SV=4 - [VINC_MOUSE]	Q64727	Y13	100	NA	0.109422	0.0154778	0.0069219	0.0905777	0.0162366	0.00726123
lvydgir	Catenin alpha-1 OS=Mus musculus GN=Ctnna1 PE=1 SV=1 - [CTNA1_MOUSE]	P26231	Y3	619	NA	0.109051	0.0285319	0.00902258	0.0909492	0.0148452	0.00469447
lwleamdgkepiytlpaiisk	Rho GTPase-activating protein 42 OS=Mus musculus GN=Arhgap42 PE=1 SV=1 - [RHG42_MOUSE]	B2RQE8	Y13	342	M6	0.129204	0.0567186	0.0253653	0.0707957	0.0107493	0.00480724
lwvacynggr	Regucalcin OS=Mus musculus GN=Rgn PE=1 SV=1 - [RGN_MOUSE]	Q64374	Y6	219	C5	0.114876	0.0112509	0.00503156	0.0851237	0.0198171	0.00886246
lydayelk	Annexin A5 OS=Mus musculus GN=Anxa5 PE=1 SV=1 - [ANXA5_MOUSE]	P48036	Y5	92	NA	0.119418	0.0308447	0.00975394	0.0805816	0.0117128	0.0037039
lydlnmpafvk	Cytoplasmic protein NCK1 OS=Mus musculus GN=Nck1 PE=1 SV=1 - [NCK1_MOUSE]	Q99M51	Y2	105	M6	0.107206	0.0206895	0.0065426	0.0927942	0.0122831	0.00388427
lydlnmpafvk	Cytoplasmic protein NCK1 OS=Mus musculus GN=Nck1 PE=1 SV=1 - [NCK1_MOUSE]	Q99M51	Y2	105	NA	0.104235	0.0241033	0.00762213	0.0957647	0.00907617	0.00287014
lyeeytr	Phosphatidylinositol 3-kinase regulatory subunit gamma OS=Mus musculus GN=Pik3r3 PE=1 SV=1 - [P55G_MOUSE]|Phosphatidylinositol 3-kinase regulatory subunit alpha OS=Mus musculus GN=Pik3r1 PE=1 SV=2 - [P85A_MOUSE]	Q64143;P26450	Y2	199;467	NA	0.0892482	0.0206376	0.00652619	0.110752	0.0186023	0.00588256
lyeeytr	Phosphatidylinositol 3-kinase regulatory subunit gamma OS=Mus musculus GN=Pik3r3 PE=1 SV=1 - [P55G_MOUSE]|Phosphatidylinositol 3-kinase regulatory subunit alpha OS=Mus musculus GN=Pik3r1 PE=1 SV=2 - [P85A_MOUSE]	Q64143;P26450	Y5	202;470	NA	0.0985303	0.02117	0.00946749	0.10147	0.026921	0.0120394
lyqdtr	Tight junction protein ZO-2 OS=Mus musculus GN=Tjp2 PE=1 SV=2 - [ZO2_MOUSE]|Protein O-linked-mannose beta-1,4-N-acetylglucosaminyltransferase 2 OS=Mus musculus GN=Pomgnt2 PE=1 SV=1 - [PMGT2_MOUSE]	Q9Z0U1;Q8BW41	Y2	1;1127	NA	0.101188	0.0192794	0.00862201	0.0988116	0.0154926	0.00692849
mdyveinidhk	Vigilin OS=Mus musculus GN=Hdlbp PE=1 SV=1 - [VIGLN_MOUSE]	Q8VDJ3	Y3	437	NA	0.117051	0.0384659	0.012164	0.082949	0.0227365	0.0071899
medvyqtlvvhgqvldsgr	Breast cancer anti-estrogen resistance protein 1 OS=Mus musculus GN=Bcar1 PE=1 SV=2 - [BCAR1_MOUSE]	Q61140	Y5	556	NA	0.10564	0.012794	0.00572166	0.0943597	0.0195137	0.00872681
mglinkeevllpldnpygk	Uricase OS=Mus musculus GN=Uox PE=1 SV=2 - [URIC_MOUSE]	P25688	Y17	288	M1	0.129871	0.0305795	0.00967008	0.0701287	0.0175861	0.00556121
mglinkeevllpldnpygk	Uricase OS=Mus musculus GN=Uox PE=1 SV=2 - [URIC_MOUSE]	P25688	Y17	288	NA	0.115682	0.0118597	0.00375037	0.0843184	0.0182885	0.00578332
mlleytdssydek	Glutathione S-transferase Mu 1 OS=Mus musculus GN=Gstm1 PE=1 SV=2 - [GSTM1_MOUSE]	P10649	Y5	23	M1	0.0542845	0.0279142	0.00882723	0.145716	0.0234017	0.00740028
mlleytdssydek	Glutathione S-transferase Mu 1 OS=Mus musculus GN=Gstm1 PE=1 SV=2 - [GSTM1_MOUSE]	P10649	Y5	23	NA	0.0396814	0.0191508	0.006056	0.160319	0.0142412	0.00450345
mlleytdssydekr	Glutathione S-transferase Mu 1 OS=Mus musculus GN=Gstm1 PE=1 SV=2 - [GSTM1_MOUSE]	P10649	Y5	23	M1	0.0478492	0.0110787	0.00350339	0.152151	0.027751	0.00877563
mlleytdssydekr	Glutathione S-transferase Mu 1 OS=Mus musculus GN=Gstm1 PE=1 SV=2 - [GSTM1_MOUSE]	P10649	Y5	23	NA	0.0324672	0.00980904	0.00310189	0.167533	0.0206589	0.00653292
mpefynr	Argininosuccinate synthase OS=Mus musculus GN=Ass1 PE=1 SV=1 - [ASSY_MOUSE]	P16460	Y5	151	NA	0.112545	0.0185031	0.00827484	0.0874549	0.011573	0.00517561
mpycwavavdnlr	NAD kinase 2, mitochondrial OS=Mus musculus GN=Nadk2 PE=1 SV=2 - [NAKD2_MOUSE]	Q8C5H8	Y3	278	C4	0.11363	0.00908858	0.00406453	0.0863705	0.0218854	0.00978744
mqlimlcynpdfek	Glutathione S-transferase Mu 1 OS=Mus musculus GN=Gstm1 PE=1 SV=2 - [GSTM1_MOUSE]	P10649	Y8	116	C7	0.0390479	0.00687996	0.00307681	0.160952	0.0163989	0.00733382
mydaak	Clathrin heavy chain 1 OS=Mus musculus GN=Cltc PE=1 SV=3 - [CLH1_MOUSE]	Q68FD5	Y2	1211	NA	0.0964395	0.0173513	0.00775972	0.10356	0.00408583	0.00182724
ndpsvsvdynttepavr	Tensin-like C1 domain-containing phosphatase OS=Mus musculus GN=Tenc1 PE=1 SV=1 - [TENC1_MOUSE]	Q8CGB6	Y9	444	NA	0.104781	0.0463748	0.0207395	0.0952191	0.0194823	0.00871273
neeeniysvphdstqgk	Rho GTPase-activating protein 35 OS=Mus musculus GN=Arhgap35 PE=1 SV=3 - [RHG35_MOUSE]	Q91YM2	Y7	1105	NA	0.0951581	0.0173443	0.00548476	0.104842	0.030577	0.0096693
niyyk	Glycine N-methyltransferase OS=Mus musculus GN=Gnmt PE=1 SV=3 - [GNMT_MOUSE]	Q9QXF8	Y4	195	NA	0.108351	0.01234	0.00551863	0.0916492	0.00256604	0.00114757
nldkeylpigglaefck	Aspartate aminotransferase, mitochondrial OS=Mus musculus GN=Got2 PE=1 SV=1 - [AATM_MOUSE]	P05202	Y6	96	C16	0.110968	0.0171731	0.00543063	0.0890325	0.00978335	0.00309377
nmaeqiiqeiysqvqsk	Transketolase OS=Mus musculus GN=Tkt PE=1 SV=1 - [TKT_MOUSE]	P40142	Y11	275	M2	0.117797	0.0117301	0.00524586	0.082203	0.021049	0.00941339
nmaeqiiqeiysqvqsk	Transketolase OS=Mus musculus GN=Tkt PE=1 SV=1 - [TKT_MOUSE]	P40142	Y11	275	NA	0.0907439	0.0192859	0.00862492	0.109256	0.0157399	0.00703908
npgnqaayehfetmk	Vinculin OS=Mus musculus GN=Vcl PE=1 SV=4 - [VINC_MOUSE]	Q64727	Y8	692	M14	0.124807	0.027408	0.0122572	0.0751934	0.00791647	0.00354035
npgnqaayehfetmk	Vinculin OS=Mus musculus GN=Vcl PE=1 SV=4 - [VINC_MOUSE]	Q64727	Y8	692	NA	0.110473	0.0140451	0.00628117	0.0895272	0.010092	0.00451328
nsqeaevacpfidstyscpgk	RanBP-type and C3HC4-type zinc finger-containing protein 1 OS=Mus musculus GN=Rbck1 PE=1 SV=2 - [HOIL1_MOUSE]	Q9WUB0	Y16	328	C9,C18	0.0957229	0.00938523	0.0041972	0.104277	0.0111266	0.00497596
ntynqtaldivnqfttsqasr	Caskin-2 OS=Mus musculus GN=Caskin2 PE=1 SV=3 - [CSKI2_MOUSE]	Q8VHK1	Y3	253	NA	0.116474	0.0414834	0.0131182	0.0835262	0.0178235	0.00563627
nvyyelndvr	Sickle tail protein OS=Mus musculus GN=Skt PE=1 SV=1 - [SKT_MOUSE]	A2AQ25	Y3	244	NA	0.0899263	0.028798	0.00910672	0.110074	0.0193706	0.00612553
qaeekeqeeplyenvvpmsvppqh	Scavenger receptor class F member 1 OS=Mus musculus GN=Scarf1 PE=1 SV=1 - [SREC_MOUSE]	Q5ND28	Y12	808	NA	0.0996226	0.041874	0.0132417	0.100377	0.0188202	0.00595146
qalspdmlatdlayylvr	Argininosuccinate lyase OS=Mus musculus GN=Asl PE=2 SV=1 - [ARLY_MOUSE]	Q91YI0	Y14	375	NA	0.133199	0.0338858	0.0151542	0.0668008	0.0306867	0.0137235
qcqhaivfqhiplflqsidedddyfnltk	Serine/threonine-protein phosphatase CPPED1 OS=Mus musculus GN=Cpped1 PE=2 SV=1 - [CPPED_MOUSE]	Q8BFS6	Y24	219	C2	0.121151	0.0318739	0.0142545	0.0788488	0.0217714	0.00973648
qddpsyr	Catenin beta-1 OS=Mus musculus GN=Ctnnb1 PE=1 SV=1 - [CTNB1_MOUSE]	Q02248	Y6	716	NA	0.0845841	0.0076916	0.00343979	0.115416	0.0149467	0.00668435
qdfpgqssgfeysr	Cystathionine gamma-lyase OS=Mus musculus GN=Cth PE=1 SV=1 - [CGL_MOUSE]	Q8VCN5	Y12	59	NA	0.0823879	0.00575818	0.00257514	0.117612	0.0110137	0.00492546
qdvygpqpqvr	Catenin delta-1 OS=Mus musculus GN=Ctnnd1 PE=1 SV=2 - [CTND1_MOUSE]	P30999	Y4	257	NA	0.0939817	0.0231347	0.0103461	0.106018	0.00276042	0.0012345
qedggvysssglk	Tyrosine-protein kinase Fer OS=Mus musculus GN=Fer PE=1 SV=2 - [FER_MOUSE]	P70451	Y7	715	NA	0.108396	0.0354358	0.0112058	0.0916041	0.0079454	0.00251256
qeeaeyvr	Adapter molecule crk OS=Mus musculus GN=Crk PE=1 SV=1 - [CRK_MOUSE]	Q64010	Y6	136	NA	0.107116	0.0113381	0.00358541	0.0928841	0.0122242	0.00386564
qfadiaynyr	Phenylalanine-4-hydroxylase OS=Mus musculus GN=Pah PE=1 SV=4 - [PH4H_MOUSE]	P16331	Y7	166	NA	0.0931839	0.00580288	0.00259513	0.106816	0.00713993	0.00319308
qgidheylssvdlk	Peroxisomal sarcosine oxidase OS=Mus musculus GN=Pipox PE=1 SV=1 - [SOX_MOUSE]	Q9D826	Y7	119	NA	0.116592	0.0393626	0.0124475	0.083408	0.0205078	0.00648514
qhslpssehlgtdgalyqvppqpr	NCK-interacting protein with SH3 domain OS=Mus musculus GN=Nckipsd PE=2 SV=2 - [SPN90_MOUSE]	Q9ESJ4	Y17	161	NA	0.122814	0.0524256	0.0234454	0.0771862	0.0252396	0.0112875
qnstpesdydntacdpepddtgstr	ARF GTPase-activating protein GIT2 OS=Mus musculus GN=Git2 PE=1 SV=2 - [GIT2_MOUSE]	Q9JLQ2	Y9	541	C14	0.0828853	0.0227277	0.00718712	0.117115	0.0113791	0.00359838
qqdtviiledyadpydakr	SH2 domain-containing adapter protein E OS=Mus musculus GN=She PE=2 SV=1 - [SHE_MOUSE]	Q8BSD5	Y11	207	NA	0.103362	0.0449808	0.0142242	0.0966375	0.0256595	0.00811425
qvayiyk	Adenylyl cyclase-associated protein 1 OS=Mus musculus GN=Cap1 PE=1 SV=4 - [CAP1_MOUSE]	P40124	Y6	353	NA	0.107151	0.0333144	0.0148987	0.0928488	0.014941	0.0066818
qvddppepvyanver	Rho GTPase-activating protein 27 OS=Mus musculus GN=Arhgap27 PE=1 SV=1 - [RHG27_MOUSE]	A2AB59	Y10	227	NA	0.0808211	0.0145194	0.00459143	0.119179	0.0129798	0.00410457
qvvdsayevik	L-lactate dehydrogenase A chain OS=Mus musculus GN=Ldha PE=1 SV=3 - [LDHA_MOUSE]	P06151	Y7	239	NA	0.128572	0.0281372	0.00889777	0.0714281	0.0108398	0.00342785
ragnvvygepiaaglgtdgr	Dihydropyrimidinase OS=Mus musculus GN=Dpys PE=2 SV=2 - [DPYS_MOUSE]	Q9EQF5	Y7	269	NA	0.106486	0.0398132	0.01259	0.0935143	0.0225503	0.00713104
rddgsweviegyr	Glutamate dehydrogenase 1, mitochondrial OS=Mus musculus GN=Glud1 PE=1 SV=1 - [DHE3_MOUSE]	P26443	Y12	135	NA	0.103886	0.00641048	0.00286685	0.0961141	0.0167327	0.00748307
rdnevdgqdyhfvvsr	Disks large homolog 3 OS=Mus musculus GN=Dlg3 PE=1 SV=1 - [DLG3_MOUSE]	P70175	Y10	705	NA	0.118343	0.0371502	0.0166141	0.0816569	0.017936	0.00802122
rdyevdgrdyhfvtsr	Disks large homolog 1 OS=Mus musculus GN=Dlg1 PE=1 SV=1 - [DLG1_MOUSE]	Q811D0	Y10	761	NA	0.107125	0.0213568	0.00955107	0.0928753	0.0178099	0.00796482
rgwdenvyytvplvr	Protein NipSnap homolog 1 OS=Mus musculus GN=Nipsnap1 PE=1 SV=1 - [NIPS1_MOUSE]	O55125	Y8	261	NA	0.117228	0.0139325	0.00623082	0.082772	0.015018	0.00671624
rkpsvpdtaspaddsfvdpgerlydlnmpafvk	Cytoplasmic protein NCK1 OS=Mus musculus GN=Nck1 PE=1 SV=1 - [NCK1_MOUSE]	Q99M51	Y24	105	NA	0.11245	0.0479665	0.0214513	0.0875496	0.0185842	0.0083111
rpgpgtlydvpr	Breast cancer anti-estrogen resistance protein 1 OS=Mus musculus GN=Bcar1 PE=1 SV=2 - [BCAR1_MOUSE]	Q61140	Y8	391	NA	0.121431	0.0393343	0.0175908	0.0785694	0.0203443	0.00909825
rtegdylsyr	Protein LAP2 OS=Mus musculus GN=Erbb2ip PE=1 SV=3 - [LAP2_MOUSE]	Q80TH2	Y6	1097	NA	0.11108	0.0408171	0.018254	0.0889202	0.0177334	0.00793061
saddtylqlk	Pleckstrin homology domain-containing family A member 7 OS=Mus musculus GN=Plekha7 PE=1 SV=2 - [PKHA7_MOUSE]	Q3UIL6	Y6	653	NA	0.0976813	0.0149475	0.00668473	0.102319	0.0163118	0.00729487
saddtylqlkk	Pleckstrin homology domain-containing family A member 7 OS=Mus musculus GN=Plekha7 PE=1 SV=2 - [PKHA7_MOUSE]	Q3UIL6	Y6	653	NA	0.105736	0.0203221	0.0090883	0.0942645	0.0234395	0.0104825
sddympmsptsvsapk	Insulin receptor substrate 2 OS=Mus musculus GN=Irs2 PE=1 SV=2 - [IRS2_MOUSE]	P81122	Y4	671	M5	0.109331	0.0413104	0.0130635	0.0906694	0.023158	0.00732319
sddympmsptsvsapk	Insulin receptor substrate 2 OS=Mus musculus GN=Irs2 PE=1 SV=2 - [IRS2_MOUSE]	P81122	Y4	671	M7	0.112723	0.049384	0.0156166	0.0872767	0.0232526	0.0073531
sddympmsptsvsapk	Insulin receptor substrate 2 OS=Mus musculus GN=Irs2 PE=1 SV=2 - [IRS2_MOUSE]	P81122	Y4	671	NA	0.0929808	0.0203648	0.00910743	0.107019	0.0095587	0.00427478
sdylntfefmdk	Isocitrate dehydrogenase [NADP] cytoplasmic OS=Mus musculus GN=Idh1 PE=1 SV=2 - [IDHC_MOUSE]	O88844	Y3	391	M10	0.116397	0.0173678	0.00776713	0.0836033	0.0108674	0.00486007
sdylntfefmdk	Isocitrate dehydrogenase [NADP] cytoplasmic OS=Mus musculus GN=Idh1 PE=1 SV=2 - [IDHC_MOUSE]	O88844	Y3	391	NA	0.104661	0.0247975	0.0110898	0.0953392	0.00715932	0.00320174
sediyadpaayvmr	Pleckstrin homology domain-containing family A member 6 OS=Mus musculus GN=Plekha6 PE=1 SV=1 - [PKHA6_MOUSE]	Q7TQG1	Y5	492	M13	0.119287	0.0176275	0.00788326	0.0807129	0.0105171	0.00470339
sediyadpaayvmr	Pleckstrin homology domain-containing family A member 6 OS=Mus musculus GN=Plekha6 PE=1 SV=1 - [PKHA6_MOUSE]	Q7TQG1	Y5	492	NA	0.106739	0.0159392	0.00712825	0.0932614	0.0198534	0.00887869
segdtaygqqvqpntwk	Lipoma-preferred partner homolog OS=Mus musculus GN=Lpp PE=1 SV=1 - [LPP_MOUSE]	Q8BFW7	Y7	318	NA	0.105797	0.0249995	0.00790554	0.0942035	0.0113177	0.00357897
segtyccgpvsvr	Protein-glutamine gamma-glutamyltransferase 2 OS=Mus musculus GN=Tgm2 PE=1 SV=4 - [TGM2_MOUSE]	P21981	Y5	369	C6,C7	0.10542	0.0140851	0.00445411	0.0945799	0.0170937	0.00540549
sfldsgyr	Vinculin OS=Mus musculus GN=Vcl PE=1 SV=4 - [VINC_MOUSE]	Q64727	Y7	822	NA	0.115412	0.0108619	0.00343482	0.0845877	0.00796765	0.00251959
sglsspvyidlr	Uridine 5'-monophosphate synthase OS=Mus musculus GN=Umps PE=2 SV=3 - [UMPS_MOUSE]	P13439	Y8	37	NA	0.117473	0.0197444	0.00882998	0.0825275	0.0133641	0.0059766
sgpleacyaeldqsr	Myotubularin-related protein 10 OS=Mus musculus GN=Mtmr10 PE=2 SV=2 - [MTMRA_MOUSE]	Q7TPM9	Y8	704	C7	0.123745	0.0277429	0.012407	0.0762545	0.018941	0.00847068
shgqdylvgnr	Glutathione S-transferase A3 OS=Mus musculus GN=Gsta3 PE=1 SV=2 - [GSTA3_MOUSE]|Glutathione S-transferase A2 OS=Mus musculus GN=Gsta2 PE=1 SV=3 - [GSTA2_MOUSE]|Glutathione S-transferase A1 OS=Mus musculus GN=Gsta1 PE=1 SV=2 - [GSTA1_MOUSE]	P30115;P10648;P13745	Y6	147;147;147	NA	0.0981625	0.0240996	0.0107777	0.101837	0.0120291	0.00537959
shgqyfvalfdyqar	Tyrosine-protein kinase FRK OS=Mus musculus GN=Frk PE=1 SV=3 - [FRK_MOUSE]	Q922K9	Y5	53	NA	0.118792	0.0181061	0.00809731	0.0812084	0.0159875	0.00714984
siityvsslydampr	Plectin OS=Mus musculus GN=Plec PE=1 SV=3 - [PLEC_MOUSE]	Q9QXS1	Y10	407	M13	0.105458	0.0216942	0.00970195	0.0945419	0.0378562	0.0169298
silyder	Proteasome subunit alpha type-2 OS=Mus musculus GN=Psma2 PE=1 SV=3 - [PSA2_MOUSE]	P49722	Y4	57	NA	0.0967755	0.00733949	0.00328232	0.103225	0.0173545	0.00776116
sivvtnyeesik	4-hydroxyphenylpyruvate dioxygenase OS=Mus musculus GN=Hpd PE=1 SV=3 - [HPPD_MOUSE]	P49429	Y7	232	NA	0.122963	0.0385227	0.012182	0.0770365	0.0147262	0.00465684
siyeyqpgk	Sorbin and SH3 domain-containing protein 1 OS=Mus musculus GN=Sorbs1 PE=1 SV=2 - [SRBS1_MOUSE]	Q62417	Y3	325	NA	0.135208	0.0335041	0.0105949	0.0647917	0.0177235	0.00560465
siyyitgesk	Heat shock protein HSP 90-beta OS=Mus musculus GN=Hsp90ab1 PE=1 SV=3 - [HS90B_MOUSE]	P11499	Y3	484	NA	0.104142	0.0192333	0.00860139	0.0958576	0.0262034	0.0117185
skfdnlygcr	Adenosylhomocysteinase OS=Mus musculus GN=Ahcy PE=1 SV=3 - [SAHH_MOUSE]	P50247	Y7	193	C9	0.11934	0.0128537	0.00574833	0.0806604	0.0147213	0.00658356
sldnggyyispr	Tyrosine-protein kinase Blk OS=Mus musculus GN=Blk PE=1 SV=4 - [BLK_MOUSE]|Tyrosine-protein kinase Lyn OS=Mus musculus GN=Lyn PE=1 SV=4 - [LYN_MOUSE]	P16277;P25911	Y8	194;182	NA	0.116026	0.0271461	0.00858436	0.0839737	0.0137997	0.00436385
sldnnystlner	Catenin delta-1 OS=Mus musculus GN=Ctnnd1 PE=1 SV=2 - [CTND1_MOUSE]	P30999	Y6	904	NA	0.0827416	0.0131369	0.00415424	0.117258	0.0115944	0.00366646
slgvaaeglpdqyadgeaar	Glycine N-methyltransferase OS=Mus musculus GN=Gnmt PE=1 SV=3 - [GNMT_MOUSE]	Q9QXF8	Y13	22	NA	0.111842	0.0146248	0.00654039	0.0881581	0.0145103	0.0064892
smssspwmpqdgfdpsdyaepmdavvkpr	Rho GTPase-activating protein 35 OS=Mus musculus GN=Arhgap35 PE=1 SV=3 - [RHG35_MOUSE]	Q91YM2	Y18	1087	M2	0.0987936	0.0229654	0.0102705	0.101206	0.0138481	0.00619304
smssspwmpqdgfdpsdyaepmdavvkpr	Rho GTPase-activating protein 35 OS=Mus musculus GN=Arhgap35 PE=1 SV=3 - [RHG35_MOUSE]	Q91YM2	Y18	1087	M22	0.097943	0.0213316	0.00953976	0.102057	0.0220895	0.00987873
smssspwmpqdgfdpsdyaepmdavvkpr	Rho GTPase-activating protein 35 OS=Mus musculus GN=Arhgap35 PE=1 SV=3 - [RHG35_MOUSE]	Q91YM2	Y18	1087	M8	0.0946417	0.0141401	0.00632362	0.105358	0.00981066	0.00438746
smssspwmpqdgfdpsdyaepmdavvkpr	Rho GTPase-activating protein 35 OS=Mus musculus GN=Arhgap35 PE=1 SV=3 - [RHG35_MOUSE]	Q91YM2	Y18	1087	NA	0.0858449	0.0223963	0.0100159	0.114155	0.015378	0.00687726
sndkvyenvtglvk	Focal adhesion kinase 1 OS=Mus musculus GN=Ptk2 PE=1 SV=3 - [FAK1_MOUSE]	P34152	Y6	963	NA	0.102003	0.0135703	0.00606882	0.0979971	0.00547215	0.00244722
speegaetpvylallppdaegphgqfvqdk	Carbonyl reductase [NADPH] 1 OS=Mus musculus GN=Cbr1 PE=1 SV=3 - [CBR1_MOUSE]	P48758	Y11	253	NA	0.055874	0.0112205	0.00501798	0.144126	0.0125287	0.00560302
spteyhepvyanpfcrpvtpqr	Palmdelphin OS=Mus musculus GN=Palmd PE=1 SV=1 - [PALMD_MOUSE]	Q9JHU2	Y10	261	C15	0.120066	0.0319817	0.0143027	0.0799338	0.0131474	0.0058797
spycitk	D-beta-hydroxybutyrate dehydrogenase, mitochondrial OS=Mus musculus GN=Bdh1 PE=1 SV=2 - [BDH_MOUSE]	Q80XN0	Y3	208	C4	0.122544	0.0400964	0.0179317	0.0774564	0.00944183	0.00422251
srppytdyvstr	Serine/threonine-protein kinase ICK OS=Mus musculus GN=Ick PE=2 SV=2 - [ICK_MOUSE]	Q9JKV2	Y5,Y8	156;159	NA	0.116728	0.0287856	0.0128733	0.0832716	0.0107103	0.00478977
ssdeayaiak	Succinyl-CoA ligase [ADP-forming] subunit beta, mitochondrial OS=Mus musculus GN=Sucla2 PE=1 SV=2 - [SUCB1_MOUSE]	Q9Z2I9	Y6	84	NA	0.115155	0.0142695	0.00638151	0.0848449	0.00995007	0.00444981
ssssnlgaddgympmtpgaalr	Insulin receptor substrate 2 OS=Mus musculus GN=Irs2 PE=1 SV=2 - [IRS2_MOUSE]	P81122	Y12	649	M13	0.0937446	0.0161272	0.00721232	0.106255	0.012888	0.00576367
ssssnlgaddgympmtpgaalr	Insulin receptor substrate 2 OS=Mus musculus GN=Irs2 PE=1 SV=2 - [IRS2_MOUSE]	P81122	Y12	649	M15	0.107914	0.0262595	0.00830398	0.0920861	0.0174717	0.00552503
ssssnlgaddgympmtpgaalr	Insulin receptor substrate 2 OS=Mus musculus GN=Irs2 PE=1 SV=2 - [IRS2_MOUSE]	P81122	Y12	649	NA	0.102092	0.043365	0.0137132	0.0979082	0.0183054	0.00578869
stleenayedivgglpk	Suppression of tumorigenicity 5 protein OS=Mus musculus GN=St5 PE=2 SV=1 - [ST5_MOUSE]	Q924W7	Y8	485	NA	0.115349	0.0213698	0.00955688	0.0846508	0.0192569	0.00861195
sttfstnyr	Keratin, type I cytoskeletal 18 OS=Mus musculus GN=Krt18 PE=1 SV=5 - [K1C18_MOUSE]	P05784	Y8	14	NA	0.0879262	0.0155238	0.00490907	0.112074	0.0153071	0.00484052
svdqdsqpvycnleslgr	Leucine-rich repeat-containing protein 25 OS=Mus musculus GN=Lrrc25 PE=1 SV=1 - [LRC25_MOUSE]	Q8K1T1	Y10	289	C11	0.07604	0.0253386	0.0113318	0.12396	0.0280353	0.0125378
svlgnnfyeyyvndppr	GTP cyclohydrolase 1 feedback regulatory protein OS=Mus musculus GN=Gchfr PE=1 SV=3 - [GFRP_MOUSE]	P99025	Y11	48	NA	0.105005	0.0109112	0.00487962	0.0949948	0.0112216	0.00501846
svlgnnfyeyyvndppr	GTP cyclohydrolase 1 feedback regulatory protein OS=Mus musculus GN=Gchfr PE=1 SV=3 - [GFRP_MOUSE]	P99025	Y8	45	NA	0.114199	0.020079	0.00897958	0.0858011	0.0232056	0.0103779
svneslnnlfiteedyqalr	Clathrin heavy chain 1 OS=Mus musculus GN=Cltc PE=1 SV=3 - [CLH1_MOUSE]	Q68FD5	Y16	1477	NA	0.116486	0.0523938	0.0165684	0.0835141	0.0185239	0.00585776
svspttemvsnesvdyr	Hepatocyte growth factor receptor OS=Mus musculus GN=Met PE=1 SV=1 - [MET_MOUSE]	P16056	Y16	1001	NA	0.0852911	0.0305741	0.0136731	0.114709	0.0293098	0.0131077
svtyatvvfpggdk	Trem-like transcript 1 protein OS=Mus musculus GN=Treml1 PE=1 SV=2 - [TRML1_MOUSE]	Q8K558	Y4	286	NA	0.0994685	0.0129794	0.00580458	0.100532	0.0283894	0.0126961
taaeleaagdyvk	SH2 domain-containing protein 3C OS=Mus musculus GN=Sh2d3c PE=1 SV=1 - [SH2D3_MOUSE]	Q9QZS8	Y11	178	NA	0.0944736	0.0119082	0.00532549	0.105526	0.00831806	0.00371995
tactnfmmtpyvvtr	Mitogen-activated protein kinase 9 OS=Mus musculus GN=Mapk9 PE=1 SV=2 - [MK09_MOUSE]	Q9WTU6	T9,Y11	183;185	C3	0.121791	0.0266968	0.0119392	0.0782085	0.0302093	0.01351
tactnfmmtpyvvtr	Mitogen-activated protein kinase 9 OS=Mus musculus GN=Mapk9 PE=1 SV=2 - [MK09_MOUSE]	Q9WTU6	Y11	185	C3	0.124599	0.0649158	0.0205282	0.0754007	0.0222768	0.00704453
tactnfmmtpyvvtr	Mitogen-activated protein kinase 9 OS=Mus musculus GN=Mapk9 PE=1 SV=2 - [MK09_MOUSE]	Q9WTU6	Y11	185	C3,M8	0.130382	0.056422	0.0252327	0.0696178	0.0108898	0.00487008
tegdylsyr	Protein LAP2 OS=Mus musculus GN=Erbb2ip PE=1 SV=3 - [LAP2_MOUSE]	Q80TH2	Y5	1097	NA	0.0998131	0.0284584	0.00899933	0.100187	0.0135745	0.00429263
tfgenyvqellek	Proline synthase co-transcribed bacterial homolog protein OS=Mus musculus GN=Prosc PE=1 SV=1 - [PROSC_MOUSE]	Q9Z2Y8	Y6	69	NA	0.119445	0.013681	0.00611831	0.0805551	0.00885183	0.00395866
tiilydtnlpdvsak	Ketohexokinase OS=Mus musculus GN=Khk PE=1 SV=1 - [KHK_MOUSE]	P97328	Y5	113	NA	0.121618	0.011283	0.00504592	0.0783819	0.00499843	0.00223537
tipidgdffsytr	Aldehyde dehydrogenase, mitochondrial OS=Mus musculus GN=Aldh2 PE=1 SV=1 - [ALDH2_MOUSE]	P47738	Y11	172	NA	0.0971646	0.0166532	0.00744755	0.102835	0.0251356	0.011241
titpvynr	Tight junction protein ZO-1 OS=Mus musculus GN=Tjp1 PE=1 SV=2 - [ZO1_MOUSE]	P39447	Y6	1521	NA	0.100244	0.0084689	0.0026781	0.0997557	0.0165305	0.00522739
tkltdskedpiydepeglapappr	Docking protein 1 OS=Mus musculus GN=Dok1 PE=1 SV=2 - [DOK1_MOUSE]	P97465	Y12	361	NA	0.10786	0.0383188	0.0171367	0.09214	0.0202839	0.00907123
tlepvkpptvpndymtspar	Abl interactor 1 OS=Mus musculus GN=Abi1 PE=1 SV=3 - [ABI1_MOUSE]	Q8CBW3	Y14	213	NA	0.0836023	0.0262727	0.0117495	0.116398	0.014925	0.00667466
tlspgdsfstfdtpyck	Omega-amidase NIT2 OS=Mus musculus GN=Nit2 PE=1 SV=1 - [NIT2_MOUSE]	Q9JHW2	Y15	145	C16	0.0963305	0.0150083	0.00671194	0.103669	0.022678	0.0101419
tlvyggiflypank	Fructose-1,6-bisphosphatase 1 OS=Mus musculus GN=Fbp1 PE=2 SV=3 - [F16P1_MOUSE]	Q9QXD6	Y10	265	NA	0.0833093	0.0123825	0.00553764	0.116691	0.0207142	0.00926369
tlvyggiflypank	Fructose-1,6-bisphosphatase 1 OS=Mus musculus GN=Fbp1 PE=2 SV=3 - [F16P1_MOUSE]	Q9QXD6	Y4	259	NA	0.0934901	0.0272897	0.00862976	0.10651	0.0126495	0.00400013
tlvyggiflypankk	Fructose-1,6-bisphosphatase 1 OS=Mus musculus GN=Fbp1 PE=2 SV=3 - [F16P1_MOUSE]	Q9QXD6	Y10	265	NA	0.0831278	0.0337249	0.0150822	0.116872	0.0169419	0.00757663
tlydfpgndaedlpfk	Crk-like protein OS=Mus musculus GN=Crkl PE=1 SV=2 - [CRKL_MOUSE]	P47941	Y3	132	NA	0.117961	0.0313342	0.00990875	0.0820388	0.0126207	0.003991
tlydfpgndaedlpfkk	Crk-like protein OS=Mus musculus GN=Crkl PE=1 SV=2 - [CRKL_MOUSE]	P47941	Y3	132	NA	0.114993	0.0153653	0.00485893	0.0850069	0.0102872	0.00325311
tmqfepstmvydacr	Talin-1 OS=Mus musculus GN=Tln1 PE=1 SV=2 - [TLN1_MOUSE]	P26039	Y11	26	C14	0.0848964	0.0168488	0.007535	0.115104	0.0159937	0.00715262
tmqfepstmvydacr	Talin-1 OS=Mus musculus GN=Tln1 PE=1 SV=2 - [TLN1_MOUSE]	P26039	Y11	26	M2,C14	0.104148	0.0132081	0.00590685	0.0958524	0.0238424	0.0106626
tnyydgyqaqplatr	Claudin-2 OS=Mus musculus GN=Cldn2 PE=1 SV=1 - [CLD2_MOUSE]	O88552	Y4	195	NA	0.116703	0.0179041	0.00566177	0.083297	0.0134787	0.00426233
tnyydgyqaqplatr	Claudin-2 OS=Mus musculus GN=Cldn2 PE=1 SV=1 - [CLD2_MOUSE]	O88552	Y7	198	NA	0.111031	0.0195764	0.00875482	0.0889695	0.0140861	0.00629951
tppspspwltseanycelnpafavgcdr	Breast cancer anti-estrogen resistance protein 3 OS=Mus musculus GN=Bcar3 PE=1 SV=1 - [BCAR3_MOUSE]	Q9QZK2	Y15	424	C16,C26	0.108973	0.015351	0.00686518	0.0910272	0.0172612	0.00771945
tpvdyidlpyssspsr	Sorbin and SH3 domain-containing protein 1 OS=Mus musculus GN=Sorbs1 PE=1 SV=2 - [SRBS1_MOUSE]	Q62417	Y10	1198	NA	0.123608	0.0584332	0.0184782	0.0763916	0.0177649	0.00561774
tpvdyidlpyssspsr	Sorbin and SH3 domain-containing protein 1 OS=Mus musculus GN=Sorbs1 PE=1 SV=2 - [SRBS1_MOUSE]	Q62417	Y5	1193	NA	0.116542	0.00851861	0.00380964	0.0834581	0.013718	0.00613489
tqptdeemlfiyshfk	Acyl-CoA-binding protein OS=Mus musculus GN=Dbi PE=1 SV=2 - [ACBP_MOUSE]	P31786	Y12	29	M8	0.135579	0.0343632	0.0108666	0.0644215	0.0145816	0.0046111
tqptdeemlfiyshfk	Acyl-CoA-binding protein OS=Mus musculus GN=Dbi PE=1 SV=2 - [ACBP_MOUSE]	P31786	Y12	29	NA	0.132162	0.019659	0.00621673	0.0678382	0.0124626	0.00394101
tsidaydnfdnislaqr	Clathrin heavy chain 1 OS=Mus musculus GN=Cltc PE=1 SV=3 - [CLH1_MOUSE]	Q68FD5	Y6	1487	NA	0.106489	0.0112863	0.00504738	0.0935105	0.0100098	0.00447654
tsnstseesdlhyadihvlr	Uncharacterized protein C11orf52 homolog OS=Mus musculus PE=2 SV=1 - [CK052_MOUSE]	Q9D8L0	Y13	79	NA	0.132095	0.0751967	0.033629	0.0679047	0.0212943	0.00952308
tsytnldgr	5-hydroxyisourate hydrolase OS=Mus musculus GN=Urah PE=1 SV=1 - [HIUH_MOUSE]	Q9CRB3	Y3	45	NA	0.120407	0.01732	0.00547707	0.0795926	0.00599659	0.00189629
ttdgvyegvaiggdr	ATP-citrate synthase OS=Mus musculus GN=Acly PE=1 SV=1 - [ACLY_MOUSE]	Q91V92	Y6	672	NA	0.139227	0.0350189	0.0156609	0.0607731	0.0245104	0.0109614
ttsvishtyeeietesk	Pseudopodium-enriched atypical kinase 1 OS=Mus musculus GN=Peak1 PE=1 SV=4 - [PEAK1_MOUSE]	Q69Z38	Y9	662	NA	0.110448	0.0129252	0.00578034	0.0895522	0.0270171	0.0120824
tvcstylqsr	Homeodomain-interacting protein kinase 3 OS=Mus musculus GN=Hipk3 PE=1 SV=3 - [HIPK3_MOUSE]	Q9ERH7	Y6	359	C3	0.0920513	0.0149237	0.00471928	0.107949	0.0129289	0.00408848
tveegaetpvylallppdatephgqlvr	Carbonyl reductase [NADPH] 3 OS=Mus musculus GN=Cbr3 PE=2 SV=1 - [CBR3_MOUSE]	Q8K354	Y11	253	NA	0.136047	0.112703	0.0504025	0.0639525	0.0133302	0.00596146
tvhdmdqfgqqqydiyer	Plakophilin-4 OS=Mus musculus GN=Pkp4 PE=1 SV=1 - [PKP4_MOUSE]	Q68FH0	Y16	371	NA	0.104944	0.0138207	0.00618081	0.0950559	0.0160782	0.00719038
tvtfey	Cytosolic 10-formyltetrahydrofolate dehydrogenase OS=Mus musculus GN=Aldh1l1 PE=1 SV=1 - [AL1L1_MOUSE]	Q8R0Y6	Y6	902	NA	0.105013	0.0153805	0.00687839	0.094987	0.015456	0.00691215
tyfqgslpar	Ribonuclease UK114 OS=Mus musculus GN=Hrsp12 PE=1 SV=3 - [UK114_MOUSE]	P52760	Y2	99	NA	0.113976	0.0319944	0.0101175	0.0860236	0.00855553	0.0027055
tytir	Amine oxidase [flavin-containing] B OS=Mus musculus GN=Maob PE=1 SV=4 - [AOFB_MOUSE]	Q8BW75	Y2	44	NA	0.117911	0.0198166	0.00886225	0.082089	0.00703488	0.0031461
tyvdphtyedpnqavlk	Ephrin type-A receptor 2 OS=Mus musculus GN=Epha2 PE=1 SV=3 - [EPHA2_MOUSE]	Q03145	Y8	595	NA	0.125169	0.019553	0.00618321	0.0748315	0.019689	0.00622619
vadpdhdhtgflteyvatr	Mitogen-activated protein kinase 1 OS=Mus musculus GN=Mapk1 PE=1 SV=3 - [MK01_MOUSE]	P63085	T13,Y15	183;185	NA	0.117672	0.0371291	0.0117413	0.0823278	0.0230891	0.00730142
vadpdhdhtgflteyvatr	Mitogen-activated protein kinase 1 OS=Mus musculus GN=Mapk1 PE=1 SV=3 - [MK01_MOUSE]	P63085	Y15	185	NA	0.11163	0.0145466	0.00460003	0.0883698	0.0156174	0.00493866
vaqqplslvgcdvlpdpspdhlysfr	Actin filament-associated protein 1-like 2 OS=Mus musculus GN=Afap1l2 PE=1 SV=2 - [AF1L2_MOUSE]	Q5DTU0	Y23	413	C11	0.126019	0.0889896	0.028141	0.0739807	0.0290648	0.00919108
vfdkdgngyisaaelr	Calmodulin OS=Mus musculus GN=Calm1 PE=1 SV=2 - [CALM_MOUSE]	P62204	Y9	100	NA	0.0957513	0.0186183	0.00832635	0.104249	0.0214386	0.00958764
vgeeghegcsyavcsegr	Tensin-like C1 domain-containing phosphatase OS=Mus musculus GN=Tenc1 PE=1 SV=1 - [TENC1_MOUSE]	Q8CGB6	Y11	770	C9,C14	0.10123	0.0225339	0.00712584	0.0987695	0.0155025	0.00490231
vgqgyvyeaaqteqdeydtpr	Breast cancer anti-estrogen resistance protein 1 OS=Mus musculus GN=Bcar1 PE=1 SV=2 - [BCAR1_MOUSE]	Q61140	Y17	238	NA	0.12231	0.053682	0.0169757	0.0776897	0.0240535	0.00760638
vgqgyvyeaaqteqdeydtpr	Breast cancer anti-estrogen resistance protein 1 OS=Mus musculus GN=Bcar1 PE=1 SV=2 - [BCAR1_MOUSE]	Q61140	Y7	228	NA	0.100649	0.0152254	0.00680903	0.0993512	0.0178928	0.0080019
viedneytar	Tyrosine-protein kinase Lyn OS=Mus musculus GN=Lyn PE=1 SV=4 - [LYN_MOUSE]	P25911	Y7	397	NA	0.0990708	0.030945	0.00978568	0.100929	0.0250752	0.00792946
viydfiek	Neural Wiskott-Aldrich syndrome protein OS=Mus musculus GN=Wasl PE=1 SV=1 - [WASL_MOUSE]	Q91YD9	Y3	253	NA	0.100475	0.0216696	0.00685254	0.0995248	0.0160512	0.00507582
viysqpstr	Junctional adhesion molecule A OS=Mus musculus GN=F11r PE=1 SV=2 - [JAM1_MOUSE]	O88792	Y3	281	NA	0.134765	0.0247351	0.0110619	0.0652353	0.0162234	0.00725531
vleddpeaayttr	Ephrin type-A receptor 4 OS=Mus musculus GN=Epha4 PE=1 SV=2 - [EPHA4_MOUSE]|Ephrin type-A receptor 5 OS=Mus musculus GN=Epha5 PE=1 SV=2 - [EPHA5_MOUSE]|Ephrin type-A receptor 3 OS=Mus musculus GN=Epha3 PE=1 SV=1 - [EPHA3_MOUSE]	Q03137;Q60629;P29319	Y10	672;779;779	NA	0.108279	0.0403339	0.0180379	0.0917209	0.0301108	0.013466
vleddpeatyttsggk	Ephrin type-A receptor 2 OS=Mus musculus GN=Epha2 PE=1 SV=3 - [EPHA2_MOUSE]	Q03145	Y10	773	NA	0.122438	0.0245452	0.00776187	0.0775624	0.0113157	0.00357835
vleddpeatyttsggkipir	Ephrin type-A receptor 2 OS=Mus musculus GN=Epha2 PE=1 SV=3 - [EPHA2_MOUSE]	Q03145	Y10	773	NA	0.126168	0.0420566	0.0132995	0.0738318	0.0172956	0.00546934
vllpeyggtk	10 kDa heat shock protein, mitochondrial OS=Mus musculus GN=Hspe1 PE=1 SV=2 - [CH10_MOUSE]	Q64433	Y6	76	NA	0.101065	0.0174202	0.00550874	0.0989351	0.0113438	0.00358723
vlppevadgsvvddgvyavpppaer	Breast cancer anti-estrogen resistance protein 1 OS=Mus musculus GN=Bcar1 PE=1 SV=2 - [BCAR1_MOUSE]	Q61140	Y17	414	NA	0.127696	0.0520975	0.0164747	0.0723037	0.02111	0.00667556
vpaiygvdtr	Carbamoyl-phosphate synthase [ammonia], mitochondrial OS=Mus musculus GN=Cps1 PE=1 SV=2 - [CPSM_MOUSE]	Q8C196	Y5	162	NA	0.0995096	0.0189965	0.00849551	0.10049	0.0171832	0.00768456
vpdfsdyr	Cytochrome b-c1 complex subunit Rieske, mitochondrial OS=Mus musculus GN=Uqcrfs1 PE=1 SV=1 - [UCRI_MOUSE]	Q9CR68	Y7	91	NA	0.0909983	0.0218504	0.0097718	0.109002	0.0205082	0.00917153
vpivinpnaydnlaiyk	Pseudopodium-enriched atypical kinase 1 OS=Mus musculus GN=Peak1 PE=1 SV=4 - [PEAK1_MOUSE]	Q69Z38	Y10	632	NA	0.103473	0.0270575	0.00855635	0.096527	0.0138417	0.00437712
vqendgkepppvvnyeedar	Tyrosine-protein kinase Fer OS=Mus musculus GN=Fer PE=1 SV=2 - [FER_MOUSE]	P70451	Y15	402	NA	0.11591	0.0374345	0.0167412	0.0840899	0.00550851	0.00246348
vqpneavytk	Glucose-6-phosphate 1-dehydrogenase X OS=Mus musculus GN=G6pdx PE=1 SV=3 - [G6PD1_MOUSE]	Q00612	Y8	401	NA	0.0864864	0.00974687	0.00435893	0.113514	0.0194392	0.00869346
vtiaddysdpfdak	SH2 domain-containing adapter protein B OS=Mus musculus GN=Shb PE=1 SV=2 - [SHB_MOUSE]	Q6PD21	Y7	240	NA	0.116962	0.0204471	0.00914424	0.0830379	0.0105105	0.00470045
vtieyysqlk	4-trimethylaminobutyraldehyde dehydrogenase OS=Mus musculus GN=Aldh9a1 PE=1 SV=1 - [AL9A1_MOUSE]	Q9JLJ2	Y5	476	NA	0.0971144	0.00856268	0.00382935	0.102886	0.010429	0.00466398
vvqdfidifsdyanfk	Receptor-type tyrosine-protein phosphatase epsilon OS=Mus musculus GN=Ptpre PE=1 SV=3 - [PTPRE_MOUSE]	P49446	Y12	695	NA	0.075521	0.0108884	0.00486942	0.124479	0.0150734	0.00674103
vvqeyidafsdyanfk	Receptor-type tyrosine-protein phosphatase alpha OS=Mus musculus GN=Ptpra PE=1 SV=3 - [PTPRA_MOUSE]	P18052	Y12	825	NA	0.100025	0.0134962	0.00426788	0.0999752	0.00705265	0.00223024
vvyenaygr	Thioredoxin reductase 1, cytoplasmic OS=Mus musculus GN=Txnrd1 PE=1 SV=3 - [TRXR1_MOUSE]	Q9JMH6	Y7	245	NA	0.0703244	0.0119959	0.00536471	0.129676	0.0289571	0.01295
vwqlyigdtr	Glycine N-methyltransferase OS=Mus musculus GN=Gnmt PE=1 SV=3 - [GNMT_MOUSE]	Q9QXF8	Y5	34	NA	0.114921	0.0275966	0.0087268	0.0850792	0.0110517	0.00349486
vydgeek	Vacuolar protein-sorting-associated protein 36 OS=Mus musculus GN=Vps36 PE=1 SV=1 - [VPS36_MOUSE]	Q91XD6	Y2	27	NA	0.119451	0.0060572	0.00270886	0.080549	0.0118399	0.00529497
vyenvglmqqqr	Tyrosine-protein phosphatase non-receptor type 11 OS=Mus musculus GN=Ptpn11 PE=1 SV=2 - [PTN11_MOUSE]	P35235	Y2	584	NA	0.101738	0.037043	0.0165661	0.0982623	0.0465728	0.020828
vyesighyggetvk	MAGUK p55 subfamily member 5 OS=Mus musculus GN=Mpp5 PE=1 SV=1 - [MPP5_MOUSE]	Q9JLB2	Y2	243	NA	0.121491	0.0200951	0.00898678	0.078509	0.00998075	0.00446353
vyqler	Afadin OS=Mus musculus GN=Mllt4 PE=1 SV=3 - [AFAD_MOUSE]	Q9QZQ1	Y2	1285	NA	0.0969982	0.0114973	0.00514173	0.103002	0.00737383	0.00329768
vytyiqsr	Dual specificity tyrosine-phosphorylation-regulated kinase 2 OS=Mus musculus GN=Dyrk2 PE=2 SV=1 - [DYRK2_MOUSE]|Dual specificity tyrosine-phosphorylation-regulated kinase 4 OS=Mus musculus GN=Dyrk4 PE=2 SV=1 - [DYRK4_MOUSE]	Q5U4C9;Q8BI55	Y4	380;379	NA	0.104878	0.0234988	0.010509	0.0951221	0.0112557	0.00503371
vyvtaesr	Abelson tyrosine-protein kinase 2 OS=Mus musculus GN=Abl2 PE=1 SV=1 - [ABL2_MOUSE]	Q4JIM5	Y2	231	NA	0.0803429	0.0159127	0.00711637	0.119657	0.0252904	0.0113102
wtapeaalygr	Neuronal proto-oncogene tyrosine-protein kinase Src OS=Mus musculus GN=Src PE=1 SV=4 - [SRC_MOUSE]|Tyrosine-protein kinase Yes OS=Mus musculus GN=Yes1 PE=1 SV=3 - [YES_MOUSE]|Tyrosine-protein kinase Fyn OS=Mus musculus GN=Fyn PE=1 SV=4 - [FYN_MOUSE]	P05480;Q04736;P39688	Y9	444;444;440	NA	0.106915	0.00905172	0.00404805	0.0930849	0.00935681	0.00418449
yaaelhlvhwntk	Carbonic anhydrase 2 OS=Mus musculus GN=Ca2 PE=1 SV=4 - [CAH2_MOUSE]	P00920	Y1	114	NA	0.124667	0.036936	0.0165183	0.0753325	0.0092635	0.00414276
yahqqppsplpvysssak	Paxillin OS=Mus musculus GN=Pxn PE=1 SV=1 - [PAXI_MOUSE]	Q8VI36	S8,Y13	83;88	NA	0.109778	0.0297295	0.0132954	0.090222	0.0140362	0.00627717
yahqqppsplpvysssak	Paxillin OS=Mus musculus GN=Pxn PE=1 SV=1 - [PAXI_MOUSE]	Q8VI36	Y13	88	NA	0.127159	0.0246765	0.0110357	0.0728413	0.00361584	0.00161705
yasicqqnglvpivepevlpdgdhdlehcqyvsek	Fructose-bisphosphate aldolase B OS=Mus musculus GN=Aldob PE=1 SV=3 - [ALDOB_MOUSE]	Q91Y97	Y31	204	C5,C29	0.126179	0.0125152	0.00395765	0.0738214	0.011994	0.00379284
ycrpesqehpeadpgsaapylk	Signal transducer and activator of transcription 3 OS=Mus musculus GN=Stat3 PE=1 SV=2 - [STAT3_MOUSE]	P42227	Y20	705	C2	0.0955975	0.0263335	0.00832738	0.104403	0.0299834	0.0094816
ydgnvyenlfewak	Peroxisomal acyl-coenzyme A oxidase 1 OS=Mus musculus GN=Acox1 PE=1 SV=5 - [ACOX1_MOUSE]	Q9R0H0	Y6	629	NA	0.0981608	0.00884601	0.00395606	0.101839	0.0255239	0.0114146
ydnlsr	Probable palmitoyltransferase ZDHHC8 OS=Mus musculus GN=Zdhhc8 PE=1 SV=1 - [ZDHC8_MOUSE]|Palmitoyltransferase ZDHHC5 OS=Mus musculus GN=Zdhhc5 PE=1 SV=1 - [ZDHC5_MOUSE]	Q5Y5T5;Q8VDZ4	Y1	538;533	NA	0.0786184	0.0144881	0.00647926	0.121382	0.0187138	0.00836908
yenvpligr	Protein tweety homolog 2 OS=Mus musculus GN=Ttyh2 PE=2 SV=1 - [TTYH2_MOUSE]	Q3TH73	Y1	494	NA	0.114724	0.0239212	0.0106979	0.0852765	0.0145014	0.00648524
yevssytdqfsr	Tight junction protein ZO-1 OS=Mus musculus GN=Tjp1 PE=1 SV=2 - [ZO1_MOUSE]	P39447	Y6	1066	NA	0.106899	0.0183421	0.00820284	0.0931006	0.00985766	0.00440848
yfdsfgdlssasaimgnak	Hemoglobin subunit beta-1 OS=Mus musculus GN=Hbb-b1 PE=1 SV=2 - [HBB1_MOUSE]	P02088	Y1	42	NA	0.110676	0.0292733	0.0130914	0.0893236	0.024154	0.010802
yfsmtevdk	Arginase-1 OS=Mus musculus GN=Arg1 PE=1 SV=1 - [ARGI1_MOUSE]	Q61176	Y1	197	NA	0.0906273	0.0198106	0.00885955	0.109373	0.00994817	0.00444896
ygyeipvdmlck	Proteasome subunit alpha type-6 OS=Mus musculus GN=Psma6 PE=1 SV=1 - [PSA6_MOUSE]	Q9QUM9	Y1	105	C11	0.117642	0.0244445	0.0109319	0.0823576	0.0107196	0.00479393
yieacar	UDP-glucose 6-dehydrogenase OS=Mus musculus GN=Ugdh PE=1 SV=1 - [UGDH_MOUSE]	O70475	Y1	108	C5	0.0434122	0.00934883	0.00295636	0.156588	0.0157312	0.00497463
yiededyyk	Protein-tyrosine kinase 2-beta OS=Mus musculus GN=Ptk2b PE=1 SV=2 - [FAK2_MOUSE]	Q9QVP9	Y7	579	NA	0.105893	0.0210298	0.00665019	0.0941068	0.0190193	0.00601445
yiededyyk	Protein-tyrosine kinase 2-beta OS=Mus musculus GN=Ptk2b PE=1 SV=2 - [FAK2_MOUSE]	Q9QVP9	Y8	580	NA	0.0996002	0.0181573	0.00574185	0.1004	0.019468	0.00615633
yiededyykasvtr	Protein-tyrosine kinase 2-beta OS=Mus musculus GN=Ptk2b PE=1 SV=2 - [FAK2_MOUSE]	Q9QVP9	Y7	579	NA	0.114737	0.0165843	0.00524442	0.0852628	0.0105395	0.00333288
yiededyykasvtr	Protein-tyrosine kinase 2-beta OS=Mus musculus GN=Ptk2b PE=1 SV=2 - [FAK2_MOUSE]	Q9QVP9	Y7,Y8	579;580	NA	0.111873	0.0242426	0.00766618	0.0881273	0.0201078	0.00635864
yiededyykasvtr	Protein-tyrosine kinase 2-beta OS=Mus musculus GN=Ptk2b PE=1 SV=2 - [FAK2_MOUSE]	Q9QVP9	Y8	580	NA	0.104741	0.0149424	0.0047252	0.0952595	0.0129083	0.00408195
yiededyykasvtrlpik	Protein-tyrosine kinase 2-beta OS=Mus musculus GN=Ptk2b PE=1 SV=2 - [FAK2_MOUSE]	Q9QVP9	Y7,Y8	579;580	NA	0.12627	0.0571022	0.0255369	0.0737295	0.0148524	0.00664217
yiiwspvcr	Glutathione peroxidase 1 OS=Mus musculus GN=Gpx1 PE=1 SV=2 - [GPX1_MOUSE]	P11352	Y1	147	C8	0.128408	0.0195686	0.00618813	0.0715916	0.00703473	0.00222458
ylatcaddr	Transducin beta-like protein 2 OS=Mus musculus GN=Tbl2 PE=2 SV=2 - [TBL2_MOUSE]	Q9R099	Y1	100	C5	0.122318	0.0263915	0.00834572	0.0776825	0.0149033	0.00471283
yldpeyidr	Dynactin subunit 3 OS=Mus musculus GN=Dctn3 PE=2 SV=2 - [DCTN3_MOUSE]	Q9Z0Y1	Y6	72	NA	0.0972671	0.0103526	0.00462983	0.102733	0.0125624	0.00561805
ylmgnnssedsfltantvqplaetglqlsk	Acyl-CoA dehydrogenase family member 11 OS=Mus musculus GN=Acad11 PE=1 SV=2 - [ACD11_MOUSE]	Q80XL6	Y1	326	M3	0.122003	0.0105432	0.00471508	0.0779973	0.0180692	0.00808081
ylmgnnssedsfltantvqplaetglqlsk	Acyl-CoA dehydrogenase family member 11 OS=Mus musculus GN=Acad11 PE=1 SV=2 - [ACD11_MOUSE]	Q80XL6	Y1	326	NA	0.112652	0.0277999	0.0124325	0.0873479	0.0074571	0.00333492
ylpafek	Glutathione S-transferase A2 OS=Mus musculus GN=Gsta2 PE=1 SV=3 - [GSTA2_MOUSE]|Glutathione S-transferase A1 OS=Mus musculus GN=Gsta1 PE=1 SV=2 - [GSTA1_MOUSE]	P10648;P13745	Y1	132;132	NA	0.0547043	0.00793329	0.00354787	0.145296	0.0229637	0.0102697
ymedstyyk	Focal adhesion kinase 1 OS=Mus musculus GN=Ptk2 PE=1 SV=3 - [FAK1_MOUSE]	P34152	Y7	614	M2	0.101314	0.0156307	0.00494287	0.0986865	0.0175998	0.00556554
ymedstyyk	Focal adhesion kinase 1 OS=Mus musculus GN=Ptk2 PE=1 SV=3 - [FAK1_MOUSE]	P34152	Y7	614	NA	0.0768297	0.0173265	0.00547913	0.12317	0.0110112	0.00348204
ymedstyyk	Focal adhesion kinase 1 OS=Mus musculus GN=Ptk2 PE=1 SV=3 - [FAK1_MOUSE]	P34152	Y7,Y8	614;615	NA	0.0875721	0.0236439	0.0105739	0.112428	0.0107566	0.00481048
ymedstyyk	Focal adhesion kinase 1 OS=Mus musculus GN=Ptk2 PE=1 SV=3 - [FAK1_MOUSE]	P34152	Y8	615	M2	0.110142	0.0160241	0.00506726	0.0898582	0.017316	0.0054758
ymedstyyk	Focal adhesion kinase 1 OS=Mus musculus GN=Ptk2 PE=1 SV=3 - [FAK1_MOUSE]	P34152	Y8	615	NA	0.0893062	0.0194756	0.00615871	0.110694	0.0125405	0.00396565
ymedstyykask	Focal adhesion kinase 1 OS=Mus musculus GN=Ptk2 PE=1 SV=3 - [FAK1_MOUSE]	P34152	Y7,Y8	614;615	NA	0.088447	0.0149744	0.00473532	0.111553	0.0136423	0.00431409
yqdvyvelnhik	TRIO and F-actin-binding protein OS=Mus musculus GN=Triobp PE=1 SV=3 - [TARA_MOUSE]	Q99KW3	Y5	1974	NA	0.116641	0.0122071	0.00545919	0.0833589	0.0163227	0.00729974
yqtlpgr	Pleckstrin homology domain-containing family A member 7 OS=Mus musculus GN=Plekha7 PE=1 SV=2 - [PKHA7_MOUSE]	Q3UIL6	Y1	1008	NA	0.107746	0.0279154	0.0124842	0.0922537	0.0197024	0.00881116
yssdptgavtedniddaflpvpeyvnqsvpk	Epidermal growth factor receptor OS=Mus musculus GN=Egfr PE=1 SV=1 - [EGFR_MOUSE]	Q01279	Y24	1092	NA	0.0852584	0.0346349	0.0154892	0.114742	0.0496465	0.0222026
yvgsmvadihr	Fructose-1,6-bisphosphatase 1 OS=Mus musculus GN=Fbp1 PE=2 SV=3 - [F16P1_MOUSE]	Q9QXD6	Y1	245	NA	0.0780171	0.0386551	0.0172871	0.121983	0.035997	0.0160983
yvlcpstapgptlsadr	Tyrosine-protein kinase receptor UFO OS=Mus musculus GN=Axl PE=1 SV=2 - [UFO_MOUSE]	Q00993	Y1	860	C4	0.103493	0.0426906	0.0190918	0.0965067	0.0313408	0.014016
yvlddqytsssgak	Tyrosine-protein kinase Tec OS=Mus musculus GN=Tec PE=1 SV=2 - [TEC_MOUSE]	P24604	Y7	518	NA	0.107568	0.0139954	0.00625894	0.0924325	0.0125244	0.00560109
yvtliytnyengk	Glutathione S-transferase P 1 OS=Mus musculus GN=Gstp1 PE=1 SV=2 - [GSTP1_MOUSE]	P19157	Y6	109	NA	0.0677487	0.00682138	0.00305061	0.132251	0.00612335	0.00273844
yyepyyaagpsyggr	Lipoma-preferred partner homolog OS=Mus musculus GN=Lpp PE=1 SV=1 - [LPP_MOUSE]	Q8BFW7	Y5	301	NA	0.102943	0.0136497	0.00610431	0.0970565	0.0179272	0.0080173
yyepyyaagpsyggr	Lipoma-preferred partner homolog OS=Mus musculus GN=Lpp PE=1 SV=1 - [LPP_MOUSE]	Q8BFW7	Y6	302	NA	0.107404	0.00627697	0.00280714	0.0925964	0.0100377	0.00448901
yyrptevdflqgdcsk	GDP-mannose 4,6 dehydratase OS=Mus musculus GN=Gmds PE=2 SV=1 - [GMDS_MOUSE]	Q8K0C9	Y2	324	C14	0.0858665	0.00653967	0.00292463	0.114134	0.0209968	0.00939006
yytleeiqk	Cytochrome b5 OS=Mus musculus GN=Cyb5a PE=1 SV=2 - [CYB5_MOUSE]	P56395	Y1	11	NA	0.101424	0.0553881	0.0175152	0.0985762	0.0283638	0.00896943
yyyvpadfvecek	Phosphorylase b kinase regulatory subunit beta OS=Mus musculus GN=Phkb PE=1 SV=1 - [KPBB_MOUSE]	Q7TSH2	Y1	401	C11	0.13899	0.0131382	0.00587557	0.0610101	0.00445614	0.00199285
yyyvpadfvecekr	Phosphorylase b kinase regulatory subunit beta OS=Mus musculus GN=Phkb PE=1 SV=1 - [KPBB_MOUSE]	Q7TSH2	Y1	401	C11	0.121787	0.00879598	0.00393368	0.0782128	0.0100261	0.00448379

## Sheet: Dataset EV7-description
Dataset	Experiment					Description			Relates to
EV7	Quantification of BHA effects on tyrosine phosphorylation in HFD-treated mouse livers of male mice; related to study 1; 16 weeks of HFD; mice were sacrificed after 24 weeks of age					average (n>=3) sum-normalized abundances			Figures 6D, EV6A
name	126	127C	127N	128C	128N	129C	129N	130C	130N	131	comment	Instrument
in vivo experiment; NC - normal chow; HFD - high fat diet; "not used" refers to samples with sub par supernatant normalization
R24_IP19_20170519	HFD16-1	HFD16-2	HFD16-3	HFD16-4	HFD16-5	HFD16-BHA1	HFD16-BHA2	HFD16-BHA3	HFD16-BHA4	HFD16-BHA5		QE Plus
R24_IP20_20170618	HFD16-BHA1	HFD16-BHA2	HFD16-BHA3	HFD16-BHA4	HFD16-BHA5	HFD16-1	HFD16-2	HFD16-3	HFD16-4	HFD16-5		QE Plus
